# Supplementary material for: A multi-layered integrative analysis reveals a cholesterol metabolic program in outer radial glia with implications for human brain evolution
Source: Development. 2024 Aug 27;151(16):dev202390. doi: 10.1242/dev.202390 (PMC11385646; doi:10.1242/dev.202390)
Supplement: Table S1. Gene ontology enrichment results for NMF gene expression modules - reference dataset. [file develop-151-202390-TableS1.xlsx]

## Sheet: Dataset
Dataset: Trevino AE, Müller F, Andersen J, Sundaram L, et al. 2021
Chromatin and gene-regulatory dynamics of the developing human cerebral cortex at single-cell resolution.
Cell doi: 10.1016/j.cell.2021.07.039

## Sheet: M1_branch_oRG
source	native	name	p_value	significant	description	term_size	query_size	intersection_size	effective_domain_size	precision	recall	query	parents	intersections	evidences
GO:BP	GO:0009888	tissue development	8.19171e-13	1	"The process whose specific outcome is the progression of a tissue over time, from its formation to the mature structure." [ISBN:0471245208]	1995	91	38	21128	0.417582	0.0190476	query_1	['GO:0048856']	['FOS', 'CYR61', 'EGR1', 'JUN', 'NR4A1', 'TPM1', 'RHOB', 'DUSP1', 'SGCD', 'HES1', 'TAGLN2', 'MAFF', 'SOX9', 'ATF3', 'BTG2', 'EGR2', 'IGFBP5', 'ANXA1', 'JUNB', 'SLIT2', 'ZFP36L1', 'MYADM', 'CITED2', 'ITGB8', 'S1PR3', 'ZFP36', 'ITGA2', 'NELL1', 'INSM1', 'GPC4', 'SHROOM3', 'ACTG1', 'SORBS2', 'PDCD4', 'PIM1', 'CDON', 'AJUBA', 'KLF2']	[['IEA'], ['IDA', 'IEA'], ['ISS', 'IEA'], ['IEA'], ['IEA'], ['IMP'], ['IMP'], ['IBA'], ['IBA', 'IEA'], ['ISS', 'IEA'], ['IDA'], ['IBA', 'IEA'], ['IDA', 'IMP', 'ISS', 'IBA', 'IEA'], ['IEA'], ['IEA'], ['ISS', 'IEA'], ['IEA'], ['IDA', 'IBA'], ['IEA'], ['IDA', 'IMP'], ['IMP', 'ISS', 'IEA'], ['IMP'], ['ISS', 'IEA'], ['IMP'], ['IMP'], ['IMP'], ['IEP', 'IEA'], ['IDA'], ['ISS', 'IEA'], ['IEA'], ['IEA'], …
GO:BP	GO:0032502	developmental process	2.51166e-12	1	"A biological process whose specific outcome is the progression of an integrated living unit: an anatomical structure (which may be a subcellular structure, cell, tissue, or organ), or organism over time from an initial condition to a later condition." [GOC:isa_complete]	6446	91	65	21128	0.714286	0.0100838	query_1	['GO:0008150']	['FOS', 'CYR61', 'EGR1', 'JUN', 'NR4A1', 'IER2', 'JUND', 'TPM1', 'SPARC', 'RHOB', 'CXCL12', 'MCAM', 'DUSP1', 'SGCD', 'HES1', 'TAGLN2', 'AMOTL2', 'MAFF', 'SOX9', 'ATF3', 'BTG2', 'EGR2', 'IGFBP5', 'MCL1', 'TSPAN2', 'WWC1', 'ANXA1', 'JUNB', 'SLIT2', 'MID1', 'ZFP36L1', 'CRYAB', 'MYADM', 'CITED2', 'ITGB8', 'S1PR3', 'ZFP36', 'ITGA2', 'ENSG00000117600', 'RPL13A', 'CNN2', 'SOX3', 'NELL1', 'CKB', 'TFAP2C'…	[['IEA'], ['IDA', 'IEA'], ['ISS', 'IEA'], ['IEA'], ['IDA', 'ISS', 'IEA'], ['ISS', 'IEA'], ['IEA'], ['IMP'], ['IDA', 'IBA'], ['IMP', 'ISS', 'IBA', 'IEA'], ['IBA', 'IEA'], ['IDA', 'IEP', 'IBA', 'TAS'], ['IBA'], ['IBA', 'TAS', 'IEA'], ['IMP', 'IEP', 'ISS', 'IBA', 'TAS', 'IEA'], ['IDA'], ['IBA'], ['IBA', 'IEA'], ['IDA', 'IMP', 'IEP', 'ISS', 'IBA', 'IEA'], ['IEA'], ['IMP', 'IEA'], ['ISS', 'TAS', 'IEA'…
GO:BP	GO:0048856	anatomical structure development	1.65853e-11	1	"The biological process whose specific outcome is the progression of an anatomical structure from an initial condition to its mature state. This process begins with the formation of the structure and ends with the mature structure, whatever form that may be including its natural destruction. An anatomical structure is any biological entity that occupies space and is distinguished from its surroun…	5861	91	61	21128	0.67033	0.0104078	query_1	['GO:0032502']	['FOS', 'CYR61', 'EGR1', 'JUN', 'NR4A1', 'IER2', 'JUND', 'TPM1', 'SPARC', 'RHOB', 'CXCL12', 'MCAM', 'DUSP1', 'SGCD', 'HES1', 'TAGLN2', 'AMOTL2', 'MAFF', 'SOX9', 'ATF3', 'BTG2', 'EGR2', 'IGFBP5', 'TSPAN2', 'ANXA1', 'JUNB', 'SLIT2', 'MID1', 'ZFP36L1', 'CRYAB', 'MYADM', 'CITED2', 'ITGB8', 'S1PR3', 'ZFP36', 'ITGA2', 'ENSG00000117600', 'RPL13A', 'CNN2', 'SOX3', 'NELL1', 'CKB', 'TFAP2C', 'INSM1', 'GPC4…	[['IEA'], ['IDA', 'IEA'], ['ISS', 'IEA'], ['IEA'], ['IDA', 'IEA'], ['ISS', 'IEA'], ['IEA'], ['IMP'], ['IDA', 'IBA'], ['IMP', 'ISS', 'IBA', 'IEA'], ['IBA', 'IEA'], ['IDA', 'IEP', 'IBA', 'TAS'], ['IBA'], ['IBA', 'TAS', 'IEA'], ['IMP', 'ISS', 'IBA', 'TAS', 'IEA'], ['IDA'], ['IBA'], ['IBA', 'IEA'], ['IDA', 'IMP', 'IEP', 'ISS', 'IBA', 'IEA'], ['IEA'], ['IMP', 'IEA'], ['ISS', 'TAS', 'IEA'], ['IEA'], ['…
GO:BP	GO:0016477	cell migration	1.99183e-11	1	"The controlled self-propelled movement of a cell from one site to a destination guided by molecular cues. Cell migration is a central process in the development and maintenance of multicellular organisms." [GOC:cjm, GOC:dph, GOC:ems, GOC:pf, Wikipedia:Cell_migration]	1502	91	32	21128	0.351648	0.0213049	query_1	['GO:0048870']	['CYR61', 'JUN', 'NR4A1', 'TPM1', 'SPARC', 'RHOB', 'CXCL12', 'MCAM', 'DUSP1', 'CHST2', 'HES1', 'AMOTL2', 'SOX9', 'IGFBP5', 'WWC1', 'ANXA1', 'SLIT2', 'LIMCH1', 'MYADM', 'CITED2', 'ITGB8', 'ITGA2', 'RPL13A', 'CNN2', 'WWC2', 'INSM1', 'GPC4', 'EGR3', 'ACTG1', 'CEND1', 'AJUBA', 'ENPP2']	[['IDA', 'IEA'], ['IEA'], ['IDA', 'IMP'], ['IMP', 'ISS'], ['IDA'], ['IDA', 'IMP', 'IGI', 'IBA'], ['IDA', 'IBA', 'IEA'], ['IEA'], ['IMP'], ['ISS', 'IEA'], ['IEA'], ['IBA'], ['IMP', 'IEA'], ['IDA', 'IGI'], ['IDA', 'IBA', 'IEA'], ['IDA', 'ISS', 'IBA', 'IEA'], ['IDA', 'IMP', 'ISS'], ['IMP'], ['IMP'], ['IMP'], ['IBA'], ['IMP', 'IEA'], ['IEA'], ['IEA'], ['IBA'], ['IEA'], ['IBA'], ['IDA', 'IMP'], ['IMP'…
GO:BP	GO:0007275	multicellular organism development	2.88107e-11	1	"The biological process whose specific outcome is the progression of a multicellular organism over time from an initial condition (e.g. a zygote or a young adult) to a later condition (e.g. a multicellular animal or an aged adult)." [GOC:dph, GOC:ems, GOC:isa_complete, GOC:tb]	4627	91	54	21128	0.593407	0.0116706	query_1	['GO:0032501', 'GO:0048856']	['FOS', 'CYR61', 'EGR1', 'JUN', 'NR4A1', 'IER2', 'TPM1', 'SPARC', 'RHOB', 'CXCL12', 'MCAM', 'DUSP1', 'SGCD', 'HES1', 'AMOTL2', 'MAFF', 'SOX9', 'BTG2', 'EGR2', 'IGFBP5', 'TSPAN2', 'ANXA1', 'JUNB', 'SLIT2', 'MID1', 'ZFP36L1', 'CRYAB', 'MYADM', 'CITED2', 'ITGB8', 'S1PR3', 'ZFP36', 'ITGA2', 'ENSG00000117600', 'RPL13A', 'SOX3', 'NELL1', 'CKB', 'TFAP2C', 'INSM1', 'GPC4', 'EGR3', 'SHROOM3', 'ACTG1', 'CE…	[['IEA'], ['IDA', 'IEA'], ['ISS'], ['IEA'], ['IDA'], ['ISS', 'IEA'], ['IMP'], ['IDA'], ['IMP', 'ISS', 'IEA'], ['IBA', 'IEA'], ['IDA', 'IEP', 'IBA'], ['IBA'], ['IBA', 'IEA'], ['ISS', 'IBA', 'TAS', 'IEA'], ['IBA'], ['IBA', 'IEA'], ['IDA', 'IMP', 'IEP', 'ISS', 'IBA', 'IEA'], ['IMP', 'IEA'], ['ISS', 'TAS', 'IEA'], ['IEA'], ['IEA'], ['IDA', 'IBA'], ['IC', 'IEA'], ['IDA', 'IMP', 'IEP', 'ISS', 'IBA', 'T…
GO:BP	GO:0048870	cell motility	9.18874e-11	1	"Any process involved in the controlled self-propelled movement of a cell that results in translocation of the cell from one place to another." [GOC:dgh, GOC:dph, GOC:isa_complete, GOC:mlg]	1699	91	33	21128	0.362637	0.0194232	query_1	['GO:0009987']	['CYR61', 'JUN', 'NR4A1', 'IER2', 'TPM1', 'SPARC', 'RHOB', 'CXCL12', 'MCAM', 'DUSP1', 'CHST2', 'HES1', 'AMOTL2', 'SOX9', 'IGFBP5', 'WWC1', 'ANXA1', 'SLIT2', 'LIMCH1', 'MYADM', 'CITED2', 'ITGB8', 'ITGA2', 'RPL13A', 'CNN2', 'WWC2', 'INSM1', 'GPC4', 'EGR3', 'ACTG1', 'CEND1', 'AJUBA', 'ENPP2']	[['IDA', 'IEA'], ['IEA'], ['IDA', 'IMP'], ['IMP'], ['IMP', 'ISS'], ['IDA'], ['IDA', 'IMP', 'IGI', 'IBA'], ['IDA', 'IBA', 'IEA'], ['IEA'], ['IMP'], ['ISS', 'IEA'], ['IEA'], ['IBA'], ['IMP', 'IEA'], ['IDA', 'IGI'], ['IDA', 'IBA', 'IEA'], ['IDA', 'ISS', 'IBA', 'IEA'], ['IDA', 'IMP', 'ISS'], ['IMP'], ['IMP'], ['IMP'], ['IBA'], ['IMP', 'IEA'], ['IEA'], ['IEA'], ['IBA'], ['IEA'], ['IBA'], ['IDA', 'IMP'…
GO:BP	GO:0001944	vasculature development	1.21274e-10	1	"The process whose specific outcome is the progression of the vasculature over time, from its formation to the mature structure. The vasculature is an interconnected tubular multi-tissue structure that contains fluid that is actively transported around the organism." [GOC:dph, UBERON:0002409]	737	91	23	21128	0.252747	0.0312076	query_1	['GO:0048731', 'GO:0072359']	['CYR61', 'EGR1', 'JUN', 'NR4A1', 'SPARC', 'RHOB', 'MCAM', 'SGCD', 'HES1', 'AMOTL2', 'EGR2', 'ANXA1', 'JUNB', 'SLIT2', 'ZFP36L1', 'CITED2', 'ITGB8', 'EGR3', 'ACTG1', 'ANXA2', 'PDCD4', 'ENPP2', 'KLF2']	[['IEA'], ['ISS'], ['IEA'], ['IDA'], ['IDA'], ['ISS', 'IEA'], ['IDA', 'IEP', 'IBA'], ['IEA'], ['ISS', 'IEA'], ['IBA'], ['IEA'], ['IDA', 'IBA'], ['IEA'], ['IMP'], ['IEA'], ['IEA'], ['IMP', 'TAS'], ['IDA'], ['IMP'], ['IEP', 'IEA'], ['IDA'], ['IEA'], ['IMP']]
GO:BP	GO:0061061	muscle structure development	1.38057e-10	1	"The progression of a muscle structure over time, from its formation to its mature state. Muscle structures are contractile cells, tissues or organs that are found in multicellular organisms." [GOC:dph]	663	91	22	21128	0.241758	0.0331825	query_1	['GO:0048856']	['FOS', 'EGR1', 'NR4A1', 'TPM1', 'SGCD', 'HES1', 'MAFF', 'SOX9', 'ATF3', 'BTG2', 'EGR2', 'IGFBP5', 'ZFP36L1', 'CRYAB', 'CITED2', 'EGR3', 'ACTG1', 'SYNE1', 'SORBS2', 'NEK5', 'PDCD4', 'CDON']	[['IEA'], ['IEA'], ['IEA'], ['IMP'], ['TAS', 'IEA'], ['ISS', 'IEA'], ['IEA'], ['ISS', 'IEA'], ['IEA'], ['IEA'], ['ISS', 'IEA'], ['IEA'], ['ISS', 'IEA'], ['IEA'], ['IEA'], ['TAS'], ['IEA'], ['IDA'], ['ISS'], ['IDA'], ['IDA'], ['IEA']]
GO:BP	GO:0048869	cellular developmental process	1.95243e-10	1	"A biological process whose specific outcome is the progression of a cell over time from an initial condition to a later condition." [GOC:isa_complete]	4312	91	51	21128	0.56044	0.0118275	query_1	['GO:0009987', 'GO:0032502']	['FOS', 'CYR61', 'EGR1', 'JUN', 'NR4A1', 'IER2', 'JUND', 'TPM1', 'RHOB', 'CXCL12', 'SGCD', 'HES1', 'TAGLN2', 'MAFF', 'SOX9', 'ATF3', 'BTG2', 'EGR2', 'IGFBP5', 'MCL1', 'TSPAN2', 'ANXA1', 'JUNB', 'SLIT2', 'ZFP36L1', 'MYADM', 'CITED2', 'ITGB8', 'S1PR3', 'ZFP36', 'ITGA2', 'ENSG00000117600', 'CNN2', 'SOX3', 'NELL1', 'C9orf24', 'INSM1', 'EGR3', 'SHROOM3', 'ACTG1', 'CEND1', 'SYNE1', 'ANXA2', 'SORBS2', '…	[['IEA'], ['IDA', 'IEA'], ['IEA'], ['IEA'], ['ISS', 'IEA'], ['ISS', 'IEA'], ['IEA'], ['IMP'], ['IEA'], ['IBA', 'IEA'], ['IEA'], ['IMP', 'ISS', 'IBA', 'IEA'], ['IDA'], ['IBA', 'IEA'], ['IDA', 'IMP', 'ISS', 'IBA', 'IEA'], ['IEA'], ['IMP', 'IEA'], ['ISS', 'IEA'], ['IEA'], ['NAS', 'IEA'], ['IEA'], ['IDA', 'ISS', 'IBA', 'IEA'], ['IC', 'IEA'], ['IDA', 'IMP', 'IBA', 'TAS', 'IEA'], ['IDA', 'IMP', 'ISS', …
GO:BP	GO:0072359	circulatory system development	2.37009e-10	1	"The process whose specific outcome is the progression of the circulatory system over time, from its formation to the mature structure. The circulatory system is the organ system that passes nutrients (such as amino acids and electrolytes), gases, hormones, blood cells, etc. to and from cells in the body to help fight diseases and help stabilize body temperature and pH to maintain homeostasis." […	1118	91	27	21128	0.296703	0.0241503	query_1	['GO:0048731']	['CYR61', 'EGR1', 'JUN', 'NR4A1', 'TPM1', 'SPARC', 'RHOB', 'MCAM', 'SGCD', 'HES1', 'AMOTL2', 'SOX9', 'EGR2', 'ANXA1', 'JUNB', 'SLIT2', 'ZFP36L1', 'CITED2', 'ITGB8', 'EGR3', 'ACTG1', 'ANXA2', 'SORBS2', 'PDCD4', 'PIM1', 'ENPP2', 'KLF2']	[['IEA'], ['ISS'], ['IEA'], ['IDA'], ['IMP'], ['IDA'], ['ISS', 'IEA'], ['IDA', 'IEP', 'IBA'], ['IBA', 'IEA'], ['ISS', 'IEA'], ['IBA'], ['IDA', 'ISS', 'IBA', 'IEA'], ['IEA'], ['IDA', 'IBA'], ['IEA'], ['IMP', 'ISS'], ['IEA'], ['IMP', 'ISS', 'IEA'], ['IMP', 'TAS'], ['IDA'], ['IMP'], ['IEP', 'IEA'], ['ISS'], ['IDA', 'ISS', 'IEA'], ['IDA'], ['IEA'], ['IMP']]
GO:BP	GO:0048513	animal organ development	3.70141e-10	1	"Development of a tissue or tissues that work together to perform a specific function or functions. Development pertains to the process whose specific outcome is the progression of a structure over time, from its formation to the mature structure. Organs are commonly observed as visibly distinct structures, but may also exist as loosely associated clusters of cells that work together to perform a…	3109	91	43	21128	0.472527	0.0138308	query_1	['GO:0048856']	['FOS', 'CYR61', 'EGR1', 'JUN', 'NR4A1', 'TPM1', 'CXCL12', 'SGCD', 'HES1', 'MAFF', 'SOX9', 'ATF3', 'BTG2', 'EGR2', 'IGFBP5', 'TSPAN2', 'ANXA1', 'JUNB', 'SLIT2', 'ZFP36L1', 'CRYAB', 'CITED2', 'ITGB8', 'ZFP36', 'ITGA2', 'ENSG00000117600', 'RPL13A', 'SOX3', 'NELL1', 'CKB', 'TFAP2C', 'INSM1', 'GPC4', 'EGR3', 'CEND1', 'ANXA2', 'SORBS2', 'MDM1', 'PDCD4', 'PIM1', 'CDON', 'MGARP', 'KLF2']	[['IEA'], ['IDA', 'IEA'], ['ISS', 'IEA'], ['IEA'], ['IEA'], ['IMP'], ['IEA'], ['IBA', 'TAS', 'IEA'], ['ISS', 'IEA'], ['IEA'], ['IDA', 'IMP', 'IEP', 'ISS', 'IBA', 'IEA'], ['IEA'], ['IEA'], ['ISS', 'TAS', 'IEA'], ['IEA'], ['IEA'], ['IDA', 'IBA'], ['IEA'], ['IDA', 'IMP', 'IEP', 'ISS'], ['IMP', 'IEA'], ['IEA'], ['IMP', 'ISS', 'IEA'], ['IMP', 'TAS'], ['IMP'], ['TAS', 'IEA'], ['IEA'], ['IEA'], ['ISS'],…
GO:BP	GO:0009653	anatomical structure morphogenesis	4.52854e-10	1	"The process in which anatomical structures are generated and organized. Morphogenesis pertains to the creation of form." [GOC:go_curators, ISBN:0521436125]	2697	91	40	21128	0.43956	0.0148313	query_1	['GO:0032502', 'GO:0048856']	['CYR61', 'JUN', 'NR4A1', 'TPM1', 'SPARC', 'RHOB', 'CXCL12', 'MCAM', 'DUSP1', 'SGCD', 'HES1', 'AMOTL2', 'SOX9', 'EGR2', 'IGFBP5', 'ANXA1', 'JUNB', 'SLIT2', 'ZFP36L1', 'CRYAB', 'MYADM', 'CITED2', 'ITGB8', 'S1PR3', 'ITGA2', 'ENSG00000117600', 'RPL13A', 'SOX3', 'GPC4', 'EGR3', 'SHROOM3', 'ACTG1', 'CEND1', 'ANXA2', 'PDCD4', 'PIM1', 'CDON', 'AJUBA', 'ENPP2', 'KLF2']	[['IDA', 'IEA'], ['IEA'], ['IDA'], ['IMP'], ['IDA'], ['IMP', 'ISS', 'IBA', 'IEA'], ['IBA', 'IEA'], ['IDA', 'IEP', 'IBA', 'TAS'], ['IBA'], ['IEA'], ['ISS', 'IEA'], ['IBA'], ['IDA', 'IMP', 'ISS', 'IBA', 'IEA'], ['ISS', 'IEA'], ['IEA'], ['IDA', 'IBA'], ['IEA'], ['IDA', 'IMP', 'ISS', 'IBA', 'TAS'], ['IEA'], ['IEA'], ['IDA', 'IBA'], ['ISS', 'IEA'], ['IMP'], ['TAS'], ['IEP', 'TAS', 'IEA'], ['IBA', 'IEA…
GO:BP	GO:0001568	blood vessel development	4.89606e-10	1	"The process whose specific outcome is the progression of a blood vessel over time, from its formation to the mature structure. The blood vessel is the vasculature carrying blood." [GOC:hjd, UBERON:0001981]	706	91	22	21128	0.241758	0.0311615	query_1	['GO:0001944', 'GO:0048856']	['CYR61', 'EGR1', 'JUN', 'NR4A1', 'SPARC', 'RHOB', 'MCAM', 'SGCD', 'HES1', 'AMOTL2', 'EGR2', 'ANXA1', 'JUNB', 'SLIT2', 'ZFP36L1', 'CITED2', 'ITGB8', 'EGR3', 'ACTG1', 'ANXA2', 'ENPP2', 'KLF2']	[['IEA'], ['ISS'], ['IEA'], ['IDA'], ['IDA'], ['ISS', 'IEA'], ['IDA', 'IEP', 'IBA'], ['IEA'], ['ISS', 'IEA'], ['IBA'], ['IEA'], ['IDA', 'IBA'], ['IEA'], ['IMP'], ['IEA'], ['IEA'], ['IMP', 'TAS'], ['IDA'], ['IMP'], ['IEP', 'IEA'], ['IEA'], ['IMP']]
GO:BP	GO:0048646	anatomical structure formation involved in morphogenesis	6.71493e-10	1	"The developmental process pertaining to the initial formation of an anatomical structure from unspecified parts. This process begins with the specific processes that contribute to the appearance of the discrete structure and ends when the structural rudiment is recognizable. An anatomical structure is any biological entity that occupies space and is distinguished from its surroundings. Anatomica…	1168	91	27	21128	0.296703	0.0231164	query_1	['GO:0009653', 'GO:0032502']	['CYR61', 'JUN', 'NR4A1', 'TPM1', 'SPARC', 'RHOB', 'MCAM', 'DUSP1', 'HES1', 'AMOTL2', 'SOX9', 'EGR2', 'ANXA1', 'JUNB', 'SLIT2', 'CITED2', 'ITGB8', 'ITGA2', 'EGR3', 'SHROOM3', 'ACTG1', 'CEND1', 'ANXA2', 'PIM1', 'CDON', 'ENPP2', 'KLF2']	[['IEA'], ['IEA'], ['IDA'], ['IMP'], ['IDA'], ['ISS', 'IEA'], ['IDA', 'IEP', 'IBA'], ['IBA'], ['IEA'], ['IBA'], ['ISS', 'IEA'], ['IEA'], ['IDA', 'IBA'], ['IEA'], ['IMP'], ['ISS', 'IEA'], ['IMP'], ['IEP'], ['IDA'], ['IEA'], ['IMP', 'IEA'], ['IBA', 'IEA'], ['IEP', 'IEA'], ['IDA'], ['IEA'], ['IEA'], ['IMP']]
GO:BP	GO:0030154	cell differentiation	7.65303e-10	1	"The process in which relatively unspecialized cells, e.g. embryonic or regenerative cells, acquire specialized structural and/or functional features that characterize the cells, tissues, or organs of the mature organism or some other relatively stable phase of the organism's life history. Differentiation includes the processes involved in commitment of a cell to a specific fate and its subsequen…	4287	91	50	21128	0.549451	0.0116632	query_1	['GO:0048869']	['FOS', 'CYR61', 'EGR1', 'JUN', 'NR4A1', 'IER2', 'JUND', 'TPM1', 'RHOB', 'CXCL12', 'SGCD', 'HES1', 'TAGLN2', 'MAFF', 'SOX9', 'ATF3', 'BTG2', 'EGR2', 'IGFBP5', 'MCL1', 'TSPAN2', 'ANXA1', 'JUNB', 'SLIT2', 'ZFP36L1', 'MYADM', 'CITED2', 'ITGB8', 'S1PR3', 'ZFP36', 'ITGA2', 'ENSG00000117600', 'CNN2', 'SOX3', 'NELL1', 'C9orf24', 'INSM1', 'EGR3', 'SHROOM3', 'ACTG1', 'CEND1', 'SYNE1', 'ANXA2', 'SORBS2', '…	[['IEA'], ['IDA', 'IEA'], ['IEA'], ['IEA'], ['ISS', 'IEA'], ['ISS', 'IEA'], ['IEA'], ['IMP'], ['IEA'], ['IBA', 'IEA'], ['IEA'], ['IMP', 'ISS', 'IBA', 'IEA'], ['IDA'], ['IBA', 'IEA'], ['IDA', 'IMP', 'ISS', 'IBA', 'IEA'], ['IEA'], ['IMP', 'IEA'], ['ISS', 'IEA'], ['IEA'], ['NAS', 'IEA'], ['IEA'], ['IDA', 'ISS', 'IBA', 'IEA'], ['IC', 'IEA'], ['IDA', 'IMP', 'IBA', 'TAS', 'IEA'], ['IDA', 'IMP', 'ISS', …
GO:BP	GO:0048731	system development	8.23742e-10	1	"The process whose specific outcome is the progression of an organismal system over time, from its formation to the mature structure. A system is a regularly interacting or interdependent group of organs or tissues that work together to carry out a given biological process." [GOC:dph, GOC:jid]	3962	91	48	21128	0.527473	0.0121151	query_1	['GO:0007275', 'GO:0048856']	['FOS', 'CYR61', 'EGR1', 'JUN', 'NR4A1', 'IER2', 'TPM1', 'SPARC', 'RHOB', 'CXCL12', 'MCAM', 'SGCD', 'HES1', 'AMOTL2', 'SOX9', 'BTG2', 'EGR2', 'IGFBP5', 'TSPAN2', 'ANXA1', 'JUNB', 'SLIT2', 'ZFP36L1', 'CRYAB', 'CITED2', 'ITGB8', 'ITGA2', 'ENSG00000117600', 'RPL13A', 'SOX3', 'NELL1', 'CKB', 'TFAP2C', 'INSM1', 'GPC4', 'EGR3', 'SHROOM3', 'ACTG1', 'CEND1', 'ANXA2', 'SORBS2', 'MDM1', 'PDCD4', 'PIM1', 'C…	[['IEA'], ['IEA'], ['ISS'], ['IEA'], ['IDA'], ['ISS', 'IEA'], ['IMP'], ['IDA'], ['ISS', 'IEA'], ['IBA', 'IEA'], ['IDA', 'IEP', 'IBA'], ['IBA', 'IEA'], ['ISS', 'IBA', 'TAS', 'IEA'], ['IBA'], ['IDA', 'IMP', 'IEP', 'ISS', 'IBA', 'IEA'], ['IMP', 'IEA'], ['ISS', 'TAS', 'IEA'], ['IEA'], ['IEA'], ['IDA', 'IBA'], ['IEA'], ['IDA', 'IMP', 'IEP', 'ISS', 'IBA', 'TAS', 'IEA'], ['IEA'], ['IEA'], ['IMP', 'ISS',…
GO:BP	GO:0042127	regulation of cell population proliferation	2.67175e-09	1	"Any process that modulates the frequency, rate or extent of cell proliferation." [GOC:jl]	1677	91	31	21128	0.340659	0.0184854	query_1	['GO:0008283', 'GO:0050794']	['CYR61', 'EGR1', 'JUN', 'NR4A1', 'JUND', 'TPM1', 'SPARC', 'CXCL12', 'DUSP1', 'HES1', 'SOX9', 'ATF3', 'BTG2', 'IGFBP5', 'ANXA1', 'JUNB', 'ZFP36L1', 'CITED2', 'S1PR3', 'ZFP36', 'ITGA2', 'CNN2', 'RPL23', 'NELL1', 'TFAP2C', 'INSM1', 'EGR3', 'CEND1', 'PDCD4', 'PIM1', 'CDON']	[['IDA'], ['ISS'], ['IMP', 'IBA', 'IEA'], ['IMP', 'ISS', 'IEA'], ['IBA'], ['IMP'], ['IDA'], ['IEA'], ['IEA'], ['ISS', 'IEA'], ['IDA', 'IMP', 'IEP', 'ISS', 'IEA'], ['IEA'], ['IMP', 'IBA', 'TAS', 'IEA'], ['IDA', 'IGI'], ['IDA', 'IBA', 'IEA'], ['IBA'], ['IMP', 'ISS', 'IEA'], ['IEA'], ['TAS'], ['IMP'], ['IEA'], ['IEA'], ['IMP'], ['IDA'], ['IBA'], ['IDA', 'ISS', 'IEA'], ['IMP'], ['IEA'], ['IMP'], ['ID…
GO:BP	GO:0048514	blood vessel morphogenesis	3.64703e-09	1	"The process in which the anatomical structures of blood vessels are generated and organized. The blood vessel is the vasculature carrying blood." [GOC:jid]	618	91	20	21128	0.21978	0.0323625	query_1	['GO:0001568', 'GO:0035239']	['CYR61', 'JUN', 'NR4A1', 'SPARC', 'RHOB', 'MCAM', 'SGCD', 'HES1', 'AMOTL2', 'ANXA1', 'JUNB', 'SLIT2', 'ZFP36L1', 'CITED2', 'ITGB8', 'EGR3', 'ACTG1', 'ANXA2', 'ENPP2', 'KLF2']	[['IEA'], ['IEA'], ['IDA'], ['IDA'], ['ISS', 'IEA'], ['IDA', 'IEP', 'IBA'], ['IEA'], ['ISS', 'IEA'], ['IBA'], ['IDA', 'IBA'], ['IEA'], ['IMP'], ['IEA'], ['IEA'], ['IMP'], ['IDA'], ['IMP'], ['IEP', 'IEA'], ['IEA'], ['IMP']]
GO:BP	GO:0030334	regulation of cell migration	1.35795e-08	1	"Any process that modulates the frequency, rate or extent of cell migration." [GOC:go_curators]	926	91	23	21128	0.252747	0.024838	query_1	['GO:0016477', 'GO:2000145']	['CYR61', 'JUN', 'TPM1', 'SPARC', 'RHOB', 'CXCL12', 'MCAM', 'DUSP1', 'CHST2', 'AMOTL2', 'SOX9', 'IGFBP5', 'ANXA1', 'SLIT2', 'LIMCH1', 'MYADM', 'CITED2', 'ITGA2', 'CNN2', 'INSM1', 'ACTG1', 'AJUBA', 'ENPP2']	[['IDA', 'IEA'], ['IEA'], ['IMP', 'ISS'], ['IDA'], ['IDA', 'IMP', 'IGI'], ['IDA', 'IBA', 'IEA'], ['IEA'], ['IMP'], ['ISS', 'IEA'], ['IBA'], ['IMP', 'IEA'], ['IDA', 'IGI'], ['IDA', 'ISS', 'IBA', 'IEA'], ['IDA', 'IMP', 'ISS'], ['IMP'], ['IMP'], ['IMP'], ['IEA'], ['IEA'], ['IEA'], ['IMP'], ['IEA'], ['IDA', 'IMP', 'IGI', 'IEA']]
GO:BP	GO:0040011	locomotion	2.09541e-08	1	"Self-propelled movement of a cell or organism from one location to another." [GOC:dgh]	1353	91	27	21128	0.296703	0.0199557	query_1	['GO:0008150']	['CYR61', 'JUN', 'NR4A1', 'TPM1', 'SPARC', 'RHOB', 'CXCL12', 'MCAM', 'DUSP1', 'CHST2', 'AMOTL2', 'SOX9', 'EGR2', 'IGFBP5', 'ANXA1', 'SLIT2', 'LIMCH1', 'MYADM', 'CITED2', 'ITGA2', 'RPL13A', 'CNN2', 'INSM1', 'EGR3', 'ACTG1', 'AJUBA', 'ENPP2']	[['IDA', 'IEA'], ['IEA'], ['IMP'], ['IMP', 'ISS'], ['IDA'], ['IDA', 'IMP', 'IGI'], ['IDA', 'IBA', 'TAS', 'IEA'], ['IEA'], ['IMP'], ['ISS', 'IEA'], ['IBA'], ['IMP', 'IEA'], ['IEA'], ['IDA', 'IGI'], ['IDA', 'ISS', 'IBA', 'IEA'], ['IDA', 'IMP', 'ISS', 'IBA', 'IEA'], ['IMP'], ['IMP'], ['IMP'], ['IEA'], ['IEA'], ['IEA'], ['IEA'], ['IMP'], ['IMP'], ['IEA'], ['IDA', 'IMP', 'IGI', 'NAS', 'IEA']]
GO:BP	GO:0050793	regulation of developmental process	2.39347e-08	1	"Any process that modulates the frequency, rate or extent of development, the biological process whose specific outcome is the progression of a multicellular organism over time from an initial condition (e.g. a zygote, or a young adult) to a later condition (e.g. a multicellular animal or an aged adult)." [GOC:go_curators]	2474	91	36	21128	0.395604	0.0145513	query_1	['GO:0032502', 'GO:0050789']	['FOS', 'CYR61', 'JUND', 'TPM1', 'SPARC', 'RHOB', 'CXCL12', 'HES1', 'MAFF', 'SOX9', 'EGR2', 'IGFBP5', 'WWC1', 'ANXA1', 'JUNB', 'SLIT2', 'ZFP36L1', 'CITED2', 'ITGB8', 'S1PR3', 'ZFP36', 'SOX3', 'NELL1', 'WWC2', 'INSM1', 'GPC4', 'EGR3', 'SHROOM3', 'ANXA2', 'NEK5', 'PDCD4', 'PIM1', 'CDON', 'MGARP', 'ENPP2', 'KLF2']	[['IEA'], ['IDA', 'IEA'], ['IEA'], ['IMP'], ['IDA'], ['ISS', 'IBA', 'IEA'], ['IEA'], ['IMP', 'ISS', 'IBA', 'IEA'], ['IBA', 'IEA'], ['IDA', 'IMP', 'ISS', 'IBA', 'IEA'], ['ISS', 'IEA'], ['IEA'], ['IMP', 'IBA'], ['IDA', 'IBA'], ['IC', 'IEA'], ['TAS'], ['IDA', 'IMP', 'ISS', 'IEA'], ['ISS', 'IEA'], ['IMP'], ['IMP'], ['IDA', 'IMP', 'ISS', 'IEA'], ['ISS'], ['IDA'], ['IMP', 'IBA'], ['ISS', 'IEA'], ['IEA'…
GO:BP	GO:0035239	tube morphogenesis	2.71808e-08	1	"The process in which the anatomical structures of a tube are generated and organized. Epithelial and endothelial tubes transport gases, liquids and cells from one site to another and form the basic structure of many organs and tissues, with tube shape and organization varying from the single-celled excretory organ in Caenorhabditis elegans to the branching trees of the mammalian kidney and insec…	865	91	22	21128	0.241758	0.0254335	query_1	['GO:0009653', 'GO:0035295']	['CYR61', 'JUN', 'NR4A1', 'SPARC', 'RHOB', 'MCAM', 'SGCD', 'HES1', 'AMOTL2', 'SOX9', 'ANXA1', 'JUNB', 'SLIT2', 'ZFP36L1', 'CITED2', 'ITGB8', 'EGR3', 'SHROOM3', 'ACTG1', 'ANXA2', 'ENPP2', 'KLF2']	[['IEA'], ['IEA'], ['IDA'], ['IDA'], ['IMP', 'ISS', 'IEA'], ['IDA', 'IEP', 'IBA'], ['IEA'], ['ISS', 'IEA'], ['IBA'], ['ISS', 'IEA'], ['IDA', 'IBA'], ['IEA'], ['IDA', 'IMP'], ['IEA'], ['IEA'], ['IMP'], ['IDA'], ['IEA'], ['IMP'], ['IEP', 'IEA'], ['IEA'], ['IMP']]
GO:BP	GO:0008283	cell population proliferation	3.93239e-08	1	"The multiplication or reproduction of cells, resulting in the expansion of a cell population." [GOC:mah, GOC:mb]	1985	91	32	21128	0.351648	0.0161209	query_1	['GO:0009987']	['FOS', 'CYR61', 'EGR1', 'JUN', 'NR4A1', 'JUND', 'TPM1', 'SPARC', 'CXCL12', 'DUSP1', 'HES1', 'SOX9', 'ATF3', 'BTG2', 'IGFBP5', 'ANXA1', 'JUNB', 'ZFP36L1', 'CITED2', 'S1PR3', 'ZFP36', 'ITGA2', 'CNN2', 'RPL23', 'NELL1', 'TFAP2C', 'INSM1', 'EGR3', 'CEND1', 'PDCD4', 'PIM1', 'CDON']	[['IEA'], ['IDA'], ['ISS'], ['IMP', 'IBA', 'IEA'], ['IMP', 'ISS', 'IEA'], ['IBA'], ['IMP'], ['IDA'], ['IEA'], ['IEA'], ['ISS', 'IEA'], ['IDA', 'IMP', 'IEP', 'ISS', 'IEA'], ['IEA'], ['IMP', 'IBA', 'TAS', 'IEA'], ['IDA', 'IGI', 'IEA'], ['IDA', 'IBA', 'IEA'], ['IBA', 'IEA'], ['IMP', 'ISS', 'IEA'], ['IDA', 'IEA'], ['TAS'], ['IMP'], ['IEA'], ['IEA'], ['IMP'], ['IDA'], ['IBA'], ['IDA', 'ISS', 'IEA'], […
GO:BP	GO:0035295	tube development	4.31479e-08	1	"The process whose specific outcome is the progression of a tube over time, from its initial formation to a mature structure. Epithelial and endothelial tubes transport gases, liquids and cells from one site to another and form the basic structure of many organs and tissues including lung and trachea, kidney, the mammary gland, the vascular system and the gastrointestinal and urinary-genital trac…	1079	91	24	21128	0.263736	0.0222428	query_1	['GO:0007275', 'GO:0048856']	['CYR61', 'JUN', 'NR4A1', 'SPARC', 'RHOB', 'MCAM', 'SGCD', 'HES1', 'AMOTL2', 'SOX9', 'IGFBP5', 'ANXA1', 'JUNB', 'SLIT2', 'ZFP36L1', 'CITED2', 'ITGB8', 'RPL13A', 'EGR3', 'SHROOM3', 'ACTG1', 'ANXA2', 'ENPP2', 'KLF2']	[['IEA'], ['IEA'], ['IDA'], ['IDA'], ['IMP', 'ISS', 'IEA'], ['IDA', 'IEP', 'IBA'], ['IEA'], ['ISS', 'IEA'], ['IBA'], ['ISS', 'IEA'], ['IEA'], ['IDA', 'IBA'], ['IEA'], ['IDA', 'IMP'], ['IEA'], ['ISS', 'IEA'], ['IMP'], ['IEA'], ['IDA'], ['IEA'], ['IMP'], ['IEP', 'IEA'], ['IEA'], ['IMP', 'IEA']]
GO:BP	GO:0048523	negative regulation of cellular process	4.56144e-08	1	"Any process that stops, prevents, or reduces the frequency, rate or extent of a cellular process, any of those that are carried out at the cellular level, but are not necessarily restricted to a single cell. For example, cell communication occurs among more than one cell, but occurs at the cellular level." [GOC:jid]	4755	91	50	21128	0.549451	0.0105152	query_1	['GO:0009987', 'GO:0048519', 'GO:0050794']	['CYR61', 'EGR1', 'JUN', 'NR4A1', 'JUND', 'TPM1', 'SPARC', 'FOSB', 'RHOB', 'CXCL12', 'DUSP1', 'HES1', 'MAFF', 'SOX9', 'ATF3', 'BTG2', 'IGFBP5', 'MCL1', 'WWC1', 'PPP1R15A', 'ANXA1', 'SLIT2', 'LIMCH1', 'MID1', 'ZFP36L1', 'CRYAB', 'MYADM', 'CITED2', 'S1PR3', 'ZFP36', 'RPL13A', 'TCEAL7', 'CNN2', 'RPL23', 'SOX3', 'SLC25A6', 'NELL1', 'TFAP2C', 'WWC2', 'INSM1', 'DUSP8', 'EGR3', 'CEND1', 'ANXA2', 'MDM1',…	[['IBA', 'IEA'], ['IEA'], ['IDA', 'IMP', 'IEA'], ['ISS', 'IEA'], ['IDA'], ['IMP', 'ISS'], ['IDA'], ['TAS'], ['IDA', 'ISS', 'IEA'], ['IDA'], ['IDA', 'IMP', 'ISS', 'IBA', 'IEA'], ['IDA', 'IMP', 'ISS', 'IBA', 'IEA'], ['IC'], ['IDA', 'IMP', 'ISS', 'IBA', 'IEA'], ['IDA', 'IEA'], ['IDA', 'IMP', 'IBA', 'TAS', 'IEA'], ['IDA', 'IEA'], ['IDA', 'IMP', 'IBA', 'IEA'], ['IDA'], ['IDA', 'TAS', 'IEA'], ['IDA', '…
GO:BP	GO:2000145	regulation of cell motility	5.02774e-08	1	"Any process that modulates the frequency, rate or extent of cell motility." [GOC:mah]	988	91	23	21128	0.252747	0.0232794	query_1	['GO:0040012', 'GO:0048870', 'GO:0050794']	['CYR61', 'JUN', 'TPM1', 'SPARC', 'RHOB', 'CXCL12', 'MCAM', 'DUSP1', 'CHST2', 'AMOTL2', 'SOX9', 'IGFBP5', 'ANXA1', 'SLIT2', 'LIMCH1', 'MYADM', 'CITED2', 'ITGA2', 'CNN2', 'INSM1', 'ACTG1', 'AJUBA', 'ENPP2']	[['IDA', 'IEA'], ['IEA'], ['IMP', 'ISS'], ['IDA'], ['IDA', 'IMP', 'IGI'], ['IDA', 'IBA', 'IEA'], ['IEA'], ['IMP'], ['ISS', 'IEA'], ['IBA'], ['IMP', 'IEA'], ['IDA', 'IGI'], ['IDA', 'ISS', 'IBA', 'IEA'], ['IDA', 'IMP', 'ISS'], ['IMP'], ['IMP'], ['IMP'], ['IEA'], ['IEA'], ['IEA'], ['IMP'], ['IEA'], ['IDA', 'IMP', 'IGI', 'IEA']]
GO:BP	GO:0035914	skeletal muscle cell differentiation	5.79564e-08	1	"The process in which a relatively unspecialized cell acquires specialized features of a skeletal muscle cell, a somatic cell located in skeletal muscle." [CL:0000188, GOC:BHF, GOC:vk]	72	91	9	21128	0.0989011	0.125	query_1	['GO:0007519', 'GO:0030154']	['FOS', 'EGR1', 'NR4A1', 'MAFF', 'ATF3', 'BTG2', 'EGR2', 'CITED2', 'CDON']	[['IEA'], ['IEA'], ['IEA'], ['IEA'], ['IEA'], ['IEA'], ['ISS', 'IEA'], ['IEA'], ['IEA']]
GO:BP	GO:0009719	response to endogenous stimulus	1.14991e-07	1	"Any process that results in a change in state or activity of a cell or an organism (in terms of movement, secretion, enzyme production, gene expression, etc.) as a result of a stimulus arising within the organism." [GOC:sm]	1692	91	29	21128	0.318681	0.0171395	query_1	['GO:0050896']	['FOS', 'CYR61', 'EGR1', 'FBXO32', 'JUN', 'NR4A1', 'IER2', 'JUND', 'FOSB', 'CXCL12', 'HES1', 'SOX9', 'BTG2', 'EGR2', 'IGFBP5', 'ANXA1', 'EEF1A1', 'SLIT2', 'ZFP36L1', 'CITED2', 'ITGB8', 'ZFP36', 'ITGA2', 'RPL23', 'CKB', 'EGR3', 'PDCD4', 'MGARP', 'KLF2']	[['IDA', 'IEA'], ['IGI'], ['ISS', 'IEA'], ['IEA'], ['IDA', 'IEA'], ['IMP', 'ISS', 'IBA', 'IEA'], ['ISS', 'IEA'], ['IEA'], ['IEA'], ['IEA'], ['IEA'], ['IDA', 'ISS', 'IEA'], ['IEA'], ['IEA'], ['IDA', 'ISS'], ['IDA', 'IBA', 'IEA'], ['IDA'], ['IDA', 'IEP'], ['IDA', 'ISS', 'IEA'], ['IDA', 'ISS', 'IEA'], ['IEA'], ['IDA', 'IEA'], ['IEA'], ['IMP'], ['IEA'], ['IMP'], ['IDA'], ['ISS'], ['IEA']]
GO:BP	GO:0040012	regulation of locomotion	1.22552e-07	1	"Any process that modulates the frequency, rate or extent of locomotion of a cell or organism." [GOC:ems]	1033	91	23	21128	0.252747	0.0222652	query_1	['GO:0040011', 'GO:0050789']	['CYR61', 'JUN', 'TPM1', 'SPARC', 'RHOB', 'CXCL12', 'MCAM', 'DUSP1', 'CHST2', 'AMOTL2', 'SOX9', 'IGFBP5', 'ANXA1', 'SLIT2', 'LIMCH1', 'MYADM', 'CITED2', 'ITGA2', 'CNN2', 'INSM1', 'ACTG1', 'AJUBA', 'ENPP2']	[['IDA', 'IEA'], ['IEA'], ['IMP', 'ISS'], ['IDA'], ['IDA', 'IMP', 'IGI'], ['IDA', 'IBA', 'IEA'], ['IEA'], ['IMP'], ['ISS', 'IEA'], ['IBA'], ['IMP', 'IEA'], ['IDA', 'IGI'], ['IDA', 'ISS', 'IBA', 'IEA'], ['IDA', 'IMP', 'ISS'], ['IMP'], ['IMP'], ['IMP'], ['IEA'], ['IEA'], ['IEA'], ['IMP'], ['IEA'], ['IDA', 'IMP', 'IGI', 'IEA']]
GO:BP	GO:0048522	positive regulation of cellular process	1.55463e-07	1	"Any process that activates or increases the frequency, rate or extent of a cellular process, any of those that are carried out at the cellular level, but are not necessarily restricted to a single cell. For example, cell communication occurs among more than one cell, but occurs at the cellular level." [GOC:jid]	5657	91	54	21128	0.593407	0.0095457	query_1	['GO:0009987', 'GO:0048518', 'GO:0050794']	['FOS', 'CYR61', 'EGR1', 'JUN', 'NR4A1', 'IER2', 'JUND', 'TPM1', 'SPARC', 'FOSB', 'RHOB', 'CXCL12', 'MCAM', 'CHST2', 'HES1', 'MAFF', 'SOX9', 'ATF3', 'BTG2', 'EGR2', 'IGFBP5', 'MCL1', 'WWC1', 'PPP1R15A', 'ANXA1', 'JUNB', 'SLIT2', 'LIMCH1', 'MID1', 'ZFP36L1', 'MYADM', 'CITED2', 'S1PR3', 'ZFP36', 'PRR16', 'ITGA2', 'RPL23', 'SOX3', 'NELL1', 'TFAP2C', 'PCGF5', 'STK17B', 'INSM1', 'EGR3', 'ACTG1', 'ANXA…	[['IDA', 'IMP', 'IGI', 'ISS', 'IEA'], ['IDA', 'IGI', 'IEA'], ['IDA', 'IMP', 'IGI', 'ISS', 'IEA'], ['IDA', 'IMP', 'ISS', 'IC', 'IEA'], ['IDA', 'IMP', 'IEA'], ['IDA'], ['IDA', 'IEA'], ['ISS'], ['IDA'], ['IEA'], ['IMP', 'ISS', 'IEA'], ['IDA', 'IBA', 'IEA'], ['IEA'], ['ISS', 'IEA'], ['ISS', 'IEA'], ['IDA'], ['IDA', 'IMP', 'IEP', 'ISS', 'IBA', 'IEA'], ['IDA', 'IMP', 'ISS', 'IC', 'IEA'], ['IDA'], ['IDA…
GO:CC	GO:0035976	transcription factor AP-1 complex	4.00513e-07	1	"A heterodimeric transcription factor complex composed of proteins from the c-Fos, c-Jun, activating transcription factor (ATF) or JDP families. The subunits contain a basic leucine zipper (bZIP) domain that is essential for dimerization and DNA binding. Jun-Fos heterodimers bind preferentially to a heptamer consensus sequence (TPA responsive element (TRE)), whereas Jun-ATF dimers bind the cyclic…	5	91	4	22112	0.043956	0.8	query_1	['GO:0090575']	['FOS', 'JUN', 'JUND', 'JUNB']	[['IDA', 'IPI', 'IMP', 'IEA'], ['IDA', 'IPI', 'IMP', 'IEA'], ['IDA'], ['IDA']]
GO:BP	GO:1901700	response to oxygen-containing compound	4.30198e-07	1	"Any process that results in a change in state or activity of a cell or an organism (in terms of movement, secretion, enzyme production, gene expression, etc.) as a result of an oxygen-containing compound stimulus." [GOC:pr, GOC:TermGenie]	1665	91	28	21128	0.307692	0.0168168	query_1	['GO:0042221']	['FOS', 'EGR1', 'FBXO32', 'JUN', 'NR4A1', 'JUND', 'TPM1', 'FOSB', 'RHOB', 'CXCL12', 'HES1', 'SOX9', 'BTG2', 'EGR2', 'IGFBP5', 'ANXA1', 'SLIT2', 'ZFP36L1', 'CRYAB', 'ZFP36', 'ITGA2', 'RPL13A', 'RPL23', 'CKB', 'PDCD4', 'PIM1', 'MGARP', 'KLF2']	[['IDA', 'IMP', 'IEA'], ['ISS', 'IEA'], ['IEA'], ['IMP'], ['ISS', 'IBA', 'IEA'], ['IEA'], ['IEP'], ['IEA'], ['IDA'], ['IEA'], ['IEA'], ['IEP', 'ISS', 'IEA'], ['IEA'], ['IEA'], ['IDA', 'ISS'], ['IBA'], ['IDA', 'IEP'], ['IDA', 'ISS', 'IEA'], ['IEA'], ['IDA', 'IMP', 'IEA'], ['IEA'], ['IEA'], ['IMP'], ['IEA'], ['ISS', 'IEA'], ['IMP'], ['ISS'], ['IEA']]
GO:BP	GO:0060537	muscle tissue development	5.40288e-07	1	"The progression of muscle tissue over time, from its initial formation to its mature state. Muscle tissue is a contractile tissue made up of actin and myosin fibers." [GOC:dph]	408	91	15	21128	0.164835	0.0367647	query_1	['GO:0009888']	['FOS', 'EGR1', 'NR4A1', 'TPM1', 'SGCD', 'MAFF', 'SOX9', 'ATF3', 'BTG2', 'EGR2', 'IGFBP5', 'CITED2', 'SORBS2', 'PIM1', 'CDON']	[['IEA'], ['IEA'], ['IEA'], ['IMP'], ['IBA', 'IEA'], ['IEA'], ['IEA'], ['IEA'], ['IEA'], ['ISS', 'IEA'], ['IEA'], ['IEA'], ['ISS'], ['IDA'], ['IEA']]
REAC	REAC:R-HSA-9031628	NGF-stimulated transcription	9.54734e-07	1	NGF-stimulated transcription	39	64	7	10777	0.109375	0.179487	query_1	['REAC:R-HSA-198725']	['FOS', 'EGR1', 'JUND', 'FOSB', 'EGR2', 'JUNB', 'EGR3']	[['REAC'], ['REAC'], ['REAC'], ['REAC'], ['REAC'], ['REAC'], ['REAC']]
GO:BP	GO:0051172	negative regulation of nitrogen compound metabolic process	1.16806e-06	1	"Any process that stops, prevents, or reduces the frequency, rate or extent of the chemical reactions and pathways involving nitrogen or nitrogenous compounds." [GOC:ai, GOC:tb]	2401	91	33	21128	0.362637	0.0137443	query_1	['GO:0006807', 'GO:0009892', 'GO:0051171']	['EGR1', 'JUN', 'NR4A1', 'JUND', 'FOSB', 'DUSP1', 'HES1', 'MAFF', 'SOX9', 'ATF3', 'BTG2', 'IGFBP5', 'WWC1', 'PPP1R15A', 'SLIT2', 'ZFP36L1', 'CRYAB', 'DNAJC1', 'MYADM', 'CITED2', 'ZFP36', 'RPL13A', 'TCEAL7', 'RPL23', 'SOX3', 'NELL1', 'TFAP2C', 'WWC2', 'INSM1', 'ANXA2', 'PDCD4', 'AJUBA', 'KLF2']	[['IEA'], ['IDA', 'IMP', 'IEA'], ['IEA'], ['IDA'], ['TAS'], ['IDA'], ['IDA', 'IEA'], ['IC'], ['IDA', 'IMP', 'IBA', 'IEA'], ['IDA', 'IEA'], ['IDA', 'IEA'], ['IDA'], ['IDA'], ['IDA', 'IEA'], ['IDA'], ['IDA', 'IMP', 'ISS', 'IEA'], ['IDA', 'IEA'], ['TAS'], ['IMP'], ['IDA', 'IMP'], ['IDA', 'IMP', 'ISS', 'IEA'], ['IDA', 'IMP', 'IBA', 'IEA'], ['IDA'], ['IDA', 'IMP'], ['IBA'], ['IDA'], ['IEA'], ['IDA'], …
GO:BP	GO:0048518	positive regulation of biological process	1.19589e-06	1	"Any process that activates or increases the frequency, rate or extent of a biological process. Biological processes are regulated by many means; examples include the control of gene expression, protein modification or interaction with a protein or substrate molecule." [GOC:jid]	6348	91	56	21128	0.615385	0.00882168	query_1	['GO:0008150', 'GO:0050789']	['FOS', 'CYR61', 'EGR1', 'JUN', 'NR4A1', 'IER2', 'JUND', 'TPM1', 'SPARC', 'FOSB', 'RHOB', 'CXCL12', 'MCAM', 'CHST2', 'HES1', 'MAFF', 'SOX9', 'ATF3', 'BTG2', 'EGR2', 'IGFBP5', 'MCL1', 'WWC1', 'PPP1R15A', 'ANXA1', 'JUNB', 'SLIT2', 'LIMCH1', 'MID1', 'ZFP36L1', 'MYADM', 'CITED2', 'ITGB8', 'S1PR3', 'ZFP36', 'PRR16', 'ITGA2', 'CNN2', 'RPL23', 'SOX3', 'NELL1', 'TFAP2C', 'PCGF5', 'STK17B', 'INSM1', 'EGR3…	[['IDA', 'IMP', 'IGI', 'ISS', 'IEA'], ['IDA', 'IGI', 'IEA'], ['IDA', 'IMP', 'IGI', 'ISS', 'IEA'], ['IDA', 'IMP', 'ISS', 'IC', 'IEA'], ['IDA', 'IMP', 'IEA'], ['IDA'], ['IDA', 'IEA'], ['ISS'], ['IDA'], ['IEA'], ['IMP', 'ISS', 'IEA'], ['IDA', 'IBA', 'TAS', 'IEA'], ['IEA'], ['ISS', 'IEA'], ['ISS', 'IEA'], ['IDA'], ['IDA', 'IMP', 'IEP', 'ISS', 'IBA', 'IEA'], ['IDA', 'IMP', 'ISS', 'IC', 'IEA'], ['IDA']…
GO:BP	GO:0070887	cellular response to chemical stimulus	1.2982e-06	1	"Any process that results in a change in state or activity of a cell (in terms of movement, secretion, enzyme production, gene expression, etc.) as a result of a chemical stimulus." [GOC:mah]	2697	91	35	21128	0.384615	0.0129774	query_1	['GO:0042221', 'GO:0051716']	['FOS', 'EGR1', 'FBXO32', 'JUN', 'NR4A1', 'JUND', 'TPM1', 'FOSB', 'RHOB', 'CXCL12', 'DUSP1', 'HES1', 'SOX9', 'ATF3', 'EGR2', 'IGFBP5', 'MCL1', 'PPP1R15A', 'ANXA1', 'JUNB', 'SLIT2', 'ZFP36L1', 'CITED2', 'ZFP36', 'ITGA2', 'RPL13A', 'RPL23', 'CKB', 'EGR3', 'ACTG1', 'PDCD4', 'PIM1', 'MGARP', 'AJUBA', 'KLF2']	[['IDA', 'IMP', 'IEA'], ['IDA', 'IMP', 'ISS', 'IEA'], ['IEA'], ['IMP', 'IEA'], ['IMP', 'ISS', 'IBA', 'IEA'], ['IEA'], ['IEP'], ['IEA'], ['IDA'], ['IDA', 'IMP', 'IBA', 'IEA'], ['IMP'], ['IEA'], ['IEP', 'ISS', 'IEA'], ['TAS', 'IEA'], ['IEA'], ['IDA'], ['IGI', 'IEA'], ['TAS'], ['IDA', 'IBA', 'IEA'], ['IEA'], ['IDA', 'IMP', 'IEP', 'ISS'], ['IDA', 'IMP', 'ISS', 'IEA'], ['IDA'], ['IDA', 'IMP', 'IEA'], …
GO:BP	GO:0048519	negative regulation of biological process	3.86676e-06	1	"Any process that stops, prevents, or reduces the frequency, rate or extent of a biological process. Biological processes are regulated by many means; examples include the control of gene expression, protein modification or interaction with a protein or substrate molecule." [GOC:jid]	5927	91	53	21128	0.582418	0.00894213	query_1	['GO:0008150', 'GO:0050789']	['CYR61', 'EGR1', 'JUN', 'NR4A1', 'JUND', 'TPM1', 'SPARC', 'FOSB', 'RHOB', 'CXCL12', 'DUSP1', 'HES1', 'MAFF', 'SOX9', 'ATF3', 'BTG2', 'IGFBP5', 'MCL1', 'WWC1', 'PPP1R15A', 'ANXA1', 'SLIT2', 'LIMCH1', 'MID1', 'ZFP36L1', 'CRYAB', 'DNAJC1', 'MYADM', 'CITED2', 'ITGB8', 'S1PR3', 'ZFP36', 'RPL13A', 'TCEAL7', 'CNN2', 'MIR24-2', 'RPL23', 'SOX3', 'SLC25A6', 'NELL1', 'TFAP2C', 'WWC2', 'INSM1', 'DUSP8', 'EG…	[['IBA', 'IEA'], ['IEA'], ['IDA', 'IMP', 'IEA'], ['ISS', 'IEA'], ['IDA'], ['IMP', 'ISS'], ['IDA'], ['TAS'], ['IDA', 'ISS', 'IEA'], ['IDA'], ['IDA', 'IMP', 'ISS', 'IBA', 'IEA'], ['IDA', 'IMP', 'ISS', 'IBA', 'IEA'], ['IC'], ['IDA', 'IMP', 'ISS', 'IBA', 'IEA'], ['IDA', 'IEA'], ['IDA', 'IMP', 'IBA', 'TAS', 'IEA'], ['IDA', 'IEA'], ['IDA', 'IMP', 'IBA', 'IEA'], ['IDA', 'IMP', 'IBA'], ['IDA', 'TAS', 'IE…
GO:BP	GO:0031324	negative regulation of cellular metabolic process	4.35193e-06	1	"Any process that stops, prevents, or reduces the frequency, rate or extent of the chemical reactions and pathways by which individual cells transform chemical substances." [GOC:mah]	2244	91	31	21128	0.340659	0.0138146	query_1	['GO:0009892', 'GO:0031323', 'GO:0044237', 'GO:0048523']	['EGR1', 'JUN', 'JUND', 'FOSB', 'DUSP1', 'HES1', 'MAFF', 'SOX9', 'ATF3', 'BTG2', 'IGFBP5', 'MCL1', 'WWC1', 'PPP1R15A', 'SLIT2', 'ZFP36L1', 'CRYAB', 'MYADM', 'CITED2', 'ZFP36', 'RPL13A', 'TCEAL7', 'RPL23', 'SOX3', 'TFAP2C', 'WWC2', 'INSM1', 'ANXA2', 'PDCD4', 'AJUBA', 'KLF2']	[['IEA'], ['IDA', 'IMP', 'IEA'], ['IDA'], ['TAS'], ['IDA'], ['IDA', 'IEA'], ['IC'], ['IDA', 'IMP', 'ISS', 'IBA', 'IEA'], ['IDA', 'IEA'], ['IDA', 'IEA'], ['IDA'], ['IMP'], ['IDA'], ['IDA', 'IEA'], ['IDA'], ['IDA', 'IMP', 'ISS', 'IEA'], ['IDA', 'IEA'], ['IMP'], ['IDA', 'IMP'], ['IDA', 'IMP', 'ISS', 'IEA'], ['IDA', 'IMP', 'IBA', 'IEA'], ['IDA'], ['IDA', 'IMP'], ['IBA'], ['IEA'], ['IDA'], ['IDA', 'IB…
GO:BP	GO:0009059	macromolecule biosynthetic process	4.7828e-06	1	"The chemical reactions and pathways resulting in the formation of a macromolecule, any molecule of high relative molecular mass, the structure of which essentially comprises the multiple repetition of units derived, actually or conceptually, from molecules of low relative molecular mass." [GOC:mah]	4822	91	47	21128	0.516484	0.00974699	query_1	['GO:0043170', 'GO:1901576']	['FOS', 'CYR61', 'EGR1', 'JUN', 'NR4A1', 'IER2', 'JUND', 'FOSB', 'CHST2', 'HES1', 'MAFF', 'SOX9', 'ATF3', 'BTG2', 'EGR2', 'IGFBP5', 'WWC1', 'PPP1R15A', 'JUNB', 'EEF1A1', 'ZFP36L1', 'TSC22D2', 'CRYAB', 'DNAJC1', 'CITED2', 'ZFP36', 'PRR16', 'ITGA2', 'RPL13A', 'TCEAL7', 'CCNL1', 'RPL23', 'RPS8', 'SOX3', 'TFAP2C', 'PCGF5', 'WWC2', 'RPS11', 'INSM1', 'EGR3', 'ANXA2', 'PDCD4', 'PIM1', 'CDON', 'AJUBA', '…	[['IDA', 'IMP', 'IGI', 'ISS', 'IBA', 'TAS', 'IC', 'IEA'], ['IDA', 'IEA'], ['IDA', 'IMP', 'IGI', 'IBA', 'IEA'], ['IDA', 'IMP', 'ISS', 'IBA', 'IC', 'IEA'], ['IDA', 'IBA', 'IEA'], ['IDA'], ['IDA', 'IBA', 'TAS', 'IC', 'IEA'], ['IBA', 'TAS', 'IEA'], ['TAS'], ['IDA', 'ISS', 'IBA', 'IEA'], ['IDA', 'IBA', 'IC', 'IEA'], ['IDA', 'IMP', 'IBA', 'IEA'], ['IDA', 'ISS', 'IBA', 'TAS', 'IC', 'IEA'], ['IDA', 'IEA'…
GO:BP	GO:0031326	regulation of cellular biosynthetic process	5.09296e-06	1	"Any process that modulates the frequency, rate or extent of the chemical reactions and pathways resulting in the formation of substances, carried out by individual cells." [GOC:mah]	4124	91	43	21128	0.472527	0.0104268	query_1	['GO:0009889', 'GO:0031323', 'GO:0044249']	['FOS', 'CYR61', 'EGR1', 'JUN', 'NR4A1', 'IER2', 'JUND', 'FOSB', 'HES1', 'MAFF', 'SOX9', 'ATF3', 'BTG2', 'EGR2', 'IGFBP5', 'WWC1', 'PPP1R15A', 'ANXA1', 'JUNB', 'ZFP36L1', 'TSC22D2', 'CRYAB', 'DNAJC1', 'CITED2', 'ZFP36', 'PRR16', 'ITGA2', 'RPL13A', 'TCEAL7', 'CCNL1', 'RPL23', 'SOX3', 'TFAP2C', 'PCGF5', 'WWC2', 'INSM1', 'EGR3', 'ANXA2', 'PDCD4', 'PIM1', 'CDON', 'AJUBA', 'KLF2']	[['IDA', 'IMP', 'IGI', 'ISS', 'IBA', 'TAS', 'IC', 'IEA'], ['IDA', 'IEA'], ['IDA', 'IMP', 'IGI', 'ISS', 'IBA', 'IEA'], ['IDA', 'IMP', 'ISS', 'IBA', 'IC', 'IEA'], ['IDA', 'IBA', 'IEA'], ['IDA'], ['IDA', 'IBA', 'TAS', 'IC', 'IEA'], ['IBA', 'TAS', 'IEA'], ['IDA', 'ISS', 'IBA', 'IEA'], ['IDA', 'IBA', 'IC', 'IEA'], ['IDA', 'IMP', 'IBA', 'IEA'], ['IDA', 'ISS', 'IBA', 'TAS', 'IC', 'IEA'], ['IDA', 'IEA'],…
TF	TF:M09826_1	Factor: BTEB3; motif: CCNNSCCNSCCCCKCCCCC; match class: 1	5.20892e-06	1	Factor: BTEB3; motif: CCNNSCCNSCCCCKCCCCC; match class: 1	7853	93	65	20012	0.698925	0.00827709	query_1	['TF:M09826']	['FOS', 'CYR61', 'EGR1', 'FBXO32', 'NR4A1', 'IER2', 'JUND', 'TPM1', 'FOSB', 'RHOB', 'CXCL12', 'MCAM', 'CHST2', 'HES1', 'TAGLN2', 'AMOTL2', 'MAFF', 'SOX9', 'BTG2', 'NKAIN3', 'EGR2', 'IGFBP5', 'MCL1', 'TSPAN2', 'WWC1', 'JUNB', 'EEF1A1', 'SLIT2', 'LIMCH1', 'ZFP36L1', 'TSC22D2', 'CRYAB', 'MYADM', 'CITED2', 'ITGB8', 'ZFP36', 'ITGA2', 'PNRC1', 'ENSG00000117600', 'TCEAL7', 'CNN2', 'SOX3', 'SLC25A6', 'NE…	[['TF'], ['TF'], ['TF'], ['TF'], ['TF'], ['TF'], ['TF'], ['TF'], ['TF'], ['TF'], ['TF'], ['TF'], ['TF'], ['TF'], ['TF'], ['TF'], ['TF'], ['TF'], ['TF'], ['TF'], ['TF'], ['TF'], ['TF'], ['TF'], ['TF'], ['TF'], ['TF'], ['TF'], ['TF'], ['TF'], ['TF'], ['TF'], ['TF'], ['TF'], ['TF'], ['TF'], ['TF'], ['TF'], ['TF'], ['TF'], ['TF'], ['TF'], ['TF'], ['TF'], ['TF'], ['TF'], ['TF'], ['TF'], ['TF'], ['TF']…
GO:BP	GO:0009612	response to mechanical stimulus	5.44266e-06	1	"Any process that results in a change in state or activity of a cell or an organism (in terms of movement, secretion, enzyme production, gene expression, etc.) as a result of a mechanical stimulus." [GOC:hb]	215	91	11	21128	0.120879	0.0511628	query_1	['GO:0009605', 'GO:0009628']	['FOS', 'JUN', 'JUND', 'FOSB', 'CXCL12', 'SOX9', 'BTG2', 'CITED2', 'ITGA2', 'CNN2', 'ACTG1']	[['IEA'], ['IEA'], ['IEA'], ['IEA'], ['IEA'], ['ISS', 'IEA'], ['IEA'], ['IEA'], ['IEA'], ['IDA'], ['IEA']]
GO:BP	GO:0010556	regulation of macromolecule biosynthetic process	5.56464e-06	1	"Any process that modulates the rate, frequency or extent of the chemical reactions and pathways resulting in the formation of a macromolecule, any molecule of high relative molecular mass, the structure of which essentially comprises the multiple repetition of units derived, actually or conceptually, from molecules of low relative molecular mass." [GOC:dph, GOC:tb]	3965	91	42	21128	0.461538	0.0105927	query_1	['GO:0009059', 'GO:0009889', 'GO:0060255']	['FOS', 'CYR61', 'EGR1', 'JUN', 'NR4A1', 'IER2', 'JUND', 'FOSB', 'HES1', 'MAFF', 'SOX9', 'ATF3', 'BTG2', 'EGR2', 'IGFBP5', 'WWC1', 'PPP1R15A', 'JUNB', 'ZFP36L1', 'TSC22D2', 'CRYAB', 'DNAJC1', 'CITED2', 'ZFP36', 'PRR16', 'ITGA2', 'RPL13A', 'TCEAL7', 'CCNL1', 'RPL23', 'SOX3', 'TFAP2C', 'PCGF5', 'WWC2', 'INSM1', 'EGR3', 'ANXA2', 'PDCD4', 'PIM1', 'CDON', 'AJUBA', 'KLF2']	[['IDA', 'IMP', 'IGI', 'ISS', 'IBA', 'TAS', 'IC', 'IEA'], ['IDA', 'IEA'], ['IDA', 'IMP', 'IGI', 'IBA', 'IEA'], ['IDA', 'IMP', 'ISS', 'IBA', 'IC', 'IEA'], ['IDA', 'IBA', 'IEA'], ['IDA'], ['IDA', 'IBA', 'TAS', 'IC', 'IEA'], ['IBA', 'TAS', 'IEA'], ['IDA', 'ISS', 'IBA', 'IEA'], ['IDA', 'IBA', 'IC', 'IEA'], ['IDA', 'IMP', 'IBA', 'IEA'], ['IDA', 'ISS', 'IBA', 'TAS', 'IC', 'IEA'], ['IDA', 'IEA'], ['IDA'…
GO:BP	GO:0032501	multicellular organismal process	5.61432e-06	1	"Any biological process, occurring at the level of a multicellular organism, pertinent to its function." [GOC:curators, GOC:dph, GOC:isa_complete, GOC:tb]	7657	91	61	21128	0.67033	0.00796657	query_1	['GO:0008150']	['FOS', 'CYR61', 'EGR1', 'FBXO32', 'JUN', 'NR4A1', 'IER2', 'JUND', 'TPM1', 'SPARC', 'FOSB', 'RHOB', 'CXCL12', 'MCAM', 'DUSP1', 'SGCD', 'HES1', 'AMOTL2', 'MAFF', 'SOX9', 'BTG2', 'EGR2', 'IGFBP5', 'TSPAN2', 'WWC1', 'ANXA1', 'JUNB', 'SLIT2', 'MID1', 'ZFP36L1', 'CRYAB', 'MYADM', 'CITED2', 'ITGB8', 'S1PR3', 'ZFP36', 'ITGA2', 'ENSG00000117600', 'RPL13A', 'SOX3', 'NELL1', 'CKB', 'TFAP2C', 'C9orf24', 'WW…	[['IEA'], ['IDA', 'IEA'], ['ISS', 'IEA'], ['ISS', 'IEA'], ['IEA'], ['IDA', 'IMP', 'IEA'], ['ISS', 'IEA'], ['IEA'], ['IMP', 'ISS', 'IBA', 'TAS'], ['IDA'], ['IEA'], ['IMP', 'ISS', 'IEA'], ['IBA', 'TAS', 'IEA'], ['IDA', 'IEP', 'IBA'], ['IBA'], ['IBA', 'IEA'], ['IEP', 'ISS', 'IBA', 'TAS', 'IEA'], ['IBA'], ['IBA', 'TAS', 'IEA'], ['IDA', 'IMP', 'IEP', 'ISS', 'IBA', 'IEA'], ['IMP', 'IEA'], ['ISS', 'TAS'…
GO:CC	GO:0005925	focal adhesion	5.84082e-06	1	"A cell-substrate junction that anchors the cell to the extracellular matrix and that forms a point of termination of actin filaments. In insects focal adhesion has also been referred to as hemi-adherens junction (HAJ)." [GOC:aruk, GOC:bc, ISBN:0124325653, ISBN:0815316208, PMID:10419689, PMID:12191915, PMID:15246682, PMID:1643657, PMID:16805308, PMID:19197329, PMID:23033047, PMID:26923917, PMID:2…	424	91	13	22112	0.142857	0.0306604	query_1	['GO:0030055']	['RHOB', 'MCAM', 'ANXA1', 'ITGB8', 'ITGA2', 'RPL13A', 'CNN2', 'RPL23', 'RPS8', 'RPS11', 'ACTG1', 'SORBS2', 'AJUBA']	[['HDA'], ['HDA'], ['HDA'], ['IBA'], ['IDA', 'HDA', 'IEA'], ['HDA'], ['HDA'], ['HDA'], ['HDA'], ['HDA'], ['ISS'], ['IEA'], ['IEA']]
GO:BP	GO:0050794	regulation of cellular process	6.9296e-06	1	"Any process that modulates the frequency, rate or extent of a cellular process, any of those that are carried out at the cellular level, but are not necessarily restricted to a single cell. For example, cell communication occurs among more than one cell, but occurs at the cellular level." [GOC:go_curators]	11139	91	75	21128	0.824176	0.0067331	query_1	['GO:0009987', 'GO:0050789']	['FOS', 'CYR61', 'EGR1', 'JUN', 'NR4A1', 'IER2', 'JUND', 'TPM1', 'SPARC', 'FOSB', 'RHOB', 'CXCL12', 'MCAM', 'DUSP1', 'CHST2', 'SGCD', 'HES1', 'AMOTL2', 'MAFF', 'SOX9', 'ATF3', 'BTG2', 'EGR2', 'IGFBP5', 'MCL1', 'WWC1', 'PPP1R15A', 'ANXA1', 'JUNB', 'EEF1A1', 'SLIT2', 'KCNJ13', 'LIMCH1', 'MID1', 'ZFP36L1', 'TSC22D2', 'CRYAB', 'DNAJC1', 'MYADM', 'CITED2', 'ITGB8', 'S1PR3', 'ZFP36', 'PRR16', 'ITGA2', …	[['IDA', 'IMP', 'IGI', 'ISS', 'IBA', 'TAS', 'IC', 'IEA'], ['IDA', 'IGI', 'IBA', 'IEA'], ['IDA', 'IMP', 'IGI', 'ISS', 'IBA', 'IEA'], ['IDA', 'IMP', 'ISS', 'IBA', 'IC', 'IEA'], ['IDA', 'IMP', 'ISS', 'IBA', 'TAS', 'IEA'], ['IDA'], ['IDA', 'IBA', 'TAS', 'IC', 'IEA'], ['IMP', 'ISS'], ['IDA'], ['IBA', 'TAS', 'IEA'], ['IDA', 'IMP', 'IGI', 'ISS', 'IBA', 'TAS', 'IEA'], ['IDA', 'IMP', 'IBA', 'TAS', 'IEA'],…
GO:CC	GO:0030055	cell-substrate junction	7.68358e-06	1	"A cell junction that forms a connection between a cell and the extracellular matrix." [GOC:aruk, GOC:bc, GOC:hb, GOC:mah, PMID:10419689, PMID:1643657, PMID:16805308, PMID:26923917, PMID:8314002]	434	91	13	22112	0.142857	0.0299539	query_1	['GO:0070161']	['RHOB', 'MCAM', 'ANXA1', 'ITGB8', 'ITGA2', 'RPL13A', 'CNN2', 'RPL23', 'RPS8', 'RPS11', 'ACTG1', 'SORBS2', 'AJUBA']	[['HDA'], ['HDA'], ['HDA'], ['IBA'], ['IDA', 'HDA', 'IEA'], ['HDA'], ['HDA'], ['HDA'], ['HDA'], ['HDA'], ['ISS'], ['IEA'], ['IEA']]
GO:BP	GO:0007517	muscle organ development	8.20346e-06	1	"The process whose specific outcome is the progression of the muscle over time, from its formation to the mature structure. The muscle is an organ consisting of a tissue made up of various elongated cells that are specialized to contract and thus to produce movement and mechanical work." [GOC:jid, ISBN:0198506732]	349	91	13	21128	0.142857	0.0372493	query_1	['GO:0048513', 'GO:0061061']	['FOS', 'EGR1', 'NR4A1', 'TPM1', 'SGCD', 'MAFF', 'ATF3', 'BTG2', 'EGR2', 'CRYAB', 'CITED2', 'EGR3', 'CDON']	[['IEA'], ['IEA'], ['IEA'], ['IMP'], ['TAS'], ['IEA'], ['IEA'], ['IEA'], ['ISS', 'IEA'], ['IEA'], ['IEA'], ['TAS'], ['IEA']]
GO:BP	GO:0009889	regulation of biosynthetic process	8.44892e-06	1	"Any process that modulates the frequency, rate or extent of the chemical reactions and pathways resulting in the formation of substances." [GOC:go_curators]	4190	91	43	21128	0.472527	0.0102625	query_1	['GO:0009058', 'GO:0019222']	['FOS', 'CYR61', 'EGR1', 'JUN', 'NR4A1', 'IER2', 'JUND', 'FOSB', 'HES1', 'MAFF', 'SOX9', 'ATF3', 'BTG2', 'EGR2', 'IGFBP5', 'WWC1', 'PPP1R15A', 'ANXA1', 'JUNB', 'ZFP36L1', 'TSC22D2', 'CRYAB', 'DNAJC1', 'CITED2', 'ZFP36', 'PRR16', 'ITGA2', 'RPL13A', 'TCEAL7', 'CCNL1', 'RPL23', 'SOX3', 'TFAP2C', 'PCGF5', 'WWC2', 'INSM1', 'EGR3', 'ANXA2', 'PDCD4', 'PIM1', 'CDON', 'AJUBA', 'KLF2']	[['IDA', 'IMP', 'IGI', 'ISS', 'IBA', 'TAS', 'IC', 'IEA'], ['IDA', 'IEA'], ['IDA', 'IMP', 'IGI', 'ISS', 'IBA', 'IEA'], ['IDA', 'IMP', 'ISS', 'IBA', 'IC', 'IEA'], ['IDA', 'IBA', 'IEA'], ['IDA'], ['IDA', 'IBA', 'TAS', 'IC', 'IEA'], ['IBA', 'TAS', 'IEA'], ['IDA', 'ISS', 'IBA', 'IEA'], ['IDA', 'IBA', 'IC', 'IEA'], ['IDA', 'IMP', 'IBA', 'IEA'], ['IDA', 'ISS', 'IBA', 'TAS', 'IC', 'IEA'], ['IDA', 'IEA'],…
GO:BP	GO:0031328	positive regulation of cellular biosynthetic process	8.99554e-06	1	"Any process that activates or increases the frequency, rate or extent of the chemical reactions and pathways resulting in the formation of substances, carried out by individual cells." [GOC:mah]	2037	91	29	21128	0.318681	0.0142366	query_1	['GO:0009891', 'GO:0031325', 'GO:0031326', 'GO:0044249']	['FOS', 'CYR61', 'EGR1', 'JUN', 'NR4A1', 'IER2', 'JUND', 'FOSB', 'HES1', 'MAFF', 'SOX9', 'ATF3', 'EGR2', 'WWC1', 'PPP1R15A', 'ANXA1', 'JUNB', 'CITED2', 'PRR16', 'ITGA2', 'SOX3', 'TFAP2C', 'PCGF5', 'EGR3', 'ANXA2', 'PIM1', 'CDON', 'AJUBA', 'KLF2']	[['IDA', 'IMP', 'IGI', 'ISS', 'IEA'], ['IDA', 'IEA'], ['IDA', 'IMP', 'IGI', 'ISS', 'IEA'], ['IDA', 'IMP', 'ISS', 'IC', 'IEA'], ['IDA', 'IEA'], ['IDA'], ['IDA', 'IEA'], ['IEA'], ['ISS', 'IEA'], ['IDA'], ['IDA', 'IMP', 'IEA'], ['IDA', 'ISS', 'IC', 'IEA'], ['IDA', 'ISS', 'IEA'], ['IEA'], ['IC'], ['IBA'], ['IDA', 'IEA'], ['IDA', 'ISS', 'IEA'], ['IDA', 'IBA'], ['IEA'], ['IBA'], ['IDA'], ['IDA'], ['IEA…
GO:BP	GO:0009725	response to hormone	9.14145e-06	1	"Any process that results in a change in state or activity of a cell or an organism (in terms of movement, secretion, enzyme production, gene expression, etc.) as a result of a hormone stimulus." [GOC:jl]	861	91	19	21128	0.208791	0.0220674	query_1	['GO:0009719', 'GO:0010033']	['FOS', 'EGR1', 'FBXO32', 'NR4A1', 'JUND', 'FOSB', 'CXCL12', 'HES1', 'BTG2', 'EGR2', 'IGFBP5', 'ANXA1', 'SLIT2', 'ZFP36L1', 'CITED2', 'ZFP36', 'ITGA2', 'CKB', 'MGARP']	[['IEA'], ['IEA'], ['IEA'], ['ISS', 'IBA', 'IEA'], ['IEA'], ['IEA'], ['IEA'], ['IEA'], ['IEA'], ['IEA'], ['ISS'], ['IDA', 'IBA', 'IEA'], ['IEP'], ['IDA', 'IEA'], ['IDA'], ['IDA'], ['IEA'], ['IEA'], ['ISS']]
GO:BP	GO:0010604	positive regulation of macromolecule metabolic process	1.00353e-05	1	"Any process that increases the frequency, rate or extent of the chemical reactions and pathways involving macromolecules, any molecule of high relative molecular mass, the structure of which essentially comprises the multiple repetition of units derived, actually or conceptually, from molecules of low relative molecular mass." [GOC:dph, GOC:tb]	3540	91	39	21128	0.428571	0.0110169	query_1	['GO:0009893', 'GO:0043170', 'GO:0060255']	['FOS', 'CYR61', 'EGR1', 'JUN', 'NR4A1', 'IER2', 'JUND', 'FOSB', 'HES1', 'MAFF', 'SOX9', 'ATF3', 'BTG2', 'EGR2', 'WWC1', 'PPP1R15A', 'ANXA1', 'JUNB', 'LIMCH1', 'ZFP36L1', 'CITED2', 'ITGB8', 'ZFP36', 'PRR16', 'ITGA2', 'CNN2', 'RPL23', 'SOX3', 'TFAP2C', 'PCGF5', 'EGR3', 'ACTG1', 'ANXA2', 'NEK5', 'PIM1', 'CDON', 'AJUBA', 'ENPP2', 'KLF2']	[['IDA', 'IMP', 'IGI', 'ISS', 'IEA'], ['IDA', 'IEA'], ['IDA', 'IMP', 'IGI', 'ISS', 'IEA'], ['IDA', 'IMP', 'ISS', 'IC', 'IEA'], ['IDA', 'IEA'], ['IDA'], ['IDA', 'IEA'], ['IEA'], ['ISS', 'IEA'], ['IDA'], ['IDA', 'IMP', 'ISS', 'IEA'], ['IDA', 'ISS', 'IC', 'IEA'], ['IDA'], ['IDA', 'ISS', 'IEA'], ['IEA'], ['IDA', 'IBA', 'TAS', 'IC'], ['IDA', 'IBA'], ['IDA', 'IEA'], ['IMP'], ['IDA', 'IMP', 'ISS', 'IEA'…
GO:BP	GO:0010468	regulation of gene expression	1.03595e-05	1	"Any process that modulates the frequency, rate or extent of gene expression. Gene expression is the process in which a gene's coding sequence is converted into a mature gene product (protein or RNA)." [GOC:txnOH-2018]	5494	91	50	21128	0.549451	0.00910084	query_1	['GO:0010467', 'GO:0060255']	['FOS', 'CYR61', 'EGR1', 'JUN', 'NR4A1', 'IER2', 'JUND', 'FOSB', 'HES1', 'MAFF', 'SOX9', 'ATF3', 'BTG2', 'EGR2', 'IGFBP5', 'WWC1', 'PPP1R15A', 'ANXA1', 'JUNB', 'ZFP36L1', 'TSC22D2', 'CRYAB', 'DNAJC1', 'MYADM', 'CITED2', 'ITGB8', 'S1PR3', 'ZFP36', 'PRR16', 'ITGA2', 'RPL13A', 'TCEAL7', 'CNN2', 'CCNL1', 'MIR24-2', 'RPL23', 'SOX3', 'NELL1', 'TFAP2C', 'PCGF5', 'WWC2', 'INSM1', 'EGR3', 'ACTG1', 'ANXA2'…	[['IDA', 'IMP', 'IGI', 'ISS', 'IBA', 'TAS', 'IC', 'IEA'], ['IDA'], ['IDA', 'IMP', 'IGI', 'ISS', 'IBA', 'IEA'], ['IDA', 'IMP', 'ISS', 'IBA', 'IC', 'IEA'], ['IDA', 'IBA', 'IEA'], ['IDA'], ['IDA', 'IBA', 'TAS', 'IC', 'IEA'], ['IBA', 'TAS', 'IEA'], ['IDA', 'ISS', 'IBA', 'IEA'], ['IDA', 'IBA', 'IC', 'IEA'], ['IDA', 'IMP', 'IBA', 'IEA'], ['IDA', 'ISS', 'IBA', 'TAS', 'IC', 'IEA'], ['IDA', 'IEA'], ['IDA'…
GO:BP	GO:0010558	negative regulation of macromolecule biosynthetic process	1.06681e-05	1	"Any process that decreases the rate, frequency or extent of the chemical reactions and pathways resulting in the formation of a macromolecule, any molecule of high relative molecular mass, the structure of which essentially comprises the multiple repetition of units derived, actually or conceptually, from molecules of low relative molecular mass." [GOC:dph, GOC:tb]	1537	91	25	21128	0.274725	0.0162655	query_1	['GO:0009059', 'GO:0009890', 'GO:0010556', 'GO:0010605']	['EGR1', 'JUN', 'JUND', 'FOSB', 'HES1', 'MAFF', 'SOX9', 'ATF3', 'BTG2', 'IGFBP5', 'WWC1', 'ZFP36L1', 'CRYAB', 'CITED2', 'ZFP36', 'RPL13A', 'TCEAL7', 'RPL23', 'SOX3', 'TFAP2C', 'WWC2', 'INSM1', 'PDCD4', 'AJUBA', 'KLF2']	[['IEA'], ['IDA', 'IMP'], ['IDA'], ['TAS'], ['IDA', 'IEA'], ['IC'], ['IDA', 'IMP', 'IBA', 'IEA'], ['IDA', 'IEA'], ['IDA', 'IEA'], ['IDA'], ['IDA'], ['IDA', 'IMP', 'ISS', 'IEA'], ['IDA'], ['IDA', 'IMP'], ['IDA', 'IMP', 'ISS', 'IEA'], ['IDA', 'IMP', 'IBA', 'IEA'], ['IDA'], ['IMP'], ['IBA'], ['IEA'], ['IDA'], ['IDA', 'IBA'], ['IDA', 'ISS', 'IEA'], ['IEA'], ['IDA']]
GO:BP	GO:0050789	regulation of biological process	1.07455e-05	1	"Any process that modulates the frequency, rate or extent of a biological process. Biological processes are regulated by many means; examples include the control of gene expression, protein modification or interaction with a protein or substrate molecule." [GOC:ai, GOC:go_curators]	12378	91	79	21128	0.868132	0.00638229	query_1	['GO:0008150', 'GO:0065007']	['FOS', 'CYR61', 'EGR1', 'FBXO32', 'JUN', 'NR4A1', 'IER2', 'JUND', 'TPM1', 'SPARC', 'FOSB', 'RHOB', 'CXCL12', 'MCAM', 'DUSP1', 'CHST2', 'SGCD', 'HES1', 'AMOTL2', 'MAFF', 'SOX9', 'ATF3', 'BTG2', 'NKAIN3', 'EGR2', 'IGFBP5', 'MCL1', 'WWC1', 'PPP1R15A', 'ANXA1', 'JUNB', 'EEF1A1', 'SLIT2', 'KCNJ13', 'LIMCH1', 'MID1', 'ZFP36L1', 'TSC22D2', 'CRYAB', 'DNAJC1', 'MYADM', 'CITED2', 'ITGB8', 'S1PR3', 'ZFP36'…	[['IDA', 'IMP', 'IGI', 'ISS', 'IBA', 'TAS', 'IC', 'IEA'], ['IDA', 'IGI', 'IBA', 'IEA'], ['IDA', 'IMP', 'IGI', 'ISS', 'IBA', 'IEA'], ['ISS', 'IEA'], ['IDA', 'IMP', 'ISS', 'IBA', 'IC', 'IEA'], ['IDA', 'IMP', 'ISS', 'IBA', 'TAS', 'IEA'], ['IDA'], ['IDA', 'IBA', 'TAS', 'IC', 'IEA'], ['IMP', 'ISS', 'TAS'], ['IDA'], ['IBA', 'TAS', 'IEA'], ['IDA', 'IMP', 'IGI', 'ISS', 'IBA', 'TAS', 'IEA'], ['IDA', 'IMP'…
GO:BP	GO:0009891	positive regulation of biosynthetic process	1.4017e-05	1	"Any process that activates or increases the frequency, rate or extent of the chemical reactions and pathways resulting in the formation of substances." [GOC:go_curators]	2077	91	29	21128	0.318681	0.0139624	query_1	['GO:0009058', 'GO:0009889', 'GO:0009893']	['FOS', 'CYR61', 'EGR1', 'JUN', 'NR4A1', 'IER2', 'JUND', 'FOSB', 'HES1', 'MAFF', 'SOX9', 'ATF3', 'EGR2', 'WWC1', 'PPP1R15A', 'ANXA1', 'JUNB', 'CITED2', 'PRR16', 'ITGA2', 'SOX3', 'TFAP2C', 'PCGF5', 'EGR3', 'ANXA2', 'PIM1', 'CDON', 'AJUBA', 'KLF2']	[['IDA', 'IMP', 'IGI', 'ISS', 'IEA'], ['IDA', 'IEA'], ['IDA', 'IMP', 'IGI', 'ISS', 'IEA'], ['IDA', 'IMP', 'ISS', 'IC', 'IEA'], ['IDA', 'IEA'], ['IDA'], ['IDA', 'IEA'], ['IEA'], ['ISS', 'IEA'], ['IDA'], ['IDA', 'IMP', 'IEA'], ['IDA', 'ISS', 'IC', 'IEA'], ['IDA', 'ISS', 'IEA'], ['IEA'], ['IC'], ['IBA'], ['IDA', 'IEA'], ['IDA', 'ISS', 'IEA'], ['IDA', 'IBA'], ['IEA'], ['IBA'], ['IDA'], ['IDA'], ['IEA…
WP	WP:WP2431	Spinal cord injury	1.60463e-05	1	Spinal cord injury	116	57	9	7899	0.157895	0.0775862	query_1	['WP:000000']	['FOS', 'EGR1', 'NR4A1', 'RHOB', 'SOX9', 'BTG2', 'ANXA1', 'SLIT2', 'ZFP36']	[['WP'], ['WP'], ['WP'], ['WP'], ['WP'], ['WP'], ['WP'], ['WP'], ['WP']]
GO:BP	GO:0060429	epithelium development	1.78461e-05	1	"The process whose specific outcome is the progression of an epithelium over time, from its formation to the mature structure. An epithelium is a tissue that covers the internal or external surfaces of an anatomical structure." [GOC:dph, GOC:mtg_lung]	1220	91	22	21128	0.241758	0.0180328	query_1	['GO:0009888']	['CYR61', 'JUN', 'RHOB', 'HES1', 'TAGLN2', 'MAFF', 'SOX9', 'IGFBP5', 'ANXA1', 'SLIT2', 'ZFP36L1', 'MYADM', 'CITED2', 'S1PR3', 'ZFP36', 'ITGA2', 'INSM1', 'GPC4', 'SHROOM3', 'ACTG1', 'AJUBA', 'KLF2']	[['IDA'], ['IEA'], ['IMP'], ['ISS', 'IEA'], ['IDA'], ['IBA', 'IEA'], ['ISS', 'IBA', 'IEA'], ['IEA'], ['IDA', 'IBA'], ['IDA', 'IMP'], ['IMP', 'IEA'], ['IMP'], ['ISS', 'IEA'], ['IMP'], ['IMP'], ['IEA'], ['ISS', 'IEA'], ['IEA'], ['IEA'], ['IMP'], ['IEA'], ['IEA']]
GO:BP	GO:0001525	angiogenesis	1.81801e-05	1	"Blood vessel formation when new vessels emerge from the proliferation of pre-existing blood vessels." [ISBN:0878932453]	528	91	15	21128	0.164835	0.0284091	query_1	['GO:0048514', 'GO:0048646']	['CYR61', 'JUN', 'NR4A1', 'SPARC', 'RHOB', 'MCAM', 'AMOTL2', 'ANXA1', 'SLIT2', 'ITGB8', 'EGR3', 'ACTG1', 'ANXA2', 'ENPP2', 'KLF2']	[['IEA'], ['IEA'], ['IDA'], ['IDA'], ['ISS', 'IEA'], ['IDA', 'IEP', 'IBA'], ['IBA'], ['IDA', 'IBA'], ['IMP'], ['IMP'], ['IDA'], ['IMP'], ['IEP', 'IEA'], ['IEA'], ['IMP']]
GO:BP	GO:0070848	response to growth factor	1.86577e-05	1	"Any process that results in a change in state or activity of a cell or an organism (in terms of movement, secretion, enzyme production, gene expression, etc.) as a result of a growth factor stimulus." [GOC:BHF, GOC:mah]	705	91	17	21128	0.186813	0.0241135	query_1	['GO:0009719']	['FOS', 'CYR61', 'EGR1', 'JUN', 'NR4A1', 'IER2', 'HES1', 'SOX9', 'ANXA1', 'EEF1A1', 'SLIT2', 'ZFP36L1', 'CITED2', 'ITGB8', 'ZFP36', 'EGR3', 'PDCD4']	[['IDA', 'IEA'], ['IGI'], ['IEA'], ['IDA'], ['IMP'], ['ISS', 'IEA'], ['IEA'], ['IDA', 'ISS', 'IEA'], ['IDA', 'IBA'], ['IDA'], ['IDA'], ['IDA', 'ISS', 'IEA'], ['ISS', 'IEA'], ['IEA'], ['IDA', 'IEA'], ['IMP'], ['IDA']]
GO:BP	GO:0051254	positive regulation of RNA metabolic process	2.03921e-05	1	"Any process that activates or increases the frequency, rate or extent of the chemical reactions and pathways involving RNA." [GOC:ai]	1843	91	27	21128	0.296703	0.01465	query_1	['GO:0010604', 'GO:0016070', 'GO:0045935', 'GO:0051252']	['FOS', 'CYR61', 'EGR1', 'JUN', 'NR4A1', 'IER2', 'JUND', 'FOSB', 'HES1', 'MAFF', 'SOX9', 'ATF3', 'BTG2', 'EGR2', 'WWC1', 'JUNB', 'ZFP36L1', 'CITED2', 'ZFP36', 'SOX3', 'TFAP2C', 'PCGF5', 'EGR3', 'ANXA2', 'PIM1', 'CDON', 'KLF2']	[['IDA', 'IMP', 'IGI', 'ISS', 'IEA'], ['IDA'], ['IDA', 'IMP', 'IGI', 'IEA'], ['IDA', 'IMP', 'ISS', 'IC', 'IEA'], ['IDA', 'IEA'], ['IDA'], ['IDA', 'IEA'], ['IEA'], ['ISS', 'IEA'], ['IDA'], ['IDA', 'IMP', 'IEA'], ['IDA', 'ISS', 'IC', 'IEA'], ['IDA'], ['IDA', 'ISS', 'IEA'], ['IEA'], ['IDA', 'IEA'], ['IDA', 'IMP', 'ISS', 'IEA'], ['IDA', 'ISS', 'IEA'], ['IDA', 'IMP', 'ISS', 'IEA'], ['IBA'], ['IDA'], […
GO:BP	GO:0031327	negative regulation of cellular biosynthetic process	2.28035e-05	1	"Any process that stops, prevents, or reduces the frequency, rate or extent of the chemical reactions and pathways resulting in the formation of substances, carried out by individual cells." [GOC:mah]	1596	91	25	21128	0.274725	0.0156642	query_1	['GO:0009890', 'GO:0031324', 'GO:0031326', 'GO:0044249']	['EGR1', 'JUN', 'JUND', 'FOSB', 'HES1', 'MAFF', 'SOX9', 'ATF3', 'BTG2', 'IGFBP5', 'WWC1', 'ZFP36L1', 'CRYAB', 'CITED2', 'ZFP36', 'RPL13A', 'TCEAL7', 'RPL23', 'SOX3', 'TFAP2C', 'WWC2', 'INSM1', 'PDCD4', 'AJUBA', 'KLF2']	[['IEA'], ['IDA', 'IMP'], ['IDA'], ['TAS'], ['IDA', 'IEA'], ['IC'], ['IDA', 'IMP', 'IBA', 'IEA'], ['IDA', 'IEA'], ['IDA', 'IEA'], ['IDA'], ['IDA'], ['IDA', 'IMP', 'ISS', 'IEA'], ['IDA'], ['IDA', 'IMP'], ['IDA', 'IMP', 'ISS', 'IEA'], ['IDA', 'IMP', 'IBA', 'IEA'], ['IDA'], ['IMP'], ['IBA'], ['IEA'], ['IDA'], ['IDA', 'IBA'], ['IDA', 'ISS', 'IEA'], ['IEA'], ['IDA']]
REAC	REAC:R-HSA-198725	Nuclear Events (kinase and transcription factor activation)	2.44508e-05	1	Nuclear Events (kinase and transcription factor activation)	61	64	7	10777	0.109375	0.114754	query_1	['REAC:R-HSA-187037']	['FOS', 'EGR1', 'JUND', 'FOSB', 'EGR2', 'JUNB', 'EGR3']	[['REAC'], ['REAC'], ['REAC'], ['REAC'], ['REAC'], ['REAC'], ['REAC']]
GO:BP	GO:0045944	positive regulation of transcription by RNA polymerase II	2.46836e-05	1	"Any process that activates or increases the frequency, rate or extent of transcription from an RNA polymerase II promoter." [GOC:go_curators, GOC:txnOH]	1242	91	22	21128	0.241758	0.0177134	query_1	['GO:0006357', 'GO:0006366', 'GO:0045893']	['FOS', 'CYR61', 'EGR1', 'JUN', 'NR4A1', 'IER2', 'JUND', 'FOSB', 'HES1', 'MAFF', 'SOX9', 'ATF3', 'EGR2', 'JUNB', 'CITED2', 'SOX3', 'TFAP2C', 'PCGF5', 'EGR3', 'ANXA2', 'CDON', 'KLF2']	[['IDA', 'IMP', 'IGI', 'IEA'], ['IDA'], ['IDA', 'IMP', 'IGI', 'IEA'], ['IDA', 'IC', 'IEA'], ['IDA', 'IEA'], ['IDA'], ['IDA', 'IEA'], ['IEA'], ['ISS', 'IEA'], ['IDA'], ['IDA', 'IEA'], ['IDA', 'ISS', 'IC', 'IEA'], ['IDA', 'ISS', 'IEA'], ['IDA', 'IEA'], ['IDA', 'ISS', 'IEA'], ['IBA'], ['IDA'], ['IDA'], ['IEA'], ['IEA'], ['IEA'], ['IMP', 'IGI', 'IEA']]
GO:BP	GO:0051246	regulation of protein metabolic process	2.53962e-05	1	"Any process that modulates the frequency, rate or extent of the chemical reactions and pathways involving a protein." [GOC:ai]	2560	91	32	21128	0.351648	0.0125	query_1	['GO:0019538', 'GO:0051171', 'GO:0060255', 'GO:0080090']	['CYR61', 'EGR1', 'JUN', 'NR4A1', 'DUSP1', 'HES1', 'SOX9', 'BTG2', 'IGFBP5', 'PPP1R15A', 'EEF1A1', 'SLIT2', 'LIMCH1', 'ZFP36L1', 'CRYAB', 'DNAJC1', 'MYADM', 'ZFP36', 'PRR16', 'ITGA2', 'RPL13A', 'CCNL1', 'RPL23', 'NELL1', 'INSM1', 'ANXA2', 'NEK5', 'PDCD4', 'CDON', 'AJUBA', 'ENPP2', 'KLF2']	[['IDA', 'IEA'], ['IDA', 'IMP', 'ISS', 'IEA'], ['IEA'], ['IEA'], ['IDA'], ['ISS', 'IEA'], ['ISS', 'IEA'], ['IDA'], ['IDA'], ['IDA', 'IBA', 'TAS', 'IC', 'IEA'], ['NAS'], ['IDA'], ['IMP'], ['IDA', 'IMP', 'ISS', 'IEA'], ['IDA', 'IEA'], ['TAS', 'IEA'], ['IMP'], ['IDA', 'IMP', 'ISS', 'IEA'], ['IDA', 'IBA'], ['IEA'], ['IDA', 'IMP', 'IBA', 'IEA'], ['IEA'], ['IDA'], ['IDA'], ['IDA'], ['IDA', 'IEA'], ['IM…
GO:BP	GO:0060255	regulation of macromolecule metabolic process	2.69697e-05	1	"Any process that modulates the frequency, rate or extent of the chemical reactions and pathways involving macromolecules, any molecule of high relative molecular mass, the structure of which essentially comprises the multiple repetition of units derived, actually or conceptually, from molecules of low relative molecular mass." [GOC:dph, GOC:tb]	6851	91	56	21128	0.615385	0.00817399	query_1	['GO:0019222', 'GO:0043170']	['FOS', 'CYR61', 'EGR1', 'JUN', 'NR4A1', 'IER2', 'JUND', 'FOSB', 'DUSP1', 'HES1', 'MAFF', 'SOX9', 'ATF3', 'BTG2', 'EGR2', 'IGFBP5', 'WWC1', 'PPP1R15A', 'ANXA1', 'JUNB', 'EEF1A1', 'SLIT2', 'LIMCH1', 'ZFP36L1', 'TSC22D2', 'CRYAB', 'DNAJC1', 'MYADM', 'CITED2', 'ITGB8', 'S1PR3', 'ZFP36', 'PRR16', 'ITGA2', 'RPL13A', 'TCEAL7', 'CNN2', 'CCNL1', 'MIR24-2', 'RPL23', 'SOX3', 'NELL1', 'TFAP2C', 'PCGF5', 'WW…	[['IDA', 'IMP', 'IGI', 'ISS', 'IBA', 'TAS', 'IC', 'IEA'], ['IDA', 'IEA'], ['IDA', 'IMP', 'IGI', 'ISS', 'IBA', 'IEA'], ['IDA', 'IMP', 'ISS', 'IBA', 'IC', 'IEA'], ['IDA', 'IBA', 'IEA'], ['IDA'], ['IDA', 'IBA', 'TAS', 'IC', 'IEA'], ['IBA', 'TAS', 'IEA'], ['IDA'], ['IDA', 'ISS', 'IBA', 'IEA'], ['IDA', 'IBA', 'IC', 'IEA'], ['IDA', 'IMP', 'ISS', 'IBA', 'IEA'], ['IDA', 'ISS', 'IBA', 'TAS', 'IC', 'IEA'],…
GO:BP	GO:0044271	cellular nitrogen compound biosynthetic process	2.75362e-05	1	"The chemical reactions and pathways resulting in the formation of organic and inorganic nitrogenous compounds." [GOC:jl, ISBN:0198506732]	4890	91	46	21128	0.505495	0.00940695	query_1	['GO:0034641', 'GO:0044249']	['FOS', 'CYR61', 'EGR1', 'JUN', 'NR4A1', 'IER2', 'JUND', 'FOSB', 'HES1', 'MAFF', 'SOX9', 'ATF3', 'BTG2', 'EGR2', 'IGFBP5', 'WWC1', 'PPP1R15A', 'JUNB', 'EEF1A1', 'ZFP36L1', 'TSC22D2', 'CRYAB', 'DNAJC1', 'CITED2', 'ZFP36', 'PRR16', 'ITGA2', 'RPL13A', 'TCEAL7', 'CCNL1', 'RPL23', 'RPS8', 'SOX3', 'TFAP2C', 'PCGF5', 'WWC2', 'RPS11', 'INSM1', 'EGR3', 'ANXA2', 'PDCD4', 'PIM1', 'CDON', 'AJUBA', 'KLF2', 'R…	[['IDA', 'IMP', 'IGI', 'ISS', 'IBA', 'TAS', 'IC', 'IEA'], ['IDA', 'IEA'], ['IDA', 'IMP', 'IGI', 'IBA', 'IEA'], ['IDA', 'IMP', 'ISS', 'IBA', 'IC', 'IEA'], ['IDA', 'IBA', 'IEA'], ['IDA'], ['IDA', 'IBA', 'TAS', 'IC', 'IEA'], ['IBA', 'TAS', 'IEA'], ['IDA', 'ISS', 'IBA', 'IEA'], ['IDA', 'IBA', 'IC', 'IEA'], ['IDA', 'IMP', 'IBA', 'IEA'], ['IDA', 'ISS', 'IBA', 'TAS', 'IC', 'IEA'], ['IDA', 'IEA'], ['IDA'…
GO:BP	GO:0031323	regulation of cellular metabolic process	2.89628e-05	1	"Any process that modulates the frequency, rate or extent of the chemical reactions and pathways by which individual cells transform chemical substances." [GOC:mah]	5653	91	50	21128	0.549451	0.00884486	query_1	['GO:0019222', 'GO:0044237', 'GO:0050794']	['FOS', 'CYR61', 'EGR1', 'JUN', 'NR4A1', 'IER2', 'JUND', 'FOSB', 'DUSP1', 'HES1', 'MAFF', 'SOX9', 'ATF3', 'BTG2', 'EGR2', 'IGFBP5', 'MCL1', 'WWC1', 'PPP1R15A', 'ANXA1', 'JUNB', 'EEF1A1', 'SLIT2', 'LIMCH1', 'ZFP36L1', 'TSC22D2', 'CRYAB', 'DNAJC1', 'MYADM', 'CITED2', 'ZFP36', 'PRR16', 'ITGA2', 'RPL13A', 'TCEAL7', 'CCNL1', 'RPL23', 'SOX3', 'TFAP2C', 'PCGF5', 'WWC2', 'INSM1', 'EGR3', 'ANXA2', 'PDCD4'…	[['IDA', 'IMP', 'IGI', 'ISS', 'IBA', 'TAS', 'IC', 'IEA'], ['IDA', 'IEA'], ['IDA', 'IMP', 'IGI', 'ISS', 'IBA', 'IEA'], ['IDA', 'IMP', 'ISS', 'IBA', 'IC', 'IEA'], ['IDA', 'IBA', 'IEA'], ['IDA'], ['IDA', 'IBA', 'TAS', 'IC', 'IEA'], ['IBA', 'TAS', 'IEA'], ['IDA'], ['IDA', 'ISS', 'IBA', 'IEA'], ['IDA', 'IBA', 'IC', 'IEA'], ['IDA', 'IMP', 'ISS', 'IBA', 'IEA'], ['IDA', 'ISS', 'IBA', 'TAS', 'IC', 'IEA'],…
GO:BP	GO:0048468	cell development	3.04296e-05	1	"The process whose specific outcome is the progression of the cell over time, from its formation to the mature structure. Cell development does not include the steps involved in committing a cell to a specific fate." [GOC:go_curators]	2728	91	33	21128	0.362637	0.0120968	query_1	['GO:0030154', 'GO:0048856', 'GO:0048869']	['FOS', 'EGR1', 'JUN', 'JUND', 'TPM1', 'CXCL12', 'SGCD', 'HES1', 'SOX9', 'BTG2', 'EGR2', 'TSPAN2', 'ANXA1', 'JUNB', 'SLIT2', 'ZFP36L1', 'MYADM', 'CITED2', 'ITGB8', 'S1PR3', 'ZFP36', 'ENSG00000117600', 'CNN2', 'INSM1', 'EGR3', 'SHROOM3', 'ACTG1', 'ANXA2', 'SORBS2', 'PDCD4', 'PIM1', 'MGARP', 'KLF2']	[['IEA'], ['IEA'], ['IEA'], ['IEA'], ['IMP'], ['IBA', 'IEA'], ['IEA'], ['IMP', 'ISS', 'IBA', 'IEA'], ['ISS', 'IEA'], ['IMP', 'IEA'], ['ISS', 'IEA'], ['IEA'], ['IDA', 'ISS', 'IBA', 'IEA'], ['IC', 'IEA'], ['IDA', 'IMP', 'IBA', 'TAS'], ['IDA', 'ISS', 'IEA'], ['IMP'], ['IEA'], ['IEA'], ['IMP'], ['IDA', 'IEA'], ['IBA', 'IEA'], ['IEA'], ['ISS', 'IEA'], ['IEA'], ['IEA'], ['IEA'], ['IDA', 'IEA'], ['ISS']…
GO:BP	GO:0009890	negative regulation of biosynthetic process	3.35085e-05	1	"Any process that stops, prevents, or reduces the rate of the chemical reactions and pathways resulting in the formation of substances." [GOC:go_curators]	1627	91	25	21128	0.274725	0.0153657	query_1	['GO:0009058', 'GO:0009889', 'GO:0009892']	['EGR1', 'JUN', 'JUND', 'FOSB', 'HES1', 'MAFF', 'SOX9', 'ATF3', 'BTG2', 'IGFBP5', 'WWC1', 'ZFP36L1', 'CRYAB', 'CITED2', 'ZFP36', 'RPL13A', 'TCEAL7', 'RPL23', 'SOX3', 'TFAP2C', 'WWC2', 'INSM1', 'PDCD4', 'AJUBA', 'KLF2']	[['IEA'], ['IDA', 'IMP'], ['IDA'], ['TAS'], ['IDA', 'IEA'], ['IC'], ['IDA', 'IMP', 'IBA', 'IEA'], ['IDA', 'IEA'], ['IDA', 'IEA'], ['IDA'], ['IDA'], ['IDA', 'IMP', 'ISS', 'IEA'], ['IDA'], ['IDA', 'IMP'], ['IDA', 'IMP', 'ISS', 'IEA'], ['IDA', 'IMP', 'IBA', 'IEA'], ['IDA'], ['IMP'], ['IBA'], ['IEA'], ['IDA'], ['IDA', 'IBA'], ['IDA', 'ISS', 'IEA'], ['IEA'], ['IDA']]
GO:BP	GO:0014070	response to organic cyclic compound	3.35514e-05	1	"Any process that results in a change in state or activity of a cell or an organism (in terms of movement, secretion, enzyme production, gene expression, etc.) as a result of an organic cyclic compound stimulus." [GOC:ef]	933	91	19	21128	0.208791	0.0203644	query_1	['GO:0010033']	['FOS', 'EGR1', 'FBXO32', 'JUND', 'FOSB', 'HES1', 'SOX9', 'BTG2', 'IGFBP5', 'ANXA1', 'SLIT2', 'ZFP36L1', 'CRYAB', 'ZFP36', 'ITGA2', 'CKB', 'PIM1', 'MGARP', 'KLF2']	[['IEA'], ['ISS'], ['IEA'], ['IEA'], ['IEA'], ['IEA'], ['IEA'], ['IEA'], ['IDA', 'IEA'], ['IDA', 'IBA', 'IEA'], ['IEP'], ['IDA', 'IEA'], ['IEA'], ['IDA'], ['IEA'], ['IEA'], ['IMP'], ['ISS'], ['IEA']]
GO:BP	GO:0080090	regulation of primary metabolic process	3.57149e-05	1	"Any process that modulates the frequency, rate or extent of the chemical reactions and pathways within a cell or an organism involving those compounds formed as a part of the normal anabolic and catabolic processes. These processes take place in most, if not all, cells of the organism." [PMID:19211694]	5882	91	51	21128	0.56044	0.00867052	query_1	['GO:0019222', 'GO:0044238']	['FOS', 'CYR61', 'EGR1', 'JUN', 'NR4A1', 'IER2', 'JUND', 'FOSB', 'DUSP1', 'HES1', 'MAFF', 'SOX9', 'ATF3', 'BTG2', 'EGR2', 'IGFBP5', 'WWC1', 'PPP1R15A', 'ANXA1', 'JUNB', 'EEF1A1', 'SLIT2', 'LIMCH1', 'ZFP36L1', 'TSC22D2', 'CRYAB', 'DNAJC1', 'MYADM', 'CITED2', 'ZFP36', 'PRR16', 'ITGA2', 'RPL13A', 'TCEAL7', 'CCNL1', 'RPL23', 'SOX3', 'NELL1', 'TFAP2C', 'PCGF5', 'WWC2', 'INSM1', 'EGR3', 'ANXA2', 'NEK5'…	[['IDA', 'IMP', 'IGI', 'ISS', 'IBA', 'TAS', 'IC', 'IEA'], ['IDA', 'IEA'], ['IDA', 'IMP', 'IGI', 'ISS', 'IBA', 'IEA'], ['IDA', 'IMP', 'ISS', 'IBA', 'IC', 'IEA'], ['IDA', 'IBA', 'IEA'], ['IDA'], ['IDA', 'IBA', 'TAS', 'IC', 'IEA'], ['IBA', 'TAS', 'IEA'], ['IDA'], ['IDA', 'ISS', 'IBA', 'IEA'], ['IDA', 'IBA', 'IC', 'IEA'], ['IDA', 'IMP', 'ISS', 'IBA', 'IEA'], ['IDA', 'ISS', 'IBA', 'TAS', 'IC', 'IEA'],…
GO:BP	GO:2000026	regulation of multicellular organismal development	4.32814e-05	1	"Any process that modulates the frequency, rate or extent of multicellular organismal development." [GOC:obol]	1400	91	23	21128	0.252747	0.0164286	query_1	['GO:0007275', 'GO:0050793', 'GO:0051239']	['FOS', 'CYR61', 'SPARC', 'RHOB', 'CXCL12', 'HES1', 'MAFF', 'SOX9', 'EGR2', 'ANXA1', 'JUNB', 'SLIT2', 'ZFP36L1', 'CITED2', 'ITGB8', 'S1PR3', 'ZFP36', 'NELL1', 'EGR3', 'ANXA2', 'PIM1', 'ENPP2', 'KLF2']	[['IEA'], ['IDA', 'IEA'], ['IDA'], ['ISS', 'IEA'], ['IEA'], ['ISS', 'IBA', 'IEA'], ['IBA', 'IEA'], ['IDA', 'IMP', 'ISS', 'IBA', 'IEA'], ['ISS', 'IEA'], ['IDA', 'IBA'], ['IC'], ['TAS'], ['IDA', 'IMP', 'ISS', 'IEA'], ['IEA'], ['IMP'], ['IMP'], ['IDA', 'IMP', 'IEA'], ['IDA'], ['IEA'], ['IEA'], ['IDA'], ['IEA'], ['IMP']]
GO:BP	GO:0051171	regulation of nitrogen compound metabolic process	4.51887e-05	1	"Any process that modulates the frequency, rate or extent of the chemical reactions and pathways involving nitrogen or nitrogenous compounds." [GOC:ai, GOC:tb]	5724	91	50	21128	0.549451	0.00873515	query_1	['GO:0006807', 'GO:0019222']	['FOS', 'CYR61', 'EGR1', 'JUN', 'NR4A1', 'IER2', 'JUND', 'FOSB', 'DUSP1', 'HES1', 'MAFF', 'SOX9', 'ATF3', 'BTG2', 'EGR2', 'IGFBP5', 'WWC1', 'PPP1R15A', 'JUNB', 'EEF1A1', 'SLIT2', 'LIMCH1', 'ZFP36L1', 'TSC22D2', 'CRYAB', 'DNAJC1', 'MYADM', 'CITED2', 'ZFP36', 'PRR16', 'ITGA2', 'RPL13A', 'TCEAL7', 'CCNL1', 'RPL23', 'SOX3', 'NELL1', 'TFAP2C', 'PCGF5', 'WWC2', 'INSM1', 'EGR3', 'ANXA2', 'NEK5', 'PDCD4'…	[['IDA', 'IMP', 'IGI', 'ISS', 'IBA', 'TAS', 'IC', 'IEA'], ['IDA', 'IEA'], ['IDA', 'IMP', 'IGI', 'ISS', 'IBA', 'IEA'], ['IDA', 'IMP', 'ISS', 'IBA', 'IC', 'IEA'], ['IDA', 'IBA', 'IEA'], ['IDA'], ['IDA', 'IBA', 'TAS', 'IC', 'IEA'], ['IBA', 'TAS', 'IEA'], ['IDA'], ['IDA', 'ISS', 'IBA', 'IEA'], ['IDA', 'IBA', 'IC', 'IEA'], ['IDA', 'IMP', 'ISS', 'IBA', 'IEA'], ['IDA', 'ISS', 'IBA', 'TAS', 'IC', 'IEA'],…
GO:MF	GO:0001228	DNA-binding transcription activator activity, RNA polymerase II-specific	4.67197e-05	1	"A DNA-binding transcription factor activity that activates or increases transcription of specific gene sets transcribed by RNA polymerase II." [GOC:aruk, GOC:txnOH-2018, PMID:20737563, PMID:27145859]	465	87	13	20171	0.149425	0.027957	query_1	['GO:0000981', 'GO:0001216']	['FOS', 'EGR1', 'JUN', 'NR4A1', 'JUND', 'FOSB', 'MAFF', 'SOX9', 'ATF3', 'EGR2', 'JUNB', 'TFAP2C', 'EGR3']	[['IDA', 'IEA'], ['IDA', 'IEA'], ['IDA', 'IMP'], ['ISS', 'IEA'], ['IEA'], ['IEA'], ['IDA'], ['IDA', 'IEA'], ['IDA', 'ISS', 'IEA'], ['IDA'], ['IEA'], ['IDA'], ['IEA']]
GO:BP	GO:0045597	positive regulation of cell differentiation	4.73802e-05	1	"Any process that activates or increases the frequency, rate or extent of cell differentiation." [GOC:go_curators]	850	91	18	21128	0.197802	0.0211765	query_1	['GO:0030154', 'GO:0045595', 'GO:0048522', 'GO:0051094']	['FOS', 'CYR61', 'JUND', 'CXCL12', 'HES1', 'SOX9', 'EGR2', 'ANXA1', 'JUNB', 'SLIT2', 'ZFP36L1', 'ZFP36', 'NELL1', 'INSM1', 'EGR3', 'NEK5', 'PIM1', 'CDON']	[['IEA'], ['IDA', 'IEA'], ['IEA'], ['IEA'], ['ISS', 'IEA'], ['IDA', 'IMP', 'ISS', 'IBA', 'IEA'], ['ISS', 'IEA'], ['IDA', 'IBA'], ['IEA'], ['TAS'], ['IDA', 'ISS', 'IEA'], ['ISS', 'IEA'], ['IDA'], ['ISS', 'IEA'], ['IEA'], ['IDA'], ['ISS', 'IEA'], ['IEA']]
GO:MF	GO:0001216	DNA-binding transcription activator activity	5.15806e-05	1	"A DNA-binding transcription factor activity that activates or increases transcription of specific gene sets." [GOC:txnOH-2018]	469	87	13	20171	0.149425	0.0277186	query_1	['GO:0003700']	['FOS', 'EGR1', 'JUN', 'NR4A1', 'JUND', 'FOSB', 'MAFF', 'SOX9', 'ATF3', 'EGR2', 'JUNB', 'TFAP2C', 'EGR3']	[['IDA', 'IEA'], ['IDA', 'IEA'], ['IDA', 'IMP'], ['ISS', 'IEA'], ['IEA'], ['IEA'], ['IDA'], ['IDA', 'IEA'], ['IDA', 'ISS', 'IEA'], ['IDA'], ['IEA'], ['IDA'], ['IEA']]
GO:BP	GO:0040017	positive regulation of locomotion	5.27423e-05	1	"Any process that activates or increases the frequency, rate or extent of locomotion of a cell or organism." [GOC:go_curators]	572	91	15	21128	0.164835	0.0262238	query_1	['GO:0040011', 'GO:0040012', 'GO:0048518']	['CYR61', 'JUN', 'SPARC', 'RHOB', 'CXCL12', 'MCAM', 'SOX9', 'IGFBP5', 'ANXA1', 'SLIT2', 'MYADM', 'ITGA2', 'INSM1', 'ACTG1', 'ENPP2']	[['IDA', 'IEA'], ['IEA'], ['IDA'], ['IMP'], ['IDA', 'IBA', 'IEA'], ['IEA'], ['IMP', 'IEA'], ['IGI'], ['IDA', 'IBA'], ['IDA'], ['IMP'], ['IEA'], ['IEA'], ['IMP'], ['IMP', 'IGI']]
GO:BP	GO:0000122	negative regulation of transcription by RNA polymerase II	5.47589e-05	1	"Any process that stops, prevents, or reduces the frequency, rate or extent of transcription mediated by RNA polymerase II." [GOC:go_curators, GOC:txnOH]	962	91	19	21128	0.208791	0.0197505	query_1	['GO:0006357', 'GO:0006366', 'GO:0045892']	['EGR1', 'JUN', 'JUND', 'FOSB', 'HES1', 'MAFF', 'SOX9', 'ATF3', 'BTG2', 'WWC1', 'CITED2', 'ZFP36', 'RPL23', 'SOX3', 'TFAP2C', 'WWC2', 'INSM1', 'AJUBA', 'KLF2']	[['IEA'], ['IDA', 'IMP'], ['IDA'], ['TAS'], ['IDA', 'IEA'], ['IC'], ['IDA', 'IBA', 'IEA'], ['IDA', 'IEA'], ['IEA'], ['IDA'], ['IDA', 'IMP'], ['IMP', 'IEA'], ['IMP'], ['IBA'], ['IEA'], ['IDA'], ['IDA', 'IBA'], ['IEA'], ['IDA']]
GO:BP	GO:0010557	positive regulation of macromolecule biosynthetic process	5.48376e-05	1	"Any process that increases the rate, frequency or extent of the chemical reactions and pathways resulting in the formation of a macromolecule, any molecule of high relative molecular mass, the structure of which essentially comprises the multiple repetition of units derived, actually or conceptually, from molecules of low relative molecular mass." [GOC:dph, GOC:tb]	1931	91	27	21128	0.296703	0.0139824	query_1	['GO:0009059', 'GO:0009891', 'GO:0010556', 'GO:0010604']	['FOS', 'CYR61', 'EGR1', 'JUN', 'NR4A1', 'IER2', 'JUND', 'FOSB', 'HES1', 'MAFF', 'SOX9', 'ATF3', 'EGR2', 'WWC1', 'PPP1R15A', 'JUNB', 'CITED2', 'PRR16', 'ITGA2', 'SOX3', 'TFAP2C', 'PCGF5', 'EGR3', 'ANXA2', 'PIM1', 'CDON', 'KLF2']	[['IDA', 'IMP', 'IGI', 'ISS', 'IEA'], ['IDA'], ['IDA', 'IMP', 'IGI', 'IEA'], ['IDA', 'IMP', 'ISS', 'IC', 'IEA'], ['IDA', 'IEA'], ['IDA'], ['IDA', 'IEA'], ['IEA'], ['ISS', 'IEA'], ['IDA'], ['IDA', 'IMP', 'IEA'], ['IDA', 'ISS', 'IC', 'IEA'], ['IDA', 'ISS', 'IEA'], ['IEA'], ['IC'], ['IDA', 'IEA'], ['IDA', 'ISS', 'IEA'], ['IDA', 'IBA'], ['IEA'], ['IBA'], ['IDA'], ['IDA'], ['IEA'], ['IEA'], ['IEA'], […
GO:BP	GO:1901701	cellular response to oxygen-containing compound	6.22058e-05	1	"Any process that results in a change in state or activity of a cell (in terms of movement, secretion, enzyme production, gene expression, etc.) as a result of an oxygen-containing compound stimulus." [GOC:pr, GOC:TermGenie]	1191	91	21	21128	0.230769	0.0176322	query_1	['GO:0070887', 'GO:1901700']	['FOS', 'EGR1', 'FBXO32', 'JUN', 'NR4A1', 'TPM1', 'RHOB', 'HES1', 'SOX9', 'IGFBP5', 'ANXA1', 'SLIT2', 'ZFP36L1', 'ZFP36', 'ITGA2', 'RPL23', 'CKB', 'PDCD4', 'PIM1', 'MGARP', 'KLF2']	[['IDA', 'IMP', 'IEA'], ['ISS'], ['IEA'], ['IMP'], ['ISS', 'IBA', 'IEA'], ['IEP'], ['IDA'], ['IEA'], ['IEP', 'ISS', 'IEA'], ['IDA'], ['IBA'], ['IDA'], ['IDA', 'ISS', 'IEA'], ['IDA', 'IMP', 'IEA'], ['IEA'], ['IMP'], ['IEA'], ['ISS', 'IEA'], ['IMP'], ['ISS'], ['IEA']]
GO:BP	GO:0045892	negative regulation of DNA-templated transcription	6.52745e-05	1	"Any process that stops, prevents, or reduces the frequency, rate or extent of cellular DNA-templated transcription." [GOC:go_curators, GOC:txnOH]	1311	91	22	21128	0.241758	0.0167811	query_1	['GO:0006351', 'GO:0006355', 'GO:1903507']	['EGR1', 'JUN', 'JUND', 'FOSB', 'HES1', 'MAFF', 'SOX9', 'ATF3', 'BTG2', 'WWC1', 'CRYAB', 'CITED2', 'ZFP36', 'TCEAL7', 'RPL23', 'SOX3', 'TFAP2C', 'WWC2', 'INSM1', 'PDCD4', 'AJUBA', 'KLF2']	[['IEA'], ['IDA', 'IMP'], ['IDA'], ['TAS'], ['IDA', 'IEA'], ['IC'], ['IDA', 'IMP', 'IBA', 'IEA'], ['IDA', 'IEA'], ['IEA'], ['IDA'], ['IDA'], ['IDA', 'IMP'], ['IMP', 'IEA'], ['IDA'], ['IMP'], ['IBA'], ['IEA'], ['IDA'], ['IDA', 'IBA'], ['IDA', 'ISS', 'IEA'], ['IEA'], ['IDA']]
GO:BP	GO:0051094	positive regulation of developmental process	6.52745e-05	1	"Any process that activates or increases the rate or extent of development, the biological process whose specific outcome is the progression of an organism over time from an initial condition (e.g. a zygote, or a young adult) to a later condition (e.g. a multicellular animal or an aged adult)." [GOC:ai]	1311	91	22	21128	0.241758	0.0167811	query_1	['GO:0032502', 'GO:0048518', 'GO:0050793']	['FOS', 'CYR61', 'JUND', 'RHOB', 'CXCL12', 'HES1', 'SOX9', 'EGR2', 'ANXA1', 'JUNB', 'SLIT2', 'ZFP36L1', 'CITED2', 'ITGB8', 'ZFP36', 'NELL1', 'INSM1', 'EGR3', 'NEK5', 'PIM1', 'CDON', 'ENPP2']	[['IEA'], ['IDA', 'IEA'], ['IEA'], ['ISS', 'IEA'], ['IEA'], ['ISS', 'IEA'], ['IDA', 'IMP', 'ISS', 'IBA', 'IEA'], ['ISS', 'IEA'], ['IDA', 'IBA'], ['IEA'], ['TAS'], ['IDA', 'ISS', 'IEA'], ['ISS', 'IEA'], ['IMP'], ['ISS', 'IEA'], ['IDA'], ['ISS', 'IEA'], ['IEA'], ['IDA'], ['IDA', 'ISS', 'IEA'], ['IEA'], ['IGI']]
GO:BP	GO:0010033	response to organic substance	6.6642e-05	1	"Any process that results in a change in state or activity of a cell or an organism (in terms of movement, secretion, enzyme production, gene expression, etc.) as a result of an organic substance stimulus." [GOC:sm, PMID:23356676]	2664	91	32	21128	0.351648	0.012012	query_1	['GO:0042221']	['FOS', 'EGR1', 'FBXO32', 'JUN', 'NR4A1', 'JUND', 'FOSB', 'CXCL12', 'DUSP1', 'HES1', 'SOX9', 'ATF3', 'BTG2', 'EGR2', 'IGFBP5', 'MCL1', 'PPP1R15A', 'ANXA1', 'SLIT2', 'ZFP36L1', 'CRYAB', 'CITED2', 'ZFP36', 'ITGA2', 'RPL13A', 'RPL23', 'CKB', 'ACTG1', 'PDCD4', 'PIM1', 'MGARP', 'KLF2']	[['IEA'], ['IDA', 'IMP', 'ISS', 'IEA'], ['IEA'], ['IEA'], ['ISS', 'IBA', 'IEA'], ['IEA'], ['IEA'], ['IDA', 'IMP', 'IBA', 'IEA'], ['IMP'], ['IEA'], ['IEP', 'ISS', 'IEA'], ['IEA'], ['IEA'], ['IEA'], ['IDA', 'ISS', 'IEA'], ['IDA'], ['TAS'], ['IDA', 'IBA', 'IEA'], ['IDA', 'IMP', 'IEP'], ['IDA', 'ISS', 'IEA'], ['IEA'], ['IDA'], ['IDA', 'IMP', 'IEA'], ['IEA'], ['IDA', 'IEA'], ['IMP'], ['IEA'], ['IEA'],…
GO:BP	GO:1903507	negative regulation of nucleic acid-templated transcription	6.70758e-05	1	"Any process that stops, prevents or reduces the frequency, rate or extent of nucleic acid-templated transcription." [GO_REF:0000058, GOC:pr, GOC:TermGenie, GOC:txnOH, GOC:vw]	1313	91	22	21128	0.241758	0.0167555	query_1	['GO:0097659', 'GO:1902679', 'GO:1903506']	['EGR1', 'JUN', 'JUND', 'FOSB', 'HES1', 'MAFF', 'SOX9', 'ATF3', 'BTG2', 'WWC1', 'CRYAB', 'CITED2', 'ZFP36', 'TCEAL7', 'RPL23', 'SOX3', 'TFAP2C', 'WWC2', 'INSM1', 'PDCD4', 'AJUBA', 'KLF2']	[['IEA'], ['IDA', 'IMP'], ['IDA'], ['TAS'], ['IDA', 'IEA'], ['IC'], ['IDA', 'IMP', 'IBA', 'IEA'], ['IDA', 'IEA'], ['IEA'], ['IDA'], ['IDA'], ['IDA', 'IMP'], ['IMP', 'IEA'], ['IDA'], ['IMP'], ['IBA'], ['IEA'], ['IDA'], ['IDA', 'IBA'], ['IDA', 'ISS', 'IEA'], ['IEA'], ['IDA']]
GO:BP	GO:0071363	cellular response to growth factor stimulus	6.93026e-05	1	"Any process that results in a change in state or activity of a cell (in terms of movement, secretion, enzyme production, gene expression, etc.) as a result of a growth factor stimulus." [GOC:mah]	675	91	16	21128	0.175824	0.0237037	query_1	['GO:0070848', 'GO:0071495']	['FOS', 'CYR61', 'EGR1', 'JUN', 'NR4A1', 'HES1', 'SOX9', 'ANXA1', 'EEF1A1', 'SLIT2', 'ZFP36L1', 'CITED2', 'ITGB8', 'ZFP36', 'EGR3', 'PDCD4']	[['IDA', 'IEA'], ['IGI'], ['IEA'], ['IDA'], ['IMP'], ['IEA'], ['IDA', 'ISS', 'IEA'], ['IDA', 'IBA'], ['IDA'], ['IDA'], ['IDA', 'ISS', 'IEA'], ['ISS', 'IEA'], ['IEA'], ['IDA', 'IEA'], ['IMP'], ['IDA']]
GO:BP	GO:0045595	regulation of cell differentiation	7.53738e-05	1	"Any process that modulates the frequency, rate or extent of cell differentiation, the process in which relatively unspecialized cells acquire specialized structural and functional features." [GOC:go_curators]	1567	91	24	21128	0.263736	0.0153159	query_1	['GO:0030154', 'GO:0050793', 'GO:0050794']	['FOS', 'CYR61', 'JUND', 'CXCL12', 'HES1', 'MAFF', 'SOX9', 'EGR2', 'IGFBP5', 'ANXA1', 'JUNB', 'SLIT2', 'ZFP36L1', 'S1PR3', 'ZFP36', 'SOX3', 'NELL1', 'INSM1', 'EGR3', 'ANXA2', 'NEK5', 'PDCD4', 'PIM1', 'CDON']	[['IEA'], ['IDA', 'IEA'], ['IEA'], ['IEA'], ['IMP', 'ISS', 'IBA', 'IEA'], ['IBA', 'IEA'], ['IDA', 'IMP', 'ISS', 'IBA', 'IEA'], ['ISS', 'IEA'], ['IEA'], ['IDA', 'IBA'], ['IC', 'IEA'], ['TAS'], ['IDA', 'IMP', 'ISS', 'IEA'], ['IMP'], ['IDA', 'IMP', 'ISS', 'IEA'], ['ISS'], ['IDA'], ['ISS', 'IEA'], ['IEA'], ['IEA'], ['IDA'], ['IDA', 'IMP'], ['ISS', 'IEA'], ['IEA']]
GO:BP	GO:0071495	cellular response to endogenous stimulus	7.7785e-05	1	"Any process that results in a change in state or activity of a cell (in terms of movement, secretion, enzyme production, gene expression, etc.) as a result of a stimulus arising within the organism." [GOC:mah]	1445	91	23	21128	0.252747	0.015917	query_1	['GO:0009719']	['FOS', 'CYR61', 'EGR1', 'FBXO32', 'JUN', 'NR4A1', 'FOSB', 'HES1', 'SOX9', 'IGFBP5', 'ANXA1', 'EEF1A1', 'SLIT2', 'ZFP36L1', 'CITED2', 'ITGB8', 'ZFP36', 'RPL23', 'CKB', 'EGR3', 'PDCD4', 'MGARP', 'KLF2']	[['IDA', 'IEA'], ['IGI'], ['ISS', 'IEA'], ['IEA'], ['IDA', 'IEA'], ['IMP', 'ISS', 'IBA', 'IEA'], ['IEA'], ['IEA'], ['IDA', 'ISS', 'IEA'], ['IDA'], ['IDA', 'IBA', 'IEA'], ['IDA'], ['IDA', 'IEP'], ['IDA', 'ISS', 'IEA'], ['ISS', 'IEA'], ['IEA'], ['IDA', 'IEA'], ['IMP'], ['IEA'], ['IMP'], ['IDA'], ['ISS'], ['IEA']]
GO:BP	GO:1902679	negative regulation of RNA biosynthetic process	8.10381e-05	1	"Any process that stops, prevents or reduces the frequency, rate or extent of RNA biosynthetic process." [GO:jl, GO_REF:0000058, GOC:TermGenie]	1327	91	22	21128	0.241758	0.0165787	query_1	['GO:0010558', 'GO:0031327', 'GO:0032774', 'GO:0051253', 'GO:2001141']	['EGR1', 'JUN', 'JUND', 'FOSB', 'HES1', 'MAFF', 'SOX9', 'ATF3', 'BTG2', 'WWC1', 'CRYAB', 'CITED2', 'ZFP36', 'TCEAL7', 'RPL23', 'SOX3', 'TFAP2C', 'WWC2', 'INSM1', 'PDCD4', 'AJUBA', 'KLF2']	[['IEA'], ['IDA', 'IMP'], ['IDA'], ['TAS'], ['IDA', 'IEA'], ['IC'], ['IDA', 'IMP', 'IBA', 'IEA'], ['IDA', 'IEA'], ['IEA'], ['IDA'], ['IDA'], ['IDA', 'IMP'], ['IMP', 'IEA'], ['IDA'], ['IMP'], ['IBA'], ['IEA'], ['IDA'], ['IDA', 'IBA'], ['IDA', 'ISS', 'IEA'], ['IEA'], ['IDA']]
GO:BP	GO:0051239	regulation of multicellular organismal process	8.88431e-05	1	"Any process that modulates the frequency, rate or extent of a multicellular organismal process, the processes pertinent to the function of a multicellular organism above the cellular level; includes the integrated processes of tissues and organs." [GOC:ai, GOC:dph, GOC:tb]	3004	91	34	21128	0.373626	0.0113182	query_1	['GO:0032501', 'GO:0050789']	['FOS', 'CYR61', 'EGR1', 'FBXO32', 'JUN', 'NR4A1', 'JUND', 'TPM1', 'SPARC', 'RHOB', 'CXCL12', 'HES1', 'MAFF', 'SOX9', 'EGR2', 'IGFBP5', 'WWC1', 'ANXA1', 'JUNB', 'SLIT2', 'ZFP36L1', 'CITED2', 'ITGB8', 'S1PR3', 'ZFP36', 'ITGA2', 'NELL1', 'WWC2', 'EGR3', 'ANXA2', 'PDCD4', 'PIM1', 'ENPP2', 'KLF2']	[['IEA'], ['IDA', 'IEA'], ['ISS', 'IEA'], ['ISS', 'IEA'], ['IEA'], ['IEA'], ['IEA'], ['ISS', 'TAS'], ['IDA'], ['IMP', 'ISS', 'IEA'], ['IEA'], ['ISS', 'IBA', 'IEA'], ['IBA', 'IEA'], ['IDA', 'IMP', 'ISS', 'IBA', 'IEA'], ['ISS', 'IEA'], ['IEA'], ['IMP', 'IBA'], ['IDA', 'IMP', 'ISS', 'IBA', 'IEA'], ['IC'], ['IDA', 'TAS'], ['IDA', 'IMP', 'ISS', 'IEA'], ['ISS', 'IEA'], ['IDA', 'IMP', 'ISS', 'IEA'], ['I…
GO:BP	GO:0071310	cellular response to organic substance	0.000106297	1	"Any process that results in a change in state or activity of a cell (in terms of movement, secretion, enzyme production, gene expression, etc.) as a result of an organic substance stimulus." [GOC:mah]	1993	91	27	21128	0.296703	0.0135474	query_1	['GO:0010033', 'GO:0070887']	['FOS', 'EGR1', 'FBXO32', 'JUN', 'NR4A1', 'FOSB', 'CXCL12', 'DUSP1', 'HES1', 'SOX9', 'ATF3', 'EGR2', 'IGFBP5', 'PPP1R15A', 'ANXA1', 'SLIT2', 'ZFP36L1', 'ZFP36', 'ITGA2', 'RPL13A', 'RPL23', 'CKB', 'ACTG1', 'PDCD4', 'PIM1', 'MGARP', 'KLF2']	[['IEA'], ['IDA', 'IMP', 'ISS', 'IEA'], ['IEA'], ['IEA'], ['ISS', 'IBA', 'IEA'], ['IEA'], ['IDA', 'IMP', 'IBA', 'IEA'], ['IMP'], ['IEA'], ['IEP', 'ISS', 'IEA'], ['IEA'], ['IEA'], ['IDA'], ['TAS'], ['IDA', 'IBA', 'IEA'], ['IDA', 'IMP', 'IEP'], ['IDA', 'ISS', 'IEA'], ['IDA', 'IMP', 'IEA'], ['IEA'], ['IDA', 'IEA'], ['IMP'], ['IEA'], ['IEA'], ['ISS', 'IEA'], ['IMP'], ['ISS'], ['IEA']]
TF	TF:M00932	Factor: Sp1; motif: NNGGGGCGGGGNN	0.000106306	1	Factor: Sp1; motif: NNGGGGCGGGGNN	10705	93	75	20012	0.806452	0.00700607	query_1	['TF:M00000']	['CYR61', 'EGR1', 'FBXO32', 'JUN', 'NR4A1', 'IER2', 'JUND', 'SPARC', 'FOSB', 'RHOB', 'CXCL12', 'MCAM', 'DUSP1', 'CHST2', 'HES1', 'TAGLN2', 'MAFF', 'SOX9', 'BTG2', 'NKAIN3', 'EGR2', 'SNTG1', 'MCL1', 'TSPAN2', 'WWC1', 'JUNB', 'EEF1A1', 'SLIT2', 'LIMCH1', 'ZFP36L1', 'TSC22D2', 'CRYAB', 'DNAJC1', 'MYADM', 'CITED2', 'ITGB8', 'S1PR3', 'ZFP36', 'PRR16', 'ITGA2', 'PNRC1', 'ENSG00000117600', 'TCEAL7', 'CN…	[['TF'], ['TF'], ['TF'], ['TF'], ['TF'], ['TF'], ['TF'], ['TF'], ['TF'], ['TF'], ['TF'], ['TF'], ['TF'], ['TF'], ['TF'], ['TF'], ['TF'], ['TF'], ['TF'], ['TF'], ['TF'], ['TF'], ['TF'], ['TF'], ['TF'], ['TF'], ['TF'], ['TF'], ['TF'], ['TF'], ['TF'], ['TF'], ['TF'], ['TF'], ['TF'], ['TF'], ['TF'], ['TF'], ['TF'], ['TF'], ['TF'], ['TF'], ['TF'], ['TF'], ['TF'], ['TF'], ['TF'], ['TF'], ['TF'], ['TF']…
GO:BP	GO:0007519	skeletal muscle tissue development	0.000109147	1	"The developmental sequence of events leading to the formation of adult skeletal muscle tissue. The main events are: the fusion of myoblasts to form myotubes that increase in size by further fusion to them of myoblasts, the formation of myofibrils within their cytoplasm and the establishment of functional neuromuscular junctions with motor neurons. At this stage they can be regarded as mature mus…	167	91	9	21128	0.0989011	0.0538922	query_1	['GO:0060537', 'GO:0060538']	['FOS', 'EGR1', 'NR4A1', 'MAFF', 'ATF3', 'BTG2', 'EGR2', 'CITED2', 'CDON']	[['IEA'], ['IEA'], ['IEA'], ['IEA'], ['IEA'], ['IEA'], ['ISS', 'IEA'], ['IEA'], ['IEA']]
GO:BP	GO:0006357	regulation of transcription by RNA polymerase II	0.000112229	1	"Any process that modulates the frequency, rate or extent of transcription mediated by RNA polymerase II." [GOC:go_curators, GOC:txnOH]	2572	91	31	21128	0.340659	0.0120529	query_1	['GO:0006355', 'GO:0006366']	['FOS', 'CYR61', 'EGR1', 'JUN', 'NR4A1', 'IER2', 'JUND', 'FOSB', 'HES1', 'MAFF', 'SOX9', 'ATF3', 'BTG2', 'EGR2', 'WWC1', 'JUNB', 'TSC22D2', 'CITED2', 'ZFP36', 'CCNL1', 'RPL23', 'SOX3', 'TFAP2C', 'PCGF5', 'WWC2', 'INSM1', 'EGR3', 'ANXA2', 'CDON', 'AJUBA', 'KLF2']	[['IDA', 'IMP', 'IGI', 'IBA', 'TAS', 'IC', 'IEA'], ['IDA'], ['IDA', 'IMP', 'IGI', 'IBA', 'IEA'], ['IDA', 'IMP', 'IBA', 'IC', 'IEA'], ['IDA', 'IBA', 'IEA'], ['IDA'], ['IDA', 'IBA', 'TAS', 'IC', 'IEA'], ['IBA', 'TAS', 'IEA'], ['IDA', 'ISS', 'IBA', 'IEA'], ['IDA', 'IBA', 'IC'], ['IDA', 'IBA', 'IEA'], ['IDA', 'ISS', 'IBA', 'TAS', 'IC', 'IEA'], ['IEA'], ['IDA', 'ISS', 'IBA', 'IEA'], ['IDA'], ['IDA', '…
GO:BP	GO:0009893	positive regulation of metabolic process	0.000116623	1	"Any process that activates or increases the frequency, rate or extent of the chemical reactions and pathways within a cell or an organism." [GOC:go_curators]	3857	91	39	21128	0.428571	0.0101115	query_1	['GO:0008152', 'GO:0019222', 'GO:0048518']	['FOS', 'CYR61', 'EGR1', 'JUN', 'NR4A1', 'IER2', 'JUND', 'FOSB', 'HES1', 'MAFF', 'SOX9', 'ATF3', 'BTG2', 'EGR2', 'WWC1', 'PPP1R15A', 'ANXA1', 'JUNB', 'LIMCH1', 'ZFP36L1', 'CITED2', 'ITGB8', 'ZFP36', 'PRR16', 'ITGA2', 'CNN2', 'RPL23', 'SOX3', 'TFAP2C', 'PCGF5', 'EGR3', 'ACTG1', 'ANXA2', 'NEK5', 'PIM1', 'CDON', 'AJUBA', 'ENPP2', 'KLF2']	[['IDA', 'IMP', 'IGI', 'ISS', 'IEA'], ['IDA', 'IEA'], ['IDA', 'IMP', 'IGI', 'ISS', 'IEA'], ['IDA', 'IMP', 'ISS', 'IC', 'IEA'], ['IDA', 'IEA'], ['IDA'], ['IDA', 'IEA'], ['IEA'], ['ISS', 'IEA'], ['IDA'], ['IDA', 'IMP', 'ISS', 'IEA'], ['IDA', 'ISS', 'IC', 'IEA'], ['IDA'], ['IDA', 'ISS', 'IEA'], ['IEA'], ['IDA', 'IBA', 'TAS', 'IC'], ['IDA', 'IBA'], ['IDA', 'IEA'], ['IMP'], ['IDA', 'IMP', 'ISS', 'IEA'…
GO:BP	GO:0010605	negative regulation of macromolecule metabolic process	0.000119258	1	"Any process that decreases the frequency, rate or extent of the chemical reactions and pathways involving macromolecules, any molecule of high relative molecular mass, the structure of which essentially comprises the multiple repetition of units derived, actually or conceptually, from molecules of low relative molecular mass." [GOC:dph, GOC:tb]	3360	91	36	21128	0.395604	0.0107143	query_1	['GO:0009892', 'GO:0043170', 'GO:0060255']	['EGR1', 'JUN', 'NR4A1', 'JUND', 'FOSB', 'DUSP1', 'HES1', 'MAFF', 'SOX9', 'ATF3', 'BTG2', 'IGFBP5', 'WWC1', 'PPP1R15A', 'ANXA1', 'SLIT2', 'ZFP36L1', 'CRYAB', 'DNAJC1', 'MYADM', 'CITED2', 'ITGB8', 'ZFP36', 'RPL13A', 'TCEAL7', 'MIR24-2', 'RPL23', 'SOX3', 'NELL1', 'TFAP2C', 'WWC2', 'INSM1', 'ANXA2', 'PDCD4', 'AJUBA', 'KLF2']	[['IEA'], ['IDA', 'IMP', 'IEA'], ['IEA'], ['IDA'], ['TAS'], ['IDA'], ['IDA', 'IEA'], ['IC'], ['IDA', 'IMP', 'IBA', 'IEA'], ['IDA', 'IEA'], ['IDA', 'IEA'], ['IDA'], ['IDA'], ['IDA', 'IEA'], ['IMP'], ['IDA'], ['IDA', 'IMP', 'ISS', 'IEA'], ['IDA', 'IEA'], ['TAS'], ['IMP'], ['IDA', 'IMP', 'IEA'], ['IMP'], ['IDA', 'IMP', 'ISS', 'TAS', 'IEA'], ['IDA', 'IMP', 'IBA', 'IEA'], ['IDA'], ['IEA'], ['IDA', 'IM…
GO:CC	GO:0070161	anchoring junction	0.000139233	1	"A cell junction that mechanically attaches a cell (and its cytoskeleton) to neighboring cells or to the extracellular matrix." [ISBN:0815332181]	983	91	17	22112	0.186813	0.017294	query_1	['GO:0030054']	['RHOB', 'MCAM', 'AMOTL2', 'ANXA1', 'MYADM', 'ITGB8', 'ITGA2', 'RPL13A', 'CNN2', 'RPL23', 'RPS8', 'RPS11', 'SHROOM3', 'ACTG1', 'ANXA2', 'SORBS2', 'AJUBA']	[['HDA'], ['HDA'], ['IBA'], ['HDA'], ['IDA', 'IBA'], ['IBA'], ['IDA', 'HDA', 'IEA'], ['HDA'], ['HDA', 'TAS'], ['HDA'], ['HDA'], ['HDA'], ['ISS', 'IBA', 'IEA'], ['IDA', 'ISS'], ['HDA'], ['IEA'], ['IDA', 'IBA', 'IEA']]
GO:BP	GO:0030335	positive regulation of cell migration	0.000149797	1	"Any process that activates or increases the frequency, rate or extent of cell migration." [GOC:go_curators]	530	91	14	21128	0.153846	0.0264151	query_1	['GO:0016477', 'GO:0030334', 'GO:2000147']	['CYR61', 'JUN', 'SPARC', 'RHOB', 'CXCL12', 'MCAM', 'SOX9', 'IGFBP5', 'ANXA1', 'MYADM', 'ITGA2', 'INSM1', 'ACTG1', 'ENPP2']	[['IDA', 'IEA'], ['IEA'], ['IDA'], ['IMP'], ['IDA', 'IBA', 'IEA'], ['IEA'], ['IMP', 'IEA'], ['IGI'], ['IDA', 'IBA'], ['IMP'], ['IEA'], ['IEA'], ['IMP'], ['IMP', 'IGI']]
GO:BP	GO:0065007	biological regulation	0.000157578	1	"Any process that modulates a measurable attribute of any biological process, quality or function." [GOC:dph, GOC:isa_complete, GOC:mah, GOC:pr, GOC:vw]	12926	91	79	21128	0.868132	0.00611171	query_1	['GO:0008150']	['FOS', 'CYR61', 'EGR1', 'FBXO32', 'JUN', 'NR4A1', 'IER2', 'JUND', 'TPM1', 'SPARC', 'FOSB', 'RHOB', 'CXCL12', 'MCAM', 'DUSP1', 'CHST2', 'SGCD', 'HES1', 'AMOTL2', 'MAFF', 'SOX9', 'ATF3', 'BTG2', 'NKAIN3', 'EGR2', 'IGFBP5', 'MCL1', 'WWC1', 'PPP1R15A', 'ANXA1', 'JUNB', 'EEF1A1', 'SLIT2', 'KCNJ13', 'LIMCH1', 'MID1', 'ZFP36L1', 'TSC22D2', 'CRYAB', 'DNAJC1', 'MYADM', 'CITED2', 'ITGB8', 'S1PR3', 'ZFP36'…	[['IDA', 'IMP', 'IGI', 'ISS', 'IBA', 'TAS', 'IC', 'IEA'], ['IDA', 'IGI', 'IBA', 'IEA'], ['IDA', 'IMP', 'IGI', 'ISS', 'IBA', 'IEA'], ['ISS', 'IEA'], ['IDA', 'IMP', 'ISS', 'IBA', 'IC', 'IEA'], ['IDA', 'IMP', 'ISS', 'IBA', 'TAS', 'IEA'], ['IDA'], ['IDA', 'IBA', 'TAS', 'IC', 'IEA'], ['IMP', 'ISS', 'TAS'], ['IDA'], ['IBA', 'TAS', 'IEA'], ['IDA', 'IMP', 'IGI', 'ISS', 'IBA', 'TAS', 'IEA'], ['IDA', 'IMP'…
GO:BP	GO:0009628	response to abiotic stimulus	0.000157623	1	"Any process that results in a change in state or activity of a cell or an organism (in terms of movement, secretion, enzyme production, gene expression, etc.) as a result of an abiotic (not derived from living organisms) stimulus." [GOC:hb]	1141	91	20	21128	0.21978	0.0175285	query_1	['GO:0050896']	['FOS', 'EGR1', 'JUN', 'NR4A1', 'JUND', 'FOSB', 'RHOB', 'CXCL12', 'SOX9', 'BTG2', 'ANXA1', 'ZFP36L1', 'TSC22D2', 'CRYAB', 'CITED2', 'ITGA2', 'CNN2', 'ACTG1', 'MGARP', 'AJUBA']	[['IEA'], ['ISS', 'IEA'], ['IEA'], ['IEA'], ['IEA'], ['IEA'], ['IDA'], ['IEA'], ['ISS', 'IEA'], ['IEA'], ['IBA'], ['IMP', 'ISS', 'IEA'], ['IDA'], ['IMP', 'IBA', 'IEA'], ['IDA', 'IMP', 'IEA'], ['IEA'], ['IDA'], ['IEA'], ['ISS'], ['IDA', 'IBA']]
GO:BP	GO:0019222	regulation of metabolic process	0.00016361	1	"Any process that modulates the frequency, rate or extent of the chemical reactions and pathways within a cell or an organism." [GOC:go_curators]	7386	91	57	21128	0.626374	0.0077173	query_1	['GO:0008152', 'GO:0050789']	['FOS', 'CYR61', 'EGR1', 'JUN', 'NR4A1', 'IER2', 'JUND', 'FOSB', 'DUSP1', 'HES1', 'MAFF', 'SOX9', 'ATF3', 'BTG2', 'EGR2', 'IGFBP5', 'MCL1', 'WWC1', 'PPP1R15A', 'ANXA1', 'JUNB', 'EEF1A1', 'SLIT2', 'LIMCH1', 'ZFP36L1', 'TSC22D2', 'CRYAB', 'DNAJC1', 'MYADM', 'CITED2', 'ITGB8', 'S1PR3', 'ZFP36', 'PRR16', 'ITGA2', 'RPL13A', 'TCEAL7', 'CNN2', 'CCNL1', 'MIR24-2', 'RPL23', 'SOX3', 'NELL1', 'TFAP2C', 'PCG…	[['IDA', 'IMP', 'IGI', 'ISS', 'IBA', 'TAS', 'IC', 'IEA'], ['IDA', 'IEA'], ['IDA', 'IMP', 'IGI', 'ISS', 'IBA', 'IEA'], ['IDA', 'IMP', 'ISS', 'IBA', 'IC', 'IEA'], ['IDA', 'IBA', 'IEA'], ['IDA'], ['IDA', 'IBA', 'TAS', 'IC', 'IEA'], ['IBA', 'TAS', 'IEA'], ['IDA'], ['IDA', 'ISS', 'IBA', 'IEA'], ['IDA', 'IBA', 'IC', 'IEA'], ['IDA', 'IMP', 'ISS', 'IBA', 'IEA'], ['IDA', 'ISS', 'IBA', 'TAS', 'IC', 'IEA'],…
GO:BP	GO:0010243	response to organonitrogen compound	0.000171534	1	"Any process that results in a change in state or activity of a cell or an organism (in terms of movement, secretion, enzyme production, gene expression, etc.) as a result of an organonitrogen stimulus. An organonitrogen compound is formally a compound containing at least one carbon-nitrogen bond." [PMID:9869419]	1034	91	19	21128	0.208791	0.0183752	query_1	['GO:0010033', 'GO:1901698']	['FOS', 'EGR1', 'JUN', 'NR4A1', 'JUND', 'FOSB', 'CXCL12', 'HES1', 'SOX9', 'BTG2', 'EGR2', 'IGFBP5', 'ANXA1', 'SLIT2', 'ZFP36L1', 'ITGA2', 'RPL23', 'MGARP', 'KLF2']	[['IEA'], ['ISS', 'IEA'], ['IEA'], ['ISS', 'IBA', 'IEA'], ['IEA'], ['IEA'], ['IEA'], ['IEA'], ['ISS', 'IEA'], ['IEA'], ['IEA'], ['IDA', 'ISS'], ['IBA'], ['IDA'], ['IDA', 'IEA'], ['IEA'], ['IMP'], ['ISS'], ['IEA']]
GO:BP	GO:0009892	negative regulation of metabolic process	0.000180188	1	"Any process that stops, prevents, or reduces the frequency, rate or extent of the chemical reactions and pathways within a cell or an organism." [GOC:go_curators]	3579	91	37	21128	0.406593	0.0103381	query_1	['GO:0008152', 'GO:0019222', 'GO:0048519']	['EGR1', 'JUN', 'NR4A1', 'JUND', 'FOSB', 'DUSP1', 'HES1', 'MAFF', 'SOX9', 'ATF3', 'BTG2', 'IGFBP5', 'MCL1', 'WWC1', 'PPP1R15A', 'ANXA1', 'SLIT2', 'ZFP36L1', 'CRYAB', 'DNAJC1', 'MYADM', 'CITED2', 'ITGB8', 'ZFP36', 'RPL13A', 'TCEAL7', 'MIR24-2', 'RPL23', 'SOX3', 'NELL1', 'TFAP2C', 'WWC2', 'INSM1', 'ANXA2', 'PDCD4', 'AJUBA', 'KLF2']	[['IEA'], ['IDA', 'IMP', 'IEA'], ['IEA'], ['IDA'], ['TAS'], ['IDA'], ['IDA', 'IEA'], ['IC'], ['IDA', 'IMP', 'ISS', 'IBA', 'IEA'], ['IDA', 'IEA'], ['IDA', 'IEA'], ['IDA'], ['IMP'], ['IDA'], ['IDA', 'IEA'], ['IMP'], ['IDA'], ['IDA', 'IMP', 'ISS', 'IEA'], ['IDA', 'IEA'], ['TAS'], ['IMP'], ['IDA', 'IMP', 'IEA'], ['IMP'], ['IDA', 'IMP', 'ISS', 'TAS', 'IEA'], ['IDA', 'IMP', 'IBA', 'IEA'], ['IDA'], ['IE…
GO:BP	GO:0031325	positive regulation of cellular metabolic process	0.000190258	1	"Any process that activates or increases the frequency, rate or extent of the chemical reactions and pathways by which individual cells transform chemical substances." [GOC:mah]	3097	91	34	21128	0.373626	0.0109784	query_1	['GO:0009893', 'GO:0031323', 'GO:0044237', 'GO:0048522']	['FOS', 'CYR61', 'EGR1', 'JUN', 'NR4A1', 'IER2', 'JUND', 'FOSB', 'HES1', 'MAFF', 'SOX9', 'ATF3', 'BTG2', 'EGR2', 'WWC1', 'PPP1R15A', 'ANXA1', 'JUNB', 'LIMCH1', 'ZFP36L1', 'CITED2', 'ZFP36', 'PRR16', 'ITGA2', 'SOX3', 'TFAP2C', 'PCGF5', 'EGR3', 'ANXA2', 'PIM1', 'CDON', 'AJUBA', 'ENPP2', 'KLF2']	[['IDA', 'IMP', 'IGI', 'ISS', 'IEA'], ['IDA', 'IEA'], ['IDA', 'IMP', 'IGI', 'ISS', 'IEA'], ['IDA', 'IMP', 'ISS', 'IC', 'IEA'], ['IDA', 'IEA'], ['IDA'], ['IDA', 'IEA'], ['IEA'], ['ISS', 'IEA'], ['IDA'], ['IDA', 'IMP', 'ISS', 'IEA'], ['IDA', 'ISS', 'IC', 'IEA'], ['IDA'], ['IDA', 'ISS', 'IEA'], ['IEA'], ['IDA', 'IBA', 'TAS', 'IC'], ['IBA'], ['IDA', 'IEA'], ['IMP'], ['IDA', 'IMP', 'ISS', 'IEA'], ['ID…
GO:BP	GO:0045935	positive regulation of nucleobase-containing compound metabolic process	0.00019266	1	"Any cellular process that activates or increases the frequency, rate or extent of the chemical reactions and pathways involving nucleobases, nucleosides, nucleotides and nucleic acids." [GOC:go_curators]	2051	91	27	21128	0.296703	0.0131643	query_1	['GO:0006139', 'GO:0019219', 'GO:0031325', 'GO:0051173']	['FOS', 'CYR61', 'EGR1', 'JUN', 'NR4A1', 'IER2', 'JUND', 'FOSB', 'HES1', 'MAFF', 'SOX9', 'ATF3', 'BTG2', 'EGR2', 'WWC1', 'JUNB', 'ZFP36L1', 'CITED2', 'ZFP36', 'SOX3', 'TFAP2C', 'PCGF5', 'EGR3', 'ANXA2', 'PIM1', 'CDON', 'KLF2']	[['IDA', 'IMP', 'IGI', 'ISS', 'IEA'], ['IDA'], ['IDA', 'IMP', 'IGI', 'IEA'], ['IDA', 'IMP', 'ISS', 'IC', 'IEA'], ['IDA', 'IEA'], ['IDA'], ['IDA', 'IEA'], ['IEA'], ['ISS', 'IEA'], ['IDA'], ['IDA', 'IMP', 'IEA'], ['IDA', 'ISS', 'IC', 'IEA'], ['IDA'], ['IDA', 'ISS', 'IEA'], ['IEA'], ['IDA', 'IEA'], ['IDA', 'IMP', 'ISS', 'IEA'], ['IDA', 'ISS', 'IEA'], ['IDA', 'IMP', 'ISS', 'IEA'], ['IBA'], ['IDA'], […
GO:BP	GO:0060538	skeletal muscle organ development	0.000198368	1	"The progression of a skeletal muscle organ over time from its initial formation to its mature state. A skeletal muscle organ includes the skeletal muscle tissue and its associated connective tissue." [GOC:dph]	179	91	9	21128	0.0989011	0.0502793	query_1	['GO:0007517']	['FOS', 'EGR1', 'NR4A1', 'MAFF', 'ATF3', 'BTG2', 'EGR2', 'CITED2', 'CDON']	[['IEA'], ['IEA'], ['IEA'], ['IEA'], ['IEA'], ['IEA'], ['ISS', 'IEA'], ['IEA'], ['IEA']]
GO:BP	GO:0006366	transcription by RNA polymerase II	0.00027514	1	"The synthesis of RNA from a DNA template by RNA polymerase II (RNAP II), originating at an RNA polymerase II promoter. Includes transcription of messenger RNA (mRNA) and certain small nuclear RNAs (snRNAs)." [GOC:jl, GOC:txnOH, ISBN:0321000382]	2674	91	31	21128	0.340659	0.0115931	query_1	['GO:0006351']	['FOS', 'CYR61', 'EGR1', 'JUN', 'NR4A1', 'IER2', 'JUND', 'FOSB', 'HES1', 'MAFF', 'SOX9', 'ATF3', 'BTG2', 'EGR2', 'WWC1', 'JUNB', 'TSC22D2', 'CITED2', 'ZFP36', 'CCNL1', 'RPL23', 'SOX3', 'TFAP2C', 'PCGF5', 'WWC2', 'INSM1', 'EGR3', 'ANXA2', 'CDON', 'AJUBA', 'KLF2']	[['IDA', 'IMP', 'IGI', 'IBA', 'TAS', 'IC', 'IEA'], ['IDA'], ['IDA', 'IMP', 'IGI', 'IBA', 'IEA'], ['IDA', 'IMP', 'IBA', 'IC', 'IEA'], ['IDA', 'IBA', 'IEA'], ['IDA'], ['IDA', 'IBA', 'TAS', 'IC', 'IEA'], ['IBA', 'TAS', 'IEA'], ['IDA', 'ISS', 'IBA', 'IEA'], ['IDA', 'IBA', 'IC'], ['IDA', 'IBA', 'IEA'], ['IDA', 'ISS', 'IBA', 'TAS', 'IC', 'IEA'], ['IEA'], ['IDA', 'ISS', 'IBA', 'IEA'], ['IDA'], ['IDA', '…
GO:BP	GO:2000147	positive regulation of cell motility	0.000275886	1	"Any process that activates or increases the frequency, rate or extent of cell motility." [GOC:mah]	557	91	14	21128	0.153846	0.0251346	query_1	['GO:0040017', 'GO:0048522', 'GO:0048870', 'GO:2000145']	['CYR61', 'JUN', 'SPARC', 'RHOB', 'CXCL12', 'MCAM', 'SOX9', 'IGFBP5', 'ANXA1', 'MYADM', 'ITGA2', 'INSM1', 'ACTG1', 'ENPP2']	[['IDA', 'IEA'], ['IEA'], ['IDA'], ['IMP'], ['IDA', 'IBA', 'IEA'], ['IEA'], ['IMP', 'IEA'], ['IGI'], ['IDA', 'IBA'], ['IMP'], ['IEA'], ['IEA'], ['IMP'], ['IMP', 'IGI']]
GO:CC	GO:0030054	cell junction	0.000279436	1	"A cellular component that forms a specialized region of connection between two or more cells, or between a cell and the extracellular matrix, or between two membrane-bound components of a cell, such as flagella." [GOC:aruk, GOC:bc, GOC:mah, http://www.vivo.colostate.edu/hbooks/cmb/cells/pmemb/junctions_a.html, ISBN:0198506732, PMID:26820516, PMID:28096264]	2122	91	25	22112	0.274725	0.0117813	query_1	['GO:0110165']	['NR4A1', 'RHOB', 'MCAM', 'AMOTL2', 'ANXA1', 'CRYAB', 'MYADM', 'ITGB8', 'ITGA2', 'ENSG00000117600', 'RPL13A', 'CNN2', 'RPL23', 'RPS8', 'RPS11', 'GPC4', 'EGR3', 'LAMP5', 'SHROOM3', 'ACTG1', 'SYNE1', 'ANXA2', 'SORBS2', 'AJUBA', 'RPS27']	[['IEA'], ['HDA'], ['HDA'], ['IBA'], ['HDA'], ['IEA'], ['IDA', 'IBA'], ['IBA'], ['IDA', 'HDA', 'IEA'], ['IDA', 'IEA'], ['HDA'], ['HDA', 'TAS'], ['HDA'], ['HDA'], ['HDA'], ['IBA', 'IEA'], ['IEA'], ['IEA'], ['ISS', 'IBA', 'IEA'], ['IDA', 'ISS', 'IEA'], ['IDA'], ['HDA'], ['IBA', 'IEA'], ['IDA', 'IBA', 'IEA'], ['EXP', 'IDA']]
GO:BP	GO:0051173	positive regulation of nitrogen compound metabolic process	0.000298586	1	"Any process that activates or increases the frequency, rate or extent of the chemical reactions and pathways involving nitrogen or nitrogenous compounds." [GOC:ai, GOC:tb]	3154	91	34	21128	0.373626	0.01078	query_1	['GO:0006807', 'GO:0009893', 'GO:0051171']	['FOS', 'CYR61', 'EGR1', 'JUN', 'NR4A1', 'IER2', 'JUND', 'FOSB', 'HES1', 'MAFF', 'SOX9', 'ATF3', 'BTG2', 'EGR2', 'WWC1', 'PPP1R15A', 'JUNB', 'LIMCH1', 'ZFP36L1', 'CITED2', 'ZFP36', 'PRR16', 'ITGA2', 'SOX3', 'TFAP2C', 'PCGF5', 'EGR3', 'ANXA2', 'NEK5', 'PIM1', 'CDON', 'AJUBA', 'ENPP2', 'KLF2']	[['IDA', 'IMP', 'IGI', 'ISS', 'IEA'], ['IDA', 'IEA'], ['IDA', 'IMP', 'IGI', 'ISS', 'IEA'], ['IDA', 'IMP', 'ISS', 'IC', 'IEA'], ['IDA', 'IEA'], ['IDA'], ['IDA', 'IEA'], ['IEA'], ['ISS', 'IEA'], ['IDA'], ['IDA', 'IMP', 'ISS', 'IEA'], ['IDA', 'ISS', 'IC', 'IEA'], ['IDA'], ['IDA', 'ISS', 'IEA'], ['IEA'], ['IDA', 'IBA', 'TAS', 'IC'], ['IDA', 'IEA'], ['IMP'], ['IDA', 'IMP', 'ISS', 'IEA'], ['IDA', 'ISS'…
GO:CC	GO:0043232	intracellular non-membrane-bounded organelle	0.000324071	1	"Organized structure of distinctive morphology and function, not bounded by a lipid bilayer membrane and occurring within the cell. Includes ribosomes, the cytoskeleton and chromosomes." [GOC:go_curators]	6537	91	49	22112	0.538462	0.00749579	query_1	['GO:0043228', 'GO:0043229']	['FOS', 'EGR1', 'FBXO32', 'JUN', 'NR4A1', 'JUND', 'TPM1', 'FOSB', 'RHOB', 'SGCD', 'HES1', 'TAGLN2', 'MAFF', 'SOX9', 'ATF3', 'EGR2', 'SNTG1', 'ANXA1', 'JUNB', 'EEF1A1', 'LIMCH1', 'MID1', 'ZFP36L1', 'CRYAB', 'MYADM', 'CITED2', 'ZFP36', 'RPL13A', 'CNN2', 'RPL23', 'RPS8', 'SOX3', 'TFAP2C', 'PCGF5', 'STK17B', 'C9orf24', 'RPS11', 'EGR3', 'TTC3', 'SHROOM3', 'ACTG1', 'SYNE1', 'ANXA2', 'SORBS2', 'MDM1', '…	[['ISA'], ['IDA', 'ISA'], ['IEA'], ['IDA', 'ISA', 'TAS'], ['ISA'], ['ISA', 'TAS'], ['IDA', 'IBA', 'TAS', 'IEA'], ['ISA'], ['IBA'], ['IEA'], ['IEA'], ['IBA'], ['ISA'], ['ISA'], ['IDA', 'ISA'], ['ISA'], ['IDA', 'IEA'], ['IDA'], ['ISA', 'TAS'], ['IDA', 'IEA'], ['IDA', 'IBA', 'IEA'], ['IDA', 'TAS', 'IEA'], ['IDA', 'IEA'], ['IEA'], ['IDA'], ['ISS', 'IEA'], ['IDA', 'IEA'], ['IDA', 'IPI', 'HDA', 'IBA', …
GO:CC	GO:0043228	non-membrane-bounded organelle	0.000325673	1	"Organized structure of distinctive morphology and function, not bounded by a lipid bilayer membrane. Includes ribosomes, the cytoskeleton and chromosomes." [GOC:go_curators]	6538	91	49	22112	0.538462	0.00749465	query_1	['GO:0043226']	['FOS', 'EGR1', 'FBXO32', 'JUN', 'NR4A1', 'JUND', 'TPM1', 'FOSB', 'RHOB', 'SGCD', 'HES1', 'TAGLN2', 'MAFF', 'SOX9', 'ATF3', 'EGR2', 'SNTG1', 'ANXA1', 'JUNB', 'EEF1A1', 'LIMCH1', 'MID1', 'ZFP36L1', 'CRYAB', 'MYADM', 'CITED2', 'ZFP36', 'RPL13A', 'CNN2', 'RPL23', 'RPS8', 'SOX3', 'TFAP2C', 'PCGF5', 'STK17B', 'C9orf24', 'RPS11', 'EGR3', 'TTC3', 'SHROOM3', 'ACTG1', 'SYNE1', 'ANXA2', 'SORBS2', 'MDM1', '…	[['ISA'], ['IDA', 'ISA'], ['IEA'], ['IDA', 'ISA', 'TAS'], ['ISA'], ['ISA', 'TAS'], ['IDA', 'IBA', 'TAS', 'IEA'], ['ISA'], ['IBA'], ['IEA'], ['IEA'], ['IBA'], ['ISA'], ['ISA'], ['IDA', 'ISA'], ['ISA'], ['IDA', 'IEA'], ['IDA'], ['ISA', 'TAS'], ['IDA', 'IEA'], ['IDA', 'IBA', 'IEA'], ['IDA', 'TAS', 'IEA'], ['IDA', 'IEA'], ['IEA'], ['IDA'], ['ISS', 'IEA'], ['IDA', 'IEA'], ['IDA', 'IPI', 'HDA', 'IBA', …
GO:BP	GO:0051253	negative regulation of RNA metabolic process	0.000333389	1	"Any process that stops, prevents, or reduces the frequency, rate or extent of the chemical reactions and pathways involving RNA." [GOC:ai]	1438	91	22	21128	0.241758	0.015299	query_1	['GO:0010605', 'GO:0016070', 'GO:0045934', 'GO:0051252']	['EGR1', 'JUN', 'JUND', 'FOSB', 'HES1', 'MAFF', 'SOX9', 'ATF3', 'BTG2', 'WWC1', 'CRYAB', 'CITED2', 'ZFP36', 'TCEAL7', 'RPL23', 'SOX3', 'TFAP2C', 'WWC2', 'INSM1', 'PDCD4', 'AJUBA', 'KLF2']	[['IEA'], ['IDA', 'IMP'], ['IDA'], ['TAS'], ['IDA', 'IEA'], ['IC'], ['IDA', 'IMP', 'IBA', 'IEA'], ['IDA', 'IEA'], ['IEA'], ['IDA'], ['IDA'], ['IDA', 'IMP'], ['IDA', 'IMP', 'IEA'], ['IDA'], ['IMP'], ['IBA'], ['IEA'], ['IDA'], ['IDA', 'IBA'], ['IDA', 'ISS', 'IEA'], ['IEA'], ['IDA']]
GO:BP	GO:0045893	positive regulation of DNA-templated transcription	0.0003618	1	"Any process that activates or increases the frequency, rate or extent of cellular DNA-templated transcription." [GOC:go_curators, GOC:txnOH]	1703	91	24	21128	0.263736	0.0140928	query_1	['GO:0006351', 'GO:0006355', 'GO:1903508']	['FOS', 'CYR61', 'EGR1', 'JUN', 'NR4A1', 'IER2', 'JUND', 'FOSB', 'HES1', 'MAFF', 'SOX9', 'ATF3', 'EGR2', 'WWC1', 'JUNB', 'CITED2', 'SOX3', 'TFAP2C', 'PCGF5', 'EGR3', 'ANXA2', 'PIM1', 'CDON', 'KLF2']	[['IDA', 'IMP', 'IGI', 'ISS', 'IEA'], ['IDA'], ['IDA', 'IMP', 'IGI', 'IEA'], ['IDA', 'IMP', 'ISS', 'IC', 'IEA'], ['IDA', 'IEA'], ['IDA'], ['IDA', 'IEA'], ['IEA'], ['ISS', 'IEA'], ['IDA'], ['IDA', 'IMP', 'IEA'], ['IDA', 'ISS', 'IC', 'IEA'], ['IDA', 'ISS', 'IEA'], ['IEA'], ['IDA', 'IEA'], ['IDA', 'ISS', 'IEA'], ['IBA'], ['IDA'], ['IDA'], ['IEA'], ['IEA'], ['IEA'], ['IEA'], ['IDA', 'IMP', 'IGI', 'IE…
GO:BP	GO:1903508	positive regulation of nucleic acid-templated transcription	0.0003618	1	"Any process that activates or increases the frequency, rate or extent of nucleic acid-templated transcription." [GO_REF:0000058, GOC:pr, GOC:TermGenie, GOC:txnOH, GOC:vw]	1703	91	24	21128	0.263736	0.0140928	query_1	['GO:0097659', 'GO:1902680', 'GO:1903506']	['FOS', 'CYR61', 'EGR1', 'JUN', 'NR4A1', 'IER2', 'JUND', 'FOSB', 'HES1', 'MAFF', 'SOX9', 'ATF3', 'EGR2', 'WWC1', 'JUNB', 'CITED2', 'SOX3', 'TFAP2C', 'PCGF5', 'EGR3', 'ANXA2', 'PIM1', 'CDON', 'KLF2']	[['IDA', 'IMP', 'IGI', 'ISS', 'IEA'], ['IDA'], ['IDA', 'IMP', 'IGI', 'IEA'], ['IDA', 'IMP', 'ISS', 'IC', 'IEA'], ['IDA', 'IEA'], ['IDA'], ['IDA', 'IEA'], ['IEA'], ['ISS', 'IEA'], ['IDA'], ['IDA', 'IMP', 'IEA'], ['IDA', 'ISS', 'IC', 'IEA'], ['IDA', 'ISS', 'IEA'], ['IEA'], ['IDA', 'IEA'], ['IDA', 'ISS', 'IEA'], ['IBA'], ['IDA'], ['IDA'], ['IEA'], ['IEA'], ['IEA'], ['IEA'], ['IDA', 'IMP', 'IGI', 'IE…
GO:BP	GO:1901576	organic substance biosynthetic process	0.000381845	1	"The chemical reactions and pathways resulting in the formation of an organic substance, any molecular entity containing carbon." [GOC:pr, GOC:TermGenie]	5886	91	49	21128	0.538462	0.00832484	query_1	['GO:0009058', 'GO:0071704']	['FOS', 'CYR61', 'EGR1', 'JUN', 'NR4A1', 'IER2', 'JUND', 'FOSB', 'CHST2', 'HES1', 'MAFF', 'SOX9', 'ATF3', 'BTG2', 'EGR2', 'IGFBP5', 'WWC1', 'PPP1R15A', 'ANXA1', 'JUNB', 'EEF1A1', 'ZFP36L1', 'TSC22D2', 'CRYAB', 'DNAJC1', 'CITED2', 'ZFP36', 'PRR16', 'ITGA2', 'RPL13A', 'TCEAL7', 'CCNL1', 'RPL23', 'RPS8', 'SOX3', 'CKB', 'TFAP2C', 'PCGF5', 'WWC2', 'RPS11', 'INSM1', 'EGR3', 'ANXA2', 'PDCD4', 'PIM1', 'C…	[['IDA', 'IMP', 'IGI', 'ISS', 'IBA', 'TAS', 'IC', 'IEA'], ['IDA', 'IEA'], ['IDA', 'IMP', 'IGI', 'ISS', 'IBA', 'IEA'], ['IDA', 'IMP', 'ISS', 'IBA', 'IC', 'IEA'], ['IDA', 'IBA', 'IEA'], ['IDA'], ['IDA', 'IBA', 'TAS', 'IC', 'IEA'], ['IBA', 'TAS', 'IEA'], ['TAS'], ['IDA', 'ISS', 'IBA', 'IEA'], ['IDA', 'IBA', 'IC', 'IEA'], ['IDA', 'IMP', 'IBA', 'IEA'], ['IDA', 'ISS', 'IBA', 'TAS', 'IC', 'IEA'], ['IDA'…
GO:BP	GO:1902680	positive regulation of RNA biosynthetic process	0.000390465	1	"Any process that activates or increases the frequency, rate or extent of RNA biosynthetic process." [GO:jl, GO_REF:0000058, GOC:TermGenie]	1710	91	24	21128	0.263736	0.0140351	query_1	['GO:0010557', 'GO:0031328', 'GO:0032774', 'GO:0051254', 'GO:2001141']	['FOS', 'CYR61', 'EGR1', 'JUN', 'NR4A1', 'IER2', 'JUND', 'FOSB', 'HES1', 'MAFF', 'SOX9', 'ATF3', 'EGR2', 'WWC1', 'JUNB', 'CITED2', 'SOX3', 'TFAP2C', 'PCGF5', 'EGR3', 'ANXA2', 'PIM1', 'CDON', 'KLF2']	[['IDA', 'IMP', 'IGI', 'ISS', 'IEA'], ['IDA'], ['IDA', 'IMP', 'IGI', 'IEA'], ['IDA', 'IMP', 'ISS', 'IC', 'IEA'], ['IDA', 'IEA'], ['IDA'], ['IDA', 'IEA'], ['IEA'], ['ISS', 'IEA'], ['IDA'], ['IDA', 'IMP', 'IEA'], ['IDA', 'ISS', 'IC', 'IEA'], ['IDA', 'ISS', 'IEA'], ['IEA'], ['IDA', 'IEA'], ['IDA', 'ISS', 'IEA'], ['IBA'], ['IDA'], ['IDA'], ['IEA'], ['IEA'], ['IEA'], ['IEA'], ['IDA', 'IMP', 'IGI', 'IE…
GO:BP	GO:0042981	regulation of apoptotic process	0.000404064	1	"Any process that modulates the occurrence or rate of cell death by apoptotic process." [GOC:jl, GOC:mtg_apoptosis]	1454	91	22	21128	0.241758	0.0151307	query_1	['GO:0006915', 'GO:0043067']	['CYR61', 'EGR1', 'JUN', 'NR4A1', 'RHOB', 'CXCL12', 'SOX9', 'ATF3', 'BTG2', 'MCL1', 'ANXA1', 'SLIT2', 'ZFP36L1', 'CRYAB', 'CITED2', 'ZFP36', 'CCNL1', 'SLC25A6', 'STK17B', 'EGR3', 'PDCD4', 'PIM1']	[['IEA'], ['IEA'], ['IMP', 'IEA'], ['IEA'], ['IMP', 'ISS', 'IEA'], ['IDA'], ['IMP', 'ISS', 'IEA'], ['IMP'], ['IEA'], ['IDA', 'IMP', 'IGI', 'IBA', 'IEA'], ['IBA', 'TAS', 'IEA'], ['IMP'], ['IMP'], ['IDA', 'IBA', 'IEA'], ['ISS', 'IEA'], ['IMP'], ['IC'], ['IBA'], ['IMP', 'IBA'], ['IMP'], ['IMP', 'IEA'], ['IDA', 'IEA']]
TF	TF:M00196	Factor: Sp1; motif: NGGGGGCGGGGYN	0.000481317	1	Factor: Sp1; motif: NGGGGGCGGGGYN	10509	93	73	20012	0.784946	0.00694643	query_1	['TF:M00000']	['CYR61', 'EGR1', 'FBXO32', 'JUN', 'NR4A1', 'IER2', 'JUND', 'SPARC', 'FOSB', 'RHOB', 'CXCL12', 'MCAM', 'DUSP1', 'CHST2', 'HES1', 'TAGLN2', 'MAFF', 'SOX9', 'BTG2', 'NKAIN3', 'EGR2', 'SNTG1', 'MCL1', 'TSPAN2', 'WWC1', 'SLIT2', 'KCNN3', 'LIMCH1', 'ZFP36L1', 'TSC22D2', 'CRYAB', 'DNAJC1', 'MYADM', 'CITED2', 'ITGB8', 'S1PR3', 'ZFP36', 'PRR16', 'ITGA2', 'PNRC1', 'ENSG00000117600', 'TCEAL7', 'CNN2', 'CCN…	[['TF'], ['TF'], ['TF'], ['TF'], ['TF'], ['TF'], ['TF'], ['TF'], ['TF'], ['TF'], ['TF'], ['TF'], ['TF'], ['TF'], ['TF'], ['TF'], ['TF'], ['TF'], ['TF'], ['TF'], ['TF'], ['TF'], ['TF'], ['TF'], ['TF'], ['TF'], ['TF'], ['TF'], ['TF'], ['TF'], ['TF'], ['TF'], ['TF'], ['TF'], ['TF'], ['TF'], ['TF'], ['TF'], ['TF'], ['TF'], ['TF'], ['TF'], ['TF'], ['TF'], ['TF'], ['TF'], ['TF'], ['TF'], ['TF'], ['TF']…
GO:BP	GO:1901652	response to peptide	0.000520361	1	"Any process that results in a change in state or activity of a cell or an organism (in terms of movement, secretion, enzyme production, gene expression, etc.) as a result of a peptide stimulus." [GOC:pr, GOC:TermGenie]	497	91	13	21128	0.142857	0.0261569	query_1	['GO:0010243', 'GO:1901700']	['FOS', 'EGR1', 'NR4A1', 'JUND', 'CXCL12', 'BTG2', 'EGR2', 'IGFBP5', 'ANXA1', 'ZFP36L1', 'RPL23', 'MGARP', 'KLF2']	[['IEA'], ['IEA'], ['ISS', 'IBA', 'IEA'], ['IEA'], ['IEA'], ['IEA'], ['IEA'], ['ISS'], ['IBA'], ['IDA', 'IEA'], ['IMP'], ['ISS'], ['IEA']]
GO:BP	GO:0043067	regulation of programmed cell death	0.000568567	1	"Any process that modulates the frequency, rate or extent of programmed cell death, cell death resulting from activation of endogenous cellular processes." [GOC:jl]	1483	91	22	21128	0.241758	0.0148348	query_1	['GO:0010941', 'GO:0012501']	['CYR61', 'EGR1', 'JUN', 'NR4A1', 'RHOB', 'CXCL12', 'SOX9', 'ATF3', 'BTG2', 'MCL1', 'ANXA1', 'SLIT2', 'ZFP36L1', 'CRYAB', 'CITED2', 'ZFP36', 'CCNL1', 'SLC25A6', 'STK17B', 'EGR3', 'PDCD4', 'PIM1']	[['IEA'], ['IEA'], ['IMP', 'IEA'], ['IEA'], ['IMP', 'ISS', 'IEA'], ['IDA'], ['IMP', 'ISS', 'IEA'], ['IMP'], ['IEA'], ['IDA', 'IMP', 'IGI', 'IBA', 'IEA'], ['IBA', 'TAS', 'IEA'], ['IMP'], ['IMP'], ['IDA', 'IBA', 'IEA'], ['ISS', 'IEA'], ['IMP'], ['IC'], ['IBA'], ['IMP', 'IBA'], ['IMP'], ['IMP', 'IEA'], ['IDA', 'IEA']]
GO:BP	GO:0042221	response to chemical	0.000581999	1	"Any process that results in a change in state or activity of a cell or an organism (in terms of movement, secretion, enzyme production, gene expression, etc.) as a result of a chemical stimulus." [GOC:jl]	4088	91	39	21128	0.428571	0.00954012	query_1	['GO:0050896']	['FOS', 'CYR61', 'EGR1', 'FBXO32', 'JUN', 'NR4A1', 'JUND', 'TPM1', 'FOSB', 'RHOB', 'CXCL12', 'DUSP1', 'HES1', 'SOX9', 'ATF3', 'BTG2', 'EGR2', 'IGFBP5', 'MCL1', 'PPP1R15A', 'ANXA1', 'JUNB', 'SLIT2', 'ZFP36L1', 'CRYAB', 'CITED2', 'ZFP36', 'ITGA2', 'RPL13A', 'RPL23', 'CKB', 'EGR3', 'ACTG1', 'PDCD4', 'PIM1', 'MGARP', 'AJUBA', 'ENPP2', 'KLF2']	[['IDA', 'IMP', 'IEA'], ['IEA'], ['IDA', 'IMP', 'ISS', 'IEA'], ['IEA'], ['IMP', 'IEA'], ['IMP', 'ISS', 'IBA', 'IEA'], ['IEA'], ['IEP'], ['IEA'], ['IDA'], ['IDA', 'IMP', 'IBA', 'TAS', 'IEA'], ['IMP'], ['IEA'], ['IEP', 'ISS', 'IEA'], ['TAS', 'IEA'], ['IEA'], ['IEA'], ['IDA', 'ISS', 'IEA'], ['IDA', 'IGI', 'IEA'], ['TAS'], ['IDA', 'IBA', 'IEA'], ['IEA'], ['IDA', 'IMP', 'IEP', 'ISS', 'IBA', 'IEA'], ['…
GO:BP	GO:1901698	response to nitrogen compound	0.00061823	1	"Any process that results in a change in state or activity of a cell or an organism (in terms of movement, secretion, enzyme production, gene expression, etc.) as a result of a nitrogen compound stimulus." [GOC:pr, GOC:TermGenie]	1123	91	19	21128	0.208791	0.016919	query_1	['GO:0042221']	['FOS', 'EGR1', 'JUN', 'NR4A1', 'JUND', 'FOSB', 'CXCL12', 'HES1', 'SOX9', 'BTG2', 'EGR2', 'IGFBP5', 'ANXA1', 'SLIT2', 'ZFP36L1', 'ITGA2', 'RPL23', 'MGARP', 'KLF2']	[['IEA'], ['ISS', 'IEA'], ['IEA'], ['ISS', 'IBA', 'IEA'], ['IEA'], ['IEA'], ['IEA'], ['IEA'], ['ISS', 'IEA'], ['IEA'], ['IEA'], ['IDA', 'ISS'], ['IBA'], ['IDA'], ['IDA', 'IEA'], ['IEA'], ['IMP'], ['ISS'], ['IEA']]
GO:BP	GO:0009058	biosynthetic process	0.00062362	1	"The chemical reactions and pathways resulting in the formation of substances; typically the energy-requiring part of metabolism in which simpler substances are transformed into more complex ones." [GOC:curators, ISBN:0198547684]	5973	91	49	21128	0.538462	0.00820358	query_1	['GO:0008152']	['FOS', 'CYR61', 'EGR1', 'JUN', 'NR4A1', 'IER2', 'JUND', 'FOSB', 'CHST2', 'HES1', 'MAFF', 'SOX9', 'ATF3', 'BTG2', 'EGR2', 'IGFBP5', 'WWC1', 'PPP1R15A', 'ANXA1', 'JUNB', 'EEF1A1', 'ZFP36L1', 'TSC22D2', 'CRYAB', 'DNAJC1', 'CITED2', 'ZFP36', 'PRR16', 'ITGA2', 'RPL13A', 'TCEAL7', 'CCNL1', 'RPL23', 'RPS8', 'SOX3', 'CKB', 'TFAP2C', 'PCGF5', 'WWC2', 'RPS11', 'INSM1', 'EGR3', 'ANXA2', 'PDCD4', 'PIM1', 'C…	[['IDA', 'IMP', 'IGI', 'ISS', 'IBA', 'TAS', 'IC', 'IEA'], ['IDA', 'IEA'], ['IDA', 'IMP', 'IGI', 'ISS', 'IBA', 'IEA'], ['IDA', 'IMP', 'ISS', 'IBA', 'IC', 'IEA'], ['IDA', 'IBA', 'IEA'], ['IDA'], ['IDA', 'IBA', 'TAS', 'IC', 'IEA'], ['IBA', 'TAS', 'IEA'], ['TAS'], ['IDA', 'ISS', 'IBA', 'IEA'], ['IDA', 'IBA', 'IC', 'IEA'], ['IDA', 'IMP', 'IBA', 'IEA'], ['IDA', 'ISS', 'IBA', 'TAS', 'IC', 'IEA'], ['IDA'…
GO:BP	GO:0044249	cellular biosynthetic process	0.000690162	1	"The chemical reactions and pathways resulting in the formation of substances, carried out by individual cells." [GOC:jl]	5793	91	48	21128	0.527473	0.00828586	query_1	['GO:0009058', 'GO:0044237']	['FOS', 'CYR61', 'EGR1', 'JUN', 'NR4A1', 'IER2', 'JUND', 'FOSB', 'CHST2', 'HES1', 'MAFF', 'SOX9', 'ATF3', 'BTG2', 'EGR2', 'IGFBP5', 'WWC1', 'PPP1R15A', 'ANXA1', 'JUNB', 'EEF1A1', 'ZFP36L1', 'TSC22D2', 'CRYAB', 'DNAJC1', 'CITED2', 'ZFP36', 'PRR16', 'ITGA2', 'RPL13A', 'TCEAL7', 'CCNL1', 'RPL23', 'RPS8', 'SOX3', 'TFAP2C', 'PCGF5', 'WWC2', 'RPS11', 'INSM1', 'EGR3', 'ANXA2', 'PDCD4', 'PIM1', 'CDON', '…	[['IDA', 'IMP', 'IGI', 'ISS', 'IBA', 'TAS', 'IC', 'IEA'], ['IDA', 'IEA'], ['IDA', 'IMP', 'IGI', 'ISS', 'IBA', 'IEA'], ['IDA', 'IMP', 'ISS', 'IBA', 'IC', 'IEA'], ['IDA', 'IBA', 'IEA'], ['IDA'], ['IDA', 'IBA', 'TAS', 'IC', 'IEA'], ['IBA', 'TAS', 'IEA'], ['TAS'], ['IDA', 'ISS', 'IBA', 'IEA'], ['IDA', 'IBA', 'IC', 'IEA'], ['IDA', 'IMP', 'IBA', 'IEA'], ['IDA', 'ISS', 'IBA', 'TAS', 'IC', 'IEA'], ['IDA'…
GO:BP	GO:0050896	response to stimulus	0.000742903	1	"Any process that results in a change in state or activity of a cell or an organism (in terms of movement, secretion, enzyme production, gene expression, etc.) as a result of a stimulus. The process begins with detection of the stimulus and ends with a change in state or activity or the cell or organism." [GOC:ai, GOC:bf]	9039	91	63	21128	0.692308	0.0069698	query_1	['GO:0008150']	['FOS', 'CYR61', 'EGR1', 'FBXO32', 'JUN', 'NR4A1', 'IER2', 'JUND', 'TPM1', 'FOSB', 'RHOB', 'CXCL12', 'MCAM', 'DUSP1', 'CHST2', 'SGCD', 'HES1', 'AMOTL2', 'SOX9', 'ATF3', 'BTG2', 'EGR2', 'IGFBP5', 'MCL1', 'TSPAN2', 'WWC1', 'PPP1R15A', 'ANXA1', 'JUNB', 'EEF1A1', 'SLIT2', 'MID1', 'ZFP36L1', 'TSC22D2', 'CRYAB', 'MYADM', 'CITED2', 'ITGB8', 'S1PR3', 'ZFP36', 'ITGA2', 'ENSG00000117600', 'RPL13A', 'CNN2',…	[['IDA', 'IMP', 'TAS', 'IC', 'IEA'], ['IDA', 'IGI', 'IBA', 'IEA'], ['IDA', 'IMP', 'ISS', 'IEA'], ['ISS', 'IEA'], ['IDA', 'IMP', 'IC', 'IEA'], ['IMP', 'ISS', 'IBA', 'TAS', 'IEA'], ['ISS', 'IEA'], ['IEA'], ['IEP', 'ISS'], ['IEA'], ['IDA', 'TAS', 'IEA'], ['IDA', 'IMP', 'IBA', 'TAS', 'IEA'], ['IEP'], ['IDA', 'IMP', 'ISS', 'IBA', 'IEA'], ['TAS', 'IEA'], ['IEA'], ['IDA', 'IMP', 'ISS', 'IBA', 'IEA'], ['…
GO:BP	GO:0010941	regulation of cell death	0.000753211	1	"Any process that modulates the rate or frequency of cell death. Cell death is the specific activation or halting of processes within a cell so that its vital functions markedly cease, rather than simply deteriorating gradually over time, which culminates in cell death." [GOC:dph, GOC:tb]	1638	91	23	21128	0.252747	0.0140415	query_1	['GO:0008219', 'GO:0050794']	['FOS', 'CYR61', 'EGR1', 'JUN', 'NR4A1', 'RHOB', 'CXCL12', 'SOX9', 'ATF3', 'BTG2', 'MCL1', 'ANXA1', 'SLIT2', 'ZFP36L1', 'CRYAB', 'CITED2', 'ZFP36', 'CCNL1', 'SLC25A6', 'STK17B', 'EGR3', 'PDCD4', 'PIM1']	[['ISS', 'IEA'], ['IBA', 'IEA'], ['ISS', 'IEA'], ['IMP', 'IEA'], ['IEA'], ['IMP', 'ISS', 'IEA'], ['IDA'], ['IMP', 'ISS', 'IEA'], ['IMP'], ['IEA'], ['IDA', 'IMP', 'IGI', 'IBA', 'IEA'], ['IBA', 'TAS', 'IEA'], ['IMP'], ['IMP'], ['IDA', 'IMP', 'IBA', 'IEA'], ['ISS', 'IEA'], ['IMP'], ['IC'], ['IBA'], ['IMP', 'IBA'], ['IMP'], ['IMP', 'IEA'], ['IDA', 'IEA']]
GO:BP	GO:0033993	response to lipid	0.000778934	1	"Any process that results in a change in state or activity of a cell or an organism (in terms of movement, secretion, enzyme production, gene expression, etc.) as a result of a lipid stimulus." [GOC:sl]	913	91	17	21128	0.186813	0.0186199	query_1	['GO:0010033']	['FOS', 'FBXO32', 'NR4A1', 'JUND', 'FOSB', 'HES1', 'SOX9', 'ANXA1', 'SLIT2', 'ZFP36L1', 'CRYAB', 'ZFP36', 'ITGA2', 'RPL13A', 'PDCD4', 'PIM1', 'MGARP']	[['IEA'], ['IEA'], ['IEA'], ['IEA'], ['IEA'], ['IEA'], ['IEP', 'ISS', 'IEA'], ['IDA', 'IBA', 'IEA'], ['IEP'], ['IDA'], ['IEA'], ['IDA', 'IMP', 'IEA'], ['IEA'], ['IEA'], ['ISS', 'IEA'], ['IMP'], ['ISS']]
GO:BP	GO:0051248	negative regulation of protein metabolic process	0.000855718	1	"Any process that stops, prevents, or reduces the frequency, rate or extent of chemical reactions and pathways involving a protein." [GOC:ai]	1031	91	18	21128	0.197802	0.0174588	query_1	['GO:0010605', 'GO:0019538', 'GO:0051172', 'GO:0051246']	['JUN', 'NR4A1', 'DUSP1', 'BTG2', 'IGFBP5', 'PPP1R15A', 'SLIT2', 'ZFP36L1', 'CRYAB', 'DNAJC1', 'MYADM', 'ZFP36', 'RPL13A', 'RPL23', 'NELL1', 'INSM1', 'ANXA2', 'PDCD4']	[['IEA'], ['IEA'], ['IDA'], ['IDA'], ['IDA'], ['IDA', 'IEA'], ['IDA'], ['IDA', 'IMP', 'ISS', 'IEA'], ['IDA', 'IEA'], ['TAS'], ['IMP'], ['IDA', 'IMP', 'ISS', 'IEA'], ['IDA', 'IMP', 'IBA', 'IEA'], ['IDA'], ['IDA'], ['IDA'], ['IDA', 'IEA'], ['ISS']]
GO:BP	GO:0007155	cell adhesion	0.000877991	1	"The attachment of a cell, either to another cell or to an underlying substrate such as the extracellular matrix, via cell adhesion molecules." [GOC:hb, GOC:pf]	1521	91	22	21128	0.241758	0.0144642	query_1	['GO:0009987']	['CYR61', 'TPM1', 'RHOB', 'CXCL12', 'MCAM', 'DUSP1', 'CHST2', 'HES1', 'SOX9', 'ANXA1', 'LIMCH1', 'ZFP36L1', 'MYADM', 'CITED2', 'ITGB8', 'ITGA2', 'GPC4', 'EGR3', 'ACTG1', 'ANXA2', 'CDON', 'AJUBA']	[['IBA', 'IEA'], ['ISS'], ['ISS', 'IEA'], ['IDA', 'TAS'], ['TAS', 'IEA'], ['IMP'], ['ISS', 'IEA'], ['IEA'], ['IEA'], ['IDA', 'IBA', 'IEA'], ['IMP', 'IBA'], ['IEA'], ['IDA', 'IMP', 'IBA'], ['ISS', 'IEA'], ['IBA', 'TAS', 'IC', 'IEA'], ['IMP', 'IBA', 'TAS', 'IEA'], ['IBA', 'IEA'], ['IEA'], ['IMP', 'HMP'], ['IEA'], ['IBA', 'TAS'], ['IEA']]
GO:BP	GO:0006355	regulation of DNA-templated transcription	0.000893022	1	"Any process that modulates the frequency, rate or extent of cellular DNA-templated transcription." [GOC:go_curators, GOC:txnOH]	3465	91	35	21128	0.384615	0.010101	query_1	['GO:0006351', 'GO:0010468', 'GO:1903506']	['FOS', 'CYR61', 'EGR1', 'JUN', 'NR4A1', 'IER2', 'JUND', 'FOSB', 'HES1', 'MAFF', 'SOX9', 'ATF3', 'BTG2', 'EGR2', 'WWC1', 'JUNB', 'TSC22D2', 'CRYAB', 'CITED2', 'ZFP36', 'TCEAL7', 'CCNL1', 'RPL23', 'SOX3', 'TFAP2C', 'PCGF5', 'WWC2', 'INSM1', 'EGR3', 'ANXA2', 'PDCD4', 'PIM1', 'CDON', 'AJUBA', 'KLF2']	[['IDA', 'IMP', 'IGI', 'ISS', 'IBA', 'TAS', 'IC', 'IEA'], ['IDA'], ['IDA', 'IMP', 'IGI', 'IBA', 'IEA'], ['IDA', 'IMP', 'ISS', 'IBA', 'IC', 'IEA'], ['IDA', 'IBA', 'IEA'], ['IDA'], ['IDA', 'IBA', 'TAS', 'IC', 'IEA'], ['IBA', 'TAS', 'IEA'], ['IDA', 'ISS', 'IBA', 'IEA'], ['IDA', 'IBA', 'IC', 'IEA'], ['IDA', 'IMP', 'IBA', 'IEA'], ['IDA', 'ISS', 'IBA', 'TAS', 'IC', 'IEA'], ['IEA'], ['IDA', 'ISS', 'IBA'…
GO:BP	GO:1903506	regulation of nucleic acid-templated transcription	0.000905823	1	"Any process that modulates the frequency, rate or extent of nucleic acid-templated transcription." [GO_REF:0000058, GOC:pr, GOC:TermGenie, GOC:txnOH, GOC:vw]	3467	91	35	21128	0.384615	0.0100952	query_1	['GO:0097659', 'GO:2001141']	['FOS', 'CYR61', 'EGR1', 'JUN', 'NR4A1', 'IER2', 'JUND', 'FOSB', 'HES1', 'MAFF', 'SOX9', 'ATF3', 'BTG2', 'EGR2', 'WWC1', 'JUNB', 'TSC22D2', 'CRYAB', 'CITED2', 'ZFP36', 'TCEAL7', 'CCNL1', 'RPL23', 'SOX3', 'TFAP2C', 'PCGF5', 'WWC2', 'INSM1', 'EGR3', 'ANXA2', 'PDCD4', 'PIM1', 'CDON', 'AJUBA', 'KLF2']	[['IDA', 'IMP', 'IGI', 'ISS', 'IBA', 'TAS', 'IC', 'IEA'], ['IDA'], ['IDA', 'IMP', 'IGI', 'IBA', 'IEA'], ['IDA', 'IMP', 'ISS', 'IBA', 'IC', 'IEA'], ['IDA', 'IBA', 'IEA'], ['IDA'], ['IDA', 'IBA', 'TAS', 'IC', 'IEA'], ['IBA', 'TAS', 'IEA'], ['IDA', 'ISS', 'IBA', 'IEA'], ['IDA', 'IBA', 'IC', 'IEA'], ['IDA', 'IMP', 'IBA', 'IEA'], ['IDA', 'ISS', 'IBA', 'TAS', 'IC', 'IEA'], ['IEA'], ['IDA', 'ISS', 'IBA'…
GO:BP	GO:2001141	regulation of RNA biosynthetic process	0.00106596	1	"Any process that modulates the frequency, rate or extent of RNA biosynthetic process." [GOC:dph]	3490	91	35	21128	0.384615	0.0100287	query_1	['GO:0010556', 'GO:0031326', 'GO:0032774', 'GO:0051252']	['FOS', 'CYR61', 'EGR1', 'JUN', 'NR4A1', 'IER2', 'JUND', 'FOSB', 'HES1', 'MAFF', 'SOX9', 'ATF3', 'BTG2', 'EGR2', 'WWC1', 'JUNB', 'TSC22D2', 'CRYAB', 'CITED2', 'ZFP36', 'TCEAL7', 'CCNL1', 'RPL23', 'SOX3', 'TFAP2C', 'PCGF5', 'WWC2', 'INSM1', 'EGR3', 'ANXA2', 'PDCD4', 'PIM1', 'CDON', 'AJUBA', 'KLF2']	[['IDA', 'IMP', 'IGI', 'ISS', 'IBA', 'TAS', 'IC', 'IEA'], ['IDA'], ['IDA', 'IMP', 'IGI', 'IBA', 'IEA'], ['IDA', 'IMP', 'ISS', 'IBA', 'IC', 'IEA'], ['IDA', 'IBA', 'IEA'], ['IDA'], ['IDA', 'IBA', 'TAS', 'IC', 'IEA'], ['IBA', 'TAS', 'IEA'], ['IDA', 'ISS', 'IBA', 'IEA'], ['IDA', 'IBA', 'IC', 'IEA'], ['IDA', 'IMP', 'IBA', 'IEA'], ['IDA', 'ISS', 'IBA', 'TAS', 'IC', 'IEA'], ['IEA'], ['IDA', 'ISS', 'IBA'…
GO:BP	GO:0001666	response to hypoxia	0.00118825	1	"Any process that results in a change in state or activity of a cell or an organism (in terms of movement, secretion, enzyme production, gene expression, etc.) as a result of a stimulus indicating lowered oxygen tension. Hypoxia, defined as a decline in O2 levels below normoxic levels of 20.8 - 20.95%, results in metabolic adaptation at both the cellular and organismal level." [GOC:hjd]	289	91	10	21128	0.10989	0.0346021	query_1	['GO:0006950', 'GO:0036293']	['FOS', 'EGR1', 'JUND', 'CXCL12', 'ZFP36L1', 'CRYAB', 'CITED2', 'ITGA2', 'MGARP', 'AJUBA']	[['IEA'], ['ISS', 'IEA'], ['IEA'], ['IEA'], ['IMP'], ['IEA'], ['IDA', 'IMP'], ['IEA'], ['ISS'], ['IDA', 'IBA']]
GO:CC	GO:0005654	nucleoplasm	0.00125377	1	"That part of the nuclear content other than the chromosomes or the nucleolus." [GOC:ma, ISBN:0124325653]	4203	91	36	22112	0.395604	0.00856531	query_1	['GO:0031981', 'GO:0110165']	['FOS', 'EGR1', 'FBXO32', 'JUN', 'NR4A1', 'IER2', 'JUND', 'FOSB', 'CHST2', 'HES1', 'MAFF', 'SOX9', 'ATF3', 'EGR2', 'MCL1', 'TSPAN2', 'ANXA1', 'JUNB', 'CRYAB', 'CITED2', 'TCEAL7', 'CCNL1', 'RPL23', 'RPS8', 'SOX3', 'TFAP2C', 'PCGF5', 'C9orf24', 'RPS11', 'INSM1', 'EGR3', 'TTC3', 'SYNE1', 'PIM1', 'AJUBA', 'RPS27']	[['IDA', 'TAS'], ['IDA', 'TAS'], ['IDA'], ['IDA', 'TAS'], ['IDA', 'TAS', 'IEA'], ['IDA'], ['IDA', 'TAS'], ['IDA', 'TAS'], ['IDA'], ['IDA', 'TAS'], ['IDA', 'TAS'], ['IDA', 'TAS'], ['IDA', 'TAS'], ['IDA', 'TAS'], ['IEA'], ['IDA'], ['IDA'], ['IDA', 'TAS'], ['TAS'], ['TAS'], ['IDA'], ['IEA'], ['IDA'], ['TAS'], ['IDA', 'TAS'], ['IDA', 'TAS'], ['IDA', 'IEA'], ['IDA'], ['TAS'], ['TAS'], ['TAS'], ['IDA']…
GO:BP	GO:0008284	positive regulation of cell population proliferation	0.0014173	1	"Any process that activates or increases the rate or extent of cell proliferation." [GOC:go_curators]	953	91	17	21128	0.186813	0.0178384	query_1	['GO:0008283', 'GO:0042127', 'GO:0048522']	['CYR61', 'EGR1', 'JUN', 'NR4A1', 'CXCL12', 'HES1', 'SOX9', 'ATF3', 'IGFBP5', 'ANXA1', 'S1PR3', 'ITGA2', 'RPL23', 'INSM1', 'EGR3', 'PIM1', 'CDON']	[['IDA'], ['ISS'], ['IMP', 'IEA'], ['IMP'], ['IEA'], ['ISS', 'IEA'], ['IDA', 'IMP', 'IEP', 'ISS', 'IEA'], ['IEA'], ['IGI'], ['IDA', 'IBA'], ['TAS'], ['IEA'], ['IMP'], ['ISS', 'IEA'], ['IMP'], ['IDA'], ['IEA']]
GO:BP	GO:0045934	negative regulation of nucleobase-containing compound metabolic process	0.00142679	1	"Any cellular process that stops, prevents, or reduces the frequency, rate or extent of the chemical reactions and pathways involving nucleobases, nucleosides, nucleotides and nucleic acids." [GOC:go_curators]	1565	91	22	21128	0.241758	0.0140575	query_1	['GO:0006139', 'GO:0019219', 'GO:0031324', 'GO:0051172']	['EGR1', 'JUN', 'JUND', 'FOSB', 'HES1', 'MAFF', 'SOX9', 'ATF3', 'BTG2', 'WWC1', 'CRYAB', 'CITED2', 'ZFP36', 'TCEAL7', 'RPL23', 'SOX3', 'TFAP2C', 'WWC2', 'INSM1', 'PDCD4', 'AJUBA', 'KLF2']	[['IEA'], ['IDA', 'IMP'], ['IDA'], ['TAS'], ['IDA', 'IEA'], ['IC'], ['IDA', 'IMP', 'IBA', 'IEA'], ['IDA', 'IEA'], ['IEA'], ['IDA'], ['IDA'], ['IDA', 'IMP'], ['IDA', 'IMP', 'IEA'], ['IDA'], ['IMP'], ['IBA'], ['IEA'], ['IDA'], ['IDA', 'IBA'], ['IDA', 'ISS', 'IEA'], ['IEA'], ['IDA']]
GO:CC	GO:0005634	nucleus	0.00144415	1	"A membrane-bounded organelle of eukaryotic cells in which chromosomes are housed and replicated. In most cells, the nucleus contains all of the cell's chromosomes except the organellar chromosomes, and is the site of RNA synthesis and processing. In some species, or in specialized cell types, RNA metabolism or DNA replication may be absent." [GOC:go_curators]	10111	91	63	22112	0.692308	0.00623084	query_1	['GO:0043231']	['FOS', 'EGR1', 'FBXO32', 'JUN', 'NR4A1', 'IER2', 'JUND', 'SPARC', 'FOSB', 'RHOB', 'CXCL12', 'MCAM', 'DUSP1', 'CHST2', 'HES1', 'MAFF', 'SOX9', 'ATF3', 'BTG2', 'EGR2', 'SNTG1', 'MCL1', 'TSPAN2', 'WWC1', 'ANXA1', 'JUNB', 'EEF1A1', 'ZFP36L1', 'CRYAB', 'DNAJC1', 'CITED2', 'ZFP36', 'ITGA2', 'PNRC1', 'RPL13A', 'TCEAL7', 'CCNL1', 'RPL23', 'RPS8', 'SOX3', 'SLC25A6', 'NELL1', 'CKB', 'TFAP2C', 'PCGF5', 'ST…	[['IDA', 'IPI', 'IMP', 'IBA', 'TAS', 'IC', 'IEA'], ['IDA', 'ISS', 'TAS', 'IEA'], ['IDA', 'IBA', 'IEA'], ['IDA', 'IPI', 'IMP', 'TAS', 'IC', 'IEA'], ['IDA', 'ISS', 'IBA', 'TAS', 'IEA'], ['IDA', 'IEA'], ['IDA', 'IPI', 'TAS', 'IC', 'IEA'], ['IDA'], ['IDA', 'IBA', 'TAS', 'IEA'], ['ISS', 'IEA'], ['IEA'], ['IEA'], ['IDA', 'IBA', 'IEA'], ['IDA'], ['IDA', 'ISS', 'TAS', 'IEA'], ['IDA', 'IPI', 'IBA', 'TAS',…
REAC	REAC:R-HSA-187037	Signaling by NTRK1 (TRKA)	0.00160224	1	Signaling by NTRK1 (TRKA)	112	64	7	10777	0.109375	0.0625	query_1	['REAC:R-HSA-166520']	['FOS', 'EGR1', 'JUND', 'FOSB', 'EGR2', 'JUNB', 'EGR3']	[['REAC'], ['REAC'], ['REAC'], ['REAC'], ['REAC'], ['REAC'], ['REAC']]
GO:BP	GO:0010631	epithelial cell migration	0.0017222	1	"The orderly movement of an epithelial cell from one site to another, often during the development of a multicellular organism." [GOC:ascb_2009, GOC:BHF, GOC:dph, GOC:tb]	301	91	10	21128	0.10989	0.0332226	query_1	['GO:0001667', 'GO:0090132']	['JUN', 'NR4A1', 'SPARC', 'RHOB', 'SOX9', 'ANXA1', 'SLIT2', 'ITGA2', 'EGR3', 'ENPP2']	[['IEA'], ['IDA', 'IMP'], ['IDA'], ['IMP'], ['IMP', 'IEA'], ['IDA', 'IBA'], ['IDA', 'IMP'], ['IEA'], ['IDA', 'IMP'], ['IMP', 'IGI']]
GO:BP	GO:0036293	response to decreased oxygen levels	0.00177495	1	"Any process that results in a change in state or activity of a cell or an organism (in terms of movement, secretion, enzyme production, gene expression, etc.) as a result of a stimulus reflecting a decline in the level of oxygen." [GOC:al]	302	91	10	21128	0.10989	0.0331126	query_1	['GO:0070482']	['FOS', 'EGR1', 'JUND', 'CXCL12', 'ZFP36L1', 'CRYAB', 'CITED2', 'ITGA2', 'MGARP', 'AJUBA']	[['IEA'], ['ISS', 'IEA'], ['IEA'], ['IEA'], ['IMP'], ['IEA'], ['IDA', 'IMP'], ['IEA'], ['ISS'], ['IDA', 'IBA']]
GO:BP	GO:0090132	epithelium migration	0.0018847	1	"The process in which the population of cells that make up an epithelium undergo directed movement." [GOC:ascb_2009, GOC:dph, GOC:tb]	304	91	10	21128	0.10989	0.0328947	query_1	['GO:0090130']	['JUN', 'NR4A1', 'SPARC', 'RHOB', 'SOX9', 'ANXA1', 'SLIT2', 'ITGA2', 'EGR3', 'ENPP2']	[['IEA'], ['IDA', 'IMP'], ['IDA'], ['IMP'], ['IMP', 'IEA'], ['IDA', 'IBA'], ['IDA', 'IMP'], ['IEA'], ['IDA', 'IMP'], ['IMP', 'IGI']]
GO:BP	GO:0071504	cellular response to heparin	0.00192036	1	"Any process that results in a change in state or activity of a cell (in terms of movement, secretion, enzyme production, gene expression, etc.) as a result of a heparin stimulus." [GOC:mah, GOC:yaf]	5	91	3	21128	0.032967	0.6	query_1	['GO:0071417', 'GO:0071503', 'GO:1901701']	['EGR1', 'SOX9', 'SLIT2']	[['ISS'], ['ISS', 'IEA'], ['IDA']]
GO:BP	GO:0043618	regulation of transcription from RNA polymerase II promoter in response to stress	0.0019371	1	"Any process that modulates the frequency, rate or extent of transcription from an RNA polymerase II promoter as a result of a stimulus indicating the organism is under stress. The stress is usually, but not necessarily, exogenous (e.g. temperature, humidity, ionizing radiation)." [GOC:jl]	40	91	5	21128	0.0549451	0.125	query_1	['GO:0006357', 'GO:0043620']	['EGR1', 'JUN', 'ATF3', 'CITED2', 'KLF2']	[['IEA'], ['IMP'], ['IDA', 'TAS'], ['IDA'], ['IMP']]
GO:BP	GO:0042692	muscle cell differentiation	0.00194586	1	"The process in which a relatively unspecialized cell acquires specialized features of a muscle cell." [CL:0000187, GOC:go_curators]	383	91	11	21128	0.120879	0.0287206	query_1	['GO:0030154', 'GO:0061061']	['TPM1', 'SGCD', 'HES1', 'SOX9', 'IGFBP5', 'ACTG1', 'SYNE1', 'SORBS2', 'NEK5', 'PDCD4', 'CDON']	[['IMP'], ['IEA'], ['ISS', 'IEA'], ['IEA'], ['IEA'], ['IEA'], ['IDA'], ['ISS'], ['IDA'], ['IDA'], ['IEA']]
GO:BP	GO:0006351	DNA-templated transcription	0.00203939	1	"The synthesis of an RNA transcript from a DNA template." [GOC:jl, GOC:txnOH]	3584	91	35	21128	0.384615	0.00976562	query_1	['GO:0097659']	['FOS', 'CYR61', 'EGR1', 'JUN', 'NR4A1', 'IER2', 'JUND', 'FOSB', 'HES1', 'MAFF', 'SOX9', 'ATF3', 'BTG2', 'EGR2', 'WWC1', 'JUNB', 'TSC22D2', 'CRYAB', 'CITED2', 'ZFP36', 'TCEAL7', 'CCNL1', 'RPL23', 'SOX3', 'TFAP2C', 'PCGF5', 'WWC2', 'INSM1', 'EGR3', 'ANXA2', 'PDCD4', 'PIM1', 'CDON', 'AJUBA', 'KLF2']	[['IDA', 'IMP', 'IGI', 'ISS', 'IBA', 'TAS', 'IC', 'IEA'], ['IDA'], ['IDA', 'IMP', 'IGI', 'IBA', 'IEA'], ['IDA', 'IMP', 'ISS', 'IBA', 'IC', 'IEA'], ['IDA', 'IBA', 'IEA'], ['IDA'], ['IDA', 'IBA', 'TAS', 'IC', 'IEA'], ['IBA', 'TAS', 'IEA'], ['IDA', 'ISS', 'IBA', 'IEA'], ['IDA', 'IBA', 'IC', 'IEA'], ['IDA', 'IMP', 'IBA', 'IEA'], ['IDA', 'ISS', 'IBA', 'TAS', 'IC', 'IEA'], ['IEA'], ['IDA', 'ISS', 'IBA'…
GO:BP	GO:0097659	nucleic acid-templated transcription	0.00205323	1	"The synthesis of an RNA transcript from a nucleic acid template (DNA or RNA)." [GOC:pr, GOC:txnOH, GOC:vw]	3585	91	35	21128	0.384615	0.0097629	query_1	['GO:0010467', 'GO:0032774']	['FOS', 'CYR61', 'EGR1', 'JUN', 'NR4A1', 'IER2', 'JUND', 'FOSB', 'HES1', 'MAFF', 'SOX9', 'ATF3', 'BTG2', 'EGR2', 'WWC1', 'JUNB', 'TSC22D2', 'CRYAB', 'CITED2', 'ZFP36', 'TCEAL7', 'CCNL1', 'RPL23', 'SOX3', 'TFAP2C', 'PCGF5', 'WWC2', 'INSM1', 'EGR3', 'ANXA2', 'PDCD4', 'PIM1', 'CDON', 'AJUBA', 'KLF2']	[['IDA', 'IMP', 'IGI', 'ISS', 'IBA', 'TAS', 'IC', 'IEA'], ['IDA'], ['IDA', 'IMP', 'IGI', 'IBA', 'IEA'], ['IDA', 'IMP', 'ISS', 'IBA', 'IC', 'IEA'], ['IDA', 'IBA', 'IEA'], ['IDA'], ['IDA', 'IBA', 'TAS', 'IC', 'IEA'], ['IBA', 'TAS', 'IEA'], ['IDA', 'ISS', 'IBA', 'IEA'], ['IDA', 'IBA', 'IC', 'IEA'], ['IDA', 'IMP', 'IBA', 'IEA'], ['IDA', 'ISS', 'IBA', 'TAS', 'IC', 'IEA'], ['IEA'], ['IDA', 'ISS', 'IBA'…
GO:BP	GO:0090130	tissue migration	0.00225041	1	"The process in which the population of cells that make up a tissue undergo directed movement." [GOC:ascb_2009, GOC:dph, GOC:tb]	310	91	10	21128	0.10989	0.0322581	query_1	['GO:0032501']	['JUN', 'NR4A1', 'SPARC', 'RHOB', 'SOX9', 'ANXA1', 'SLIT2', 'ITGA2', 'EGR3', 'ENPP2']	[['IEA'], ['IDA', 'IMP'], ['IDA'], ['IMP'], ['IMP', 'IEA'], ['IDA', 'IBA'], ['IDA', 'IMP'], ['IEA'], ['IDA', 'IMP'], ['IMP', 'IGI']]
GO:CC	GO:0015629	actin cytoskeleton	0.00228239	1	"The part of the cytoskeleton (the internal framework of a cell) composed of actin and associated proteins. Includes actin cytoskeleton-associated complexes." [GOC:jl, ISBN:0395825172, ISBN:0815316194]	508	91	11	22112	0.120879	0.0216535	query_1	['GO:0005856']	['TPM1', 'ANXA1', 'EEF1A1', 'LIMCH1', 'CRYAB', 'MYADM', 'CNN2', 'STK17B', 'SHROOM3', 'ACTG1', 'SORBS2']	[['IDA', 'IBA', 'TAS'], ['IDA'], ['IDA'], ['IDA', 'IBA'], ['IEA'], ['IDA'], ['IDA'], ['IEA'], ['IBA'], ['IDA', 'IBA', 'IEA'], ['TAS']]
GO:BP	GO:0051252	regulation of RNA metabolic process	0.00244708	1	"Any process that modulates the frequency, rate or extent of the chemical reactions and pathways involving RNA." [GOC:ai]	3783	91	36	21128	0.395604	0.00951626	query_1	['GO:0016070', 'GO:0019219', 'GO:0060255']	['FOS', 'CYR61', 'EGR1', 'JUN', 'NR4A1', 'IER2', 'JUND', 'FOSB', 'HES1', 'MAFF', 'SOX9', 'ATF3', 'BTG2', 'EGR2', 'WWC1', 'JUNB', 'ZFP36L1', 'TSC22D2', 'CRYAB', 'CITED2', 'ZFP36', 'TCEAL7', 'CCNL1', 'RPL23', 'SOX3', 'TFAP2C', 'PCGF5', 'WWC2', 'INSM1', 'EGR3', 'ANXA2', 'PDCD4', 'PIM1', 'CDON', 'AJUBA', 'KLF2']	[['IDA', 'IMP', 'IGI', 'ISS', 'IBA', 'TAS', 'IC', 'IEA'], ['IDA'], ['IDA', 'IMP', 'IGI', 'IBA', 'IEA'], ['IDA', 'IMP', 'ISS', 'IBA', 'IC', 'IEA'], ['IDA', 'IBA', 'IEA'], ['IDA'], ['IDA', 'IBA', 'TAS', 'IC', 'IEA'], ['IBA', 'TAS', 'IEA'], ['IDA', 'ISS', 'IBA', 'IEA'], ['IDA', 'IBA', 'IC', 'IEA'], ['IDA', 'IMP', 'IBA', 'IEA'], ['IDA', 'ISS', 'IBA', 'TAS', 'IC', 'IEA'], ['IDA', 'IEA'], ['IDA', 'ISS'…
GO:BP	GO:0051716	cellular response to stimulus	0.0025285	1	"Any process that results in a change in state or activity of a cell (in terms of movement, secretion, enzyme production, gene expression, etc.) as a result of a stimulus. The process begins with detection of the stimulus by a cell and ends with a change in state or activity or the cell." [GOC:bf, GOC:jl]	7491	91	55	21128	0.604396	0.00734214	query_1	['GO:0009987', 'GO:0050896']	['FOS', 'CYR61', 'EGR1', 'FBXO32', 'JUN', 'NR4A1', 'JUND', 'TPM1', 'FOSB', 'RHOB', 'CXCL12', 'DUSP1', 'SGCD', 'HES1', 'AMOTL2', 'SOX9', 'ATF3', 'BTG2', 'EGR2', 'IGFBP5', 'MCL1', 'WWC1', 'PPP1R15A', 'ANXA1', 'JUNB', 'SLIT2', 'MID1', 'ZFP36L1', 'CRYAB', 'MYADM', 'CITED2', 'ITGB8', 'S1PR3', 'ZFP36', 'ITGA2', 'ENSG00000117600', 'RPL13A', 'CNN2', 'RPL23', 'SLC25A6', 'CKB', 'STK17B', 'WWC2', 'DUSP8', '…	[['IDA', 'IMP', 'IC', 'IEA'], ['IDA', 'IGI', 'IBA', 'IEA'], ['IDA', 'IMP', 'ISS', 'IEA'], ['IEA'], ['IDA', 'IMP', 'IC', 'IEA'], ['IMP', 'ISS', 'IBA', 'TAS', 'IEA'], ['IEA'], ['IEP'], ['IEA'], ['IDA', 'TAS', 'IEA'], ['IDA', 'IMP', 'IBA', 'TAS', 'IEA'], ['IDA', 'IMP', 'ISS', 'IBA', 'IEA'], ['IEA'], ['IDA', 'IMP', 'ISS', 'IBA', 'IEA'], ['IEA'], ['IDA', 'IEP', 'ISS', 'IEA'], ['IDA', 'IMP', 'TAS', 'IE…
GO:BP	GO:0032774	RNA biosynthetic process	0.00263157	1	"The chemical reactions and pathways resulting in the formation of RNA, ribonucleic acid, one of the two main type of nucleic acid, consisting of a long, unbranched macromolecule formed from ribonucleotides joined in 3',5'-phosphodiester linkage. Includes polymerization of ribonucleotide monomers. Refers not only to transcription but also to e.g. viral RNA replication." [GOC:mah, GOC:txnOH]	3622	91	35	21128	0.384615	0.00966317	query_1	['GO:0009059', 'GO:0016070', 'GO:0034654']	['FOS', 'CYR61', 'EGR1', 'JUN', 'NR4A1', 'IER2', 'JUND', 'FOSB', 'HES1', 'MAFF', 'SOX9', 'ATF3', 'BTG2', 'EGR2', 'WWC1', 'JUNB', 'TSC22D2', 'CRYAB', 'CITED2', 'ZFP36', 'TCEAL7', 'CCNL1', 'RPL23', 'SOX3', 'TFAP2C', 'PCGF5', 'WWC2', 'INSM1', 'EGR3', 'ANXA2', 'PDCD4', 'PIM1', 'CDON', 'AJUBA', 'KLF2']	[['IDA', 'IMP', 'IGI', 'ISS', 'IBA', 'TAS', 'IC', 'IEA'], ['IDA'], ['IDA', 'IMP', 'IGI', 'IBA', 'IEA'], ['IDA', 'IMP', 'ISS', 'IBA', 'IC', 'IEA'], ['IDA', 'IBA', 'IEA'], ['IDA'], ['IDA', 'IBA', 'TAS', 'IC', 'IEA'], ['IBA', 'TAS', 'IEA'], ['IDA', 'ISS', 'IBA', 'IEA'], ['IDA', 'IBA', 'IC', 'IEA'], ['IDA', 'IMP', 'IBA', 'IEA'], ['IDA', 'ISS', 'IBA', 'TAS', 'IC', 'IEA'], ['IEA'], ['IDA', 'ISS', 'IBA'…
GO:CC	GO:0005667	transcription regulator complex	0.00264327	1	"A protein complex that is capable of associating with DNA by direct binding, or via other DNA-binding proteins or complexes, and regulating transcription." [GOC:jl]	516	91	11	22112	0.120879	0.0213178	query_1	['GO:0032991']	['FOS', 'JUN', 'NR4A1', 'JUND', 'MAFF', 'SOX9', 'ATF3', 'JUNB', 'INSM1', 'ANXA2', 'AJUBA']	[['IDA', 'IPI', 'IMP', 'IEA'], ['IDA', 'IPI', 'IMP', 'IBA', 'IEA'], ['IBA', 'IEA'], ['IDA', 'IPI', 'IBA'], ['IPI'], ['IEA'], ['IDA', 'IPI'], ['IDA', 'IPI', 'IBA'], ['IDA', 'IBA'], ['IC', 'IEA'], ['IBA', 'IEA']]
GO:BP	GO:0071364	cellular response to epidermal growth factor stimulus	0.00280509	1	"Any process that results in a change in state or activity of a cell (in terms of movement, secretion, enzyme production, gene expression, etc.) as a result of an epidermal growth factor stimulus." [GOC:mah]	43	91	5	21128	0.0549451	0.116279	query_1	['GO:0070849', 'GO:0071363']	['FOS', 'SOX9', 'EEF1A1', 'ZFP36L1', 'ZFP36']	[['IEA'], ['ISS', 'IEA'], ['IDA'], ['IDA'], ['IDA']]
TF	TF:M00986_1	Factor: Churchill; motif: CGGGNN; match class: 1	0.00307893	1	Factor: Churchill; motif: CGGGNN; match class: 1	10654	93	72	20012	0.774194	0.00675803	query_1	['TF:M00986']	['FOS', 'CYR61', 'EGR1', 'FBXO32', 'JUN', 'NR4A1', 'IER2', 'JUND', 'TPM1', 'SPARC', 'FOSB', 'RHOB', 'MCAM', 'DUSP1', 'CHST2', 'HES1', 'TAGLN2', 'AMOTL2', 'MAFF', 'SOX9', 'BTG2', 'NKAIN3', 'EGR2', 'SNTG1', 'IGFBP5', 'MCL1', 'TSPAN2', 'WWC1', 'PPP1R15A', 'JUNB', 'SLIT2', 'KCNN3', 'LIMCH1', 'ZFP36L1', 'MYADM', 'CITED2', 'ITGB8', 'ZFP36', 'PRR16', 'ITGA2', 'PNRC1', 'ENSG00000117600', 'RPL13A', 'TCEAL…	[['TF'], ['TF'], ['TF'], ['TF'], ['TF'], ['TF'], ['TF'], ['TF'], ['TF'], ['TF'], ['TF'], ['TF'], ['TF'], ['TF'], ['TF'], ['TF'], ['TF'], ['TF'], ['TF'], ['TF'], ['TF'], ['TF'], ['TF'], ['TF'], ['TF'], ['TF'], ['TF'], ['TF'], ['TF'], ['TF'], ['TF'], ['TF'], ['TF'], ['TF'], ['TF'], ['TF'], ['TF'], ['TF'], ['TF'], ['TF'], ['TF'], ['TF'], ['TF'], ['TF'], ['TF'], ['TF'], ['TF'], ['TF'], ['TF'], ['TF']…
TF	TF:M00177_1	Factor: CREB; motif: NSTGACGTAANN; match class: 1	0.00337646	1	Factor: CREB; motif: NSTGACGTAANN; match class: 1	1396	93	21	20012	0.225806	0.015043	query_1	['TF:M00177']	['FOS', 'EGR1', 'JUN', 'NR4A1', 'IER2', 'JUND', 'FOSB', 'MCAM', 'DUSP1', 'AMOTL2', 'MAFF', 'PPP1R15A', 'TSC22D2', 'CCNL1', 'CKB', 'DUSP8', 'EGR3', 'TTC3', 'NEK5', 'PIM1', 'RPS27']	[['TF'], ['TF'], ['TF'], ['TF'], ['TF'], ['TF'], ['TF'], ['TF'], ['TF'], ['TF'], ['TF'], ['TF'], ['TF'], ['TF'], ['TF'], ['TF'], ['TF'], ['TF'], ['TF'], ['TF'], ['TF']]
GO:BP	GO:0003007	heart morphogenesis	0.00390615	1	"The developmental process in which the heart is generated and organized. The heart is a hollow, muscular organ, which, by contracting rhythmically, keeps up the circulation of the blood." [GOC:dph, GOC:isa_complete]	255	91	9	21128	0.0989011	0.0352941	query_1	['GO:0007507', 'GO:0009887']	['CYR61', 'JUN', 'TPM1', 'HES1', 'SOX9', 'SLIT2', 'CITED2', 'PDCD4', 'PIM1']	[['IEA'], ['IEA'], ['IMP'], ['ISS', 'IEA'], ['ISS', 'IEA'], ['ISS'], ['ISS', 'IEA'], ['ISS', 'IEA'], ['IDA']]
GO:BP	GO:0043620	regulation of DNA-templated transcription in response to stress	0.00395406	1	"Modulation of the frequency, rate or extent of transcription from a DNA template as a result of a stimulus indicating the organism is under stress. The stress is usually, but not necessarily, exogenous (e.g. temperature, humidity, ionizing radiation)." [GOC:jl, GOC:txnOH]	46	91	5	21128	0.0549451	0.108696	query_1	['GO:0006355', 'GO:0033554']	['EGR1', 'JUN', 'ATF3', 'CITED2', 'KLF2']	[['IEA'], ['IMP'], ['IDA', 'TAS'], ['IDA'], ['IMP']]
GO:BP	GO:0070482	response to oxygen levels	0.00406478	1	"Any process that results in a change in state or activity of a cell or an organism (in terms of movement, secretion, enzyme production, gene expression, etc.) as a result of a stimulus reflecting the presence, absence, or concentration of oxygen." [GOC:BHF, GOC:mah]	331	91	10	21128	0.10989	0.0302115	query_1	['GO:0009628']	['FOS', 'EGR1', 'JUND', 'CXCL12', 'ZFP36L1', 'CRYAB', 'CITED2', 'ITGA2', 'MGARP', 'AJUBA']	[['IEA'], ['ISS', 'IEA'], ['IEA'], ['IEA'], ['IMP'], ['IEA'], ['IDA', 'IMP'], ['IEA'], ['ISS'], ['IDA', 'IBA']]
TF	TF:M09984	Factor: MAZ; motif: GGGGGAGGGGGNGRGRRRGNRG	0.00431489	1	Factor: MAZ; motif: GGGGGAGGGGGNGRGRRRGNRG	9784	93	68	20012	0.731183	0.00695012	query_1	['TF:M00000']	['FOS', 'CYR61', 'EGR1', 'FBXO32', 'JUN', 'NR4A1', 'IER2', 'JUND', 'TPM1', 'FOSB', 'CXCL12', 'MCAM', 'DUSP1', 'CHST2', 'HES1', 'TAGLN2', 'AMOTL2', 'MAFF', 'SOX9', 'BTG2', 'NKAIN3', 'EGR2', 'IGFBP5', 'MCL1', 'TSPAN2', 'WWC1', 'KCNN3', 'LIMCH1', 'ZFP36L1', 'TSC22D2', 'CRYAB', 'MYADM', 'ITGB8', 'ZFP36', 'PRR16', 'ITGA2', 'PNRC1', 'ENSG00000117600', 'CNN2', 'RPL23', 'SOX3', 'SLC25A6', 'NELL1', 'CKB',…	[['TF'], ['TF'], ['TF'], ['TF'], ['TF'], ['TF'], ['TF'], ['TF'], ['TF'], ['TF'], ['TF'], ['TF'], ['TF'], ['TF'], ['TF'], ['TF'], ['TF'], ['TF'], ['TF'], ['TF'], ['TF'], ['TF'], ['TF'], ['TF'], ['TF'], ['TF'], ['TF'], ['TF'], ['TF'], ['TF'], ['TF'], ['TF'], ['TF'], ['TF'], ['TF'], ['TF'], ['TF'], ['TF'], ['TF'], ['TF'], ['TF'], ['TF'], ['TF'], ['TF'], ['TF'], ['TF'], ['TF'], ['TF'], ['TF'], ['TF']…
GO:BP	GO:0043434	response to peptide hormone	0.00435322	1	"Any process that results in a change in state or activity of a cell or an organism (in terms of movement, secretion, enzyme production, gene expression, etc.) as a result of a peptide hormone stimulus. A peptide hormone is any of a class of peptides that are secreted into the blood stream and have endocrine functions in living animals." [PMID:11027914, PMID:15134857, Wikipedia:Peptide_hormone]	416	91	11	21128	0.120879	0.0264423	query_1	['GO:0009725', 'GO:1901652']	['FOS', 'EGR1', 'NR4A1', 'JUND', 'CXCL12', 'BTG2', 'EGR2', 'IGFBP5', 'ANXA1', 'ZFP36L1', 'MGARP']	[['IEA'], ['IEA'], ['ISS', 'IBA', 'IEA'], ['IEA'], ['IEA'], ['IEA'], ['IEA'], ['ISS'], ['IBA'], ['IDA', 'IEA'], ['ISS']]
GO:BP	GO:0070849	response to epidermal growth factor	0.00440981	1	"Any process that results in a change in state or activity of a cell or an organism (in terms of movement, secretion, enzyme production, gene expression, etc.) as a result of an epidermal growth factor stimulus." [GOC:BHF, GOC:mah]	47	91	5	21128	0.0549451	0.106383	query_1	['GO:0070848']	['FOS', 'SOX9', 'EEF1A1', 'ZFP36L1', 'ZFP36']	[['IEA'], ['ISS', 'IEA'], ['IDA'], ['IDA'], ['IDA']]
REAC	REAC:R-HSA-166520	Signaling by NTRKs	0.00451892	1	Signaling by NTRKs	131	64	7	10777	0.109375	0.0534351	query_1	['REAC:R-HSA-9006934']	['FOS', 'EGR1', 'JUND', 'FOSB', 'EGR2', 'JUNB', 'EGR3']	[['REAC'], ['REAC'], ['REAC'], ['REAC'], ['REAC'], ['REAC'], ['REAC']]
WP	WP:WP2840	Hair follicle development: cytodifferentiation - part 3 of 3	0.00480768	1	Hair follicle development: cytodifferentiation - part 3 of 3	87	57	6	7899	0.105263	0.0689655	query_1	['WP:000000']	['FOS', 'JUN', 'FOSB', 'SOX9', 'EGR2', 'IGFBP5']	[['WP'], ['WP'], ['WP'], ['WP'], ['WP'], ['WP']]
GO:BP	GO:0030097	hemopoiesis	0.00518807	1	"The process whose specific outcome is the progression of the myeloid and lymphoid derived organ/tissue systems of the blood and other parts of the body over time, from formation to the mature structure. The site of hemopoiesis is variable during development, but occurs primarily in bone marrow or kidney in many adult vertebrates." [GOC:dgh, ISBN:0198506732]	931	91	16	21128	0.175824	0.0171858	query_1	['GO:0048468']	['FOS', 'EGR1', 'JUN', 'HES1', 'TSPAN2', 'ANXA1', 'JUNB', 'ZFP36L1', 'CITED2', 'ITGB8', 'ZFP36', 'CNN2', 'EGR3', 'ANXA2', 'PIM1', 'KLF2']	[['IEA'], ['IEA'], ['IEA'], ['IMP'], ['IEA'], ['IDA', 'ISS', 'IBA', 'IEA'], ['IC', 'IEA'], ['IDA', 'ISS', 'IEA'], ['IEA'], ['IEA'], ['IDA', 'IEA'], ['IEA'], ['IEA'], ['IDA'], ['IEA'], ['IEA']]
GO:BP	GO:0030855	epithelial cell differentiation	0.00528313	1	"The process in which a relatively unspecialized cell acquires specialized features of an epithelial cell, any of the cells making up an epithelium." [GOC:ecd, PMID:11839751]	713	91	14	21128	0.153846	0.0196353	query_1	['GO:0030154', 'GO:0060429']	['JUN', 'HES1', 'TAGLN2', 'MAFF', 'SOX9', 'ANXA1', 'ZFP36L1', 'MYADM', 'S1PR3', 'ZFP36', 'ITGA2', 'INSM1', 'SHROOM3', 'KLF2']	[['IEA'], ['IEA'], ['IDA'], ['IBA', 'IEA'], ['ISS', 'IEA'], ['IDA', 'IBA'], ['IMP'], ['IMP'], ['IMP'], ['IMP'], ['IEA'], ['ISS', 'IEA'], ['IEA'], ['IEA']]
WP	WP:WP366	TGF-beta signaling pathway	0.00539794	1	TGF-beta signaling pathway	131	57	7	7899	0.122807	0.0534351	query_1	['WP:000000']	['FOS', 'JUN', 'JUND', 'FOSB', 'ATF3', 'JUNB', 'ITGA2']	[['WP'], ['WP'], ['WP'], ['WP'], ['WP'], ['WP'], ['WP']]
GO:MF	GO:0000978	RNA polymerase II cis-regulatory region sequence-specific DNA binding	0.00546334	1	"Binding to a specific upstream regulatory DNA sequence (transcription factor recognition sequence or binding site) located in cis relative to the transcription start site (i.e., on the same strand of DNA) of a gene transcribed by RNA polymerase II." [GOC:txnOH-2018]	1191	87	17	20171	0.195402	0.0142737	query_1	['GO:0000977', 'GO:0000987']	['FOS', 'EGR1', 'JUN', 'NR4A1', 'JUND', 'FOSB', 'HES1', 'MAFF', 'SOX9', 'ATF3', 'EGR2', 'JUNB', 'SOX3', 'TFAP2C', 'INSM1', 'EGR3', 'KLF2']	[['IDA', 'IBA', 'IEA'], ['IDA', 'IBA', 'IEA'], ['IDA', 'IBA'], ['IBA'], ['IBA', 'IEA'], ['IBA', 'IEA'], ['ISS', 'IBA', 'IEA'], ['IBA'], ['IDA', 'IBA', 'IEA'], ['ISS', 'IBA', 'IEA'], ['IDA', 'IBA', 'IEA'], ['IBA', 'IEA'], ['ISS', 'IBA'], ['IDA'], ['IDA', 'IBA'], ['IBA'], ['IBA']]
REAC	REAC:R-HSA-156902	Peptide chain elongation	0.00564707	1	Peptide chain elongation	90	64	6	10777	0.09375	0.0666667	query_1	['REAC:R-HSA-156842']	['EEF1A1', 'RPL13A', 'RPL23', 'RPS8', 'RPS11', 'RPS27']	[['REAC'], ['REAC'], ['REAC'], ['REAC'], ['REAC'], ['REAC']]
GO:BP	GO:0001667	ameboidal-type cell migration	0.00585884	1	"Cell migration that is accomplished by extension and retraction of a pseudopodium." [GOC:dph]	429	91	11	21128	0.120879	0.025641	query_1	['GO:0016477']	['JUN', 'NR4A1', 'SPARC', 'RHOB', 'AMOTL2', 'SOX9', 'ANXA1', 'SLIT2', 'ITGA2', 'EGR3', 'ENPP2']	[['IEA'], ['IDA', 'IMP'], ['IDA'], ['IMP'], ['IBA'], ['IMP', 'IEA'], ['IDA', 'IBA'], ['IDA', 'IMP'], ['IEA'], ['IDA', 'IMP'], ['IMP', 'IGI']]
TF	TF:M10529	Factor: Sp1; motif: RGGGMGGRGSNGGGG	0.00600631	1	Factor: Sp1; motif: RGGGMGGRGSNGGGG	7066	93	55	20012	0.591398	0.00778375	query_1	['TF:M00000']	['CYR61', 'EGR1', 'FBXO32', 'JUN', 'NR4A1', 'JUND', 'TPM1', 'FOSB', 'MCAM', 'DUSP1', 'CHST2', 'HES1', 'TAGLN2', 'MAFF', 'ATF3', 'BTG2', 'NKAIN3', 'EGR2', 'SNTG1', 'IGFBP5', 'MCL1', 'TSPAN2', 'WWC1', 'JUNB', 'EEF1A1', 'SLIT2', 'ZFP36L1', 'MYADM', 'ZFP36', 'PNRC1', 'TCEAL7', 'CNN2', 'SOX3', 'SLC25A6', 'CKB', 'PCGF5', 'WWC2', 'INSM1', 'DUSP8', 'GPC4', 'EGR3', 'LAMP5', 'GLCCI1', 'TTC3', 'ACTG1', 'MAM…	[['TF'], ['TF'], ['TF'], ['TF'], ['TF'], ['TF'], ['TF'], ['TF'], ['TF'], ['TF'], ['TF'], ['TF'], ['TF'], ['TF'], ['TF'], ['TF'], ['TF'], ['TF'], ['TF'], ['TF'], ['TF'], ['TF'], ['TF'], ['TF'], ['TF'], ['TF'], ['TF'], ['TF'], ['TF'], ['TF'], ['TF'], ['TF'], ['TF'], ['TF'], ['TF'], ['TF'], ['TF'], ['TF'], ['TF'], ['TF'], ['TF'], ['TF'], ['TF'], ['TF'], ['TF'], ['TF'], ['TF'], ['TF'], ['TF'], ['TF']…
GO:BP	GO:0098609	cell-cell adhesion	0.00655121	1	"The attachment of one cell to another cell via adhesion molecules." [GOC:dos]	948	91	16	21128	0.175824	0.0168776	query_1	['GO:0007155']	['CYR61', 'CXCL12', 'CHST2', 'HES1', 'SOX9', 'ANXA1', 'ZFP36L1', 'MYADM', 'CITED2', 'ITGA2', 'GPC4', 'EGR3', 'ACTG1', 'ANXA2', 'CDON', 'AJUBA']	[['IEA'], ['IDA'], ['ISS', 'IEA'], ['IEA'], ['IEA'], ['IDA', 'IBA', 'IEA'], ['IEA'], ['IDA', 'IBA'], ['ISS', 'IEA'], ['IBA'], ['IBA', 'IEA'], ['IEA'], ['HMP'], ['IEA'], ['IBA'], ['IEA']]
GO:BP	GO:0071503	response to heparin	0.00667935	1	"Any process that results in a change in state or activity of a cell or an organism (in terms of movement, secretion, enzyme production, gene expression, etc.) as a result of a heparin stimulus." [GOC:mah, GOC:yaf]	7	91	3	21128	0.032967	0.428571	query_1	['GO:0010243', 'GO:1901700']	['EGR1', 'SOX9', 'SLIT2']	[['ISS'], ['ISS', 'IEA'], ['IDA']]
GO:BP	GO:0071456	cellular response to hypoxia	0.00674745	1	"Any process that results in a change in state or activity of a cell (in terms of movement, secretion, enzyme production, gene expression, etc.) as a result of a stimulus indicating lowered oxygen tension. Hypoxia, defined as a decline in O2 levels below normoxic levels of 20.8 - 20.95%, results in metabolic adaptation at both the cellular and organismal level." [GOC:mah]	142	91	7	21128	0.0769231	0.0492958	query_1	['GO:0001666', 'GO:0033554', 'GO:0036294']	['FOS', 'EGR1', 'JUND', 'ZFP36L1', 'CITED2', 'MGARP', 'AJUBA']	[['IEA'], ['IEA'], ['IEA'], ['IMP'], ['IDA'], ['ISS'], ['IDA']]
GO:MF	GO:0000987	cis-regulatory region sequence-specific DNA binding	0.00678439	1	"Binding to a specific upstream regulatory DNA sequence (transcription factor recognition sequence or binding site) located in cis relative to the transcription start site (i.e., on the same strand of DNA) of a gene transcribed by some RNA polymerase. The proximal promoter is in cis with and relatively close to the core promoter." [GOC:txnOH-2018]	1211	87	17	20171	0.195402	0.014038	query_1	['GO:0000976']	['FOS', 'EGR1', 'JUN', 'NR4A1', 'JUND', 'FOSB', 'HES1', 'MAFF', 'SOX9', 'ATF3', 'EGR2', 'JUNB', 'SOX3', 'TFAP2C', 'INSM1', 'EGR3', 'KLF2']	[['IDA', 'IBA', 'IEA'], ['IDA', 'IBA', 'IEA'], ['IDA', 'IBA'], ['IBA'], ['IBA', 'IEA'], ['IBA', 'IEA'], ['ISS', 'IBA', 'IEA'], ['IBA'], ['IDA', 'ISS', 'IBA', 'IEA'], ['ISS', 'IBA', 'IEA'], ['IDA', 'IBA', 'IEA'], ['IBA', 'IEA'], ['ISS', 'IBA'], ['IDA'], ['IDA', 'IBA'], ['IBA'], ['IBA']]
REAC	REAC:R-HSA-156842	Eukaryotic Translation Elongation	0.00724972	1	Eukaryotic Translation Elongation	94	64	6	10777	0.09375	0.0638298	query_1	['REAC:R-HSA-72766']	['EEF1A1', 'RPL13A', 'RPL23', 'RPS8', 'RPS11', 'RPS27']	[['REAC'], ['REAC'], ['REAC'], ['REAC'], ['REAC'], ['REAC']]
GO:BP	GO:0033002	muscle cell proliferation	0.00730602	1	"The expansion of a muscle cell population by cell division." [CL:0000187, GOC:mah]	205	91	8	21128	0.0879121	0.0390244	query_1	['GO:0008283']	['FOS', 'JUN', 'TPM1', 'IGFBP5', 'CITED2', 'ITGA2', 'PDCD4', 'PIM1']	[['IEA'], ['IMP'], ['IMP'], ['IDA', 'IGI'], ['IEA'], ['IEA'], ['IMP'], ['IDA']]
GO:BP	GO:0051384	response to glucocorticoid	0.00775418	1	"Any process that results in a change in state or activity of a cell or an organism (in terms of movement, secretion, enzyme production, gene expression, etc.) as a result of a glucocorticoid stimulus. Glucocorticoids are hormonal C21 corticosteroids synthesized from cholesterol with the ability to bind with the cortisol receptor and trigger similar effects. Glucocorticoids act primarily on carbo…	145	91	7	21128	0.0769231	0.0482759	query_1	['GO:0031960']	['FOS', 'FBXO32', 'FOSB', 'ANXA1', 'SLIT2', 'ZFP36L1', 'ZFP36']	[['IEA'], ['IEA'], ['IEA'], ['IDA', 'IBA', 'IEA'], ['IEP'], ['IDA'], ['IDA']]
GO:BP	GO:0048729	tissue morphogenesis	0.00778289	1	"The process in which the anatomical structures of a tissue are generated and organized." [GOC:dph, GOC:jid]	633	91	13	21128	0.142857	0.0205371	query_1	['GO:0009653', 'GO:0009888']	['CYR61', 'TPM1', 'RHOB', 'HES1', 'SOX9', 'IGFBP5', 'SLIT2', 'CITED2', 'ITGA2', 'GPC4', 'SHROOM3', 'ACTG1', 'AJUBA']	[['IDA'], ['IMP'], ['IMP'], ['ISS', 'IEA'], ['ISS', 'IBA', 'IEA'], ['IEA'], ['IDA', 'IMP'], ['IEA'], ['IEP'], ['IEA'], ['IEA'], ['IMP'], ['IEA']]
TF	TF:M07397	Factor: ZBP89; motif: CCCCKCCCCCNN	0.00797183	1	Factor: ZBP89; motif: CCCCKCCCCCNN	7325	93	56	20012	0.602151	0.00764505	query_1	['TF:M00000']	['FOS', 'CYR61', 'FBXO32', 'JUN', 'NR4A1', 'IER2', 'JUND', 'FOSB', 'RHOB', 'MCAM', 'DUSP1', 'CHST2', 'HES1', 'TAGLN2', 'AMOTL2', 'MAFF', 'SOX9', 'BTG2', 'EGR2', 'IGFBP5', 'MCL1', 'TSPAN2', 'WWC1', 'JUNB', 'EEF1A1', 'LIMCH1', 'ZFP36L1', 'TSC22D2', 'CRYAB', 'MYADM', 'CITED2', 'ZFP36', 'PRR16', 'PNRC1', 'ENSG00000117600', 'CNN2', 'RPL23', 'SOX3', 'NELL1', 'CKB', 'INSM1', 'DUSP8', 'GPC4', 'EGR3', 'GL…	[['TF'], ['TF'], ['TF'], ['TF'], ['TF'], ['TF'], ['TF'], ['TF'], ['TF'], ['TF'], ['TF'], ['TF'], ['TF'], ['TF'], ['TF'], ['TF'], ['TF'], ['TF'], ['TF'], ['TF'], ['TF'], ['TF'], ['TF'], ['TF'], ['TF'], ['TF'], ['TF'], ['TF'], ['TF'], ['TF'], ['TF'], ['TF'], ['TF'], ['TF'], ['TF'], ['TF'], ['TF'], ['TF'], ['TF'], ['TF'], ['TF'], ['TF'], ['TF'], ['TF'], ['TF'], ['TF'], ['TF'], ['TF'], ['TF'], ['TF']…
GO:BP	GO:0006412	translation	0.00852081	1	"The cellular metabolic process in which a protein is formed, using the sequence of a mature mRNA or circRNA molecule to specify the sequence of amino acids in a polypeptide chain. Translation is mediated by the ribosome, and begins with the formation of a ternary complex between aminoacylated initiator methionine tRNA, GTP, and initiation factor 2, which subsequently associates with the small su…	743	91	14	21128	0.153846	0.0188425	query_1	['GO:0010467', 'GO:0019538', 'GO:0034645', 'GO:0043043']	['BTG2', 'IGFBP5', 'PPP1R15A', 'EEF1A1', 'ZFP36L1', 'DNAJC1', 'ZFP36', 'PRR16', 'ITGA2', 'RPL13A', 'RPL23', 'RPS8', 'RPS11', 'RPS27']	[['IDA'], ['IDA'], ['IDA', 'TAS', 'IC', 'IEA'], ['IBA', 'TAS', 'IEA'], ['IDA', 'IMP', 'ISS', 'IEA'], ['IEA'], ['IDA', 'IMP', 'ISS', 'IEA'], ['IDA', 'IBA'], ['IEA'], ['IDA', 'IMP', 'IBA', 'NAS', 'IC', 'IEA'], ['NAS', 'IC', 'IEA'], ['NAS', 'IC', 'IEA'], ['NAS', 'IC', 'IEA'], ['NAS', 'IC', 'IEA']]
GO:BP	GO:0010634	positive regulation of epithelial cell migration	0.00928885	1	"Any process that activates or increases the frequency, rate or extent of epithelial cell migration." [GOC:BHF, GOC:dph, GOC:tb]	149	91	7	21128	0.0769231	0.0469799	query_1	['GO:0010631', 'GO:0010632', 'GO:0030335']	['JUN', 'SPARC', 'RHOB', 'SOX9', 'ANXA1', 'ITGA2', 'ENPP2']	[['IEA'], ['IDA'], ['IMP'], ['IMP', 'IEA'], ['IDA', 'IBA'], ['IEA'], ['IMP', 'IGI']]
GO:BP	GO:0006915	apoptotic process	0.00929579	1	"A programmed cell death process which begins when a cell receives an internal (e.g. DNA damage) or external signal (e.g. an extracellular death ligand), and proceeds through a series of biochemical events (signaling pathway phase) which trigger an execution phase. The execution phase is the last step of an apoptotic process, and is typically characterized by rounding-up of the cell, retraction o…	1894	91	23	21128	0.252747	0.0121436	query_1	['GO:0012501']	['CYR61', 'EGR1', 'JUN', 'NR4A1', 'RHOB', 'CXCL12', 'SOX9', 'ATF3', 'BTG2', 'MCL1', 'PPP1R15A', 'ANXA1', 'SLIT2', 'ZFP36L1', 'CRYAB', 'CITED2', 'ZFP36', 'CCNL1', 'SLC25A6', 'STK17B', 'EGR3', 'PDCD4', 'PIM1']	[['IEA'], ['IEA'], ['IMP', 'IEA'], ['IEA'], ['IMP', 'ISS', 'TAS', 'IEA'], ['IDA'], ['IMP', 'ISS', 'IEA'], ['IMP'], ['IEA'], ['IDA', 'IMP', 'IGI', 'IBA', 'IEA'], ['TAS', 'IEA'], ['IBA', 'TAS', 'IEA'], ['IMP', 'IEP'], ['IMP', 'IEA'], ['IDA', 'IBA', 'IEA'], ['ISS', 'IEA'], ['IMP'], ['IC'], ['IBA', 'IEA'], ['IMP', 'IBA', 'IEA'], ['IMP'], ['IMP', 'TAS', 'IEA'], ['IDA', 'IEA']]
TF	TF:M00933	Factor: Sp1; motif: CCCCGCCCCN	0.00938813	1	Factor: Sp1; motif: CCCCGCCCCN	9955	93	68	20012	0.731183	0.00683074	query_1	['TF:M00000']	['FOS', 'CYR61', 'EGR1', 'FBXO32', 'JUN', 'NR4A1', 'IER2', 'JUND', 'FOSB', 'RHOB', 'CXCL12', 'MCAM', 'DUSP1', 'CHST2', 'HES1', 'TAGLN2', 'MAFF', 'SOX9', 'BTG2', 'NKAIN3', 'EGR2', 'SNTG1', 'MCL1', 'TSPAN2', 'WWC1', 'JUNB', 'EEF1A1', 'SLIT2', 'LIMCH1', 'ZFP36L1', 'TSC22D2', 'CRYAB', 'MYADM', 'CITED2', 'ITGB8', 'S1PR3', 'ZFP36', 'ITGA2', 'PNRC1', 'ENSG00000117600', 'TCEAL7', 'CNN2', 'CCNL1', 'RPL23'…	[['TF'], ['TF'], ['TF'], ['TF'], ['TF'], ['TF'], ['TF'], ['TF'], ['TF'], ['TF'], ['TF'], ['TF'], ['TF'], ['TF'], ['TF'], ['TF'], ['TF'], ['TF'], ['TF'], ['TF'], ['TF'], ['TF'], ['TF'], ['TF'], ['TF'], ['TF'], ['TF'], ['TF'], ['TF'], ['TF'], ['TF'], ['TF'], ['TF'], ['TF'], ['TF'], ['TF'], ['TF'], ['TF'], ['TF'], ['TF'], ['TF'], ['TF'], ['TF'], ['TF'], ['TF'], ['TF'], ['TF'], ['TF'], ['TF'], ['TF']…
GO:BP	GO:0036294	cellular response to decreased oxygen levels	0.00970972	1	"Any process that results in a change in state or activity of a cell (in terms of movement, secretion, enzyme production, gene expression, etc.) as a result of a stimulus reflecting a decline in the level of oxygen." [GOC:al]	150	91	7	21128	0.0769231	0.0466667	query_1	['GO:0036293', 'GO:0071453']	['FOS', 'EGR1', 'JUND', 'ZFP36L1', 'CITED2', 'MGARP', 'AJUBA']	[['IEA'], ['IEA'], ['IEA'], ['IMP'], ['IDA'], ['ISS'], ['IDA']]
GO:BP	GO:0030336	negative regulation of cell migration	0.0105771	1	"Any process that stops, prevents, or reduces the frequency, rate or extent of cell migration." [GOC:go_curators]	288	91	9	21128	0.0989011	0.03125	query_1	['GO:0016477', 'GO:0030334', 'GO:2000146']	['TPM1', 'RHOB', 'CXCL12', 'DUSP1', 'IGFBP5', 'SLIT2', 'LIMCH1', 'CITED2', 'CNN2']	[['IMP', 'ISS'], ['IDA'], ['IDA'], ['IMP'], ['IDA'], ['IDA', 'IMP', 'ISS'], ['IMP'], ['IMP'], ['IEA']]
TF	TF:M07246_1	Factor: ATF-4; motif: NNTKRCRTCANS; match class: 1	0.0107285	1	Factor: ATF-4; motif: NNTKRCRTCANS; match class: 1	601	93	13	20012	0.139785	0.0216306	query_1	['TF:M07246']	['JUND', 'FOSB', 'MCAM', 'DUSP1', 'AMOTL2', 'MAFF', 'PPP1R15A', 'TSC22D2', 'ENSG00000117600', 'CCNL1', 'DUSP8', 'NEK5', 'ENPP2']	[['TF'], ['TF'], ['TF'], ['TF'], ['TF'], ['TF'], ['TF'], ['TF'], ['TF'], ['TF'], ['TF'], ['TF'], ['TF']]
TF	TF:M12351_1	Factor: TIEG1; motif: NCCCNSNCCCCGCCCCC; match class: 1	0.0107406	1	Factor: TIEG1; motif: NCCCNSNCCCCGCCCCC; match class: 1	8430	93	61	20012	0.655914	0.00723606	query_1	['TF:M12351']	['FOS', 'CYR61', 'EGR1', 'FBXO32', 'IER2', 'JUND', 'FOSB', 'RHOB', 'CXCL12', 'MCAM', 'DUSP1', 'CHST2', 'HES1', 'TAGLN2', 'AMOTL2', 'MAFF', 'SOX9', 'BTG2', 'NKAIN3', 'EGR2', 'IGFBP5', 'MCL1', 'TSPAN2', 'WWC1', 'EEF1A1', 'SLIT2', 'LIMCH1', 'ZFP36L1', 'TSC22D2', 'CRYAB', 'MYADM', 'CITED2', 'ZFP36', 'ITGA2', 'PNRC1', 'ENSG00000117600', 'CNN2', 'SOX3', 'SLC25A6', 'NELL1', 'CKB', 'TFAP2C', 'PCGF5', 'ST…	[['TF'], ['TF'], ['TF'], ['TF'], ['TF'], ['TF'], ['TF'], ['TF'], ['TF'], ['TF'], ['TF'], ['TF'], ['TF'], ['TF'], ['TF'], ['TF'], ['TF'], ['TF'], ['TF'], ['TF'], ['TF'], ['TF'], ['TF'], ['TF'], ['TF'], ['TF'], ['TF'], ['TF'], ['TF'], ['TF'], ['TF'], ['TF'], ['TF'], ['TF'], ['TF'], ['TF'], ['TF'], ['TF'], ['TF'], ['TF'], ['TF'], ['TF'], ['TF'], ['TF'], ['TF'], ['TF'], ['TF'], ['TF'], ['TF'], ['TF']…
GO:CC	GO:0000785	chromatin	0.0107618	1	"The ordered and organized complex of DNA, protein, and sometimes RNA, that forms the chromosome." [GOC:elh, PMID:20404130]	1363	91	17	22112	0.186813	0.0124725	query_1	['GO:0005694', 'GO:0110165']	['FOS', 'EGR1', 'JUN', 'NR4A1', 'JUND', 'FOSB', 'HES1', 'MAFF', 'SOX9', 'ATF3', 'EGR2', 'JUNB', 'CITED2', 'SOX3', 'TFAP2C', 'EGR3', 'KLF2']	[['ISA'], ['IDA', 'ISA'], ['IDA', 'ISA'], ['ISA'], ['ISA', 'TAS'], ['ISA'], ['IEA'], ['ISA'], ['ISA'], ['ISA'], ['ISA'], ['ISA', 'TAS'], ['ISS', 'IEA'], ['ISA'], ['ISA'], ['ISA'], ['IMP', 'ISA']]
GO:BP	GO:0051128	regulation of cellular component organization	0.0114063	1	"Any process that modulates the frequency, rate or extent of a process involved in the formation, arrangement of constituent parts, or disassembly of cell structures, including the plasma membrane and any external encapsulating structures such as the cell wall and cell envelope." [GOC:ai]	2365	91	26	21128	0.285714	0.0109937	query_1	['GO:0016043', 'GO:0050794']	['TPM1', 'RHOB', 'CXCL12', 'DUSP1', 'HES1', 'SOX9', 'IGFBP5', 'PPP1R15A', 'ANXA1', 'SLIT2', 'LIMCH1', 'MID1', 'CRYAB', 'MYADM', 'ITGA2', 'RPL13A', 'CCNL1', 'SLC25A6', 'INSM1', 'GPC4', 'ACTG1', 'ANXA2', 'MDM1', 'MGARP', 'AJUBA', 'ENPP2']	[['ISS'], ['IBA'], ['TAS', 'IEA'], ['ISS'], ['IEA'], ['IEA'], ['IEA'], ['IDA', 'TAS'], ['IDA', 'IBA'], ['IDA', 'IMP', 'IBA', 'TAS'], ['IMP', 'IBA'], ['IBA', 'IEA'], ['IDA', 'IEA'], ['IMP'], ['IEA'], ['IDA'], ['IC'], ['IBA'], ['IDA'], ['IBA'], ['IMP'], ['IDA', 'IMP', 'IC', 'IEA'], ['IMP', 'IEA'], ['ISS'], ['IDA'], ['IGI']]
REAC	REAC:R-HSA-9633012	Response of EIF2AK4 (GCN2) to amino acid deficiency	0.0115548	1	Response of EIF2AK4 (GCN2) to amino acid deficiency	102	64	6	10777	0.09375	0.0588235	query_1	['REAC:R-HSA-9711097']	['ATF3', 'RPL13A', 'RPL23', 'RPS8', 'RPS11', 'RPS27']	[['REAC'], ['REAC'], ['REAC'], ['REAC'], ['REAC'], ['REAC']]
GO:BP	GO:0002573	myeloid leukocyte differentiation	0.0119078	1	"The process in which a relatively unspecialized myeloid precursor cell acquires the specialized features of any cell of the myeloid leukocyte lineage." [GOC:add, PMID:16551251]	219	91	8	21128	0.0879121	0.0365297	query_1	['GO:0002521', 'GO:0030099']	['FOS', 'JUN', 'TSPAN2', 'JUNB', 'ZFP36L1', 'CITED2', 'ITGB8', 'ANXA2']	[['IEA'], ['IEA'], ['IEA'], ['IEA'], ['IDA'], ['IEA'], ['IEA'], ['IDA']]
HP	HP:0030680	Abnormality of cardiovascular system morphology	0.0121347	1	Any structural anomaly of the heart and great vessels.	1821	18	16	4856	0.888889	0.00878638	query_1	['HP:0001626']	['FOS', 'TPM1', 'SPARC', 'SGCD', 'SOX9', 'KCNN3', 'MID1', 'CRYAB', 'CITED2', 'ITGA2', 'SOX3', 'GPC4', 'ACTG1', 'SYNE1', 'CDON', 'RPS27']	[['HP'], ['HP'], ['HP'], ['HP'], ['HP'], ['HP'], ['HP'], ['HP'], ['HP'], ['HP'], ['HP'], ['HP'], ['HP'], ['HP'], ['HP'], ['HP']]
GO:BP	GO:0043043	peptide biosynthetic process	0.0132286	1	"The chemical reactions and pathways resulting in the formation of peptides, compounds of 2 or more (but usually less than 100) amino acids where the alpha carboxyl group of one is bound to the alpha amino group of another. This may include the translation of a precursor protein and its subsequent processing into a functional peptide." [GOC:dph, GOC:jl]	772	91	14	21128	0.153846	0.0181347	query_1	['GO:0006518', 'GO:0043604', 'GO:1901566']	['BTG2', 'IGFBP5', 'PPP1R15A', 'EEF1A1', 'ZFP36L1', 'DNAJC1', 'ZFP36', 'PRR16', 'ITGA2', 'RPL13A', 'RPL23', 'RPS8', 'RPS11', 'RPS27']	[['IDA'], ['IDA'], ['IDA', 'TAS', 'IC', 'IEA'], ['IBA', 'TAS', 'IEA'], ['IDA', 'IMP', 'ISS', 'IEA'], ['IEA'], ['IDA', 'IMP', 'ISS', 'IEA'], ['IDA', 'IBA'], ['IEA'], ['IDA', 'IMP', 'IBA', 'NAS', 'IC', 'IEA'], ['NAS', 'IC', 'IEA'], ['NAS', 'IC', 'IEA'], ['NAS', 'IC', 'IEA'], ['NAS', 'IC', 'IEA']]
GO:BP	GO:0051726	regulation of cell cycle	0.0133311	1	"Any process that modulates the rate or extent of progression through the cell cycle." [GOC:ai, GOC:dph, GOC:tb]	1124	91	17	21128	0.186813	0.0151246	query_1	['GO:0007049', 'GO:0050794']	['JUN', 'NR4A1', 'JUND', 'RHOB', 'DUSP1', 'HES1', 'SOX9', 'BTG2', 'PPP1R15A', 'ANXA1', 'JUNB', 'ZFP36L1', 'CITED2', 'CCNL1', 'RPL23', 'INSM1', 'MDM1']	[['IBA', 'IEA'], ['ISS', 'IEA'], ['IBA'], ['ISS', 'IEA'], ['ISS'], ['ISS', 'IEA'], ['IMP'], ['IBA'], ['TAS'], ['IBA', 'IEA'], ['IBA', 'IEA'], ['ISS', 'IEA'], ['ISS', 'IEA'], ['IC', 'IEA'], ['IMP'], ['IDA', 'IBA'], ['IMP', 'IEA']]
GO:BP	GO:0000165	MAPK cascade	0.0134259	1	"An intracellular protein kinase cascade containing at least a MAPK, a MAPKK and a MAP3K. The cascade can also contain an additional tiers: the upstream MAP4K. The kinases in each tier phosphorylate and activate the kinase in the downstream tier to transmit a signal within a cell." [GOC:bf, GOC:mtg_signaling_feb11, PMID:20811974, PMID:9561267]	773	91	14	21128	0.153846	0.0181113	query_1	['GO:0035556']	['CYR61', 'JUN', 'DUSP1', 'SOX9', 'ATF3', 'WWC1', 'MID1', 'ZFP36L1', 'CRYAB', 'ZFP36', 'DUSP8', 'PDCD4', 'CDON', 'AJUBA']	[['IDA'], ['IEA'], ['IDA', 'IMP', 'ISS', 'IBA', 'IEA'], ['ISS', 'IEA'], ['IEA'], ['IDA'], ['IMP'], ['IDA', 'ISS', 'IEA'], ['IEA'], ['IMP', 'ISS', 'IEA'], ['IBA'], ['ISS'], ['IEA'], ['IEA']]
WP	WP:WP2374	Oncostatin M signaling pathway	0.0134591	1	Oncostatin M signaling pathway	65	57	5	7899	0.0877193	0.0769231	query_1	['WP:000000']	['FOS', 'CYR61', 'EGR1', 'JUND', 'JUNB']	[['WP'], ['WP'], ['WP'], ['WP'], ['WP']]
REAC	REAC:R-HSA-162582	Signal Transduction	0.013508	1	Signal Transduction	2535	64	30	10777	0.46875	0.0118343	query_1	['REAC:0000000']	['FOS', 'EGR1', 'JUN', 'NR4A1', 'JUND', 'SPARC', 'FOSB', 'RHOB', 'CXCL12', 'MCAM', 'DUSP1', 'HES1', 'AMOTL2', 'SOX9', 'EGR2', 'WWC1', 'PPP1R15A', 'ANXA1', 'JUNB', 'ITGB8', 'S1PR3', 'ITGA2', 'ENSG00000117600', 'SOX3', 'CKB', 'DUSP8', 'EGR3', 'ACTG1', 'CDON', 'RPS27']	[['REAC'], ['REAC'], ['REAC'], ['REAC'], ['REAC'], ['REAC'], ['REAC'], ['REAC'], ['REAC'], ['REAC'], ['REAC'], ['REAC'], ['REAC'], ['REAC'], ['REAC'], ['REAC'], ['REAC'], ['REAC'], ['REAC'], ['REAC'], ['REAC'], ['REAC'], ['REAC'], ['REAC'], ['REAC'], ['REAC'], ['REAC'], ['REAC'], ['REAC'], ['REAC']]
GO:BP	GO:0033554	cellular response to stress	0.0140135	1	"Any process that results in a change in state or activity of a cell (in terms of movement, secretion, enzyme production, gene expression, etc.) as a result of a stimulus indicating the organism is under stress. The stress is usually, but not necessarily, exogenous (e.g. temperature, humidity, ionizing radiation)." [GOC:mah]	1941	91	23	21128	0.252747	0.0118496	query_1	['GO:0006950', 'GO:0051716']	['FOS', 'EGR1', 'JUN', 'JUND', 'TPM1', 'RHOB', 'CXCL12', 'DUSP1', 'ATF3', 'BTG2', 'MCL1', 'PPP1R15A', 'ANXA1', 'JUNB', 'MID1', 'ZFP36L1', 'CRYAB', 'CITED2', 'ZFP36', 'PDCD4', 'MGARP', 'AJUBA', 'KLF2']	[['IDA', 'IMP', 'IC', 'IEA'], ['IEA'], ['IMP', 'IC', 'IEA'], ['IEA'], ['IEP'], ['IDA'], ['IDA'], ['IMP', 'IBA'], ['IDA', 'TAS', 'IEA'], ['IDA', 'TAS'], ['IMP', 'IGI', 'IBA', 'IEA'], ['IDA', 'IBA', 'TAS'], ['IBA'], ['IC'], ['IMP'], ['IMP', 'ISS', 'IEA'], ['IEA'], ['IDA', 'IEA'], ['ISS', 'IEA'], ['ISS'], ['ISS'], ['IDA'], ['IMP', 'IEA']]
GO:BP	GO:0030155	regulation of cell adhesion	0.0142412	1	"Any process that modulates the frequency, rate or extent of attachment of a cell to another cell or to the extracellular matrix." [GOC:mah]	777	91	14	21128	0.153846	0.018018	query_1	['GO:0007155', 'GO:0050794']	['CYR61', 'TPM1', 'CXCL12', 'DUSP1', 'CHST2', 'HES1', 'SOX9', 'ANXA1', 'LIMCH1', 'MYADM', 'CITED2', 'ITGA2', 'EGR3', 'ACTG1']	[['IEA'], ['ISS'], ['IDA'], ['IMP'], ['ISS', 'IEA'], ['IEA'], ['IEA'], ['IDA', 'IBA'], ['IMP', 'IBA'], ['IDA', 'IMP', 'IBA'], ['ISS', 'IEA'], ['IEA'], ['IEA'], ['IMP']]
WP	WP:WP289	Myometrial relaxation and contraction pathways	0.0144968	1	Myometrial relaxation and contraction pathways	153	57	7	7899	0.122807	0.0457516	query_1	['WP:000000']	['FOS', 'JUN', 'MAFF', 'ATF3', 'IGFBP5', 'CNN2', 'ACTG1']	[['WP'], ['WP'], ['WP'], ['WP'], ['WP'], ['WP'], ['WP']]
GO:BP	GO:0012501	programmed cell death	0.0148789	1	"A process which begins when a cell receives an internal or external signal and activates a series of biochemical events (signaling pathway). The process ends with the death of the cell." [GOC:lr, GOC:mtg_apoptosis]	1948	91	23	21128	0.252747	0.011807	query_1	['GO:0008219']	['CYR61', 'EGR1', 'JUN', 'NR4A1', 'RHOB', 'CXCL12', 'SOX9', 'ATF3', 'BTG2', 'MCL1', 'PPP1R15A', 'ANXA1', 'SLIT2', 'ZFP36L1', 'CRYAB', 'CITED2', 'ZFP36', 'CCNL1', 'SLC25A6', 'STK17B', 'EGR3', 'PDCD4', 'PIM1']	[['IEA'], ['IEA'], ['IMP', 'IEA'], ['IEA'], ['IMP', 'ISS', 'TAS', 'IEA'], ['IDA'], ['IMP', 'ISS', 'IEA'], ['IMP'], ['IEA'], ['IDA', 'IMP', 'IGI', 'IBA', 'IEA'], ['TAS', 'IEA'], ['IBA', 'TAS', 'IEA'], ['IMP', 'IEP'], ['IMP', 'IEA'], ['IDA', 'IBA', 'IEA'], ['ISS', 'IEA'], ['IMP'], ['IC'], ['IBA', 'IEA'], ['IMP', 'IBA', 'IEA'], ['IMP'], ['IMP', 'TAS', 'IEA'], ['IDA', 'IEA']]
GO:BP	GO:0010632	regulation of epithelial cell migration	0.0155003	1	"Any process that modulates the frequency, rate or extent of epithelial cell migration." [GOC:BHF, GOC:dph, GOC:tb]	227	91	8	21128	0.0879121	0.0352423	query_1	['GO:0010631', 'GO:0030334', 'GO:0051239']	['JUN', 'SPARC', 'RHOB', 'SOX9', 'ANXA1', 'SLIT2', 'ITGA2', 'ENPP2']	[['IEA'], ['IDA'], ['IMP'], ['IMP', 'IEA'], ['IDA', 'IBA'], ['IDA'], ['IEA'], ['IMP', 'IGI']]
GO:CC	GO:0031981	nuclear lumen	0.015737	1	"The volume enclosed by the nuclear inner membrane." [GOC:mah, GOC:pz]	5495	91	40	22112	0.43956	0.00727934	query_1	['GO:0005634', 'GO:0070013']	['FOS', 'EGR1', 'FBXO32', 'JUN', 'NR4A1', 'IER2', 'JUND', 'SPARC', 'FOSB', 'CHST2', 'HES1', 'MAFF', 'SOX9', 'ATF3', 'EGR2', 'MCL1', 'TSPAN2', 'ANXA1', 'JUNB', 'EEF1A1', 'CRYAB', 'CITED2', 'RPL13A', 'TCEAL7', 'CCNL1', 'RPL23', 'RPS8', 'SOX3', 'TFAP2C', 'PCGF5', 'C9orf24', 'RPS11', 'INSM1', 'EGR3', 'TTC3', 'SYNE1', 'ANXA2', 'PIM1', 'AJUBA', 'RPS27']	[['IDA', 'TAS'], ['IDA', 'TAS'], ['IDA'], ['IDA', 'TAS'], ['IDA', 'TAS', 'IEA'], ['IDA'], ['IDA', 'TAS'], ['IDA'], ['IDA', 'TAS'], ['IDA'], ['IDA', 'TAS', 'IEA'], ['IDA', 'TAS'], ['IDA', 'TAS'], ['IDA', 'TAS'], ['IDA', 'TAS'], ['IEA'], ['IDA'], ['IDA'], ['IDA', 'TAS'], ['IDA', 'IEA'], ['TAS'], ['TAS'], ['HDA'], ['IDA'], ['IEA'], ['IDA', 'IEA'], ['TAS'], ['IDA', 'TAS'], ['IDA', 'TAS'], ['IDA', 'IE…
GO:BP	GO:0009611	response to wounding	0.0161169	1	"Any process that results in a change in state or activity of a cell or an organism (in terms of movement, secretion, enzyme production, gene expression, etc.) as a result of a stimulus indicating damage to the organism." [GOC:go_curators]	574	91	12	21128	0.131868	0.0209059	query_1	['GO:0006950']	['CYR61', 'JUN', 'TPM1', 'MCAM', 'ANXA1', 'ZFP36L1', 'ZFP36', 'ITGA2', 'CNN2', 'ACTG1', 'ANXA2', 'AJUBA']	[['IDA'], ['IEA'], ['ISS'], ['IEP'], ['IDA', 'IBA'], ['IDA'], ['IDA', 'ISS', 'IEA'], ['TAS', 'IEA'], ['IEA'], ['IMP', 'HMP'], ['IC', 'IEA'], ['IEA']]
TF	TF:M10072	Factor: sp4; motif: NNGNARGRGGCGGRGCNNRR	0.0162987	1	Factor: sp4; motif: NNGNARGRGGCGGRGCNNRR	10786	93	71	20012	0.763441	0.00658261	query_1	['TF:M00000']	['FOS', 'CYR61', 'EGR1', 'FBXO32', 'NR4A1', 'IER2', 'JUND', 'TPM1', 'FOSB', 'RHOB', 'CXCL12', 'MCAM', 'CHST2', 'HES1', 'TAGLN2', 'AMOTL2', 'MAFF', 'SOX9', 'BTG2', 'NKAIN3', 'EGR2', 'SNTG1', 'MCL1', 'TSPAN2', 'WWC1', 'JUNB', 'EEF1A1', 'SLIT2', 'KCNN3', 'LIMCH1', 'ZFP36L1', 'TSC22D2', 'CRYAB', 'DNAJC1', 'MYADM', 'CITED2', 'ZFP36', 'ITGA2', 'PNRC1', 'ENSG00000117600', 'TCEAL7', 'CNN2', 'RPL23', 'RPS…	[['TF'], ['TF'], ['TF'], ['TF'], ['TF'], ['TF'], ['TF'], ['TF'], ['TF'], ['TF'], ['TF'], ['TF'], ['TF'], ['TF'], ['TF'], ['TF'], ['TF'], ['TF'], ['TF'], ['TF'], ['TF'], ['TF'], ['TF'], ['TF'], ['TF'], ['TF'], ['TF'], ['TF'], ['TF'], ['TF'], ['TF'], ['TF'], ['TF'], ['TF'], ['TF'], ['TF'], ['TF'], ['TF'], ['TF'], ['TF'], ['TF'], ['TF'], ['TF'], ['TF'], ['TF'], ['TF'], ['TF'], ['TF'], ['TF'], ['TF']…
GO:BP	GO:2000146	negative regulation of cell motility	0.0163779	1	"Any process that stops, prevents, or reduces the frequency, rate or extent of cell motility." [GOC:mah]	304	91	9	21128	0.0989011	0.0296053	query_1	['GO:0040013', 'GO:0048523', 'GO:0048870', 'GO:2000145']	['TPM1', 'RHOB', 'CXCL12', 'DUSP1', 'IGFBP5', 'SLIT2', 'LIMCH1', 'CITED2', 'CNN2']	[['IMP', 'ISS'], ['IDA'], ['IDA'], ['IMP'], ['IDA'], ['IDA', 'IMP', 'ISS'], ['IMP'], ['IMP'], ['IEA']]
GO:BP	GO:0019219	regulation of nucleobase-containing compound metabolic process	0.0167685	1	"Any cellular process that modulates the frequency, rate or extent of the chemical reactions and pathways involving nucleobases, nucleosides, nucleotides and nucleic acids." [GOC:go_curators]	4097	91	36	21128	0.395604	0.00878692	query_1	['GO:0006139', 'GO:0031323', 'GO:0051171', 'GO:0080090']	['FOS', 'CYR61', 'EGR1', 'JUN', 'NR4A1', 'IER2', 'JUND', 'FOSB', 'HES1', 'MAFF', 'SOX9', 'ATF3', 'BTG2', 'EGR2', 'WWC1', 'JUNB', 'ZFP36L1', 'TSC22D2', 'CRYAB', 'CITED2', 'ZFP36', 'TCEAL7', 'CCNL1', 'RPL23', 'SOX3', 'TFAP2C', 'PCGF5', 'WWC2', 'INSM1', 'EGR3', 'ANXA2', 'PDCD4', 'PIM1', 'CDON', 'AJUBA', 'KLF2']	[['IDA', 'IMP', 'IGI', 'ISS', 'IBA', 'TAS', 'IC', 'IEA'], ['IDA'], ['IDA', 'IMP', 'IGI', 'IBA', 'IEA'], ['IDA', 'IMP', 'ISS', 'IBA', 'IC', 'IEA'], ['IDA', 'IBA', 'IEA'], ['IDA'], ['IDA', 'IBA', 'TAS', 'IC', 'IEA'], ['IBA', 'TAS', 'IEA'], ['IDA', 'ISS', 'IBA', 'IEA'], ['IDA', 'IBA', 'IC', 'IEA'], ['IDA', 'IMP', 'IBA', 'IEA'], ['IDA', 'ISS', 'IBA', 'TAS', 'IC', 'IEA'], ['IDA', 'IEA'], ['IDA', 'ISS'…
TF	TF:M00931	Factor: Sp1; motif: GGGGCGGGGC	0.016808	1	Factor: Sp1; motif: GGGGCGGGGC	10555	93	70	20012	0.752688	0.00663193	query_1	['TF:M00000']	['CYR61', 'EGR1', 'FBXO32', 'NR4A1', 'IER2', 'JUND', 'SPARC', 'FOSB', 'RHOB', 'CXCL12', 'MCAM', 'DUSP1', 'CHST2', 'HES1', 'TAGLN2', 'MAFF', 'SOX9', 'BTG2', 'NKAIN3', 'EGR2', 'SNTG1', 'MCL1', 'TSPAN2', 'WWC1', 'SLIT2', 'LIMCH1', 'ZFP36L1', 'TSC22D2', 'CRYAB', 'DNAJC1', 'MYADM', 'CITED2', 'ITGB8', 'S1PR3', 'ZFP36', 'PRR16', 'ITGA2', 'PNRC1', 'ENSG00000117600', 'TCEAL7', 'CCNL1', 'RPL23', 'RPS8', 'S…	[['TF'], ['TF'], ['TF'], ['TF'], ['TF'], ['TF'], ['TF'], ['TF'], ['TF'], ['TF'], ['TF'], ['TF'], ['TF'], ['TF'], ['TF'], ['TF'], ['TF'], ['TF'], ['TF'], ['TF'], ['TF'], ['TF'], ['TF'], ['TF'], ['TF'], ['TF'], ['TF'], ['TF'], ['TF'], ['TF'], ['TF'], ['TF'], ['TF'], ['TF'], ['TF'], ['TF'], ['TF'], ['TF'], ['TF'], ['TF'], ['TF'], ['TF'], ['TF'], ['TF'], ['TF'], ['TF'], ['TF'], ['TF'], ['TF'], ['TF']…
TF	TF:M03567	Factor: Sp2; motif: NYSGCCCCGCCCCCY	0.0168991	1	Factor: Sp2; motif: NYSGCCCCGCCCCCY	7895	93	58	20012	0.623656	0.00734642	query_1	['TF:M00000']	['CYR61', 'FBXO32', 'NR4A1', 'IER2', 'JUND', 'RHOB', 'CXCL12', 'MCAM', 'CHST2', 'HES1', 'MAFF', 'SOX9', 'BTG2', 'NKAIN3', 'EGR2', 'SNTG1', 'MCL1', 'TSPAN2', 'WWC1', 'SLIT2', 'KCNN3', 'LIMCH1', 'ZFP36L1', 'TSC22D2', 'CRYAB', 'DNAJC1', 'MYADM', 'CITED2', 'ITGB8', 'ZFP36', 'ITGA2', 'PNRC1', 'ENSG00000117600', 'TCEAL7', 'RPL23', 'RPS8', 'SLC25A6', 'NELL1', 'CKB', 'TFAP2C', 'PCGF5', 'STK17B', 'INSM1',…	[['TF'], ['TF'], ['TF'], ['TF'], ['TF'], ['TF'], ['TF'], ['TF'], ['TF'], ['TF'], ['TF'], ['TF'], ['TF'], ['TF'], ['TF'], ['TF'], ['TF'], ['TF'], ['TF'], ['TF'], ['TF'], ['TF'], ['TF'], ['TF'], ['TF'], ['TF'], ['TF'], ['TF'], ['TF'], ['TF'], ['TF'], ['TF'], ['TF'], ['TF'], ['TF'], ['TF'], ['TF'], ['TF'], ['TF'], ['TF'], ['TF'], ['TF'], ['TF'], ['TF'], ['TF'], ['TF'], ['TF'], ['TF'], ['TF'], ['TF']…
GO:BP	GO:0008219	cell death	0.0171533	1	"Any biological process that results in permanent cessation of all vital functions of a cell. A cell should be considered dead when any one of the following molecular or morphological criteria is met: (1) the cell has lost the integrity of its plasma membrane; (2) the cell, including its nucleus, has undergone complete fragmentation into discrete bodies (frequently referred to as apoptotic bodies…	2113	91	24	21128	0.263736	0.0113583	query_1	['GO:0009987']	['FOS', 'CYR61', 'EGR1', 'JUN', 'NR4A1', 'RHOB', 'CXCL12', 'SOX9', 'ATF3', 'BTG2', 'MCL1', 'PPP1R15A', 'ANXA1', 'SLIT2', 'ZFP36L1', 'CRYAB', 'CITED2', 'ZFP36', 'CCNL1', 'SLC25A6', 'STK17B', 'EGR3', 'PDCD4', 'PIM1']	[['ISS', 'IEA'], ['IBA', 'IEA'], ['ISS', 'IEA'], ['IMP', 'IEA'], ['IEA'], ['IMP', 'ISS', 'TAS', 'IEA'], ['IDA'], ['IMP', 'ISS', 'IEA'], ['IMP'], ['IEA'], ['IDA', 'IMP', 'IGI', 'IBA', 'IEA'], ['TAS', 'IEA'], ['IBA', 'TAS', 'IEA'], ['IMP', 'IEP'], ['IMP', 'IEA'], ['IDA', 'IMP', 'IBA', 'IEA'], ['ISS', 'IEA'], ['IMP'], ['IC'], ['IBA', 'IEA'], ['IMP', 'IBA', 'IEA'], ['IMP'], ['IMP', 'TAS', 'IEA'], ['I…
GO:BP	GO:0043604	amide biosynthetic process	0.0174358	1	"The chemical reactions and pathways resulting in the formation of an amide, any derivative of an oxoacid in which an acidic hydroxy group has been replaced by an amino or substituted amino group." [GOC:curators]	905	91	15	21128	0.164835	0.0165746	query_1	['GO:0043603', 'GO:0044271']	['CYR61', 'BTG2', 'IGFBP5', 'PPP1R15A', 'EEF1A1', 'ZFP36L1', 'DNAJC1', 'ZFP36', 'PRR16', 'ITGA2', 'RPL13A', 'RPL23', 'RPS8', 'RPS11', 'RPS27']	[['IEA'], ['IDA'], ['IDA'], ['IDA', 'TAS', 'IC', 'IEA'], ['IBA', 'TAS', 'IEA'], ['IDA', 'IMP', 'ISS', 'IEA'], ['IEA'], ['IDA', 'IMP', 'ISS', 'IEA'], ['IDA', 'IBA'], ['IEA'], ['IDA', 'IMP', 'IBA', 'NAS', 'IC', 'IEA'], ['NAS', 'IC', 'IEA'], ['NAS', 'IC', 'IEA'], ['NAS', 'IC', 'IEA'], ['NAS', 'IC', 'IEA']]
TF	TF:M12592_1	Factor: CREM; motif: NRTGACGYMA; match class: 1	0.0187462	1	Factor: CREM; motif: NRTGACGYMA; match class: 1	2099	93	25	20012	0.268817	0.0119104	query_1	['TF:M12592']	['FOS', 'CYR61', 'EGR1', 'NR4A1', 'IER2', 'JUND', 'FOSB', 'MCAM', 'DUSP1', 'AMOTL2', 'MAFF', 'MCL1', 'PPP1R15A', 'JUNB', 'TSC22D2', 'ENSG00000117600', 'CCNL1', 'RPS8', 'CKB', 'DUSP8', 'EGR3', 'TTC3', 'ACTG1', 'NEK5', 'RPS27']	[['TF'], ['TF'], ['TF'], ['TF'], ['TF'], ['TF'], ['TF'], ['TF'], ['TF'], ['TF'], ['TF'], ['TF'], ['TF'], ['TF'], ['TF'], ['TF'], ['TF'], ['TF'], ['TF'], ['TF'], ['TF'], ['TF'], ['TF'], ['TF'], ['TF']]
GO:BP	GO:0071453	cellular response to oxygen levels	0.0196913	1	"Any process that results in a change in state or activity of a cell (in terms of movement, secretion, enzyme production, gene expression, etc.) as a result of a stimulus reflecting the presence, absence, or concentration of oxygen." [GOC:mah]	167	91	7	21128	0.0769231	0.0419162	query_1	['GO:0070482', 'GO:0070887']	['FOS', 'EGR1', 'JUND', 'ZFP36L1', 'CITED2', 'MGARP', 'AJUBA']	[['IEA'], ['IEA'], ['IEA'], ['IMP'], ['IDA'], ['ISS'], ['IDA']]
MIRNA	MIRNA:hsa-miR-489-5p	hsa-miR-489-5p	0.0204235	1	hsa-miR-489-5p	2	88	2	14850	0.0227273	1	query_1	['MIRNA:000000']	['RHOB', 'CNN2']	[['MIRNA'], ['MIRNA']]
GO:BP	GO:0031960	response to corticosteroid	0.0204762	1	"Any process that results in a change in state or activity of a cell or an organism (in terms of movement, secretion, enzyme production, gene expression, etc.) as a result of a corticosteroid hormone stimulus. A corticosteroid is a steroid hormone that is produced in the adrenal cortex. Corticosteroids are involved in a wide range of physiologic systems such as stress response, immune response an…	168	91	7	21128	0.0769231	0.0416667	query_1	['GO:0048545']	['FOS', 'FBXO32', 'FOSB', 'ANXA1', 'SLIT2', 'ZFP36L1', 'ZFP36']	[['IEA'], ['IEA'], ['IEA'], ['IDA', 'IBA', 'IEA'], ['IEP'], ['IDA'], ['IDA']]
GO:BP	GO:0010942	positive regulation of cell death	0.0205494	1	"Any process that increases the rate or frequency of cell death. Cell death is the specific activation or halting of processes within a cell so that its vital functions markedly cease, rather than simply deteriorating gradually over time, which culminates in cell death." [GOC:dph, GOC:tb]	588	91	12	21128	0.131868	0.0204082	query_1	['GO:0008219', 'GO:0010941', 'GO:0048522']	['FOS', 'CYR61', 'EGR1', 'JUN', 'NR4A1', 'RHOB', 'ATF3', 'MCL1', 'ANXA1', 'SLIT2', 'STK17B', 'PDCD4']	[['ISS', 'IEA'], ['IEA'], ['ISS', 'IEA'], ['IMP'], ['IEA'], ['IMP', 'ISS', 'IEA'], ['IMP'], ['IDA', 'IGI', 'IEA'], ['IBA', 'IEA'], ['IMP'], ['IMP', 'IBA'], ['IMP', 'IEA']]
GO:BP	GO:0051093	negative regulation of developmental process	0.0209478	1	"Any process that stops, prevents or reduces the rate or extent of development, the biological process whose specific outcome is the progression of an organism over time from an initial condition (e.g. a zygote, or a young adult) to a later condition (e.g. a multicellular animal or an aged adult)." [GOC:ai]	919	91	15	21128	0.164835	0.0163221	query_1	['GO:0032502', 'GO:0048519', 'GO:0050793']	['SPARC', 'HES1', 'SOX9', 'IGFBP5', 'WWC1', 'ANXA1', 'ZFP36L1', 'CITED2', 'S1PR3', 'ZFP36', 'SOX3', 'WWC2', 'PDCD4', 'MGARP', 'KLF2']	[['IDA'], ['IMP', 'ISS', 'IBA', 'IEA'], ['IDA', 'ISS', 'IEA'], ['IEA'], ['IMP', 'IBA'], ['IDA', 'IBA'], ['IDA'], ['IEA'], ['IMP'], ['IDA', 'IEA'], ['ISS'], ['IMP', 'IBA'], ['IDA', 'IMP'], ['ISS'], ['IMP']]
GO:BP	GO:0007507	heart development	0.0212629	1	"The process whose specific outcome is the progression of the heart over time, from its formation to the mature structure. The heart is a hollow, muscular organ, which, by contracting rhythmically, keeps up the circulation of the blood." [GOC:jid, UBERON:0000948]	590	91	12	21128	0.131868	0.020339	query_1	['GO:0048513', 'GO:0072359']	['CYR61', 'JUN', 'TPM1', 'SGCD', 'HES1', 'SOX9', 'SLIT2', 'ZFP36L1', 'CITED2', 'SORBS2', 'PDCD4', 'PIM1']	[['IEA'], ['IEA'], ['IMP'], ['IBA', 'IEA'], ['ISS', 'IEA'], ['IDA', 'ISS', 'IBA', 'IEA'], ['ISS'], ['IEA'], ['IMP', 'ISS', 'IEA'], ['ISS'], ['ISS', 'IEA'], ['IDA']]
GO:CC	GO:0022626	cytosolic ribosome	0.0220884	1	"A ribosome located in the cytosol." [GOC:mtg_sensu]	105	91	5	22112	0.0549451	0.047619	query_1	['GO:0005829', 'GO:0005840']	['RPL13A', 'RPL23', 'RPS8', 'RPS11', 'RPS27']	[['IDA', 'IPI', 'HDA', 'IBA', 'IEA'], ['IDA', 'IPI', 'HDA', 'IBA', 'IEA'], ['IDA', 'HDA', 'IBA', 'TAS', 'IC'], ['IDA', 'HDA', 'IBA', 'IC'], ['IDA', 'HDA', 'IBA']]
TF	TF:M12158_1	Factor: KLF15; motif: NCCMCGCCCMCN; match class: 1	0.0224925	1	Factor: KLF15; motif: NCCMCGCCCMCN; match class: 1	6157	93	49	20012	0.526882	0.00795842	query_1	['TF:M12158']	['CYR61', 'FBXO32', 'JUN', 'NR4A1', 'IER2', 'JUND', 'FOSB', 'CXCL12', 'CHST2', 'HES1', 'TAGLN2', 'AMOTL2', 'MAFF', 'BTG2', 'EGR2', 'TSPAN2', 'WWC1', 'PPP1R15A', 'EEF1A1', 'LIMCH1', 'ZFP36L1', 'CRYAB', 'DNAJC1', 'MYADM', 'CITED2', 'ZFP36', 'PRR16', 'PNRC1', 'ENSG00000117600', 'SOX3', 'SLC25A6', 'NELL1', 'CKB', 'PCGF5', 'WWC2', 'INSM1', 'DUSP8', 'GPC4', 'EGR3', 'GLCCI1', 'TTC3', 'ACTG1', 'MAMDC2', …	[['TF'], ['TF'], ['TF'], ['TF'], ['TF'], ['TF'], ['TF'], ['TF'], ['TF'], ['TF'], ['TF'], ['TF'], ['TF'], ['TF'], ['TF'], ['TF'], ['TF'], ['TF'], ['TF'], ['TF'], ['TF'], ['TF'], ['TF'], ['TF'], ['TF'], ['TF'], ['TF'], ['TF'], ['TF'], ['TF'], ['TF'], ['TF'], ['TF'], ['TF'], ['TF'], ['TF'], ['TF'], ['TF'], ['TF'], ['TF'], ['TF'], ['TF'], ['TF'], ['TF'], ['TF'], ['TF'], ['TF'], ['TF'], ['TF']]
GO:BP	GO:0060674	placenta blood vessel development	0.0231721	1	"The process whose specific outcome is the progression of a blood vessel of the placenta over time, from its formation to the mature structure." [GOC:dph, PMID:16916377]	31	91	4	21128	0.043956	0.129032	query_1	['GO:0001568', 'GO:0001890']	['CYR61', 'HES1', 'JUNB', 'ITGB8']	[['IEA'], ['IEA'], ['IEA'], ['TAS']]
GO:BP	GO:0019538	protein metabolic process	0.0240032	1	"The chemical reactions and pathways involving a protein. Includes protein modification." [GOC:ma]	5482	91	43	21128	0.472527	0.00784385	query_1	['GO:0043170', 'GO:0044238', 'GO:1901564']	['CYR61', 'EGR1', 'FBXO32', 'JUN', 'NR4A1', 'DUSP1', 'HES1', 'SOX9', 'BTG2', 'EGR2', 'IGFBP5', 'PPP1R15A', 'ANXA1', 'EEF1A1', 'SLIT2', 'LIMCH1', 'ZFP36L1', 'CRYAB', 'DNAJC1', 'MYADM', 'ZFP36', 'PRR16', 'ITGA2', 'RPL13A', 'CCNL1', 'RPL23', 'RPS8', 'NELL1', 'PCGF5', 'STK17B', 'RPS11', 'INSM1', 'DUSP8', 'TTC3', 'ANXA2', 'NEK5', 'PDCD4', 'PIM1', 'CDON', 'AJUBA', 'ENPP2', 'KLF2', 'RPS27']	[['IDA', 'IEA'], ['IDA', 'IMP', 'ISS', 'IEA'], ['IDA', 'IBA', 'IEA'], ['IEA'], ['IEA'], ['IDA', 'ISS', 'IEA'], ['ISS', 'IEA'], ['ISS', 'IEA'], ['IDA', 'IEA'], ['ISS', 'IEA'], ['IDA'], ['IDA', 'IBA', 'TAS', 'IC', 'IEA'], ['IDA'], ['IBA', 'TAS', 'NAS', 'IEA'], ['IDA'], ['IMP'], ['IDA', 'IMP', 'ISS', 'IEA'], ['IDA', 'IEA'], ['TAS', 'IEA'], ['IMP'], ['IDA', 'IMP', 'ISS', 'IEA'], ['IDA', 'IBA'], ['IEA…
KEGG	KEGG:05410	Hypertrophic cardiomyopathy	0.0255661	1	Hypertrophic cardiomyopathy	90	54	5	8091	0.0925926	0.0555556	query_1	['KEGG:00000']	['TPM1', 'SGCD', 'ITGB8', 'ITGA2', 'ACTG1']	[['KEGG'], ['KEGG'], ['KEGG'], ['KEGG'], ['KEGG']]
GO:BP	GO:0008285	negative regulation of cell population proliferation	0.025638	1	"Any process that stops, prevents or reduces the rate or extent of cell proliferation." [GOC:go_curators]	707	91	13	21128	0.142857	0.0183876	query_1	['GO:0008283', 'GO:0042127', 'GO:0048523']	['JUN', 'TPM1', 'SPARC', 'DUSP1', 'HES1', 'SOX9', 'BTG2', 'IGFBP5', 'CITED2', 'NELL1', 'INSM1', 'CEND1', 'PDCD4']	[['IEA'], ['IMP'], ['IDA'], ['IEA'], ['ISS', 'IEA'], ['ISS', 'IEA'], ['IMP', 'IBA', 'TAS', 'IEA'], ['IDA'], ['IEA'], ['IDA'], ['IDA'], ['IEA'], ['IMP']]
GO:BP	GO:0030099	myeloid cell differentiation	0.0263431	1	"The process in which a relatively unspecialized myeloid precursor cell acquires the specialized features of any cell of the myeloid leukocyte, megakaryocyte, thrombocyte, or erythrocyte lineages." [GOC:add, ISBN:0781735149]	409	91	10	21128	0.10989	0.0244499	query_1	['GO:0030097', 'GO:0030154']	['FOS', 'JUN', 'TSPAN2', 'JUNB', 'ZFP36L1', 'CITED2', 'ITGB8', 'ZFP36', 'ANXA2', 'KLF2']	[['IEA'], ['IEA'], ['IEA'], ['IEA'], ['IDA'], ['IEA'], ['IEA'], ['IDA', 'IEA'], ['IDA'], ['IEA']]
GO:MF	GO:0019899	enzyme binding	0.0263625	1	"Binding to an enzyme, a protein with catalytic activity." [GOC:jl]	2082	87	22	20171	0.252874	0.0105668	query_1	['GO:0005515']	['EGR1', 'JUN', 'JUND', 'RHOB', 'DUSP1', 'HES1', 'SOX9', 'EGR2', 'WWC1', 'PPP1R15A', 'EEF1A1', 'MID1', 'CITED2', 'ZFP36', 'RPL23', 'NELL1', 'CKB', 'WWC2', 'INSM1', 'ACTG1', 'SYNE1', 'ANXA2']	[['IPI'], ['IPI'], ['IPI'], ['IBA'], ['ISS', 'IEA'], ['IPI', 'IEA'], ['IPI'], ['IPI'], ['IPI', 'IBA'], ['IDA', 'IPI'], ['IPI'], ['IPI'], ['IDA'], ['IPI', 'ISS', 'IEA'], ['IPI'], ['IBA'], ['IPI'], ['IPI', 'IBA'], ['IPI'], ['IPI'], ['IPI'], ['IPI', 'IBA']]
GO:MF	GO:0140110	transcription regulator activity	0.0264819	1	"A molecular function that controls the rate, timing and/or magnitude of gene transcription. The function of transcriptional regulators is to modulate gene expression at the transcription step so that they are expressed in the right cell at the right time and in the right amount throughout the life of the cell and the organism. Genes are transcriptional units, and include bacterial operons." [GOC…	1929	87	21	20171	0.241379	0.0108865	query_1	['GO:0003674']	['FOS', 'EGR1', 'JUN', 'NR4A1', 'JUND', 'FOSB', 'HES1', 'MAFF', 'SOX9', 'ATF3', 'BTG2', 'EGR2', 'WWC1', 'JUNB', 'CITED2', 'SOX3', 'TFAP2C', 'INSM1', 'EGR3', 'AJUBA', 'KLF2']	[['IDA', 'IMP', 'ISA', 'IBA', 'IEA'], ['IDA', 'ISA', 'IBA', 'IEA'], ['IDA', 'IMP', 'ISA', 'IBA', 'IC', 'IEA'], ['ISS', 'ISA', 'IBA', 'TAS', 'IEA'], ['ISA', 'IBA', 'IEA'], ['ISA', 'IBA', 'IEA'], ['ISS', 'IBA', 'IEA'], ['IDA', 'ISA', 'IBA', 'IEA'], ['IDA', 'IMP', 'ISA', 'IBA', 'IEA'], ['IDA', 'IGI', 'ISS', 'ISA', 'IBA', 'IEA'], ['IEA'], ['IDA', 'ISA', 'IBA', 'IEA'], ['IDA'], ['ISA', 'IBA', 'IEA'], …
GO:CC	GO:0090575	RNA polymerase II transcription regulator complex	0.0265543	1	"A transcription factor complex that acts at a regulatory region of a gene transcribed by RNA polymerase II." [GOC:tb]	255	91	7	22112	0.0769231	0.027451	query_1	['GO:0005667', 'GO:0140513']	['FOS', 'JUN', 'JUND', 'MAFF', 'ATF3', 'JUNB', 'ANXA2']	[['IDA', 'IPI', 'IMP', 'IEA'], ['IDA', 'IPI', 'IMP', 'IEA'], ['IDA', 'IPI'], ['IPI'], ['IPI'], ['IDA', 'IPI'], ['IC', 'IEA']]
TF	TF:M03807	Factor: SP2; motif: GNNGGGGGCGGGGSN	0.0270202	1	Factor: SP2; motif: GNNGGGGGCGGGGSN	8635	93	61	20012	0.655914	0.00706427	query_1	['TF:M00000']	['CYR61', 'FBXO32', 'NR4A1', 'IER2', 'JUND', 'FOSB', 'RHOB', 'CXCL12', 'MCAM', 'CHST2', 'HES1', 'MAFF', 'SOX9', 'BTG2', 'NKAIN3', 'EGR2', 'SNTG1', 'MCL1', 'TSPAN2', 'WWC1', 'KCNN3', 'LIMCH1', 'ZFP36L1', 'TSC22D2', 'CRYAB', 'DNAJC1', 'MYADM', 'CITED2', 'ITGB8', 'S1PR3', 'ZFP36', 'ITGA2', 'PNRC1', 'TCEAL7', 'RPL23', 'RPS8', 'SLC25A6', 'NELL1', 'CKB', 'TFAP2C', 'PCGF5', 'STK17B', 'RPS11', 'INSM1', '…	[['TF'], ['TF'], ['TF'], ['TF'], ['TF'], ['TF'], ['TF'], ['TF'], ['TF'], ['TF'], ['TF'], ['TF'], ['TF'], ['TF'], ['TF'], ['TF'], ['TF'], ['TF'], ['TF'], ['TF'], ['TF'], ['TF'], ['TF'], ['TF'], ['TF'], ['TF'], ['TF'], ['TF'], ['TF'], ['TF'], ['TF'], ['TF'], ['TF'], ['TF'], ['TF'], ['TF'], ['TF'], ['TF'], ['TF'], ['TF'], ['TF'], ['TF'], ['TF'], ['TF'], ['TF'], ['TF'], ['TF'], ['TF'], ['TF'], ['TF']…
MIRNA	MIRNA:hsa-miR-6882-5p	hsa-miR-6882-5p	0.0277228	1	hsa-miR-6882-5p	67	88	5	14850	0.0568182	0.0746269	query_1	['MIRNA:000000']	['RHOB', 'BTG2', 'IGFBP5', 'CITED2', 'TFAP2C']	[['MIRNA'], ['MIRNA'], ['MIRNA'], ['MIRNA'], ['MIRNA']]
TF	TF:M01219	Factor: SP1:SP3; motif: CCSCCCCCYCC	0.028178	1	Factor: SP1:SP3; motif: CCSCCCCCYCC	6986	93	53	20012	0.569892	0.0075866	query_1	['TF:M00000']	['FOS', 'CYR61', 'EGR1', 'FBXO32', 'NR4A1', 'JUND', 'TPM1', 'FOSB', 'RHOB', 'CHST2', 'TAGLN2', 'MAFF', 'SOX9', 'BTG2', 'TSPAN2', 'WWC1', 'JUNB', 'EEF1A1', 'SLIT2', 'KCNN3', 'LIMCH1', 'TSC22D2', 'CRYAB', 'DNAJC1', 'MYADM', 'CITED2', 'ITGB8', 'ZFP36', 'PRR16', 'PNRC1', 'ENSG00000117600', 'SOX3', 'NELL1', 'CKB', 'TFAP2C', 'STK17B', 'WWC2', 'INSM1', 'DUSP8', 'GPC4', 'GLCCI1', 'TTC3', 'ACTG1', 'MAMDC2…	[['TF'], ['TF'], ['TF'], ['TF'], ['TF'], ['TF'], ['TF'], ['TF'], ['TF'], ['TF'], ['TF'], ['TF'], ['TF'], ['TF'], ['TF'], ['TF'], ['TF'], ['TF'], ['TF'], ['TF'], ['TF'], ['TF'], ['TF'], ['TF'], ['TF'], ['TF'], ['TF'], ['TF'], ['TF'], ['TF'], ['TF'], ['TF'], ['TF'], ['TF'], ['TF'], ['TF'], ['TF'], ['TF'], ['TF'], ['TF'], ['TF'], ['TF'], ['TF'], ['TF'], ['TF'], ['TF'], ['TF'], ['TF'], ['TF'], ['TF']…
TF	TF:M09826	Factor: BTEB3; motif: CCNNSCCNSCCCCKCCCCC	0.0282705	1	Factor: BTEB3; motif: CCNNSCCNSCCCCKCCCCC	11899	93	75	20012	0.806452	0.00630305	query_1	['TF:M00000']	['FOS', 'CYR61', 'EGR1', 'FBXO32', 'JUN', 'NR4A1', 'IER2', 'JUND', 'TPM1', 'FOSB', 'RHOB', 'CXCL12', 'MCAM', 'DUSP1', 'CHST2', 'HES1', 'TAGLN2', 'AMOTL2', 'MAFF', 'SOX9', 'BTG2', 'NKAIN3', 'EGR2', 'IGFBP5', 'MCL1', 'TSPAN2', 'WWC1', 'JUNB', 'EEF1A1', 'SLIT2', 'KCNN3', 'LIMCH1', 'ZFP36L1', 'TSC22D2', 'CRYAB', 'DNAJC1', 'MYADM', 'CITED2', 'ITGB8', 'ZFP36', 'ITGA2', 'PNRC1', 'ENSG00000117600', 'TCEA…	[['TF'], ['TF'], ['TF'], ['TF'], ['TF'], ['TF'], ['TF'], ['TF'], ['TF'], ['TF'], ['TF'], ['TF'], ['TF'], ['TF'], ['TF'], ['TF'], ['TF'], ['TF'], ['TF'], ['TF'], ['TF'], ['TF'], ['TF'], ['TF'], ['TF'], ['TF'], ['TF'], ['TF'], ['TF'], ['TF'], ['TF'], ['TF'], ['TF'], ['TF'], ['TF'], ['TF'], ['TF'], ['TF'], ['TF'], ['TF'], ['TF'], ['TF'], ['TF'], ['TF'], ['TF'], ['TF'], ['TF'], ['TF'], ['TF'], ['TF']…
GO:MF	GO:0000981	DNA-binding transcription factor activity, RNA polymerase II-specific	0.0296205	1	"A DNA-binding transcription factor activity that modulates the transcription of specific gene sets transcribed by RNA polymerase II." [GOC:txnOH-2018]	1360	87	17	20171	0.195402	0.0125	query_1	['GO:0003700']	['FOS', 'EGR1', 'JUN', 'NR4A1', 'JUND', 'FOSB', 'HES1', 'MAFF', 'SOX9', 'ATF3', 'EGR2', 'JUNB', 'SOX3', 'TFAP2C', 'INSM1', 'EGR3', 'KLF2']	[['IDA', 'ISA', 'IBA', 'IEA'], ['IDA', 'ISA', 'IBA', 'IEA'], ['IDA', 'IMP', 'ISA', 'IBA', 'IC'], ['ISS', 'ISA', 'IBA', 'TAS', 'IEA'], ['ISA', 'IBA', 'IEA'], ['ISA', 'IBA', 'IEA'], ['ISS', 'IBA', 'IEA'], ['IDA', 'ISA', 'IBA'], ['IDA', 'ISA', 'IBA', 'IEA'], ['IDA', 'ISS', 'ISA', 'IBA', 'IEA'], ['IDA', 'ISA', 'IBA', 'IEA'], ['ISA', 'IBA', 'IEA'], ['ISA', 'IBA', 'IEA'], ['IDA', 'ISA', 'IBA'], ['IDA',…
TF	TF:M07395	Factor: Sp1; motif: NGGGGCGGGGN	0.0302196	1	Factor: Sp1; motif: NGGGGCGGGGN	10931	93	71	20012	0.763441	0.00649529	query_1	['TF:M00000']	['CYR61', 'EGR1', 'FBXO32', 'JUN', 'NR4A1', 'IER2', 'JUND', 'SPARC', 'FOSB', 'RHOB', 'CXCL12', 'MCAM', 'DUSP1', 'CHST2', 'HES1', 'TAGLN2', 'MAFF', 'SOX9', 'BTG2', 'NKAIN3', 'EGR2', 'SNTG1', 'MCL1', 'TSPAN2', 'WWC1', 'SLIT2', 'LIMCH1', 'ZFP36L1', 'TSC22D2', 'CRYAB', 'DNAJC1', 'MYADM', 'CITED2', 'ITGB8', 'S1PR3', 'ZFP36', 'ITGA2', 'PNRC1', 'ENSG00000117600', 'TCEAL7', 'CCNL1', 'RPL23', 'RPS8', 'SLC…	[['TF'], ['TF'], ['TF'], ['TF'], ['TF'], ['TF'], ['TF'], ['TF'], ['TF'], ['TF'], ['TF'], ['TF'], ['TF'], ['TF'], ['TF'], ['TF'], ['TF'], ['TF'], ['TF'], ['TF'], ['TF'], ['TF'], ['TF'], ['TF'], ['TF'], ['TF'], ['TF'], ['TF'], ['TF'], ['TF'], ['TF'], ['TF'], ['TF'], ['TF'], ['TF'], ['TF'], ['TF'], ['TF'], ['TF'], ['TF'], ['TF'], ['TF'], ['TF'], ['TF'], ['TF'], ['TF'], ['TF'], ['TF'], ['TF'], ['TF']…
GO:BP	GO:1902532	negative regulation of intracellular signal transduction	0.0324614	1	"Any process that stops, prevents or reduces the frequency, rate or extent of intracellular signal transduction." [GOC:dph, GOC:signaling, GOC:tb, GOC:TermGenie]	514	91	11	21128	0.120879	0.0214008	query_1	['GO:0009968', 'GO:0035556', 'GO:1902531']	['CXCL12', 'DUSP1', 'ATF3', 'MCL1', 'WWC1', 'SLIT2', 'MYADM', 'WWC2', 'DUSP8', 'PDCD4', 'AJUBA']	[['IDA'], ['IDA', 'IMP', 'ISS', 'IBA', 'IEA'], ['IEA'], ['IBA'], ['IDA'], ['IDA'], ['IMP'], ['IDA'], ['IBA'], ['ISS'], ['IDA', 'IBA']]
KEGG	KEGG:05414	Dilated cardiomyopathy	0.0328661	1	Dilated cardiomyopathy	95	54	5	8091	0.0925926	0.0526316	query_1	['KEGG:00000']	['TPM1', 'SGCD', 'ITGB8', 'ITGA2', 'ACTG1']	[['KEGG'], ['KEGG'], ['KEGG'], ['KEGG'], ['KEGG']]
TF	TF:M11217_1	Factor: CREB1; motif: NRTGACGYN; match class: 1	0.0340414	1	Factor: CREB1; motif: NRTGACGYN; match class: 1	476	93	11	20012	0.11828	0.0231092	query_1	['TF:M11217']	['EGR1', 'NR4A1', 'FOSB', 'DUSP1', 'MAFF', 'PPP1R15A', 'TSC22D2', 'CKB', 'DUSP8', 'EGR3', 'TTC3']	[['TF'], ['TF'], ['TF'], ['TF'], ['TF'], ['TF'], ['TF'], ['TF'], ['TF'], ['TF'], ['TF']]
TF	TF:M12464	Factor: ZNF148; motif: NNCCCCTCCCCC	0.036198	1	Factor: ZNF148; motif: NNCCCCTCCCCC	7040	93	53	20012	0.569892	0.00752841	query_1	['TF:M00000']	['FOS', 'CYR61', 'EGR1', 'JUN', 'NR4A1', 'IER2', 'TPM1', 'FOSB', 'RHOB', 'CXCL12', 'MCAM', 'DUSP1', 'CHST2', 'HES1', 'AMOTL2', 'SOX9', 'NKAIN3', 'EGR2', 'SNTG1', 'MCL1', 'TSPAN2', 'WWC1', 'JUNB', 'EEF1A1', 'LIMCH1', 'ZFP36L1', 'TSC22D2', 'CRYAB', 'MYADM', 'CITED2', 'TCEAL7', 'CNN2', 'CCNL1', 'SOX3', 'NELL1', 'CKB', 'STK17B', 'C9orf24', 'INSM1', 'GPC4', 'EGR3', 'GLCCI1', 'TTC3', 'ACTG1', 'MAMDC2',…	[['TF'], ['TF'], ['TF'], ['TF'], ['TF'], ['TF'], ['TF'], ['TF'], ['TF'], ['TF'], ['TF'], ['TF'], ['TF'], ['TF'], ['TF'], ['TF'], ['TF'], ['TF'], ['TF'], ['TF'], ['TF'], ['TF'], ['TF'], ['TF'], ['TF'], ['TF'], ['TF'], ['TF'], ['TF'], ['TF'], ['TF'], ['TF'], ['TF'], ['TF'], ['TF'], ['TF'], ['TF'], ['TF'], ['TF'], ['TF'], ['TF'], ['TF'], ['TF'], ['TF'], ['TF'], ['TF'], ['TF'], ['TF'], ['TF'], ['TF']…
TF	TF:M07226	Factor: SP1; motif: NCCCCKCCCCC	0.0362969	1	Factor: SP1; motif: NCCCCKCCCCC	8488	93	60	20012	0.645161	0.0070688	query_1	['TF:M00000']	['FOS', 'CYR61', 'FBXO32', 'JUN', 'NR4A1', 'IER2', 'JUND', 'FOSB', 'RHOB', 'CXCL12', 'MCAM', 'DUSP1', 'CHST2', 'HES1', 'MAFF', 'SOX9', 'BTG2', 'EGR2', 'SNTG1', 'MCL1', 'TSPAN2', 'WWC1', 'JUNB', 'EEF1A1', 'SLIT2', 'LIMCH1', 'ZFP36L1', 'TSC22D2', 'CRYAB', 'MYADM', 'CITED2', 'ZFP36', 'ITGA2', 'PNRC1', 'ENSG00000117600', 'TCEAL7', 'CNN2', 'RPS8', 'SOX3', 'SLC25A6', 'NELL1', 'CKB', 'TFAP2C', 'STK17B',…	[['TF'], ['TF'], ['TF'], ['TF'], ['TF'], ['TF'], ['TF'], ['TF'], ['TF'], ['TF'], ['TF'], ['TF'], ['TF'], ['TF'], ['TF'], ['TF'], ['TF'], ['TF'], ['TF'], ['TF'], ['TF'], ['TF'], ['TF'], ['TF'], ['TF'], ['TF'], ['TF'], ['TF'], ['TF'], ['TF'], ['TF'], ['TF'], ['TF'], ['TF'], ['TF'], ['TF'], ['TF'], ['TF'], ['TF'], ['TF'], ['TF'], ['TF'], ['TF'], ['TF'], ['TF'], ['TF'], ['TF'], ['TF'], ['TF'], ['TF']…
TF	TF:M10112	Factor: Miz-1; motif: NNRGGWGGGGGAGGGGMRR	0.0376161	1	Factor: Miz-1; motif: NNRGGWGGGGGAGGGGMRR	8711	93	61	20012	0.655914	0.00700264	query_1	['TF:M00000']	['FOS', 'CYR61', 'EGR1', 'JUN', 'IER2', 'JUND', 'TPM1', 'SPARC', 'FOSB', 'RHOB', 'CXCL12', 'MCAM', 'DUSP1', 'CHST2', 'HES1', 'TAGLN2', 'AMOTL2', 'SOX9', 'BTG2', 'EGR2', 'SNTG1', 'IGFBP5', 'MCL1', 'TSPAN2', 'WWC1', 'JUNB', 'EEF1A1', 'LIMCH1', 'ZFP36L1', 'TSC22D2', 'CRYAB', 'MYADM', 'CITED2', 'ZFP36', 'PNRC1', 'CNN2', 'CCNL1', 'RPL23', 'RPS8', 'SOX3', 'SLC25A6', 'NELL1', 'CKB', 'TFAP2C', 'WWC2', 'I…	[['TF'], ['TF'], ['TF'], ['TF'], ['TF'], ['TF'], ['TF'], ['TF'], ['TF'], ['TF'], ['TF'], ['TF'], ['TF'], ['TF'], ['TF'], ['TF'], ['TF'], ['TF'], ['TF'], ['TF'], ['TF'], ['TF'], ['TF'], ['TF'], ['TF'], ['TF'], ['TF'], ['TF'], ['TF'], ['TF'], ['TF'], ['TF'], ['TF'], ['TF'], ['TF'], ['TF'], ['TF'], ['TF'], ['TF'], ['TF'], ['TF'], ['TF'], ['TF'], ['TF'], ['TF'], ['TF'], ['TF'], ['TF'], ['TF'], ['TF']…
GO:BP	GO:0002009	morphogenesis of an epithelium	0.0402179	1	"The process in which the anatomical structures of epithelia are generated and organized. An epithelium consists of closely packed cells arranged in one or more layers, that covers the outer surfaces of the body or lines any internal cavity or tube." [GOC:dph, GOC:jl, GOC:tb, ISBN:0198506732]	526	91	11	21128	0.120879	0.0209125	query_1	['GO:0048729', 'GO:0060429']	['CYR61', 'RHOB', 'HES1', 'SOX9', 'IGFBP5', 'SLIT2', 'CITED2', 'GPC4', 'SHROOM3', 'ACTG1', 'AJUBA']	[['IDA'], ['IMP'], ['ISS', 'IEA'], ['ISS', 'IBA', 'IEA'], ['IEA'], ['IDA', 'IMP'], ['IEA'], ['IEA'], ['IEA'], ['IMP'], ['IEA']]
GO:BP	GO:0034654	nucleobase-containing compound biosynthetic process	0.040247	1	"The chemical reactions and pathways resulting in the formation of nucleobases, nucleosides, nucleotides and nucleic acids." [GOC:mah]	4072	91	35	21128	0.384615	0.00859528	query_1	['GO:0006139', 'GO:0018130', 'GO:0019438', 'GO:0044271', 'GO:1901362']	['FOS', 'CYR61', 'EGR1', 'JUN', 'NR4A1', 'IER2', 'JUND', 'FOSB', 'HES1', 'MAFF', 'SOX9', 'ATF3', 'BTG2', 'EGR2', 'WWC1', 'JUNB', 'TSC22D2', 'CRYAB', 'CITED2', 'ZFP36', 'TCEAL7', 'CCNL1', 'RPL23', 'SOX3', 'TFAP2C', 'PCGF5', 'WWC2', 'INSM1', 'EGR3', 'ANXA2', 'PDCD4', 'PIM1', 'CDON', 'AJUBA', 'KLF2']	[['IDA', 'IMP', 'IGI', 'ISS', 'IBA', 'TAS', 'IC', 'IEA'], ['IDA'], ['IDA', 'IMP', 'IGI', 'IBA', 'IEA'], ['IDA', 'IMP', 'ISS', 'IBA', 'IC', 'IEA'], ['IDA', 'IBA', 'IEA'], ['IDA'], ['IDA', 'IBA', 'TAS', 'IC', 'IEA'], ['IBA', 'TAS', 'IEA'], ['IDA', 'ISS', 'IBA', 'IEA'], ['IDA', 'IBA', 'IC', 'IEA'], ['IDA', 'IMP', 'IBA', 'IEA'], ['IDA', 'ISS', 'IBA', 'TAS', 'IC', 'IEA'], ['IEA'], ['IDA', 'ISS', 'IBA'…
GO:CC	GO:0005737	cytoplasm	0.0402706	1	"The contents of a cell excluding the plasma membrane and nucleus, but including other subcellular structures." [ISBN:0198547684]	12321	91	68	22112	0.747253	0.00551903	query_1	['GO:0005622', 'GO:0110165']	['FOS', 'CYR61', 'EGR1', 'FBXO32', 'NR4A1', 'IER2', 'TPM1', 'SPARC', 'RHOB', 'CXCL12', 'DUSP1', 'CHST2', 'SGCD', 'HES1', 'TAGLN2', 'AMOTL2', 'MAFF', 'BTG2', 'EGR2', 'SNTG1', 'IGFBP5', 'MCL1', 'WWC1', 'PPP1R15A', 'ANXA1', 'EEF1A1', 'SLIT2', 'KCNN3', 'LIMCH1', 'MID1', 'ZFP36L1', 'CRYAB', 'DNAJC1', 'MYADM', 'S1PR3', 'ZFP36', 'ITGA2', 'RPL13A', 'CNN2', 'RPL23', 'RPS8', 'SLC25A6', 'NELL1', 'CKB', 'TFA…	[['IEA'], ['TAS'], ['IDA', 'ISS', 'IEA'], ['IDA', 'IBA', 'TAS', 'IEA'], ['IDA', 'IEA'], ['IDA', 'IEA'], ['IDA', 'TAS', 'IEA'], ['IDA', 'TAS'], ['IDA', 'IBA', 'TAS', 'IEA'], ['IEA'], ['IDA', 'IBA'], ['IDA', 'IBA', 'TAS', 'IEA'], ['IEA'], ['IEA'], ['TAS'], ['IBA', 'TAS', 'IEA'], ['IDA'], ['IBA', 'TAS'], ['ISS', 'IEA'], ['IDA', 'IEA'], ['TAS'], ['IDA', 'ISS', 'IBA', 'TAS', 'IEA'], ['IDA', 'IBA', 'TA…
WP	WP:WP2873	Aryl hydrocarbon receptor pathway	0.0403505	1	Aryl hydrocarbon receptor pathway	45	57	4	7899	0.0701754	0.0888889	query_1	['WP:000000']	['JUN', 'JUND', 'HES1', 'JUNB']	[['WP'], ['WP'], ['WP'], ['WP']]
GO:BP	GO:0040013	negative regulation of locomotion	0.0409781	1	"Any process that stops, prevents, or reduces the frequency, rate or extent of locomotion of a cell or organism." [GOC:go_curators]	341	91	9	21128	0.0989011	0.026393	query_1	['GO:0040011', 'GO:0040012', 'GO:0048519']	['TPM1', 'RHOB', 'CXCL12', 'DUSP1', 'IGFBP5', 'SLIT2', 'LIMCH1', 'CITED2', 'CNN2']	[['IMP', 'ISS'], ['IDA'], ['IDA'], ['IMP'], ['IDA'], ['IDA', 'IMP', 'ISS'], ['IMP'], ['IMP'], ['IEA']]
GO:MF	GO:0000977	RNA polymerase II transcription regulatory region sequence-specific DNA binding	0.045046	1	"Binding to a specific sequence of DNA that is part of a regulatory region that controls the transcription of a gene or cistron by RNA polymerase II." [GOC:txnOH]	1407	87	17	20171	0.195402	0.0120824	query_1	['GO:0000976']	['FOS', 'EGR1', 'JUN', 'NR4A1', 'JUND', 'FOSB', 'HES1', 'MAFF', 'SOX9', 'ATF3', 'EGR2', 'JUNB', 'SOX3', 'TFAP2C', 'INSM1', 'EGR3', 'KLF2']	[['IDA', 'IMP', 'IBA', 'IEA'], ['IDA', 'IBA', 'IEA'], ['IDA', 'IBA'], ['IBA'], ['IBA', 'IEA'], ['IBA', 'IEA'], ['ISS', 'IBA', 'IEA'], ['IBA'], ['IDA', 'IBA', 'IEA'], ['IDA', 'ISS', 'IBA', 'IEA'], ['IDA', 'IBA', 'IEA'], ['IBA', 'IEA'], ['ISS', 'IBA'], ['IDA', 'IBA'], ['IDA', 'IBA'], ['IBA'], ['IBA']]
GO:MF	GO:0003700	DNA-binding transcription factor activity	0.0482825	1	"A transcription regulator activity that modulates transcription of gene sets via selective and non-covalent binding to a specific double-stranded genomic DNA sequence (sometimes referred to as a motif) within a cis-regulatory region. Regulatory regions include promoters (proximal and distal) and enhancers. Genes are transcriptional units, and include bacterial operons." [GOC:txnOH-2018]	1415	87	17	20171	0.195402	0.0120141	query_1	['GO:0140110']	['FOS', 'EGR1', 'JUN', 'NR4A1', 'JUND', 'FOSB', 'HES1', 'MAFF', 'SOX9', 'ATF3', 'EGR2', 'JUNB', 'SOX3', 'TFAP2C', 'INSM1', 'EGR3', 'KLF2']	[['IDA', 'IMP', 'ISA', 'IBA', 'IEA'], ['IDA', 'ISA', 'IBA', 'IEA'], ['IDA', 'IMP', 'ISA', 'IBA', 'IC', 'IEA'], ['ISS', 'ISA', 'IBA', 'TAS', 'IEA'], ['ISA', 'IBA', 'IEA'], ['ISA', 'IBA', 'IEA'], ['ISS', 'IBA', 'IEA'], ['IDA', 'ISA', 'IBA', 'IEA'], ['IDA', 'IMP', 'ISA', 'IBA', 'IEA'], ['IDA', 'IGI', 'ISS', 'ISA', 'IBA', 'IEA'], ['IDA', 'ISA', 'IBA', 'IEA'], ['ISA', 'IBA', 'IEA'], ['ISA', 'IBA', 'IE…
GO:MF	GO:0050840	extracellular matrix binding	0.0489805	1	"Binding to a component of the extracellular matrix." [GOC:ai]	56	87	4	20171	0.045977	0.0714286	query_1	['GO:0005488']	['CYR61', 'SPARC', 'SLIT2', 'ITGA2']	[['IEA'], ['IBA'], ['IDA'], ['IEA']]
CORUM	CORUM:2694	ERG-JUN-FOS DNA-protein complex	0.0495637	1	ERG-JUN-FOS DNA-protein complex	2	31	2	3383	0.0645161	1	query_1	['CORUM:0000000']	['FOS', 'JUN']	[['CORUM'], ['CORUM']]
CORUM	CORUM:2695	ETS2-FOS-JUN complex	0.0495637	1	ETS2-FOS-JUN complex	2	31	2	3383	0.0645161	1	query_1	['CORUM:0000000']	['FOS', 'JUN']	[['CORUM'], ['CORUM']]
CORUM	CORUM:6092	c-Jun-ATF3 complex	0.0495637	1	c-Jun-ATF3 complex	2	31	2	3383	0.0645161	1	query_1	['CORUM:0000000']	['JUN', 'ATF3']	[['CORUM'], ['CORUM']]

## Sheet: M2_branch_oRG
source	native	name	p_value	significant	description	term_size	query_size	intersection_size	effective_domain_size	precision	recall	query	parents	intersections	evidences
GO:BP	GO:0048731	system development	2.68329e-11	1	"The process whose specific outcome is the progression of an organismal system over time, from its formation to the mature structure. A system is a regularly interacting or interdependent group of organs or tissues that work together to carry out a given biological process." [GOC:dph, GOC:jid]	3962	88	49	21128	0.556818	0.0123675	query_1	['GO:0007275', 'GO:0048856']	['PAX6', 'HES6', 'ASCL1', 'BTG1', 'EGR1', 'NEUROG2', 'BTG2', 'NPY', 'SYNE2', 'GLI3', 'MAP1B', 'ACTG1', 'EOMES', 'DHRS3', 'EGFR', 'IER2', 'FOS', 'ARC', 'CSRNP1', 'CKB', 'NASP', 'RPL13A', 'FEZF2', 'JUN', 'TFAP2C', 'INSM1', 'HES1', 'POU3F3', 'BBX', 'JAG1', 'WEE1', 'TCF4', 'FGFR2', 'NAP1L1', 'CORO1C', 'FZD8', 'NRXN1', 'SOX6', 'SOX4', 'DLL1', 'SALL1', 'PRKCQ', 'CHD7', 'ATXN1', 'DUSP10', 'HMGB1', 'COL5…	[['IMP', 'ISS', 'TAS', 'NAS', 'IEA'], ['IBA', 'IEA'], ['IDA', 'IMP', 'IEP', 'ISS', 'IBA', 'NAS', 'IEA'], ['IMP'], ['ISS'], ['IBA', 'IEA'], ['IMP', 'IEA'], ['IEP', 'TAS'], ['IEA'], ['TAS', 'IEA'], ['IBA', 'TAS', 'IEA'], ['IMP'], ['IMP', 'IEA'], ['IEA'], ['IMP', 'IEA'], ['ISS', 'IEA'], ['IEA'], ['ISS', 'TAS', 'IEA'], ['IEA'], ['HEP', 'IEA'], ['IEA'], ['IEA'], ['IEA'], ['IEA'], ['IEP'], ['ISS', 'IBA…
GO:BP	GO:0007399	nervous system development	7.27665e-11	1	"The process whose specific outcome is the progression of nervous tissue over time, from its formation to its mature state." [GOC:dgh]	2525	88	39	21128	0.443182	0.0154455	query_1	['GO:0048731']	['PAX6', 'HES6', 'ASCL1', 'NEUROG2', 'BTG2', 'NPY', 'SYNE2', 'GLI3', 'MAP1B', 'EOMES', 'EGFR', 'IER2', 'FOS', 'ARC', 'CKB', 'FEZF2', 'JUN', 'INSM1', 'HES1', 'POU3F3', 'JAG1', 'WEE1', 'TCF4', 'FGFR2', 'NAP1L1', 'CORO1C', 'FZD8', 'NRXN1', 'SOX6', 'SOX4', 'DLL1', 'SALL1', 'PRKCQ', 'CHD7', 'ATXN1', 'DUSP10', 'HMGB1', 'ZFP36L1', 'IRS2']	[['ISS', 'TAS', 'NAS', 'IEA'], ['IBA', 'IEA'], ['IDA', 'IMP', 'IEP', 'ISS', 'IBA', 'NAS', 'IEA'], ['IBA', 'IEA'], ['IMP', 'IEA'], ['IEP'], ['IEA'], ['IEA'], ['IBA', 'TAS', 'IEA'], ['IMP', 'IEA'], ['IEA'], ['ISS', 'IEA'], ['IEA'], ['ISS', 'TAS', 'IEA'], ['HEP', 'IEA'], ['IEA'], ['IEA'], ['ISS', 'IBA', 'IEA'], ['ISS', 'IBA', 'TAS', 'IEA'], ['TAS', 'IEA'], ['NAS', 'IEA'], ['IEA'], ['ISS', 'IEA'], ['…
GO:BP	GO:0009059	macromolecule biosynthetic process	1.21438e-10	1	"The chemical reactions and pathways resulting in the formation of a macromolecule, any molecule of high relative molecular mass, the structure of which essentially comprises the multiple repetition of units derived, actually or conceptually, from molecules of low relative molecular mass." [GOC:mah]	4822	88	53	21128	0.602273	0.0109913	query_1	['GO:0043170', 'GO:1901576']	['PAX6', 'EEF1A1', 'HES6', 'ASCL1', 'BTG1', 'RPS8', 'EGR1', 'NEUROG2', 'BTG2', 'PTMA', 'RPLP0', 'GLI3', 'JUND', 'EOMES', 'RPS11', 'ZBTB20', 'EGFR', 'IER2', 'FOS', 'PABPC1', 'CSRNP1', 'SETBP1', 'RPL23', 'PHIP', 'RPL13A', 'FEZF2', 'JUN', 'EIF4B', 'RPS27', 'TFAP2C', 'CHD1', 'INSM1', 'HES1', 'POU3F3', 'BBX', 'JAG1', 'TCF4', 'FGFR2', 'SOX6', 'SOX4', 'RPS20', 'DLL1', 'BCLAF1', 'MYCN', 'SALL1', 'PRKCQ',…	[['IDA', 'IMP', 'ISS', 'IBA', 'IEA'], ['IBA', 'TAS', 'IEA'], ['ISS', 'IBA', 'TAS', 'IEA'], ['IDA', 'IBA', 'IEA'], ['NAS', 'IEA'], ['NAS', 'IC', 'IEA'], ['IDA', 'IMP', 'IGI', 'IBA', 'IEA'], ['ISS', 'IBA', 'IEA'], ['IDA', 'IEA'], ['IBA', 'TAS'], ['IBA', 'NAS', 'IC'], ['IDA', 'IMP', 'ISS', 'IBA', 'IEA'], ['IDA', 'IBA', 'TAS', 'IC', 'IEA'], ['IDA', 'ISS', 'IBA', 'IEA'], ['NAS', 'IC', 'IEA'], ['IBA', …
GO:BP	GO:0045944	positive regulation of transcription by RNA polymerase II	1.46814e-10	1	"Any process that activates or increases the frequency, rate or extent of transcription from an RNA polymerase II promoter." [GOC:go_curators, GOC:txnOH]	1242	88	28	21128	0.318182	0.0225443	query_1	['GO:0006357', 'GO:0006366', 'GO:0045893']	['PAX6', 'ASCL1', 'EGR1', 'PTMA', 'GLI3', 'JUND', 'EOMES', 'EGFR', 'IER2', 'FOS', 'CSRNP1', 'PHIP', 'FEZF2', 'JUN', 'TFAP2C', 'HES1', 'POU3F3', 'JAG1', 'TCF4', 'FGFR2', 'SOX4', 'DLL1', 'BCLAF1', 'MYCN', 'SALL1', 'ZNF292', 'CHD7', 'HMGB1']	[['IMP', 'ISS', 'IEA'], ['IDA', 'IBA', 'IEA'], ['IDA', 'IMP', 'IGI', 'IEA'], ['IBA'], ['IDA', 'IMP', 'IEA'], ['IDA', 'IEA'], ['IDA'], ['IDA'], ['IDA'], ['IDA', 'IMP', 'IGI', 'IEA'], ['ISS', 'IEA'], ['IDA'], ['IEA'], ['IDA', 'IC', 'IEA'], ['IDA'], ['ISS', 'IEA'], ['IEA'], ['IMP', 'IEA'], ['ISS'], ['ISS'], ['IDA', 'IMP', 'IBA', 'IEA'], ['ISS', 'IEA'], ['IBA'], ['IDA'], ['IDA'], ['IEA'], ['IEA'], ['…
GO:BP	GO:1901576	organic substance biosynthetic process	2.7569e-10	1	"The chemical reactions and pathways resulting in the formation of an organic substance, any molecular entity containing carbon." [GOC:pr, GOC:TermGenie]	5886	88	58	21128	0.659091	0.00985389	query_1	['GO:0009058', 'GO:0071704']	['PAX6', 'EEF1A1', 'HES6', 'ASCL1', 'BTG1', 'RPS8', 'EGR1', 'NEUROG2', 'BTG2', 'PTMA', 'RPLP0', 'GLI3', 'JUND', 'EOMES', 'RPS11', 'ZBTB20', 'EGFR', 'IER2', 'FOS', 'PABPC1', 'FABP5', 'CSRNP1', 'SETBP1', 'RPL23', 'PHIP', 'CKB', 'RPL13A', 'FEZF2', 'JUN', 'EIF4B', 'RPS27', 'TFAP2C', 'CHD1', 'INSM1', 'HES1', 'POU3F3', 'BBX', 'JAG1', 'TCF4', 'CERS6', 'FGFR2', 'MAT2A', 'SOX6', 'SOX4', 'RPS20', 'DLL1', '…	[['IDA', 'IMP', 'ISS', 'IBA', 'IEA'], ['IBA', 'TAS', 'IEA'], ['ISS', 'IBA', 'TAS', 'IEA'], ['IDA', 'IBA', 'IEA'], ['NAS', 'IEA'], ['NAS', 'IC', 'IEA'], ['IDA', 'IMP', 'IGI', 'ISS', 'IBA', 'IEA'], ['ISS', 'IBA', 'IEA'], ['IDA', 'IEA'], ['IBA', 'TAS'], ['IBA', 'NAS', 'IC'], ['IDA', 'IMP', 'ISS', 'IBA', 'IEA'], ['IDA', 'IBA', 'TAS', 'IC', 'IEA'], ['IDA', 'ISS', 'IBA', 'IEA'], ['NAS', 'IC', 'IEA'], […
GO:BP	GO:0009058	biosynthetic process	5.48623e-10	1	"The chemical reactions and pathways resulting in the formation of substances; typically the energy-requiring part of metabolism in which simpler substances are transformed into more complex ones." [GOC:curators, ISBN:0198547684]	5973	88	58	21128	0.659091	0.00971036	query_1	['GO:0008152']	['PAX6', 'EEF1A1', 'HES6', 'ASCL1', 'BTG1', 'RPS8', 'EGR1', 'NEUROG2', 'BTG2', 'PTMA', 'RPLP0', 'GLI3', 'JUND', 'EOMES', 'RPS11', 'ZBTB20', 'EGFR', 'IER2', 'FOS', 'PABPC1', 'FABP5', 'CSRNP1', 'SETBP1', 'RPL23', 'PHIP', 'CKB', 'RPL13A', 'FEZF2', 'JUN', 'EIF4B', 'RPS27', 'TFAP2C', 'CHD1', 'INSM1', 'HES1', 'POU3F3', 'BBX', 'JAG1', 'TCF4', 'CERS6', 'FGFR2', 'MAT2A', 'SOX6', 'SOX4', 'RPS20', 'DLL1', '…	[['IDA', 'IMP', 'ISS', 'IBA', 'IEA'], ['IBA', 'TAS', 'IEA'], ['ISS', 'IBA', 'TAS', 'IEA'], ['IDA', 'IBA', 'IEA'], ['NAS', 'IEA'], ['NAS', 'IC', 'IEA'], ['IDA', 'IMP', 'IGI', 'ISS', 'IBA', 'IEA'], ['ISS', 'IBA', 'IEA'], ['IDA', 'IEA'], ['IBA', 'TAS'], ['IBA', 'NAS', 'IC'], ['IDA', 'IMP', 'ISS', 'IBA', 'IEA'], ['IDA', 'IBA', 'TAS', 'IC', 'IEA'], ['IDA', 'ISS', 'IBA', 'IEA'], ['NAS', 'IC', 'IEA'], […
GO:BP	GO:0006357	regulation of transcription by RNA polymerase II	7.65989e-10	1	"Any process that modulates the frequency, rate or extent of transcription mediated by RNA polymerase II." [GOC:go_curators, GOC:txnOH]	2572	88	38	21128	0.431818	0.0147745	query_1	['GO:0006355', 'GO:0006366']	['PAX6', 'HES6', 'ASCL1', 'EGR1', 'NEUROG2', 'BTG2', 'PTMA', 'GLI3', 'JUND', 'EOMES', 'ZBTB20', 'EGFR', 'IER2', 'FOS', 'CSRNP1', 'RPL23', 'PHIP', 'FEZF2', 'JUN', 'TFAP2C', 'CHD1', 'INSM1', 'HES1', 'POU3F3', 'BBX', 'JAG1', 'TCF4', 'FGFR2', 'SOX6', 'SOX4', 'DLL1', 'BCLAF1', 'MYCN', 'SALL1', 'ZNF292', 'CHD7', 'ATXN1', 'HMGB1']	[['IMP', 'ISS', 'IBA', 'IEA'], ['IBA', 'IEA'], ['IDA', 'IBA', 'IEA'], ['IDA', 'IMP', 'IGI', 'IBA', 'IEA'], ['IBA'], ['IEA'], ['IBA'], ['IDA', 'IMP', 'IBA', 'IEA'], ['IDA', 'IBA', 'TAS', 'IC', 'IEA'], ['IDA', 'ISS', 'IBA', 'IEA'], ['IBA', 'IEA'], ['IDA'], ['IDA'], ['IDA', 'IMP', 'IGI', 'IBA', 'TAS', 'IC', 'IEA'], ['ISS', 'IBA', 'IEA'], ['IMP'], ['IDA', 'IBA'], ['IEA'], ['IDA', 'IMP', 'IBA', 'IC', …
GO:BP	GO:0022008	neurogenesis	1.07848e-09	1	"Generation of cells within the nervous system." [GO_REF:0000021, GOC:cls, GOC:curators, GOC:dgh, GOC:dph, GOC:jid]	1688	88	31	21128	0.352273	0.0183649	query_1	['GO:0007399', 'GO:0030154']	['PAX6', 'HES6', 'ASCL1', 'NEUROG2', 'BTG2', 'NPY', 'SYNE2', 'GLI3', 'MAP1B', 'EOMES', 'IER2', 'ARC', 'FEZF2', 'JUN', 'INSM1', 'HES1', 'JAG1', 'WEE1', 'TCF4', 'FGFR2', 'NAP1L1', 'FZD8', 'NRXN1', 'SOX6', 'SOX4', 'DLL1', 'SALL1', 'PRKCQ', 'CHD7', 'DUSP10', 'HMGB1']	[['ISS', 'NAS', 'IEA'], ['IBA'], ['IDA', 'IMP', 'IEP', 'ISS', 'IBA', 'IEA'], ['IBA', 'IEA'], ['IMP', 'IEA'], ['IEP'], ['IEA'], ['IEA'], ['IBA', 'TAS', 'IEA'], ['IEA'], ['ISS', 'IEA'], ['ISS', 'TAS', 'IEA'], ['IEA'], ['IEA'], ['ISS', 'IBA', 'IEA'], ['ISS', 'IBA', 'IEA'], ['IEA'], ['IEA'], ['ISS'], ['ISS'], ['ISS', 'IEA'], ['ISS'], ['IGI', 'ISS', 'TAS', 'IC'], ['ISS'], ['ISS', 'IEA'], ['ISS', 'IEA'…
GO:BP	GO:0044271	cellular nitrogen compound biosynthetic process	1.10792e-09	1	"The chemical reactions and pathways resulting in the formation of organic and inorganic nitrogenous compounds." [GOC:jl, ISBN:0198506732]	4890	88	52	21128	0.590909	0.0106339	query_1	['GO:0034641', 'GO:0044249']	['PAX6', 'EEF1A1', 'HES6', 'ASCL1', 'BTG1', 'RPS8', 'EGR1', 'NEUROG2', 'BTG2', 'PTMA', 'RPLP0', 'GLI3', 'JUND', 'EOMES', 'RPS11', 'ZBTB20', 'EGFR', 'IER2', 'FOS', 'PABPC1', 'CSRNP1', 'SETBP1', 'RPL23', 'PHIP', 'RPL13A', 'FEZF2', 'JUN', 'EIF4B', 'RPS27', 'TFAP2C', 'CHD1', 'INSM1', 'HES1', 'POU3F3', 'BBX', 'JAG1', 'TCF4', 'CERS6', 'FGFR2', 'SOX6', 'SOX4', 'RPS20', 'DLL1', 'BCLAF1', 'MYCN', 'SALL1',…	[['IDA', 'IMP', 'ISS', 'IBA', 'IEA'], ['IBA', 'TAS', 'IEA'], ['ISS', 'IBA', 'TAS', 'IEA'], ['IDA', 'IBA', 'IEA'], ['NAS', 'IEA'], ['NAS', 'IC', 'IEA'], ['IDA', 'IMP', 'IGI', 'IBA', 'IEA'], ['ISS', 'IBA', 'IEA'], ['IDA', 'IEA'], ['IBA', 'TAS'], ['IBA', 'NAS', 'IC'], ['IDA', 'IMP', 'ISS', 'IBA', 'IEA'], ['IDA', 'IBA', 'TAS', 'IC', 'IEA'], ['IDA', 'ISS', 'IBA', 'IEA'], ['NAS', 'IC', 'IEA'], ['IBA', …
GO:BP	GO:0006366	transcription by RNA polymerase II	2.59991e-09	1	"The synthesis of RNA from a DNA template by RNA polymerase II (RNAP II), originating at an RNA polymerase II promoter. Includes transcription of messenger RNA (mRNA) and certain small nuclear RNAs (snRNAs)." [GOC:jl, GOC:txnOH, ISBN:0321000382]	2674	88	38	21128	0.431818	0.0142109	query_1	['GO:0006351']	['PAX6', 'HES6', 'ASCL1', 'EGR1', 'NEUROG2', 'BTG2', 'PTMA', 'GLI3', 'JUND', 'EOMES', 'ZBTB20', 'EGFR', 'IER2', 'FOS', 'CSRNP1', 'RPL23', 'PHIP', 'FEZF2', 'JUN', 'TFAP2C', 'CHD1', 'INSM1', 'HES1', 'POU3F3', 'BBX', 'JAG1', 'TCF4', 'FGFR2', 'SOX6', 'SOX4', 'DLL1', 'BCLAF1', 'MYCN', 'SALL1', 'ZNF292', 'CHD7', 'ATXN1', 'HMGB1']	[['IMP', 'ISS', 'IBA', 'IEA'], ['IBA', 'IEA'], ['IDA', 'IBA', 'IEA'], ['IDA', 'IMP', 'IGI', 'IBA', 'IEA'], ['IBA'], ['IEA'], ['IBA'], ['IDA', 'IMP', 'IBA', 'IEA'], ['IDA', 'IBA', 'TAS', 'IC', 'IEA'], ['IDA', 'ISS', 'IBA', 'IEA'], ['IBA', 'IEA'], ['IDA'], ['IDA'], ['IDA', 'IMP', 'IGI', 'IBA', 'TAS', 'IC', 'IEA'], ['ISS', 'IBA', 'IEA'], ['IMP'], ['IDA', 'IBA'], ['IEA'], ['IDA', 'IMP', 'IBA', 'IC', …
GO:BP	GO:0007275	multicellular organism development	2.69577e-09	1	"The biological process whose specific outcome is the progression of a multicellular organism over time from an initial condition (e.g. a zygote or a young adult) to a later condition (e.g. a multicellular animal or an aged adult)." [GOC:dph, GOC:ems, GOC:isa_complete, GOC:tb]	4627	88	50	21128	0.568182	0.0108061	query_1	['GO:0032501', 'GO:0048856']	['PAX6', 'HES6', 'ASCL1', 'BTG1', 'EGR1', 'NEUROG2', 'BTG2', 'NPY', 'SYNE2', 'GLI3', 'MAP1B', 'ACTG1', 'EOMES', 'DHRS3', 'EGFR', 'IER2', 'FOS', 'ARC', 'CSRNP1', 'CKB', 'RNASEH2B', 'NASP', 'RPL13A', 'FEZF2', 'JUN', 'TFAP2C', 'INSM1', 'HES1', 'POU3F3', 'BBX', 'JAG1', 'WEE1', 'TCF4', 'FGFR2', 'NAP1L1', 'CORO1C', 'FZD8', 'NRXN1', 'SOX6', 'SOX4', 'DLL1', 'SALL1', 'PRKCQ', 'CHD7', 'ATXN1', 'DUSP10', 'H…	[['IMP', 'ISS', 'TAS', 'NAS', 'IEA'], ['IBA', 'IEA'], ['IDA', 'IMP', 'IEP', 'ISS', 'IBA', 'NAS', 'IEA'], ['IMP'], ['ISS'], ['IBA', 'IEA'], ['IMP', 'IEA'], ['IEP', 'TAS'], ['IEA'], ['IMP', 'ISS', 'TAS', 'IEA'], ['IBA', 'TAS', 'IEA'], ['IMP'], ['IMP', 'ISS', 'IBA', 'IEA'], ['IEA'], ['IMP', 'IEA'], ['ISS', 'IEA'], ['IEA'], ['ISS', 'TAS', 'IEA'], ['IEA'], ['HEP', 'IEA'], ['IEA'], ['ISS', 'IEA'], ['IE…
GO:BP	GO:0044249	cellular biosynthetic process	3.16275e-09	1	"The chemical reactions and pathways resulting in the formation of substances, carried out by individual cells." [GOC:jl]	5793	88	56	21128	0.636364	0.00966684	query_1	['GO:0009058', 'GO:0044237']	['PAX6', 'EEF1A1', 'HES6', 'ASCL1', 'BTG1', 'RPS8', 'EGR1', 'NEUROG2', 'BTG2', 'PTMA', 'RPLP0', 'GLI3', 'JUND', 'EOMES', 'RPS11', 'ZBTB20', 'EGFR', 'IER2', 'FOS', 'PABPC1', 'FABP5', 'CSRNP1', 'SETBP1', 'RPL23', 'PHIP', 'RPL13A', 'FEZF2', 'JUN', 'EIF4B', 'RPS27', 'TFAP2C', 'CHD1', 'INSM1', 'HES1', 'POU3F3', 'BBX', 'JAG1', 'TCF4', 'CERS6', 'FGFR2', 'MAT2A', 'SOX6', 'SOX4', 'RPS20', 'DLL1', 'BCLAF1'…	[['IDA', 'IMP', 'ISS', 'IBA', 'IEA'], ['IBA', 'TAS', 'IEA'], ['ISS', 'IBA', 'TAS', 'IEA'], ['IDA', 'IBA', 'IEA'], ['NAS', 'IEA'], ['NAS', 'IC', 'IEA'], ['IDA', 'IMP', 'IGI', 'ISS', 'IBA', 'IEA'], ['ISS', 'IBA', 'IEA'], ['IDA', 'IEA'], ['IBA', 'TAS'], ['IBA', 'NAS', 'IC'], ['IDA', 'IMP', 'ISS', 'IBA', 'IEA'], ['IDA', 'IBA', 'TAS', 'IC', 'IEA'], ['IDA', 'ISS', 'IBA', 'IEA'], ['NAS', 'IC', 'IEA'], […
GO:BP	GO:0031326	regulation of cellular biosynthetic process	3.42848e-09	1	"Any process that modulates the frequency, rate or extent of the chemical reactions and pathways resulting in the formation of substances, carried out by individual cells." [GOC:mah]	4124	88	47	21128	0.534091	0.0113967	query_1	['GO:0009889', 'GO:0031323', 'GO:0044249']	['PAX6', 'HES6', 'ASCL1', 'BTG1', 'EGR1', 'NEUROG2', 'BTG2', 'PTMA', 'GLI3', 'JUND', 'EOMES', 'ZBTB20', 'EGFR', 'IER2', 'FOS', 'PABPC1', 'FABP5', 'CSRNP1', 'SETBP1', 'RPL23', 'PHIP', 'RPL13A', 'FEZF2', 'JUN', 'EIF4B', 'TFAP2C', 'CHD1', 'INSM1', 'HES1', 'POU3F3', 'BBX', 'JAG1', 'TCF4', 'FGFR2', 'SOX6', 'SOX4', 'DLL1', 'BCLAF1', 'MYCN', 'SALL1', 'PRKCQ', 'ZNF292', 'CHD7', 'ATXN1', 'HMGB1', 'ZFP36L1…	[['IDA', 'IMP', 'ISS', 'IBA', 'IEA'], ['ISS', 'IBA', 'TAS', 'IEA'], ['IDA', 'IBA', 'IEA'], ['NAS'], ['IDA', 'IMP', 'IGI', 'ISS', 'IBA', 'IEA'], ['ISS', 'IBA', 'IEA'], ['IDA', 'IEA'], ['IBA'], ['IDA', 'IMP', 'ISS', 'IBA', 'IEA'], ['IDA', 'IBA', 'TAS', 'IC', 'IEA'], ['IDA', 'ISS', 'IBA', 'IEA'], ['IBA', 'IEA'], ['IDA', 'IMP'], ['IDA'], ['IDA', 'IMP', 'IGI', 'ISS', 'IBA', 'TAS', 'IC', 'IEA'], ['IDA'…
GO:BP	GO:0010556	regulation of macromolecule biosynthetic process	3.82569e-09	1	"Any process that modulates the rate, frequency or extent of the chemical reactions and pathways resulting in the formation of a macromolecule, any molecule of high relative molecular mass, the structure of which essentially comprises the multiple repetition of units derived, actually or conceptually, from molecules of low relative molecular mass." [GOC:dph, GOC:tb]	3965	88	46	21128	0.522727	0.0116015	query_1	['GO:0009059', 'GO:0009889', 'GO:0060255']	['PAX6', 'HES6', 'ASCL1', 'BTG1', 'EGR1', 'NEUROG2', 'BTG2', 'PTMA', 'GLI3', 'JUND', 'EOMES', 'ZBTB20', 'EGFR', 'IER2', 'FOS', 'PABPC1', 'CSRNP1', 'SETBP1', 'RPL23', 'PHIP', 'RPL13A', 'FEZF2', 'JUN', 'EIF4B', 'TFAP2C', 'CHD1', 'INSM1', 'HES1', 'POU3F3', 'BBX', 'JAG1', 'TCF4', 'FGFR2', 'SOX6', 'SOX4', 'DLL1', 'BCLAF1', 'MYCN', 'SALL1', 'PRKCQ', 'ZNF292', 'CHD7', 'ATXN1', 'HMGB1', 'ZFP36L1', 'IRS2']	[['IDA', 'IMP', 'ISS', 'IBA', 'IEA'], ['ISS', 'IBA', 'TAS', 'IEA'], ['IDA', 'IBA', 'IEA'], ['NAS'], ['IDA', 'IMP', 'IGI', 'IBA', 'IEA'], ['ISS', 'IBA', 'IEA'], ['IDA', 'IEA'], ['IBA'], ['IDA', 'IMP', 'ISS', 'IBA', 'IEA'], ['IDA', 'IBA', 'TAS', 'IC', 'IEA'], ['IDA', 'ISS', 'IBA', 'IEA'], ['IBA', 'IEA'], ['IDA', 'IMP'], ['IDA'], ['IDA', 'IMP', 'IGI', 'ISS', 'IBA', 'TAS', 'IC', 'IEA'], ['IDA', 'ISS'…
GO:BP	GO:0031323	regulation of cellular metabolic process	5.02018e-09	1	"Any process that modulates the frequency, rate or extent of the chemical reactions and pathways by which individual cells transform chemical substances." [GOC:mah]	5653	88	55	21128	0.625	0.00972935	query_1	['GO:0019222', 'GO:0044237', 'GO:0050794']	['PAX6', 'EEF1A1', 'HES6', 'ASCL1', 'BTG1', 'EGR1', 'NEUROG2', 'BTG2', 'PTMA', 'NPY', 'GLI3', 'JUND', 'EOMES', 'ZBTB20', 'EGFR', 'IER2', 'FOS', 'PABPC1', 'FABP5', 'CSRNP1', 'SETBP1', 'RPL23', 'PHIP', 'RPL13A', 'FEZF2', 'JUN', 'EIF4B', 'TFAP2C', 'SLC25A5', 'CHD1', 'INSM1', 'HES1', 'POU3F3', 'BBX', 'JAG1', 'TCF4', 'FGFR2', 'CORO1C', 'FZD8', 'NRXN1', 'SOX6', 'SOX4', 'DLL1', 'BCLAF1', 'MYCN', 'SALL1'…	[['IDA', 'IMP', 'ISS', 'IBA', 'IEA'], ['IDA', 'NAS'], ['ISS', 'IBA', 'TAS', 'IEA'], ['IDA', 'IBA', 'IEA'], ['NAS'], ['IDA', 'IMP', 'IGI', 'ISS', 'IBA', 'IEA'], ['ISS', 'IBA', 'IEA'], ['IDA', 'IEA'], ['IBA'], ['IEA'], ['IDA', 'IMP', 'ISS', 'IBA', 'IEA'], ['IDA', 'IBA', 'TAS', 'IC', 'IEA'], ['IDA', 'ISS', 'IBA', 'IEA'], ['ISS', 'IBA', 'IEA'], ['IDA', 'IMP', 'IBA', 'IEA'], ['IDA'], ['IDA', 'IMP', 'I…
GO:BP	GO:0048522	positive regulation of cellular process	5.17724e-09	1	"Any process that activates or increases the frequency, rate or extent of a cellular process, any of those that are carried out at the cellular level, but are not necessarily restricted to a single cell. For example, cell communication occurs among more than one cell, but occurs at the cellular level." [GOC:jid]	5657	88	55	21128	0.625	0.00972247	query_1	['GO:0009987', 'GO:0048518', 'GO:0050794']	['PAX6', 'ASCL1', 'BTG1', 'EGR1', 'BTG2', 'PTMA', 'NPY', 'SYNE2', 'GLI3', 'JUND', 'MAP1B', 'ACTG1', 'EOMES', 'ZBTB20', 'EGFR', 'IER2', 'FOS', 'PABPC1', 'ARC', 'FABP5', 'CSRNP1', 'RPL23', 'PHIP', 'RNASEH2B', 'FEZF2', 'JUN', 'TFAP2C', 'SLC25A5', 'MAGI1', 'INSM1', 'HES1', 'POU3F3', 'JAG1', 'TCF4', 'FGFR2', 'NAP1L1', 'CORO1C', 'FZD8', 'NRXN1', 'SOX6', 'SOX4', 'CRHR2', 'RPS20', 'DLL1', 'BCLAF1', 'MYCN…	[['IDA', 'IMP', 'ISS', 'IEA'], ['IDA', 'ISS', 'IBA', 'IEA'], ['IDA', 'IMP', 'NAS'], ['IDA', 'IMP', 'IGI', 'ISS', 'IEA'], ['IDA'], ['IBA'], ['IEA'], ['ISS', 'IEA'], ['IDA', 'IMP', 'ISS', 'IEA'], ['IDA', 'IEA'], ['IEA'], ['IMP'], ['IDA', 'ISS', 'IEA'], ['ISS', 'IEA'], ['IDA', 'IMP', 'IBA', 'IEA'], ['IDA'], ['IDA', 'IMP', 'IGI', 'ISS', 'IEA'], ['IDA', 'ISS'], ['ISS', 'IBA', 'TAS', 'IEA'], ['IEA'], […
GO:BP	GO:0045935	positive regulation of nucleobase-containing compound metabolic process	5.64349e-09	1	"Any cellular process that activates or increases the frequency, rate or extent of the chemical reactions and pathways involving nucleobases, nucleosides, nucleotides and nucleic acids." [GOC:go_curators]	2051	88	33	21128	0.375	0.0160897	query_1	['GO:0006139', 'GO:0019219', 'GO:0031325', 'GO:0051173']	['PAX6', 'ASCL1', 'EGR1', 'BTG2', 'PTMA', 'GLI3', 'JUND', 'EOMES', 'ZBTB20', 'EGFR', 'IER2', 'FOS', 'PABPC1', 'CSRNP1', 'PHIP', 'FEZF2', 'JUN', 'TFAP2C', 'HES1', 'POU3F3', 'JAG1', 'TCF4', 'FGFR2', 'SOX4', 'DLL1', 'BCLAF1', 'MYCN', 'SALL1', 'PRKCQ', 'ZNF292', 'CHD7', 'HMGB1', 'ZFP36L1']	[['IDA', 'IMP', 'ISS', 'IEA'], ['IDA', 'IBA', 'IEA'], ['IDA', 'IMP', 'IGI', 'IEA'], ['IDA'], ['IBA'], ['IDA', 'IMP', 'ISS', 'IEA'], ['IDA', 'IEA'], ['IDA', 'ISS', 'IEA'], ['ISS', 'IEA'], ['IDA', 'IMP'], ['IDA'], ['IDA', 'IMP', 'IGI', 'ISS', 'IEA'], ['IDA', 'ISS'], ['ISS', 'IEA'], ['IDA', 'ISS'], ['IEA'], ['IDA', 'IMP', 'ISS', 'IC', 'IEA'], ['IDA'], ['ISS', 'IEA'], ['IDA', 'ISS', 'IEA'], ['IMP', '…
GO:BP	GO:0009889	regulation of biosynthetic process	6.22107e-09	1	"Any process that modulates the frequency, rate or extent of the chemical reactions and pathways resulting in the formation of substances." [GOC:go_curators]	4190	88	47	21128	0.534091	0.0112172	query_1	['GO:0009058', 'GO:0019222']	['PAX6', 'HES6', 'ASCL1', 'BTG1', 'EGR1', 'NEUROG2', 'BTG2', 'PTMA', 'GLI3', 'JUND', 'EOMES', 'ZBTB20', 'EGFR', 'IER2', 'FOS', 'PABPC1', 'FABP5', 'CSRNP1', 'SETBP1', 'RPL23', 'PHIP', 'RPL13A', 'FEZF2', 'JUN', 'EIF4B', 'TFAP2C', 'CHD1', 'INSM1', 'HES1', 'POU3F3', 'BBX', 'JAG1', 'TCF4', 'FGFR2', 'SOX6', 'SOX4', 'DLL1', 'BCLAF1', 'MYCN', 'SALL1', 'PRKCQ', 'ZNF292', 'CHD7', 'ATXN1', 'HMGB1', 'ZFP36L1…	[['IDA', 'IMP', 'ISS', 'IBA', 'IEA'], ['ISS', 'IBA', 'TAS', 'IEA'], ['IDA', 'IBA', 'IEA'], ['NAS'], ['IDA', 'IMP', 'IGI', 'ISS', 'IBA', 'IEA'], ['ISS', 'IBA', 'IEA'], ['IDA', 'IEA'], ['IBA'], ['IDA', 'IMP', 'ISS', 'IBA', 'IEA'], ['IDA', 'IBA', 'TAS', 'IC', 'IEA'], ['IDA', 'ISS', 'IBA', 'IEA'], ['ISS', 'IBA', 'IEA'], ['IDA', 'IMP'], ['IDA'], ['IDA', 'IMP', 'IGI', 'ISS', 'IBA', 'TAS', 'IC', 'IEA'],…
GO:BP	GO:0060322	head development	7.74334e-09	1	"The biological process whose specific outcome is the progression of a head from an initial condition to its mature state. The head is the anterior-most division of the body." [GOC:dph]	844	88	22	21128	0.25	0.0260664	query_1	['GO:0048856']	['PAX6', 'ASCL1', 'BTG2', 'NPY', 'SYNE2', 'GLI3', 'EOMES', 'EGFR', 'CSRNP1', 'CKB', 'FEZF2', 'HES1', 'POU3F3', 'FGFR2', 'CORO1C', 'NRXN1', 'SOX6', 'DLL1', 'SALL1', 'CHD7', 'ATXN1', 'IRS2']	[['IEA'], ['IEP', 'IEA'], ['IEA'], ['IEP'], ['IEA'], ['IEA'], ['IMP', 'IEA'], ['IEA'], ['IEA'], ['HEP', 'IEA'], ['IEA'], ['ISS', 'IEA'], ['IEA'], ['ISS'], ['IEA'], ['ISS'], ['IDA'], ['ISS', 'IEA'], ['IMP', 'IEP', 'ISS'], ['IMP', 'IEA'], ['ISS'], ['IEA']]
GO:BP	GO:0048523	negative regulation of cellular process	7.97403e-09	1	"Any process that stops, prevents, or reduces the frequency, rate or extent of a cellular process, any of those that are carried out at the cellular level, but are not necessarily restricted to a single cell. For example, cell communication occurs among more than one cell, but occurs at the cellular level." [GOC:jid]	4755	88	50	21128	0.568182	0.0105152	query_1	['GO:0009987', 'GO:0048519', 'GO:0050794']	['PAX6', 'HES6', 'ASCL1', 'BTG1', 'EGR1', 'BTG2', 'PTMA', 'NPY', 'GLI3', 'JUND', 'MAP1B', 'EOMES', 'ZBTB20', 'DHRS3', 'EGFR', 'PABPC1', 'ARC', 'FABP5', 'RPL23', 'PHIP', 'RNASEH2B', 'RPL13A', 'FEZF2', 'JUN', 'TFAP2C', 'SLC25A5', 'STXBP6', 'INSM1', 'HES1', 'POU3F3', 'JAG1', 'WEE1', 'FGFR2', 'SHISA2', 'CORO1C', 'NRXN1', 'SOX6', 'SOX4', 'DLL1', 'BCLAF1', 'SALL1', 'PRKCQ', 'CHD7', 'ATXN1', 'DUSP10', '…	[['ISS', 'IEA'], ['IEA'], ['IDA', 'IMP', 'IEA'], ['IDA', 'IBA', 'NAS', 'IEA'], ['IEA'], ['IDA', 'IMP', 'IBA', 'TAS', 'IEA'], ['IMP', 'IBA'], ['IEA'], ['IDA', 'ISS', 'IEA'], ['IDA'], ['IEA'], ['ISS', 'IEA'], ['IEA'], ['IEA'], ['IMP', 'IBA', 'TAS'], ['IDA', 'ISS', 'TAS'], ['ISS', 'IEA'], ['IEA'], ['IDA', 'IMP'], ['IDA', 'ISS'], ['IEA'], ['IDA', 'IMP', 'IBA', 'IEA'], ['IEA'], ['IDA', 'IMP', 'IEA'], …
GO:BP	GO:0051254	positive regulation of RNA metabolic process	1.08435e-08	1	"Any process that activates or increases the frequency, rate or extent of the chemical reactions and pathways involving RNA." [GOC:ai]	1843	88	31	21128	0.352273	0.0168204	query_1	['GO:0010604', 'GO:0016070', 'GO:0045935', 'GO:0051252']	['PAX6', 'ASCL1', 'EGR1', 'BTG2', 'PTMA', 'GLI3', 'JUND', 'EOMES', 'EGFR', 'IER2', 'FOS', 'PABPC1', 'CSRNP1', 'PHIP', 'FEZF2', 'JUN', 'TFAP2C', 'HES1', 'POU3F3', 'JAG1', 'TCF4', 'FGFR2', 'SOX4', 'DLL1', 'BCLAF1', 'MYCN', 'SALL1', 'ZNF292', 'CHD7', 'HMGB1', 'ZFP36L1']	[['IDA', 'IMP', 'ISS', 'IEA'], ['IDA', 'IBA', 'IEA'], ['IDA', 'IMP', 'IGI', 'IEA'], ['IDA'], ['IBA'], ['IDA', 'IMP', 'ISS', 'IEA'], ['IDA', 'IEA'], ['IDA', 'ISS', 'IEA'], ['IDA', 'IMP'], ['IDA'], ['IDA', 'IMP', 'IGI', 'ISS', 'IEA'], ['IDA', 'ISS'], ['ISS', 'IEA'], ['IDA', 'ISS'], ['IEA'], ['IDA', 'IMP', 'ISS', 'IC', 'IEA'], ['IDA'], ['ISS', 'IEA'], ['IDA', 'ISS', 'IEA'], ['IMP', 'IEA'], ['IDA', '…
GO:BP	GO:0021537	telencephalon development	1.60932e-08	1	"The process whose specific outcome is the progression of the telencephalon over time, from its formation to the mature structure. The telencephalon is the paired anteriolateral division of the prosencephalon plus the lamina terminalis from which the olfactory lobes, cerebral cortex, and subcortical nuclei are derived." [GO_REF:0000021, GOC:cls, GOC:dgh, GOC:dph, GOC:jid, PMID:12626695]	272	88	14	21128	0.159091	0.0514706	query_1	['GO:0030900', 'GO:0048856']	['PAX6', 'ASCL1', 'BTG2', 'NPY', 'SYNE2', 'GLI3', 'EOMES', 'EGFR', 'FEZF2', 'HES1', 'POU3F3', 'CORO1C', 'SALL1', 'CHD7']	[['IEA'], ['IEA'], ['IEA'], ['IEP'], ['IEA'], ['IEA'], ['IEA'], ['IEA'], ['IEA'], ['IEA'], ['IEA'], ['IEA'], ['IMP', 'ISS'], ['IEA']]
GO:BP	GO:0007420	brain development	2.05824e-08	1	"The process whose specific outcome is the progression of the brain over time, from its formation to the mature structure. Brain development begins with patterning events in the neural tube and ends with the mature structure that is the center of thought and emotion. The brain is responsible for the coordination and control of bodily activities and the interpretation of information from the sense…	795	88	21	21128	0.238636	0.0264151	query_1	['GO:0007417', 'GO:0048513', 'GO:0060322']	['PAX6', 'ASCL1', 'BTG2', 'NPY', 'SYNE2', 'GLI3', 'EOMES', 'EGFR', 'CKB', 'FEZF2', 'HES1', 'POU3F3', 'FGFR2', 'CORO1C', 'NRXN1', 'SOX6', 'DLL1', 'SALL1', 'CHD7', 'ATXN1', 'IRS2']	[['IEA'], ['IEP', 'IEA'], ['IEA'], ['IEP'], ['IEA'], ['IEA'], ['IMP', 'IEA'], ['IEA'], ['HEP', 'IEA'], ['IEA'], ['ISS', 'IEA'], ['IEA'], ['ISS'], ['IEA'], ['ISS'], ['IDA'], ['ISS', 'IEA'], ['IMP', 'IEP', 'ISS'], ['IEA'], ['ISS'], ['IEA']]
GO:BP	GO:0080090	regulation of primary metabolic process	2.79475e-08	1	"Any process that modulates the frequency, rate or extent of the chemical reactions and pathways within a cell or an organism involving those compounds formed as a part of the normal anabolic and catabolic processes. These processes take place in most, if not all, cells of the organism." [PMID:19211694]	5882	88	55	21128	0.625	0.00935056	query_1	['GO:0019222', 'GO:0044238']	['PAX6', 'EEF1A1', 'HES6', 'ASCL1', 'BTG1', 'EGR1', 'NEUROG2', 'BTG2', 'PTMA', 'NPY', 'GLI3', 'JUND', 'EOMES', 'ZBTB20', 'EGFR', 'IER2', 'FOS', 'PABPC1', 'FABP5', 'CSRNP1', 'SETBP1', 'RPL23', 'PHIP', 'RPL13A', 'FEZF2', 'JUN', 'EIF4B', 'TFAP2C', 'CHD1', 'INSM1', 'HES1', 'POU3F3', 'BBX', 'JAG1', 'TCF4', 'FGFR2', 'CORO1C', 'FZD8', 'NRXN1', 'SOX6', 'SOX4', 'RPS20', 'DLL1', 'BCLAF1', 'MYCN', 'SALL1', …	[['IDA', 'IMP', 'ISS', 'IBA', 'IEA'], ['NAS'], ['ISS', 'IBA', 'TAS', 'IEA'], ['IDA', 'IBA', 'IEA'], ['NAS'], ['IDA', 'IMP', 'IGI', 'ISS', 'IBA', 'IEA'], ['ISS', 'IBA', 'IEA'], ['IDA', 'IEA'], ['IBA'], ['IEA'], ['IDA', 'IMP', 'ISS', 'IBA', 'IEA'], ['IDA', 'IBA', 'TAS', 'IC', 'IEA'], ['IDA', 'ISS', 'IBA', 'IEA'], ['ISS', 'IBA', 'IEA'], ['IDA', 'IMP', 'IEA'], ['IDA'], ['IDA', 'IMP', 'IGI', 'ISS', 'I…
GO:BP	GO:0042127	regulation of cell population proliferation	3.47845e-08	1	"Any process that modulates the frequency, rate or extent of cell proliferation." [GOC:jl]	1677	88	29	21128	0.329545	0.0172928	query_1	['GO:0008283', 'GO:0050794']	['PAX6', 'ASCL1', 'BTG1', 'EGR1', 'BTG2', 'NPY', 'GLI3', 'JUND', 'EGFR', 'RPL23', 'PHIP', 'RNASEH2B', 'FEZF2', 'JUN', 'TFAP2C', 'SLC25A5', 'INSM1', 'HES1', 'POU3F3', 'JAG1', 'FGFR2', 'NAP1L1', 'SOX4', 'DLL1', 'PRKCQ', 'DUSP10', 'HMGB1', 'ZFP36L1', 'IRS2']	[['IEA'], ['IEA'], ['IDA', 'IBA', 'IEA'], ['ISS'], ['IMP', 'IBA', 'TAS', 'IEA'], ['IEA'], ['IEA'], ['IBA'], ['IDA', 'IMP', 'IBA', 'IEA'], ['IMP'], ['ISS'], ['IEA'], ['IEA'], ['IMP', 'IBA', 'IEA'], ['IBA'], ['IMP'], ['IDA', 'ISS', 'IEA'], ['ISS', 'IEA'], ['ISS', 'IEA'], ['NAS', 'IEA'], ['IDA', 'IMP', 'IGI', 'ISS', 'TAS', 'IEA'], ['ISS', 'TAS', 'IEA'], ['IMP', 'IEA'], ['ISS', 'IEA'], ['IEA'], ['ISS…
GO:BP	GO:0010557	positive regulation of macromolecule biosynthetic process	3.62573e-08	1	"Any process that increases the rate, frequency or extent of the chemical reactions and pathways resulting in the formation of a macromolecule, any molecule of high relative molecular mass, the structure of which essentially comprises the multiple repetition of units derived, actually or conceptually, from molecules of low relative molecular mass." [GOC:dph, GOC:tb]	1931	88	31	21128	0.352273	0.0160539	query_1	['GO:0009059', 'GO:0009891', 'GO:0010556', 'GO:0010604']	['PAX6', 'ASCL1', 'EGR1', 'PTMA', 'GLI3', 'JUND', 'EOMES', 'EGFR', 'IER2', 'FOS', 'PABPC1', 'CSRNP1', 'PHIP', 'FEZF2', 'JUN', 'TFAP2C', 'HES1', 'POU3F3', 'JAG1', 'TCF4', 'FGFR2', 'SOX4', 'DLL1', 'BCLAF1', 'MYCN', 'SALL1', 'PRKCQ', 'ZNF292', 'CHD7', 'HMGB1', 'IRS2']	[['IDA', 'IMP', 'ISS', 'IEA'], ['IDA', 'IBA', 'IEA'], ['IDA', 'IMP', 'IGI', 'IEA'], ['IBA'], ['IDA', 'IMP', 'ISS', 'IEA'], ['IDA', 'IEA'], ['IDA', 'ISS', 'IEA'], ['IDA', 'IMP'], ['IDA'], ['IDA', 'IMP', 'IGI', 'ISS', 'IEA'], ['IDA'], ['ISS', 'IEA'], ['IDA', 'ISS'], ['IEA'], ['IDA', 'IMP', 'ISS', 'IC', 'IEA'], ['IDA'], ['ISS', 'IEA'], ['IDA', 'ISS', 'IEA'], ['IMP', 'IEA'], ['IDA', 'ISS'], ['ISS'], …
GO:BP	GO:0009891	positive regulation of biosynthetic process	4.41444e-08	1	"Any process that activates or increases the frequency, rate or extent of the chemical reactions and pathways resulting in the formation of substances." [GOC:go_curators]	2077	88	32	21128	0.363636	0.0154068	query_1	['GO:0009058', 'GO:0009889', 'GO:0009893']	['PAX6', 'ASCL1', 'EGR1', 'PTMA', 'GLI3', 'JUND', 'EOMES', 'ZBTB20', 'EGFR', 'IER2', 'FOS', 'PABPC1', 'CSRNP1', 'PHIP', 'FEZF2', 'JUN', 'TFAP2C', 'HES1', 'POU3F3', 'JAG1', 'TCF4', 'FGFR2', 'SOX4', 'DLL1', 'BCLAF1', 'MYCN', 'SALL1', 'PRKCQ', 'ZNF292', 'CHD7', 'HMGB1', 'IRS2']	[['IDA', 'IMP', 'ISS', 'IEA'], ['IDA', 'IBA', 'IEA'], ['IDA', 'IMP', 'IGI', 'ISS', 'IEA'], ['IBA'], ['IDA', 'IMP', 'ISS', 'IEA'], ['IDA', 'IEA'], ['IDA', 'ISS', 'IEA'], ['ISS', 'IEA'], ['IDA', 'IMP'], ['IDA'], ['IDA', 'IMP', 'IGI', 'ISS', 'IEA'], ['IDA'], ['ISS', 'IEA'], ['IDA', 'ISS'], ['IEA'], ['IDA', 'IMP', 'ISS', 'IC', 'IEA'], ['IDA'], ['ISS', 'IEA'], ['IDA', 'ISS', 'IEA'], ['IMP', 'IEA'], ['…
GO:BP	GO:0031325	positive regulation of cellular metabolic process	5.03223e-08	1	"Any process that activates or increases the frequency, rate or extent of the chemical reactions and pathways by which individual cells transform chemical substances." [GOC:mah]	3097	88	39	21128	0.443182	0.0125928	query_1	['GO:0009893', 'GO:0031323', 'GO:0044237', 'GO:0048522']	['PAX6', 'ASCL1', 'EGR1', 'BTG2', 'PTMA', 'NPY', 'GLI3', 'JUND', 'EOMES', 'ZBTB20', 'EGFR', 'IER2', 'FOS', 'PABPC1', 'CSRNP1', 'PHIP', 'FEZF2', 'JUN', 'TFAP2C', 'SLC25A5', 'HES1', 'POU3F3', 'JAG1', 'TCF4', 'FGFR2', 'FZD8', 'NRXN1', 'SOX4', 'DLL1', 'BCLAF1', 'MYCN', 'SALL1', 'PELI2', 'PRKCQ', 'ZNF292', 'CHD7', 'HMGB1', 'ZFP36L1', 'IRS2']	[['IDA', 'IMP', 'ISS', 'IEA'], ['IDA', 'IBA', 'IEA'], ['IDA', 'IMP', 'IGI', 'ISS', 'IEA'], ['IDA'], ['IBA'], ['IEA'], ['IDA', 'IMP', 'ISS', 'IEA'], ['IDA', 'IEA'], ['IDA', 'ISS', 'IEA'], ['ISS', 'IEA'], ['IDA', 'IMP', 'IBA', 'IEA'], ['IDA'], ['IDA', 'IMP', 'IGI', 'ISS', 'IEA'], ['IDA', 'ISS'], ['ISS', 'IEA'], ['IDA', 'ISS'], ['IEA'], ['IDA', 'IMP', 'ISS', 'IC', 'IEA'], ['IDA'], ['ISS', 'IEA'], ['…
GO:BP	GO:0051252	regulation of RNA metabolic process	7.33365e-08	1	"Any process that modulates the frequency, rate or extent of the chemical reactions and pathways involving RNA." [GOC:ai]	3783	88	43	21128	0.488636	0.0113666	query_1	['GO:0016070', 'GO:0019219', 'GO:0060255']	['PAX6', 'HES6', 'ASCL1', 'BTG1', 'EGR1', 'NEUROG2', 'BTG2', 'PTMA', 'GLI3', 'JUND', 'EOMES', 'ZBTB20', 'EGFR', 'IER2', 'FOS', 'PABPC1', 'CSRNP1', 'SETBP1', 'RPL23', 'PHIP', 'FEZF2', 'JUN', 'TFAP2C', 'CHD1', 'INSM1', 'HES1', 'POU3F3', 'BBX', 'JAG1', 'TCF4', 'FGFR2', 'SOX6', 'SOX4', 'DLL1', 'BCLAF1', 'MYCN', 'SALL1', 'PRKCQ', 'ZNF292', 'CHD7', 'ATXN1', 'HMGB1', 'ZFP36L1']	[['IDA', 'IMP', 'ISS', 'IBA', 'IEA'], ['ISS', 'IBA', 'TAS', 'IEA'], ['IDA', 'IBA', 'IEA'], ['NAS'], ['IDA', 'IMP', 'IGI', 'IBA', 'IEA'], ['ISS', 'IBA', 'IEA'], ['IDA', 'IEA'], ['IBA'], ['IDA', 'IMP', 'ISS', 'IBA', 'IEA'], ['IDA', 'IBA', 'TAS', 'IC', 'IEA'], ['IDA', 'ISS', 'IBA', 'IEA'], ['IBA', 'IEA'], ['IDA', 'IMP'], ['IDA'], ['IDA', 'IMP', 'IGI', 'ISS', 'IBA', 'TAS', 'IC', 'IEA'], ['IDA', 'ISS'…
GO:MF	GO:0003677	DNA binding	7.8004e-08	1	"Any molecular function by which a gene product interacts selectively and non-covalently with DNA (deoxyribonucleic acid)." [GOC:dph, GOC:jl, GOC:tb, GOC:vw]	2526	89	35	20171	0.393258	0.0138559	query_1	['GO:0003676']	['PAX6', 'HES6', 'ASCL1', 'EGR1', 'NEUROG2', 'GLI3', 'JUND', 'EOMES', 'ZBTB20', 'EGFR', 'IER2', 'FOS', 'CSRNP1', 'SETBP1', 'FEZF2', 'JUN', 'RPS27', 'TFAP2C', 'CHD1', 'INSM1', 'HES1', 'POU3F3', 'BBX', 'TCF4', 'CERS6', 'SOX6', 'SOX4', 'BCLAF1', 'MYCN', 'SALL1', 'ZNF292', 'CHD7', 'ATXN1', 'HMGB1', 'ZFP36L1']	[['IDA', 'ISS', 'IBA', 'TAS', 'IEA'], ['IDA', 'IBA', 'IEA'], ['IDA', 'IBA', 'IEA'], ['IDA', 'IBA', 'IEA'], ['IDA', 'ISS', 'IBA', 'IEA'], ['IDA', 'IBA', 'IEA'], ['IDA', 'IBA', 'IEA'], ['IDA', 'ISS', 'IBA', 'IEA'], ['IDA', 'ISS', 'IBA', 'IEA'], ['NAS'], ['IEA'], ['IDA', 'IMP', 'IBA', 'IEA'], ['IBA', 'IEA'], ['IEA'], ['IEA'], ['IDA', 'IBA', 'TAS', 'IEA'], ['NAS'], ['IDA', 'IBA', 'IEA'], ['IBA', 'IEA…
GO:BP	GO:0006355	regulation of DNA-templated transcription	8.21073e-08	1	"Any process that modulates the frequency, rate or extent of cellular DNA-templated transcription." [GOC:go_curators, GOC:txnOH]	3465	88	41	21128	0.465909	0.0118326	query_1	['GO:0006351', 'GO:0010468', 'GO:1903506']	['PAX6', 'HES6', 'ASCL1', 'BTG1', 'EGR1', 'NEUROG2', 'BTG2', 'PTMA', 'GLI3', 'JUND', 'EOMES', 'ZBTB20', 'EGFR', 'IER2', 'FOS', 'CSRNP1', 'SETBP1', 'RPL23', 'PHIP', 'FEZF2', 'JUN', 'TFAP2C', 'CHD1', 'INSM1', 'HES1', 'POU3F3', 'BBX', 'JAG1', 'TCF4', 'FGFR2', 'SOX6', 'SOX4', 'DLL1', 'BCLAF1', 'MYCN', 'SALL1', 'PRKCQ', 'ZNF292', 'CHD7', 'ATXN1', 'HMGB1']	[['IDA', 'IMP', 'ISS', 'IBA', 'IEA'], ['ISS', 'IBA', 'TAS', 'IEA'], ['IDA', 'IBA', 'IEA'], ['NAS'], ['IDA', 'IMP', 'IGI', 'IBA', 'IEA'], ['ISS', 'IBA', 'IEA'], ['IEA'], ['IBA'], ['IDA', 'IMP', 'ISS', 'IBA', 'IEA'], ['IDA', 'IBA', 'TAS', 'IC', 'IEA'], ['IDA', 'ISS', 'IBA', 'IEA'], ['IBA', 'IEA'], ['IDA', 'IMP'], ['IDA'], ['IDA', 'IMP', 'IGI', 'ISS', 'IBA', 'TAS', 'IC', 'IEA'], ['ISS', 'IBA', 'IEA'…
GO:BP	GO:1903506	regulation of nucleic acid-templated transcription	8.36534e-08	1	"Any process that modulates the frequency, rate or extent of nucleic acid-templated transcription." [GO_REF:0000058, GOC:pr, GOC:TermGenie, GOC:txnOH, GOC:vw]	3467	88	41	21128	0.465909	0.0118258	query_1	['GO:0097659', 'GO:2001141']	['PAX6', 'HES6', 'ASCL1', 'BTG1', 'EGR1', 'NEUROG2', 'BTG2', 'PTMA', 'GLI3', 'JUND', 'EOMES', 'ZBTB20', 'EGFR', 'IER2', 'FOS', 'CSRNP1', 'SETBP1', 'RPL23', 'PHIP', 'FEZF2', 'JUN', 'TFAP2C', 'CHD1', 'INSM1', 'HES1', 'POU3F3', 'BBX', 'JAG1', 'TCF4', 'FGFR2', 'SOX6', 'SOX4', 'DLL1', 'BCLAF1', 'MYCN', 'SALL1', 'PRKCQ', 'ZNF292', 'CHD7', 'ATXN1', 'HMGB1']	[['IDA', 'IMP', 'ISS', 'IBA', 'IEA'], ['ISS', 'IBA', 'TAS', 'IEA'], ['IDA', 'IBA', 'IEA'], ['NAS'], ['IDA', 'IMP', 'IGI', 'IBA', 'IEA'], ['ISS', 'IBA', 'IEA'], ['IEA'], ['IBA'], ['IDA', 'IMP', 'ISS', 'IBA', 'IEA'], ['IDA', 'IBA', 'TAS', 'IC', 'IEA'], ['IDA', 'ISS', 'IBA', 'IEA'], ['IBA', 'IEA'], ['IDA', 'IMP'], ['IDA'], ['IDA', 'IMP', 'IGI', 'ISS', 'IBA', 'TAS', 'IC', 'IEA'], ['ISS', 'IBA', 'IEA'…
GO:BP	GO:0048856	anatomical structure development	1.03146e-07	1	"The biological process whose specific outcome is the progression of an anatomical structure from an initial condition to its mature state. This process begins with the formation of the structure and ends with the mature structure, whatever form that may be including its natural destruction. An anatomical structure is any biological entity that occupies space and is distinguished from its surroun…	5861	88	54	21128	0.613636	0.00921344	query_1	['GO:0032502']	['PAX6', 'HES6', 'ASCL1', 'BTG1', 'EGR1', 'NEUROG2', 'BTG2', 'NPY', 'SYNE2', 'GLI3', 'JUND', 'MAP1B', 'ACTG1', 'EOMES', 'DHRS3', 'EGFR', 'IER2', 'FOS', 'ARC', 'FABP5', 'CSRNP1', 'PHIP', 'CKB', 'RNASEH2B', 'NASP', 'RPL13A', 'FEZF2', 'JUN', 'TFAP2C', 'SLC25A5', 'INSM1', 'HES1', 'POU3F3', 'BBX', 'JAG1', 'WEE1', 'TCF4', 'FGFR2', 'NAP1L1', 'CORO1C', 'FZD8', 'NRXN1', 'SOX6', 'SOX4', 'DLL1', 'SALL1', 'P…	[['IMP', 'ISS', 'IBA', 'TAS', 'NAS', 'IEA'], ['IBA', 'IEA'], ['IDA', 'IMP', 'IEP', 'ISS', 'IBA', 'NAS', 'IEA'], ['IDA', 'IMP', 'NAS'], ['ISS', 'IEA'], ['IBA', 'IEA'], ['IMP', 'IEA'], ['IEP', 'TAS'], ['IEA'], ['IMP', 'ISS', 'TAS', 'IEA'], ['IEA'], ['IDA', 'IBA', 'TAS', 'IEA'], ['IMP', 'IEA'], ['IMP', 'ISS', 'IBA', 'IEA'], ['IEA'], ['IMP', 'IEA'], ['ISS', 'IEA'], ['IEA'], ['IMP', 'ISS', 'TAS', 'IEA…
GO:BP	GO:2001141	regulation of RNA biosynthetic process	1.03564e-07	1	"Any process that modulates the frequency, rate or extent of RNA biosynthetic process." [GOC:dph]	3490	88	41	21128	0.465909	0.0117479	query_1	['GO:0010556', 'GO:0031326', 'GO:0032774', 'GO:0051252']	['PAX6', 'HES6', 'ASCL1', 'BTG1', 'EGR1', 'NEUROG2', 'BTG2', 'PTMA', 'GLI3', 'JUND', 'EOMES', 'ZBTB20', 'EGFR', 'IER2', 'FOS', 'CSRNP1', 'SETBP1', 'RPL23', 'PHIP', 'FEZF2', 'JUN', 'TFAP2C', 'CHD1', 'INSM1', 'HES1', 'POU3F3', 'BBX', 'JAG1', 'TCF4', 'FGFR2', 'SOX6', 'SOX4', 'DLL1', 'BCLAF1', 'MYCN', 'SALL1', 'PRKCQ', 'ZNF292', 'CHD7', 'ATXN1', 'HMGB1']	[['IDA', 'IMP', 'ISS', 'IBA', 'IEA'], ['ISS', 'IBA', 'TAS', 'IEA'], ['IDA', 'IBA', 'IEA'], ['NAS'], ['IDA', 'IMP', 'IGI', 'IBA', 'IEA'], ['ISS', 'IBA', 'IEA'], ['IEA'], ['IBA'], ['IDA', 'IMP', 'ISS', 'IBA', 'IEA'], ['IDA', 'IBA', 'TAS', 'IC', 'IEA'], ['IDA', 'ISS', 'IBA', 'IEA'], ['IBA', 'IEA'], ['IDA', 'IMP'], ['IDA'], ['IDA', 'IMP', 'IGI', 'ISS', 'IBA', 'TAS', 'IC', 'IEA'], ['ISS', 'IBA', 'IEA'…
GO:BP	GO:0031328	positive regulation of cellular biosynthetic process	1.4215e-07	1	"Any process that activates or increases the frequency, rate or extent of the chemical reactions and pathways resulting in the formation of substances, carried out by individual cells." [GOC:mah]	2037	88	31	21128	0.352273	0.0152185	query_1	['GO:0009891', 'GO:0031325', 'GO:0031326', 'GO:0044249']	['PAX6', 'ASCL1', 'EGR1', 'PTMA', 'GLI3', 'JUND', 'EOMES', 'EGFR', 'IER2', 'FOS', 'PABPC1', 'CSRNP1', 'PHIP', 'FEZF2', 'JUN', 'TFAP2C', 'HES1', 'POU3F3', 'JAG1', 'TCF4', 'FGFR2', 'SOX4', 'DLL1', 'BCLAF1', 'MYCN', 'SALL1', 'PRKCQ', 'ZNF292', 'CHD7', 'HMGB1', 'IRS2']	[['IDA', 'IMP', 'ISS', 'IEA'], ['IDA', 'IBA', 'IEA'], ['IDA', 'IMP', 'IGI', 'ISS', 'IEA'], ['IBA'], ['IDA', 'IMP', 'ISS', 'IEA'], ['IDA', 'IEA'], ['IDA', 'ISS', 'IEA'], ['IDA', 'IMP'], ['IDA'], ['IDA', 'IMP', 'IGI', 'ISS', 'IEA'], ['IDA'], ['ISS', 'IEA'], ['IDA', 'ISS'], ['IEA'], ['IDA', 'IMP', 'ISS', 'IC', 'IEA'], ['IDA'], ['ISS', 'IEA'], ['IDA', 'ISS', 'IEA'], ['IMP', 'IEA'], ['IDA', 'ISS'], ['…
GO:BP	GO:0007417	central nervous system development	1.47808e-07	1	"The process whose specific outcome is the progression of the central nervous system over time, from its formation to the mature structure. The central nervous system is the core nervous system that serves an integrating and coordinating function. In vertebrates it consists of the brain and spinal cord. In those invertebrates with a central nervous system it typically consists of a brain, cerebra…	1085	88	23	21128	0.261364	0.0211982	query_1	['GO:0007399', 'GO:0048731']	['PAX6', 'ASCL1', 'BTG2', 'NPY', 'SYNE2', 'GLI3', 'EOMES', 'EGFR', 'CKB', 'FEZF2', 'HES1', 'POU3F3', 'FGFR2', 'CORO1C', 'NRXN1', 'SOX6', 'SOX4', 'DLL1', 'SALL1', 'CHD7', 'ATXN1', 'DUSP10', 'IRS2']	[['ISS', 'TAS', 'IEA'], ['IEP', 'ISS', 'IEA'], ['IEA'], ['IEP'], ['IEA'], ['IEA'], ['IMP', 'IEA'], ['IEA'], ['HEP', 'IEA'], ['IEA'], ['ISS', 'IEA'], ['TAS', 'IEA'], ['ISS'], ['IEA'], ['ISS'], ['IDA', 'ISS', 'IBA'], ['ISS', 'IEA'], ['ISS', 'IEA'], ['IMP', 'IEP', 'ISS'], ['IMP', 'IBA', 'IEA'], ['ISS'], ['IEA'], ['IEA']]
GO:BP	GO:0002065	columnar/cuboidal epithelial cell differentiation	1.49385e-07	1	"The process in which a relatively unspecialized cell acquires specialized features of a columnar/cuboidal epithelial cell. A columnar/cuboidal epithelial cell is a cell usually found in a two dimensional sheet with a free surface. Columnar/cuboidal epithelial cells take on the shape of a column or cube." [GOC:dph]	118	88	10	21128	0.113636	0.0847458	query_1	['GO:0030855']	['PAX6', 'ASCL1', 'NPY', 'MAP1B', 'INSM1', 'HES1', 'JAG1', 'FGFR2', 'SOX4', 'DLL1']	[['IMP', 'IEA'], ['IEA'], ['TAS'], ['IDA'], ['ISS', 'IEA'], ['IEA'], ['IEA'], ['ISS'], ['ISS', 'IEA'], ['ISS', 'IEA']]
GO:BP	GO:0051171	regulation of nitrogen compound metabolic process	1.62759e-07	1	"Any process that modulates the frequency, rate or extent of the chemical reactions and pathways involving nitrogen or nitrogenous compounds." [GOC:ai, GOC:tb]	5724	88	53	21128	0.602273	0.00925926	query_1	['GO:0006807', 'GO:0019222']	['PAX6', 'EEF1A1', 'HES6', 'ASCL1', 'BTG1', 'EGR1', 'NEUROG2', 'BTG2', 'PTMA', 'NPY', 'GLI3', 'JUND', 'EOMES', 'ZBTB20', 'EGFR', 'IER2', 'FOS', 'PABPC1', 'CSRNP1', 'SETBP1', 'RPL23', 'PHIP', 'RPL13A', 'FEZF2', 'JUN', 'EIF4B', 'TFAP2C', 'CHD1', 'INSM1', 'HES1', 'POU3F3', 'BBX', 'JAG1', 'TCF4', 'FGFR2', 'CORO1C', 'FZD8', 'NRXN1', 'SOX6', 'SOX4', 'RPS20', 'DLL1', 'BCLAF1', 'MYCN', 'SALL1', 'PELI2', …	[['IDA', 'IMP', 'ISS', 'IBA', 'IEA'], ['NAS'], ['ISS', 'IBA', 'TAS', 'IEA'], ['IDA', 'IBA', 'IEA'], ['NAS'], ['IDA', 'IMP', 'IGI', 'ISS', 'IBA', 'IEA'], ['ISS', 'IBA', 'IEA'], ['IDA', 'IEA'], ['IBA'], ['IEA'], ['IDA', 'IMP', 'ISS', 'IBA', 'IEA'], ['IDA', 'IBA', 'TAS', 'IC', 'IEA'], ['IDA', 'ISS', 'IBA', 'IEA'], ['ISS', 'IBA', 'IEA'], ['IDA', 'IMP', 'IEA'], ['IDA'], ['IDA', 'IMP', 'IGI', 'ISS', 'I…
GO:BP	GO:0060563	neuroepithelial cell differentiation	1.99346e-07	1	"The process in which epiblast cells acquire specialized features of neuroepithelial cells." [GOC:dph, GOC:tb]	34	88	7	21128	0.0795455	0.205882	query_1	['GO:0002065']	['ASCL1', 'MAP1B', 'INSM1', 'HES1', 'JAG1', 'SOX4', 'DLL1']	[['IEA'], ['IDA'], ['ISS', 'IEA'], ['IEA'], ['IEA'], ['ISS', 'IEA'], ['IEA']]
GO:BP	GO:0006351	DNA-templated transcription	2.43126e-07	1	"The synthesis of an RNA transcript from a DNA template." [GOC:jl, GOC:txnOH]	3584	88	41	21128	0.465909	0.0114397	query_1	['GO:0097659']	['PAX6', 'HES6', 'ASCL1', 'BTG1', 'EGR1', 'NEUROG2', 'BTG2', 'PTMA', 'GLI3', 'JUND', 'EOMES', 'ZBTB20', 'EGFR', 'IER2', 'FOS', 'CSRNP1', 'SETBP1', 'RPL23', 'PHIP', 'FEZF2', 'JUN', 'TFAP2C', 'CHD1', 'INSM1', 'HES1', 'POU3F3', 'BBX', 'JAG1', 'TCF4', 'FGFR2', 'SOX6', 'SOX4', 'DLL1', 'BCLAF1', 'MYCN', 'SALL1', 'PRKCQ', 'ZNF292', 'CHD7', 'ATXN1', 'HMGB1']	[['IDA', 'IMP', 'ISS', 'IBA', 'IEA'], ['ISS', 'IBA', 'TAS', 'IEA'], ['IDA', 'IBA', 'IEA'], ['NAS', 'IEA'], ['IDA', 'IMP', 'IGI', 'IBA', 'IEA'], ['ISS', 'IBA', 'IEA'], ['IEA'], ['IBA', 'TAS'], ['IDA', 'IMP', 'ISS', 'IBA', 'IEA'], ['IDA', 'IBA', 'TAS', 'IC', 'IEA'], ['IDA', 'ISS', 'IBA', 'IEA'], ['IBA', 'IEA'], ['IDA', 'IMP'], ['IDA'], ['IDA', 'IMP', 'IGI', 'ISS', 'IBA', 'TAS', 'IC', 'IEA'], ['ISS'…
GO:BP	GO:0097659	nucleic acid-templated transcription	2.45303e-07	1	"The synthesis of an RNA transcript from a nucleic acid template (DNA or RNA)." [GOC:pr, GOC:txnOH, GOC:vw]	3585	88	41	21128	0.465909	0.0114365	query_1	['GO:0010467', 'GO:0032774']	['PAX6', 'HES6', 'ASCL1', 'BTG1', 'EGR1', 'NEUROG2', 'BTG2', 'PTMA', 'GLI3', 'JUND', 'EOMES', 'ZBTB20', 'EGFR', 'IER2', 'FOS', 'CSRNP1', 'SETBP1', 'RPL23', 'PHIP', 'FEZF2', 'JUN', 'TFAP2C', 'CHD1', 'INSM1', 'HES1', 'POU3F3', 'BBX', 'JAG1', 'TCF4', 'FGFR2', 'SOX6', 'SOX4', 'DLL1', 'BCLAF1', 'MYCN', 'SALL1', 'PRKCQ', 'ZNF292', 'CHD7', 'ATXN1', 'HMGB1']	[['IDA', 'IMP', 'ISS', 'IBA', 'IEA'], ['ISS', 'IBA', 'TAS', 'IEA'], ['IDA', 'IBA', 'IEA'], ['NAS', 'IEA'], ['IDA', 'IMP', 'IGI', 'IBA', 'IEA'], ['ISS', 'IBA', 'IEA'], ['IEA'], ['IBA', 'TAS'], ['IDA', 'IMP', 'ISS', 'IBA', 'IEA'], ['IDA', 'IBA', 'TAS', 'IC', 'IEA'], ['IDA', 'ISS', 'IBA', 'IEA'], ['IBA', 'IEA'], ['IDA', 'IMP'], ['IDA'], ['IDA', 'IMP', 'IGI', 'ISS', 'IBA', 'TAS', 'IC', 'IEA'], ['ISS'…
GO:BP	GO:0030900	forebrain development	2.55326e-07	1	"The process whose specific outcome is the progression of the forebrain over time, from its formation to the mature structure. The forebrain is the anterior of the three primary divisions of the developing chordate brain or the corresponding part of the adult brain (in vertebrates, includes especially the cerebral hemispheres, the thalamus, and the hypothalamus and especially in higher vertebrate…	402	88	15	21128	0.170455	0.0373134	query_1	['GO:0007420', 'GO:0048856']	['PAX6', 'ASCL1', 'BTG2', 'NPY', 'SYNE2', 'GLI3', 'EOMES', 'EGFR', 'FEZF2', 'HES1', 'POU3F3', 'FGFR2', 'CORO1C', 'SALL1', 'CHD7']	[['IEA'], ['IEP', 'IEA'], ['IEA'], ['IEP'], ['IEA'], ['IEA'], ['IEA'], ['IEA'], ['IEA'], ['ISS', 'IEA'], ['IEA'], ['ISS'], ['IEA'], ['IMP', 'IEP', 'ISS'], ['IEA']]
GO:BP	GO:0050794	regulation of cellular process	2.70511e-07	1	"Any process that modulates the frequency, rate or extent of a cellular process, any of those that are carried out at the cellular level, but are not necessarily restricted to a single cell. For example, cell communication occurs among more than one cell, but occurs at the cellular level." [GOC:go_curators]	11139	88	75	21128	0.852273	0.0067331	query_1	['GO:0009987', 'GO:0050789']	['PAX6', 'EEF1A1', 'HES6', 'ASCL1', 'BTG1', 'EGR1', 'NEUROG2', 'BTG2', 'PTMA', 'NPY', 'SYNE2', 'GLI3', 'JUND', 'MAP1B', 'ACTG1', 'EOMES', 'ZBTB20', 'CNKSR2', 'DHRS3', 'EGFR', 'IER2', 'FOS', 'PABPC1', 'ARC', 'FABP5', 'CSRNP1', 'SETBP1', 'RPL23', 'PHIP', 'RNASEH2B', 'RPL13A', 'FEZF2', 'JUN', 'EIF4B', 'TFAP2C', 'SLC25A5', 'STXBP6', 'CHD1', 'DLGAP1', 'MAGI1', 'INSM1', 'HES1', 'POU3F3', 'BBX', 'JAG1',…	[['IDA', 'IMP', 'ISS', 'IBA', 'IEA'], ['IDA', 'NAS'], ['ISS', 'IBA', 'TAS', 'IEA'], ['IDA', 'IMP', 'ISS', 'IBA', 'IEA'], ['IDA', 'IMP', 'IBA', 'NAS', 'IEA'], ['IDA', 'IMP', 'IGI', 'ISS', 'IBA', 'IEA'], ['ISS', 'IBA', 'IEA'], ['IDA', 'IMP', 'IBA', 'TAS', 'IEA'], ['IMP', 'IBA'], ['IBA', 'TAS', 'IEA'], ['ISS', 'IEA'], ['IDA', 'IMP', 'ISS', 'IBA', 'TAS', 'IEA'], ['IDA', 'IBA', 'TAS', 'IC', 'IEA'], ['…
GO:BP	GO:0045893	positive regulation of DNA-templated transcription	2.85608e-07	1	"Any process that activates or increases the frequency, rate or extent of cellular DNA-templated transcription." [GOC:go_curators, GOC:txnOH]	1703	88	28	21128	0.318182	0.0164416	query_1	['GO:0006351', 'GO:0006355', 'GO:1903508']	['PAX6', 'ASCL1', 'EGR1', 'PTMA', 'GLI3', 'JUND', 'EOMES', 'EGFR', 'IER2', 'FOS', 'CSRNP1', 'PHIP', 'FEZF2', 'JUN', 'TFAP2C', 'HES1', 'POU3F3', 'JAG1', 'TCF4', 'FGFR2', 'SOX4', 'DLL1', 'BCLAF1', 'MYCN', 'SALL1', 'ZNF292', 'CHD7', 'HMGB1']	[['IDA', 'IMP', 'ISS', 'IEA'], ['IDA', 'IBA', 'IEA'], ['IDA', 'IMP', 'IGI', 'IEA'], ['IBA'], ['IDA', 'IMP', 'ISS', 'IEA'], ['IDA', 'IEA'], ['IDA', 'ISS', 'IEA'], ['IDA', 'IMP'], ['IDA'], ['IDA', 'IMP', 'IGI', 'ISS', 'IEA'], ['ISS', 'IEA'], ['IDA', 'ISS'], ['IEA'], ['IDA', 'IMP', 'ISS', 'IC', 'IEA'], ['IDA'], ['ISS', 'IEA'], ['IDA', 'ISS', 'IEA'], ['IMP', 'IEA'], ['IDA', 'ISS'], ['ISS'], ['IDA', '…
GO:BP	GO:1903508	positive regulation of nucleic acid-templated transcription	2.85608e-07	1	"Any process that activates or increases the frequency, rate or extent of nucleic acid-templated transcription." [GO_REF:0000058, GOC:pr, GOC:TermGenie, GOC:txnOH, GOC:vw]	1703	88	28	21128	0.318182	0.0164416	query_1	['GO:0097659', 'GO:1902680', 'GO:1903506']	['PAX6', 'ASCL1', 'EGR1', 'PTMA', 'GLI3', 'JUND', 'EOMES', 'EGFR', 'IER2', 'FOS', 'CSRNP1', 'PHIP', 'FEZF2', 'JUN', 'TFAP2C', 'HES1', 'POU3F3', 'JAG1', 'TCF4', 'FGFR2', 'SOX4', 'DLL1', 'BCLAF1', 'MYCN', 'SALL1', 'ZNF292', 'CHD7', 'HMGB1']	[['IDA', 'IMP', 'ISS', 'IEA'], ['IDA', 'IBA', 'IEA'], ['IDA', 'IMP', 'IGI', 'IEA'], ['IBA'], ['IDA', 'IMP', 'ISS', 'IEA'], ['IDA', 'IEA'], ['IDA', 'ISS', 'IEA'], ['IDA', 'IMP'], ['IDA'], ['IDA', 'IMP', 'IGI', 'ISS', 'IEA'], ['ISS', 'IEA'], ['IDA', 'ISS'], ['IEA'], ['IDA', 'IMP', 'ISS', 'IC', 'IEA'], ['IDA'], ['ISS', 'IEA'], ['IDA', 'ISS', 'IEA'], ['IMP', 'IEA'], ['IDA', 'ISS'], ['ISS'], ['IDA', '…
GO:BP	GO:1902680	positive regulation of RNA biosynthetic process	3.14097e-07	1	"Any process that activates or increases the frequency, rate or extent of RNA biosynthetic process." [GO:jl, GO_REF:0000058, GOC:TermGenie]	1710	88	28	21128	0.318182	0.0163743	query_1	['GO:0010557', 'GO:0031328', 'GO:0032774', 'GO:0051254', 'GO:2001141']	['PAX6', 'ASCL1', 'EGR1', 'PTMA', 'GLI3', 'JUND', 'EOMES', 'EGFR', 'IER2', 'FOS', 'CSRNP1', 'PHIP', 'FEZF2', 'JUN', 'TFAP2C', 'HES1', 'POU3F3', 'JAG1', 'TCF4', 'FGFR2', 'SOX4', 'DLL1', 'BCLAF1', 'MYCN', 'SALL1', 'ZNF292', 'CHD7', 'HMGB1']	[['IDA', 'IMP', 'ISS', 'IEA'], ['IDA', 'IBA', 'IEA'], ['IDA', 'IMP', 'IGI', 'IEA'], ['IBA'], ['IDA', 'IMP', 'ISS', 'IEA'], ['IDA', 'IEA'], ['IDA', 'ISS', 'IEA'], ['IDA', 'IMP'], ['IDA'], ['IDA', 'IMP', 'IGI', 'ISS', 'IEA'], ['ISS', 'IEA'], ['IDA', 'ISS'], ['IEA'], ['IDA', 'IMP', 'ISS', 'IC', 'IEA'], ['IDA'], ['ISS', 'IEA'], ['IDA', 'ISS', 'IEA'], ['IMP', 'IEA'], ['IDA', 'ISS'], ['ISS'], ['IDA', '…
GO:BP	GO:0032774	RNA biosynthetic process	3.40375e-07	1	"The chemical reactions and pathways resulting in the formation of RNA, ribonucleic acid, one of the two main type of nucleic acid, consisting of a long, unbranched macromolecule formed from ribonucleotides joined in 3',5'-phosphodiester linkage. Includes polymerization of ribonucleotide monomers. Refers not only to transcription but also to e.g. viral RNA replication." [GOC:mah, GOC:txnOH]	3622	88	41	21128	0.465909	0.0113197	query_1	['GO:0009059', 'GO:0016070', 'GO:0034654']	['PAX6', 'HES6', 'ASCL1', 'BTG1', 'EGR1', 'NEUROG2', 'BTG2', 'PTMA', 'GLI3', 'JUND', 'EOMES', 'ZBTB20', 'EGFR', 'IER2', 'FOS', 'CSRNP1', 'SETBP1', 'RPL23', 'PHIP', 'FEZF2', 'JUN', 'TFAP2C', 'CHD1', 'INSM1', 'HES1', 'POU3F3', 'BBX', 'JAG1', 'TCF4', 'FGFR2', 'SOX6', 'SOX4', 'DLL1', 'BCLAF1', 'MYCN', 'SALL1', 'PRKCQ', 'ZNF292', 'CHD7', 'ATXN1', 'HMGB1']	[['IDA', 'IMP', 'ISS', 'IBA', 'IEA'], ['ISS', 'IBA', 'TAS', 'IEA'], ['IDA', 'IBA', 'IEA'], ['NAS', 'IEA'], ['IDA', 'IMP', 'IGI', 'IBA', 'IEA'], ['ISS', 'IBA', 'IEA'], ['IEA'], ['IBA', 'TAS'], ['IDA', 'IMP', 'ISS', 'IBA', 'IEA'], ['IDA', 'IBA', 'TAS', 'IC', 'IEA'], ['IDA', 'ISS', 'IBA', 'IEA'], ['IBA', 'IEA'], ['IDA', 'IMP'], ['IDA'], ['IDA', 'IMP', 'IGI', 'ISS', 'IBA', 'TAS', 'IC', 'IEA'], ['ISS'…
GO:BP	GO:0008283	cell population proliferation	3.88106e-07	1	"The multiplication or reproduction of cells, resulting in the expansion of a cell population." [GOC:mah, GOC:mb]	1985	88	30	21128	0.340909	0.0151134	query_1	['GO:0009987']	['PAX6', 'ASCL1', 'BTG1', 'EGR1', 'BTG2', 'NPY', 'GLI3', 'JUND', 'EGFR', 'FOS', 'RPL23', 'PHIP', 'RNASEH2B', 'FEZF2', 'JUN', 'TFAP2C', 'SLC25A5', 'INSM1', 'HES1', 'POU3F3', 'JAG1', 'FGFR2', 'NAP1L1', 'SOX4', 'DLL1', 'PRKCQ', 'DUSP10', 'HMGB1', 'ZFP36L1', 'IRS2']	[['IEA'], ['IEA'], ['IDA', 'IBA', 'IEA'], ['ISS'], ['IMP', 'IBA', 'TAS', 'IEA'], ['IEA'], ['IEA'], ['IBA'], ['IDA', 'IMP', 'IBA', 'IEA'], ['IEA'], ['IMP'], ['ISS'], ['IEA'], ['IEA'], ['IMP', 'IBA', 'IEA'], ['IBA'], ['IMP'], ['IDA', 'ISS', 'IEA'], ['ISS', 'IEA'], ['ISS', 'IEA'], ['NAS', 'IEA'], ['IDA', 'IMP', 'IGI', 'ISS', 'TAS', 'IEA'], ['ISS', 'TAS', 'IEA'], ['IMP', 'ISS', 'IEA'], ['ISS', 'IEA']…
GO:BP	GO:0021953	central nervous system neuron differentiation	5.13148e-07	1	"The process in which a relatively unspecialized cell acquires specialized features of a neuron whose cell body resides in the central nervous system." [GO_REF:0000021, GOC:cls, GOC:dgh, GOC:dph, GOC:jid]	179	88	11	21128	0.125	0.0614525	query_1	['GO:0007417', 'GO:0030182']	['PAX6', 'ASCL1', 'BTG2', 'NPY', 'GLI3', 'EOMES', 'FEZF2', 'HES1', 'FGFR2', 'NRXN1', 'SOX4']	[['IEA'], ['IEP', 'ISS', 'IEA'], ['IEA'], ['IEP'], ['IEA'], ['IEA'], ['IEA'], ['ISS', 'IEA'], ['ISS'], ['ISS'], ['ISS', 'IEA']]
GO:BP	GO:0008284	positive regulation of cell population proliferation	5.89999e-07	1	"Any process that activates or increases the rate or extent of cell proliferation." [GOC:go_curators]	953	88	21	21128	0.238636	0.0220357	query_1	['GO:0008283', 'GO:0042127', 'GO:0048522']	['PAX6', 'ASCL1', 'EGR1', 'NPY', 'GLI3', 'EGFR', 'RPL23', 'PHIP', 'RNASEH2B', 'JUN', 'SLC25A5', 'INSM1', 'HES1', 'POU3F3', 'FGFR2', 'NAP1L1', 'SOX4', 'DLL1', 'PRKCQ', 'HMGB1', 'IRS2']	[['IEA'], ['IEA'], ['ISS'], ['IEA'], ['IEA'], ['IDA', 'IMP', 'IBA', 'IEA'], ['IMP'], ['ISS'], ['IEA'], ['IMP', 'IEA'], ['IMP'], ['ISS', 'IEA'], ['ISS', 'IEA'], ['ISS', 'IEA'], ['IDA', 'IMP', 'IGI', 'ISS', 'IEA'], ['ISS', 'TAS', 'IEA'], ['IMP', 'IEA'], ['ISS', 'IEA'], ['IEA'], ['IMP'], ['ISS', 'NAS', 'IEA']]
GO:BP	GO:0009893	positive regulation of metabolic process	6.01823e-07	1	"Any process that activates or increases the frequency, rate or extent of the chemical reactions and pathways within a cell or an organism." [GOC:go_curators]	3857	88	42	21128	0.477273	0.0108893	query_1	['GO:0008152', 'GO:0019222', 'GO:0048518']	['PAX6', 'ASCL1', 'EGR1', 'BTG2', 'PTMA', 'NPY', 'GLI3', 'JUND', 'ACTG1', 'EOMES', 'ZBTB20', 'EGFR', 'IER2', 'FOS', 'PABPC1', 'FABP5', 'CSRNP1', 'RPL23', 'PHIP', 'FEZF2', 'JUN', 'TFAP2C', 'SLC25A5', 'HES1', 'POU3F3', 'JAG1', 'TCF4', 'FGFR2', 'FZD8', 'NRXN1', 'SOX4', 'DLL1', 'BCLAF1', 'MYCN', 'SALL1', 'PELI2', 'PRKCQ', 'ZNF292', 'CHD7', 'HMGB1', 'ZFP36L1', 'IRS2']	[['IDA', 'IMP', 'ISS', 'IEA'], ['IDA', 'IBA', 'IEA'], ['IDA', 'IMP', 'IGI', 'ISS', 'IEA'], ['IDA'], ['IBA'], ['IEA'], ['IDA', 'IMP', 'ISS', 'IEA'], ['IDA', 'IEA'], ['IMP'], ['IDA', 'ISS', 'IEA'], ['ISS', 'IEA'], ['IDA', 'IMP', 'IBA', 'IEA'], ['IDA'], ['IDA', 'IMP', 'IGI', 'ISS', 'IEA'], ['IDA', 'ISS', 'TAS'], ['ISS', 'IEA'], ['ISS', 'IEA'], ['IMP'], ['IDA', 'ISS'], ['IEA'], ['IDA', 'IMP', 'ISS', …
GO:BP	GO:0030182	neuron differentiation	6.94071e-07	1	"The process in which a relatively unspecialized cell acquires specialized features of a neuron." [GOC:mah]	1401	88	25	21128	0.284091	0.0178444	query_1	['GO:0030154', 'GO:0048699']	['PAX6', 'ASCL1', 'NEUROG2', 'BTG2', 'NPY', 'GLI3', 'MAP1B', 'EOMES', 'IER2', 'ARC', 'FEZF2', 'JUN', 'INSM1', 'HES1', 'JAG1', 'WEE1', 'TCF4', 'FGFR2', 'FZD8', 'NRXN1', 'SOX4', 'DLL1', 'SALL1', 'PRKCQ', 'HMGB1']	[['NAS', 'IEA'], ['IDA', 'IMP', 'IEP', 'ISS', 'IBA', 'IEA'], ['IBA', 'IEA'], ['IMP', 'IEA'], ['IEP'], ['IEA'], ['IBA', 'TAS', 'IEA'], ['IEA'], ['ISS', 'IEA'], ['ISS', 'TAS', 'IEA'], ['IEA'], ['IEA'], ['ISS', 'IBA', 'IEA'], ['ISS', 'IBA', 'IEA'], ['IEA'], ['IEA'], ['ISS'], ['ISS'], ['ISS'], ['IGI', 'ISS', 'TAS', 'IC'], ['ISS', 'IEA'], ['ISS', 'IEA'], ['ISS'], ['TAS'], ['ISS']]
GO:BP	GO:0048518	positive regulation of biological process	6.98855e-07	1	"Any process that activates or increases the frequency, rate or extent of a biological process. Biological processes are regulated by many means; examples include the control of gene expression, protein modification or interaction with a protein or substrate molecule." [GOC:jid]	6348	88	55	21128	0.625	0.00866415	query_1	['GO:0008150', 'GO:0050789']	['PAX6', 'ASCL1', 'BTG1', 'EGR1', 'BTG2', 'PTMA', 'NPY', 'SYNE2', 'GLI3', 'JUND', 'MAP1B', 'ACTG1', 'EOMES', 'ZBTB20', 'EGFR', 'IER2', 'FOS', 'PABPC1', 'ARC', 'FABP5', 'CSRNP1', 'RPL23', 'PHIP', 'RNASEH2B', 'FEZF2', 'JUN', 'TFAP2C', 'SLC25A5', 'MAGI1', 'INSM1', 'HES1', 'POU3F3', 'JAG1', 'TCF4', 'FGFR2', 'NAP1L1', 'CORO1C', 'FZD8', 'NRXN1', 'SOX6', 'SOX4', 'CRHR2', 'RPS20', 'DLL1', 'BCLAF1', 'MYCN…	[['IDA', 'IMP', 'ISS', 'IEA'], ['IDA', 'ISS', 'IBA', 'IEA'], ['IDA', 'IMP', 'NAS'], ['IDA', 'IMP', 'IGI', 'ISS', 'IEA'], ['IDA'], ['IBA'], ['ISS', 'IEA'], ['ISS', 'IEA'], ['IDA', 'IMP', 'ISS', 'IEA'], ['IDA', 'IEA'], ['IEA'], ['IMP'], ['IDA', 'ISS', 'IEA'], ['ISS', 'IEA'], ['IDA', 'IMP', 'IBA', 'IEA'], ['IDA'], ['IDA', 'IMP', 'IGI', 'ISS', 'IEA'], ['IDA', 'IMP', 'ISS', 'TAS'], ['ISS', 'IBA', 'TAS…
GO:CC	GO:0000785	chromatin	8.81785e-07	1	"The ordered and organized complex of DNA, protein, and sometimes RNA, that forms the chromosome." [GOC:elh, PMID:20404130]	1363	89	23	22112	0.258427	0.0168745	query_1	['GO:0005694', 'GO:0110165']	['PAX6', 'HES6', 'ASCL1', 'EGR1', 'NEUROG2', 'JUND', 'EOMES', 'FOS', 'CSRNP1', 'NASP', 'JUN', 'TFAP2C', 'CHD1', 'HES1', 'POU3F3', 'BBX', 'TCF4', 'NAP1L1', 'SOX6', 'SOX4', 'MYCN', 'SALL1', 'CHD7']	[['IDA', 'ISA', 'IEA'], ['ISA'], ['ISA'], ['IDA', 'ISA'], ['ISA'], ['ISA', 'TAS'], ['IEA'], ['ISA'], ['ISA'], ['IDA'], ['IDA', 'ISA'], ['ISA'], ['IBA'], ['IEA'], ['ISA'], ['ISA'], ['IDA', 'ISA'], ['IBA'], ['ISA'], ['ISA'], ['ISA', 'TAS'], ['IDA'], ['IBA']]
GO:BP	GO:0019219	regulation of nucleobase-containing compound metabolic process	1.0411e-06	1	"Any cellular process that modulates the frequency, rate or extent of the chemical reactions and pathways involving nucleobases, nucleosides, nucleotides and nucleic acids." [GOC:go_curators]	4097	88	43	21128	0.488636	0.0104955	query_1	['GO:0006139', 'GO:0031323', 'GO:0051171', 'GO:0080090']	['PAX6', 'HES6', 'ASCL1', 'BTG1', 'EGR1', 'NEUROG2', 'BTG2', 'PTMA', 'GLI3', 'JUND', 'EOMES', 'ZBTB20', 'EGFR', 'IER2', 'FOS', 'PABPC1', 'CSRNP1', 'SETBP1', 'RPL23', 'PHIP', 'FEZF2', 'JUN', 'TFAP2C', 'CHD1', 'INSM1', 'HES1', 'POU3F3', 'BBX', 'JAG1', 'TCF4', 'FGFR2', 'SOX6', 'SOX4', 'DLL1', 'BCLAF1', 'MYCN', 'SALL1', 'PRKCQ', 'ZNF292', 'CHD7', 'ATXN1', 'HMGB1', 'ZFP36L1']	[['IDA', 'IMP', 'ISS', 'IBA', 'IEA'], ['ISS', 'IBA', 'TAS', 'IEA'], ['IDA', 'IBA', 'IEA'], ['NAS'], ['IDA', 'IMP', 'IGI', 'IBA', 'IEA'], ['ISS', 'IBA', 'IEA'], ['IDA', 'IEA'], ['IBA'], ['IDA', 'IMP', 'ISS', 'IBA', 'IEA'], ['IDA', 'IBA', 'TAS', 'IC', 'IEA'], ['IDA', 'ISS', 'IBA', 'IEA'], ['ISS', 'IBA', 'IEA'], ['IDA', 'IMP'], ['IDA'], ['IDA', 'IMP', 'IGI', 'ISS', 'IBA', 'TAS', 'IC', 'IEA'], ['IDA'…
GO:BP	GO:0048505	regulation of timing of cell differentiation	1.20492e-06	1	"The process controlling the activation and/or rate at which relatively unspecialized cells acquire specialized features. Any process that modulates the rate, frequency or extent of the XXX at a consistent predetermined time point during its development." [GOC:bf, GOC:dph, GOC:jid, GOC:tb]	11	88	5	21128	0.0568182	0.454545	query_1	['GO:0040034', 'GO:0045595']	['PAX6', 'ASCL1', 'HES1', 'JAG1', 'DLL1']	[['IEA'], ['IEA'], ['IEA'], ['IEA'], ['IEA']]
GO:BP	GO:0040034	regulation of development, heterochronic	1.20492e-06	1	"Any process that modulates the consistent predetermined time point at which an integrated living unit or organism progresses from an initial condition to a later condition and the rate at which this time point is reached." [PMID:9442909]	11	88	5	21128	0.0568182	0.454545	query_1	['GO:0050793']	['PAX6', 'ASCL1', 'HES1', 'JAG1', 'DLL1']	[['IEA'], ['IEA'], ['IEA'], ['IEA'], ['IEA']]
GO:MF	GO:0000981	DNA-binding transcription factor activity, RNA polymerase II-specific	1.53609e-06	1	"A DNA-binding transcription factor activity that modulates the transcription of specific gene sets transcribed by RNA polymerase II." [GOC:txnOH-2018]	1360	89	24	20171	0.269663	0.0176471	query_1	['GO:0003700']	['PAX6', 'HES6', 'ASCL1', 'EGR1', 'NEUROG2', 'GLI3', 'JUND', 'EOMES', 'ZBTB20', 'FOS', 'CSRNP1', 'FEZF2', 'JUN', 'TFAP2C', 'INSM1', 'HES1', 'POU3F3', 'BBX', 'TCF4', 'SOX6', 'SOX4', 'MYCN', 'SALL1', 'ZNF292']	[['IDA', 'ISA', 'IBA', 'IEA'], ['ISA', 'IBA', 'IEA'], ['IDA', 'ISA', 'IBA'], ['IDA', 'ISA', 'IBA', 'IEA'], ['ISA', 'IBA'], ['IBA'], ['ISA', 'IBA', 'IEA'], ['IBA'], ['IBA', 'IEA'], ['IDA', 'ISA', 'IBA', 'IEA'], ['ISA', 'IBA', 'IEA'], ['IEA'], ['IDA', 'IMP', 'ISA', 'IBA', 'IC'], ['IDA', 'ISA', 'IBA'], ['IDA', 'IBA'], ['ISS', 'IBA', 'IEA'], ['ISA', 'IBA', 'IEA'], ['ISA', 'IBA'], ['ISS', 'ISA', 'IBA'…
GO:BP	GO:0072359	circulatory system development	1.7158e-06	1	"The process whose specific outcome is the progression of the circulatory system over time, from its formation to the mature structure. The circulatory system is the organ system that passes nutrients (such as amino acids and electrolytes), gases, hormones, blood cells, etc. to and from cells in the body to help fight diseases and help stabilize body temperature and pH to maintain homeostasis." […	1118	88	22	21128	0.25	0.019678	query_1	['GO:0048731']	['PAX6', 'ASCL1', 'BTG1', 'EGR1', 'GLI3', 'ACTG1', 'EOMES', 'DHRS3', 'EGFR', 'JUN', 'HES1', 'JAG1', 'FGFR2', 'FZD8', 'NRXN1', 'SOX6', 'SOX4', 'DLL1', 'SALL1', 'CHD7', 'COL5A1', 'ZFP36L1']	[['IMP'], ['IEA'], ['IMP'], ['ISS'], ['IEA'], ['IMP'], ['IEA'], ['IEA'], ['IMP'], ['IEA'], ['ISS', 'IEA'], ['IMP', 'ISS', 'NAS', 'IC', 'IEA'], ['ISS'], ['IEA'], ['ISS', 'IEA'], ['IMP'], ['ISS', 'IEA'], ['ISS', 'IEA'], ['IMP', 'ISS'], ['IMP', 'IBA', 'IEA'], ['IEA'], ['IEA']]
GO:BP	GO:0051173	positive regulation of nitrogen compound metabolic process	1.74781e-06	1	"Any process that activates or increases the frequency, rate or extent of the chemical reactions and pathways involving nitrogen or nitrogenous compounds." [GOC:ai, GOC:tb]	3154	88	37	21128	0.420455	0.0117311	query_1	['GO:0006807', 'GO:0009893', 'GO:0051171']	['PAX6', 'ASCL1', 'EGR1', 'BTG2', 'PTMA', 'NPY', 'GLI3', 'JUND', 'EOMES', 'ZBTB20', 'EGFR', 'IER2', 'FOS', 'PABPC1', 'CSRNP1', 'PHIP', 'FEZF2', 'JUN', 'TFAP2C', 'HES1', 'POU3F3', 'JAG1', 'TCF4', 'FGFR2', 'FZD8', 'NRXN1', 'SOX4', 'DLL1', 'BCLAF1', 'MYCN', 'SALL1', 'PELI2', 'PRKCQ', 'ZNF292', 'CHD7', 'HMGB1', 'ZFP36L1']	[['IDA', 'IMP', 'ISS', 'IEA'], ['IDA', 'IBA', 'IEA'], ['IDA', 'IMP', 'IGI', 'ISS', 'IEA'], ['IDA'], ['IBA'], ['IEA'], ['IDA', 'IMP', 'ISS', 'IEA'], ['IDA', 'IEA'], ['IDA', 'ISS', 'IEA'], ['ISS', 'IEA'], ['IDA', 'IMP', 'IEA'], ['IDA'], ['IDA', 'IMP', 'IGI', 'ISS', 'IEA'], ['IDA', 'ISS'], ['ISS', 'IEA'], ['IDA', 'ISS'], ['IEA'], ['IDA', 'IMP', 'ISS', 'IC', 'IEA'], ['IDA'], ['ISS', 'IEA'], ['IDA', '…
GO:BP	GO:0048699	generation of neurons	1.97151e-06	1	"The process in which nerve cells are generated. This includes the production of neuroblasts and their differentiation into neurons." [GOC:nln]	1473	88	25	21128	0.284091	0.0169722	query_1	['GO:0022008']	['PAX6', 'ASCL1', 'NEUROG2', 'BTG2', 'NPY', 'GLI3', 'MAP1B', 'EOMES', 'IER2', 'ARC', 'FEZF2', 'JUN', 'INSM1', 'HES1', 'JAG1', 'WEE1', 'TCF4', 'FGFR2', 'FZD8', 'NRXN1', 'SOX4', 'DLL1', 'SALL1', 'PRKCQ', 'HMGB1']	[['NAS', 'IEA'], ['IDA', 'IMP', 'IEP', 'ISS', 'IBA', 'IEA'], ['IBA', 'IEA'], ['IMP', 'IEA'], ['IEP'], ['IEA'], ['IBA', 'TAS', 'IEA'], ['IEA'], ['ISS', 'IEA'], ['ISS', 'TAS', 'IEA'], ['IEA'], ['IEA'], ['ISS', 'IBA', 'IEA'], ['ISS', 'IBA', 'IEA'], ['IEA'], ['IEA'], ['ISS'], ['ISS'], ['ISS'], ['IGI', 'ISS', 'TAS', 'IC'], ['ISS', 'IEA'], ['ISS', 'IEA'], ['ISS'], ['TAS'], ['ISS']]
GO:BP	GO:0009888	tissue development	2.19113e-06	1	"The process whose specific outcome is the progression of a tissue over time, from its formation to the mature structure." [ISBN:0471245208]	1995	88	29	21128	0.329545	0.0145363	query_1	['GO:0048856']	['PAX6', 'ASCL1', 'BTG1', 'EGR1', 'BTG2', 'NPY', 'GLI3', 'MAP1B', 'ACTG1', 'EOMES', 'EGFR', 'FOS', 'ARC', 'FABP5', 'JUN', 'INSM1', 'HES1', 'POU3F3', 'JAG1', 'FGFR2', 'CORO1C', 'SOX6', 'SOX4', 'DLL1', 'SALL1', 'CHD7', 'DUSP10', 'COL5A1', 'ZFP36L1']	[['IMP', 'IEA'], ['ISS', 'NAS', 'IEA'], ['IMP'], ['ISS', 'IEA'], ['IEA'], ['TAS'], ['IEA'], ['IDA'], ['IMP'], ['ISS', 'IBA', 'IEA'], ['IEA'], ['IEA'], ['IEA'], ['TAS'], ['IEA'], ['ISS', 'IEA'], ['ISS', 'IEA'], ['ISS', 'IEA'], ['ISS', 'NAS', 'IEA'], ['ISS', 'IEA'], ['IMP', 'IBA'], ['IDA', 'IMP', 'ISS', 'IBA'], ['ISS', 'IEA'], ['ISS', 'IEA'], ['IEP', 'ISS'], ['IEA'], ['ISS', 'IEA'], ['IDA', 'IMP', …
GO:BP	GO:0048519	negative regulation of biological process	2.5626e-06	1	"Any process that stops, prevents, or reduces the frequency, rate or extent of a biological process. Biological processes are regulated by many means; examples include the control of gene expression, protein modification or interaction with a protein or substrate molecule." [GOC:jid]	5927	88	52	21128	0.590909	0.00877341	query_1	['GO:0008150', 'GO:0050789']	['PAX6', 'HES6', 'ASCL1', 'BTG1', 'EGR1', 'BTG2', 'PTMA', 'NPY', 'GLI3', 'JUND', 'MAP1B', 'EOMES', 'ZBTB20', 'DHRS3', 'EGFR', 'PABPC1', 'ARC', 'FABP5', 'RPL23', 'PHIP', 'RNASEH2B', 'RPL13A', 'FEZF2', 'JUN', 'TFAP2C', 'SLC25A5', 'STXBP6', 'INSM1', 'HES1', 'POU3F3', 'JAG1', 'WEE1', 'FGFR2', 'SHISA2', 'CORO1C', 'NRXN1', 'SOX6', 'SOX4', 'RPS20', 'DLL1', 'BCLAF1', 'MYCN', 'SALL1', 'PRKCQ', 'CHD7', 'AT…	[['ISS', 'IEA'], ['IEA'], ['IDA', 'IMP', 'IEA'], ['IDA', 'IBA', 'NAS', 'IEA'], ['IEA'], ['IDA', 'IMP', 'IBA', 'TAS', 'IEA'], ['IMP', 'IBA'], ['IEA'], ['IDA', 'ISS', 'IEA'], ['IDA'], ['IEA'], ['ISS', 'IEA'], ['IEA'], ['IEA'], ['IDA', 'IMP', 'IBA', 'TAS'], ['IDA', 'ISS', 'TAS', 'IEA'], ['ISS', 'IEA'], ['IEA'], ['IDA', 'IMP'], ['IDA', 'ISS'], ['IEA'], ['IDA', 'IMP', 'IBA', 'IEA'], ['IEA'], ['IDA', '…
GO:CC	GO:0030054	cell junction	2.62128e-06	1	"A cellular component that forms a specialized region of connection between two or more cells, or between a cell and the extracellular matrix, or between two membrane-bound components of a cell, such as flagella." [GOC:aruk, GOC:bc, GOC:mah, http://www.vivo.colostate.edu/hbooks/cmb/cells/pmemb/junctions_a.html, ISBN:0198506732, PMID:26820516, PMID:28096264]	2122	89	28	22112	0.314607	0.0131951	query_1	['GO:0110165']	['RPS8', 'NPY', 'RPLP0', 'SYNE2', 'MAP1B', 'ACTG1', 'RPS11', 'CNKSR2', 'EGFR', 'PABPC1', 'ARC', 'FABP5', 'RPL23', 'RPL13A', 'RPS27', 'STXBP6', 'DLGAP1', 'MAGI1', 'JAG1', 'FGFR2', 'KLHL24', 'CORO1C', 'NRXN1', 'CRHR2', 'RPS20', 'DLL1', 'COL4A5', 'LIMA1']	[['HDA'], ['IEA'], ['EXP', 'IDA', 'HDA'], ['IDA', 'IEA'], ['IBA', 'IEA'], ['IDA', 'ISS', 'IEA'], ['HDA'], ['IEA'], ['IDA', 'HDA'], ['HDA'], ['ISS', 'IEA'], ['ISS', 'IEA'], ['HDA'], ['HDA'], ['EXP', 'IDA'], ['HDA'], ['IBA', 'IEA'], ['IDA', 'ISS', 'IBA', 'TAS', 'IEA'], ['ISS', 'IEA'], ['ISS'], ['IDA', 'IEA'], ['HDA', 'IEA'], ['ISS', 'TAS', 'NAS', 'IC', 'IEA'], ['IBA'], ['IEA'], ['ISS', 'IEA'], ['IE…
GO:BP	GO:0010604	positive regulation of macromolecule metabolic process	2.94371e-06	1	"Any process that increases the frequency, rate or extent of the chemical reactions and pathways involving macromolecules, any molecule of high relative molecular mass, the structure of which essentially comprises the multiple repetition of units derived, actually or conceptually, from molecules of low relative molecular mass." [GOC:dph, GOC:tb]	3540	88	39	21128	0.443182	0.0110169	query_1	['GO:0009893', 'GO:0043170', 'GO:0060255']	['PAX6', 'ASCL1', 'EGR1', 'BTG2', 'PTMA', 'GLI3', 'JUND', 'ACTG1', 'EOMES', 'ZBTB20', 'EGFR', 'IER2', 'FOS', 'PABPC1', 'CSRNP1', 'RPL23', 'PHIP', 'FEZF2', 'JUN', 'TFAP2C', 'HES1', 'POU3F3', 'JAG1', 'TCF4', 'FGFR2', 'FZD8', 'NRXN1', 'SOX4', 'DLL1', 'BCLAF1', 'MYCN', 'SALL1', 'PELI2', 'PRKCQ', 'ZNF292', 'CHD7', 'HMGB1', 'ZFP36L1', 'IRS2']	[['IDA', 'IMP', 'ISS', 'IEA'], ['IDA', 'IBA', 'IEA'], ['IDA', 'IMP', 'IGI', 'ISS', 'IEA'], ['IDA'], ['IBA'], ['IDA', 'IMP', 'ISS', 'IEA'], ['IDA', 'IEA'], ['IMP'], ['IDA', 'ISS', 'IEA'], ['IEA'], ['IDA', 'IMP', 'IEA'], ['IDA'], ['IDA', 'IMP', 'IGI', 'ISS', 'IEA'], ['IDA', 'ISS', 'TAS'], ['ISS', 'IEA'], ['IMP'], ['IDA', 'ISS'], ['IEA'], ['IDA', 'IMP', 'ISS', 'IC', 'IEA'], ['IDA'], ['ISS', 'IEA'], …
GO:MF	GO:0003700	DNA-binding transcription factor activity	3.34633e-06	1	"A transcription regulator activity that modulates transcription of gene sets via selective and non-covalent binding to a specific double-stranded genomic DNA sequence (sometimes referred to as a motif) within a cis-regulatory region. Regulatory regions include promoters (proximal and distal) and enhancers. Genes are transcriptional units, and include bacterial operons." [GOC:txnOH-2018]	1415	89	24	20171	0.269663	0.0169611	query_1	['GO:0140110']	['PAX6', 'HES6', 'ASCL1', 'EGR1', 'NEUROG2', 'GLI3', 'JUND', 'EOMES', 'ZBTB20', 'FOS', 'CSRNP1', 'FEZF2', 'JUN', 'TFAP2C', 'INSM1', 'HES1', 'POU3F3', 'BBX', 'TCF4', 'SOX6', 'SOX4', 'MYCN', 'SALL1', 'ZNF292']	[['IDA', 'ISA', 'IBA', 'TAS', 'IEA'], ['ISA', 'IBA', 'TAS', 'IEA'], ['IDA', 'ISA', 'IBA', 'IEA'], ['IDA', 'ISA', 'IBA', 'IEA'], ['ISA', 'IBA'], ['IDA', 'IBA', 'IEA'], ['ISA', 'IBA', 'IEA'], ['IBA', 'IEA'], ['IBA', 'IEA'], ['IDA', 'IMP', 'ISA', 'IBA', 'IEA'], ['ISS', 'ISA', 'IBA', 'IEA'], ['IEA'], ['IDA', 'IMP', 'ISA', 'IBA', 'IC', 'IEA'], ['IDA', 'ISA', 'IBA', 'TAS', 'IEA'], ['IDA', 'IBA', 'IEA']…
GO:MF	GO:0000978	RNA polymerase II cis-regulatory region sequence-specific DNA binding	3.59337e-06	1	"Binding to a specific upstream regulatory DNA sequence (transcription factor recognition sequence or binding site) located in cis relative to the transcription start site (i.e., on the same strand of DNA) of a gene transcribed by RNA polymerase II." [GOC:txnOH-2018]	1191	89	22	20171	0.247191	0.0184719	query_1	['GO:0000977', 'GO:0000987']	['PAX6', 'HES6', 'ASCL1', 'EGR1', 'NEUROG2', 'GLI3', 'JUND', 'EOMES', 'ZBTB20', 'FOS', 'FEZF2', 'JUN', 'TFAP2C', 'INSM1', 'HES1', 'POU3F3', 'TCF4', 'SOX6', 'SOX4', 'MYCN', 'SALL1', 'CHD7']	[['IDA', 'IBA', 'IEA'], ['IBA'], ['IDA'], ['IDA', 'IBA', 'IEA'], ['ISS', 'IBA'], ['IDA', 'IBA'], ['IBA', 'IEA'], ['IBA'], ['IBA'], ['IDA', 'IBA', 'IEA'], ['IEA'], ['IDA', 'IBA'], ['IDA'], ['IDA', 'IBA'], ['ISS', 'IBA', 'IEA'], ['IBA'], ['IDA', 'ISS', 'IBA'], ['IBA'], ['IDA', 'IBA', 'IEA'], ['IDA'], ['IBA', 'IEA'], ['IEA']]
GO:MF	GO:0140110	transcription regulator activity	4.0255e-06	1	"A molecular function that controls the rate, timing and/or magnitude of gene transcription. The function of transcriptional regulators is to modulate gene expression at the transcription step so that they are expressed in the right cell at the right time and in the right amount throughout the life of the cell and the organism. Genes are transcriptional units, and include bacterial operons." [GOC…	1929	89	28	20171	0.314607	0.0145153	query_1	['GO:0003674']	['PAX6', 'HES6', 'ASCL1', 'BTG1', 'EGR1', 'NEUROG2', 'BTG2', 'GLI3', 'JUND', 'EOMES', 'ZBTB20', 'FOS', 'CSRNP1', 'FEZF2', 'JUN', 'TFAP2C', 'INSM1', 'HES1', 'POU3F3', 'BBX', 'TCF4', 'SOX6', 'SOX4', 'BCLAF1', 'MYCN', 'SALL1', 'ZNF292', 'HMGB1']	[['IDA', 'ISA', 'IBA', 'TAS', 'IEA'], ['ISA', 'IBA', 'TAS', 'IEA'], ['IDA', 'ISA', 'IBA', 'IEA'], ['NAS'], ['IDA', 'ISA', 'IBA', 'IEA'], ['ISA', 'IBA'], ['IEA'], ['IDA', 'IBA', 'IEA'], ['ISA', 'IBA', 'IEA'], ['IBA', 'IEA'], ['IBA', 'IEA'], ['IDA', 'IMP', 'ISA', 'IBA', 'IEA'], ['ISS', 'ISA', 'IBA', 'IEA'], ['IEA'], ['IDA', 'IMP', 'ISA', 'IBA', 'IC', 'IEA'], ['IDA', 'ISA', 'IBA', 'TAS', 'IEA'], ['I…
REAC	REAC:R-HSA-156827	L13a-mediated translational silencing of Ceruloplasmin expression	4.37432e-06	1	L13a-mediated translational silencing of Ceruloplasmin expression	112	61	9	10777	0.147541	0.0803571	query_1	['REAC:R-HSA-72613']	['RPS8', 'RPLP0', 'RPS11', 'PABPC1', 'RPL23', 'RPL13A', 'EIF4B', 'RPS27', 'RPS20']	[['REAC'], ['REAC'], ['REAC'], ['REAC'], ['REAC'], ['REAC'], ['REAC'], ['REAC'], ['REAC']]
GO:BP	GO:0010558	negative regulation of macromolecule biosynthetic process	4.73518e-06	1	"Any process that decreases the rate, frequency or extent of the chemical reactions and pathways resulting in the formation of a macromolecule, any molecule of high relative molecular mass, the structure of which essentially comprises the multiple repetition of units derived, actually or conceptually, from molecules of low relative molecular mass." [GOC:dph, GOC:tb]	1537	88	25	21128	0.284091	0.0162655	query_1	['GO:0009059', 'GO:0009890', 'GO:0010556', 'GO:0010605']	['PAX6', 'HES6', 'ASCL1', 'EGR1', 'BTG2', 'GLI3', 'JUND', 'EOMES', 'ZBTB20', 'PABPC1', 'RPL23', 'RPL13A', 'FEZF2', 'JUN', 'TFAP2C', 'INSM1', 'HES1', 'POU3F3', 'FGFR2', 'SOX6', 'BCLAF1', 'SALL1', 'ATXN1', 'HMGB1', 'ZFP36L1']	[['ISS', 'IEA'], ['IEA'], ['IDA'], ['IEA'], ['IDA', 'IEA'], ['IDA', 'IEA'], ['IDA'], ['ISS', 'IEA'], ['IEA'], ['IDA', 'ISS'], ['IMP'], ['IDA', 'IMP', 'IBA', 'IEA'], ['IEA'], ['IDA', 'IMP'], ['IEA'], ['IDA', 'IBA'], ['IDA', 'IEA'], ['ISS', 'IEA'], ['ISS'], ['IEA'], ['IDA', 'TAS', 'IEA'], ['IDA', 'IEA'], ['IDA', 'IBA', 'IEA'], ['IDA', 'IMP', 'IGI'], ['IDA', 'IMP', 'ISS', 'IEA']]
GO:MF	GO:0000987	cis-regulatory region sequence-specific DNA binding	4.86384e-06	1	"Binding to a specific upstream regulatory DNA sequence (transcription factor recognition sequence or binding site) located in cis relative to the transcription start site (i.e., on the same strand of DNA) of a gene transcribed by some RNA polymerase. The proximal promoter is in cis with and relatively close to the core promoter." [GOC:txnOH-2018]	1211	89	22	20171	0.247191	0.0181668	query_1	['GO:0000976']	['PAX6', 'HES6', 'ASCL1', 'EGR1', 'NEUROG2', 'GLI3', 'JUND', 'EOMES', 'ZBTB20', 'FOS', 'FEZF2', 'JUN', 'TFAP2C', 'INSM1', 'HES1', 'POU3F3', 'TCF4', 'SOX6', 'SOX4', 'MYCN', 'SALL1', 'CHD7']	[['IDA', 'IBA', 'IEA'], ['IBA'], ['IDA'], ['IDA', 'IBA', 'IEA'], ['ISS', 'IBA'], ['IDA', 'IBA'], ['IBA', 'IEA'], ['IBA'], ['IBA'], ['IDA', 'IBA', 'IEA'], ['IEA'], ['IDA', 'IBA'], ['IDA'], ['IDA', 'IBA'], ['ISS', 'IBA', 'IEA'], ['IBA'], ['IDA', 'ISS', 'IBA'], ['IBA'], ['IDA', 'IBA', 'IEA'], ['IDA'], ['IBA', 'IEA'], ['IEA']]
GO:BP	GO:0032502	developmental process	4.96378e-06	1	"A biological process whose specific outcome is the progression of an integrated living unit: an anatomical structure (which may be a subcellular structure, cell, tissue, or organ), or organism over time from an initial condition to a later condition." [GOC:isa_complete]	6446	88	54	21128	0.613636	0.00837729	query_1	['GO:0008150']	['PAX6', 'HES6', 'ASCL1', 'BTG1', 'EGR1', 'NEUROG2', 'BTG2', 'NPY', 'SYNE2', 'GLI3', 'JUND', 'MAP1B', 'ACTG1', 'EOMES', 'DHRS3', 'EGFR', 'IER2', 'FOS', 'ARC', 'FABP5', 'CSRNP1', 'PHIP', 'CKB', 'RNASEH2B', 'NASP', 'RPL13A', 'FEZF2', 'JUN', 'TFAP2C', 'SLC25A5', 'INSM1', 'HES1', 'POU3F3', 'BBX', 'JAG1', 'WEE1', 'TCF4', 'FGFR2', 'NAP1L1', 'CORO1C', 'FZD8', 'NRXN1', 'SOX6', 'SOX4', 'DLL1', 'SALL1', 'P…	[['IMP', 'ISS', 'IBA', 'TAS', 'NAS', 'IEA'], ['IBA', 'IEA'], ['IDA', 'IMP', 'IEP', 'ISS', 'IBA', 'NAS', 'IEA'], ['IDA', 'IMP', 'NAS'], ['ISS', 'IEA'], ['IBA', 'IEA'], ['IMP', 'IEA'], ['IEP', 'TAS', 'IEA'], ['IEA'], ['IMP', 'ISS', 'TAS', 'IEA'], ['IEA'], ['IDA', 'IBA', 'TAS', 'IEA'], ['IMP', 'IEA'], ['IMP', 'ISS', 'IBA', 'IEA'], ['IEA'], ['IMP', 'IBA', 'IEA'], ['ISS', 'IEA'], ['IEA'], ['IMP', 'ISS…
GO:BP	GO:0051094	positive regulation of developmental process	5.93211e-06	1	"Any process that activates or increases the rate or extent of development, the biological process whose specific outcome is the progression of an organism over time from an initial condition (e.g. a zygote, or a young adult) to a later condition (e.g. a multicellular animal or an aged adult)." [GOC:ai]	1311	88	23	21128	0.261364	0.0175439	query_1	['GO:0032502', 'GO:0048518', 'GO:0050793']	['PAX6', 'ASCL1', 'BTG1', 'GLI3', 'JUND', 'MAP1B', 'FOS', 'FEZF2', 'INSM1', 'HES1', 'JAG1', 'TCF4', 'FGFR2', 'NAP1L1', 'CORO1C', 'NRXN1', 'SOX6', 'SOX4', 'DLL1', 'CHD7', 'DUSP10', 'HMGB1', 'ZFP36L1']	[['IEA'], ['ISS', 'IEA'], ['IDA', 'IMP', 'NAS'], ['ISS', 'IEA'], ['IEA'], ['IEA'], ['IEA'], ['IEA'], ['ISS', 'IEA'], ['ISS', 'IEA'], ['ISS', 'IEA'], ['ISS'], ['ISS'], ['ISS', 'IEA'], ['IMP'], ['ISS', 'TAS', 'IEA'], ['IDA', 'IBA'], ['IDA', 'ISS', 'IEA'], ['ISS', 'IEA'], ['IEA'], ['IMP'], ['IMP'], ['IDA', 'ISS', 'IEA']]
GO:BP	GO:0007507	heart development	5.99331e-06	1	"The process whose specific outcome is the progression of the heart over time, from its formation to the mature structure. The heart is a hollow, muscular organ, which, by contracting rhythmically, keeps up the circulation of the blood." [GOC:jid, UBERON:0000948]	590	88	16	21128	0.181818	0.0271186	query_1	['GO:0048513', 'GO:0072359']	['ASCL1', 'GLI3', 'EOMES', 'DHRS3', 'EGFR', 'JUN', 'HES1', 'JAG1', 'FGFR2', 'SOX6', 'SOX4', 'DLL1', 'SALL1', 'CHD7', 'COL5A1', 'ZFP36L1']	[['IEA'], ['IEA'], ['IEA'], ['IEA'], ['IMP'], ['IEA'], ['ISS', 'IEA'], ['IMP', 'ISS', 'NAS', 'IC', 'IEA'], ['ISS'], ['IMP'], ['ISS', 'IEA'], ['ISS', 'IEA'], ['IMP', 'ISS'], ['IMP', 'IBA', 'IEA'], ['IEA'], ['IEA']]
GO:BP	GO:0019222	regulation of metabolic process	7.4884e-06	1	"Any process that modulates the frequency, rate or extent of the chemical reactions and pathways within a cell or an organism." [GOC:go_curators]	7386	88	58	21128	0.659091	0.00785269	query_1	['GO:0008152', 'GO:0050789']	['PAX6', 'EEF1A1', 'HES6', 'ASCL1', 'BTG1', 'EGR1', 'NEUROG2', 'BTG2', 'PTMA', 'NPY', 'GLI3', 'JUND', 'ACTG1', 'EOMES', 'ZBTB20', 'EGFR', 'IER2', 'FOS', 'PABPC1', 'FABP5', 'CSRNP1', 'SETBP1', 'RPL23', 'PHIP', 'RNASEH2B', 'RPL13A', 'FEZF2', 'JUN', 'EIF4B', 'TFAP2C', 'SLC25A5', 'CHD1', 'INSM1', 'HES1', 'POU3F3', 'BBX', 'JAG1', 'TCF4', 'FGFR2', 'CORO1C', 'FZD8', 'NRXN1', 'SOX6', 'SOX4', 'RPS20', 'DL…	[['IDA', 'IMP', 'ISS', 'IBA', 'IEA'], ['IDA', 'NAS'], ['ISS', 'IBA', 'TAS', 'IEA'], ['IDA', 'ISS', 'IBA', 'IEA'], ['NAS'], ['IDA', 'IMP', 'IGI', 'ISS', 'IBA', 'IEA'], ['ISS', 'IBA', 'IEA'], ['IDA', 'IEA'], ['IBA'], ['IEA'], ['IDA', 'IMP', 'ISS', 'IBA', 'IEA'], ['IDA', 'IBA', 'TAS', 'IC', 'IEA'], ['IMP'], ['IDA', 'ISS', 'IBA', 'IEA'], ['ISS', 'IBA', 'IEA'], ['IDA', 'IMP', 'IBA', 'IEA'], ['IDA'], […
REAC	REAC:R-HSA-72613	Eukaryotic Translation Initiation	8.03846e-06	1	Eukaryotic Translation Initiation	120	61	9	10777	0.147541	0.075	query_1	['REAC:R-HSA-72766']	['RPS8', 'RPLP0', 'RPS11', 'PABPC1', 'RPL23', 'RPL13A', 'EIF4B', 'RPS27', 'RPS20']	[['REAC'], ['REAC'], ['REAC'], ['REAC'], ['REAC'], ['REAC'], ['REAC'], ['REAC'], ['REAC']]
REAC	REAC:R-HSA-72737	Cap-dependent Translation Initiation	8.03846e-06	1	Cap-dependent Translation Initiation	120	61	9	10777	0.147541	0.075	query_1	['REAC:R-HSA-72613']	['RPS8', 'RPLP0', 'RPS11', 'PABPC1', 'RPL23', 'RPL13A', 'EIF4B', 'RPS27', 'RPS20']	[['REAC'], ['REAC'], ['REAC'], ['REAC'], ['REAC'], ['REAC'], ['REAC'], ['REAC'], ['REAC']]
GO:BP	GO:0031327	negative regulation of cellular biosynthetic process	1.02083e-05	1	"Any process that stops, prevents, or reduces the frequency, rate or extent of the chemical reactions and pathways resulting in the formation of substances, carried out by individual cells." [GOC:mah]	1596	88	25	21128	0.284091	0.0156642	query_1	['GO:0009890', 'GO:0031324', 'GO:0031326', 'GO:0044249']	['PAX6', 'HES6', 'ASCL1', 'EGR1', 'BTG2', 'GLI3', 'JUND', 'EOMES', 'ZBTB20', 'PABPC1', 'RPL23', 'RPL13A', 'FEZF2', 'JUN', 'TFAP2C', 'INSM1', 'HES1', 'POU3F3', 'FGFR2', 'SOX6', 'BCLAF1', 'SALL1', 'ATXN1', 'HMGB1', 'ZFP36L1']	[['ISS', 'IEA'], ['IEA'], ['IDA'], ['IEA'], ['IDA', 'IEA'], ['IDA', 'IEA'], ['IDA'], ['ISS', 'IEA'], ['IEA'], ['IDA', 'ISS'], ['IMP'], ['IDA', 'IMP', 'IBA', 'IEA'], ['IEA'], ['IDA', 'IMP'], ['IEA'], ['IDA', 'IBA'], ['IDA', 'IEA'], ['ISS', 'IEA'], ['ISS'], ['IEA'], ['IDA', 'TAS', 'IEA'], ['IDA', 'IEA'], ['IDA', 'IBA', 'IEA'], ['IDA', 'IMP', 'IGI'], ['IDA', 'IMP', 'ISS', 'IEA']]
GO:MF	GO:0000976	transcription cis-regulatory region binding	1.09134e-05	1	"Binding to a specific sequence of DNA that is part of a regulatory region that controls transcription of that section of the DNA. The transcribed region might be described as a gene, cistron, or operon." [GOC:txnOH]	1504	89	24	20171	0.269663	0.0159574	query_1	['GO:0001067', 'GO:1990837']	['PAX6', 'HES6', 'ASCL1', 'EGR1', 'NEUROG2', 'GLI3', 'JUND', 'EOMES', 'ZBTB20', 'FOS', 'FEZF2', 'JUN', 'TFAP2C', 'INSM1', 'HES1', 'POU3F3', 'BBX', 'TCF4', 'SOX6', 'SOX4', 'MYCN', 'SALL1', 'CHD7', 'HMGB1']	[['IDA', 'ISS', 'IBA', 'IEA'], ['IBA', 'IEA'], ['IDA', 'IBA'], ['IDA', 'IBA', 'IEA'], ['ISS', 'IBA'], ['IDA', 'IBA', 'IEA'], ['IDA', 'IBA', 'IEA'], ['IBA', 'IEA'], ['ISS', 'IBA', 'IEA'], ['IDA', 'IMP', 'IBA', 'IEA'], ['IEA'], ['IDA', 'IBA', 'IEA'], ['IDA', 'IBA'], ['IDA', 'IBA'], ['ISS', 'IBA', 'IEA'], ['IBA'], ['IBA'], ['IDA', 'ISS', 'IBA'], ['IDA', 'IBA'], ['IDA', 'ISS', 'IBA', 'IEA'], ['IDA'],…
GO:BP	GO:0021543	pallium development	1.11282e-05	1	"The process whose specific outcome is the progression of the pallium over time, from its formation to the mature structure. The pallium is the roof region of the telencephalon." [GO_REF:0000021, GOC:cls, GOC:dgh, GOC:dph, GOC:jid, PMID:12626695]	183	88	10	21128	0.113636	0.0546448	query_1	['GO:0021537', 'GO:0048856']	['PAX6', 'ASCL1', 'BTG2', 'NPY', 'SYNE2', 'GLI3', 'EOMES', 'EGFR', 'FEZF2', 'POU3F3']	[['IEA'], ['IEA'], ['IEA'], ['IEP'], ['IEA'], ['IEA'], ['IEA'], ['IEA'], ['IEA'], ['IEA']]
GO:MF	GO:0001067	transcription regulatory region nucleic acid binding	1.11956e-05	1	"Binding to a nucleic acid region that regulates a nucleic acid-based process. Such processes include transcription, DNA replication, and DNA repair." [GOC:txnOH]	1506	89	24	20171	0.269663	0.0159363	query_1	['GO:0003676']	['PAX6', 'HES6', 'ASCL1', 'EGR1', 'NEUROG2', 'GLI3', 'JUND', 'EOMES', 'ZBTB20', 'FOS', 'FEZF2', 'JUN', 'TFAP2C', 'INSM1', 'HES1', 'POU3F3', 'BBX', 'TCF4', 'SOX6', 'SOX4', 'MYCN', 'SALL1', 'CHD7', 'HMGB1']	[['IDA', 'ISS', 'IBA', 'IEA'], ['IBA', 'IEA'], ['IDA', 'IBA'], ['IDA', 'IBA', 'IEA'], ['ISS', 'IBA'], ['IDA', 'IBA', 'IEA'], ['IDA', 'IBA', 'IEA'], ['IBA', 'IEA'], ['ISS', 'IBA', 'IEA'], ['IDA', 'IMP', 'IBA', 'IEA'], ['IEA'], ['IDA', 'IBA', 'IEA'], ['IDA', 'IBA'], ['IDA', 'IBA'], ['ISS', 'IBA', 'IEA'], ['IBA'], ['IBA'], ['IDA', 'ISS', 'IBA'], ['IDA', 'IBA'], ['IDA', 'ISS', 'IBA', 'IEA'], ['IDA'],…
GO:BP	GO:0034654	nucleobase-containing compound biosynthetic process	1.30533e-05	1	"The chemical reactions and pathways resulting in the formation of nucleobases, nucleosides, nucleotides and nucleic acids." [GOC:mah]	4072	88	41	21128	0.465909	0.0100688	query_1	['GO:0006139', 'GO:0018130', 'GO:0019438', 'GO:0044271', 'GO:1901362']	['PAX6', 'HES6', 'ASCL1', 'BTG1', 'EGR1', 'NEUROG2', 'BTG2', 'PTMA', 'GLI3', 'JUND', 'EOMES', 'ZBTB20', 'EGFR', 'IER2', 'FOS', 'CSRNP1', 'SETBP1', 'RPL23', 'PHIP', 'FEZF2', 'JUN', 'TFAP2C', 'CHD1', 'INSM1', 'HES1', 'POU3F3', 'BBX', 'JAG1', 'TCF4', 'FGFR2', 'SOX6', 'SOX4', 'DLL1', 'BCLAF1', 'MYCN', 'SALL1', 'PRKCQ', 'ZNF292', 'CHD7', 'ATXN1', 'HMGB1']	[['IDA', 'IMP', 'ISS', 'IBA', 'IEA'], ['ISS', 'IBA', 'TAS', 'IEA'], ['IDA', 'IBA', 'IEA'], ['NAS', 'IEA'], ['IDA', 'IMP', 'IGI', 'IBA', 'IEA'], ['ISS', 'IBA', 'IEA'], ['IEA'], ['IBA', 'TAS'], ['IDA', 'IMP', 'ISS', 'IBA', 'IEA'], ['IDA', 'IBA', 'TAS', 'IC', 'IEA'], ['IDA', 'ISS', 'IBA', 'IEA'], ['IBA', 'IEA'], ['IDA', 'IMP'], ['IDA'], ['IDA', 'IMP', 'IGI', 'ISS', 'IBA', 'TAS', 'IC', 'IEA'], ['ISS'…
REAC	REAC:R-HSA-156902	Peptide chain elongation	1.37148e-05	1	Peptide chain elongation	90	61	8	10777	0.131148	0.0888889	query_1	['REAC:R-HSA-156842']	['EEF1A1', 'RPS8', 'RPLP0', 'RPS11', 'RPL23', 'RPL13A', 'RPS27', 'RPS20']	[['REAC'], ['REAC'], ['REAC'], ['REAC'], ['REAC'], ['REAC'], ['REAC'], ['REAC']]
GO:MF	GO:0000977	RNA polymerase II transcription regulatory region sequence-specific DNA binding	1.49156e-05	1	"Binding to a specific sequence of DNA that is part of a regulatory region that controls the transcription of a gene or cistron by RNA polymerase II." [GOC:txnOH]	1407	89	23	20171	0.258427	0.0163468	query_1	['GO:0000976']	['PAX6', 'HES6', 'ASCL1', 'EGR1', 'NEUROG2', 'GLI3', 'JUND', 'EOMES', 'ZBTB20', 'FOS', 'FEZF2', 'JUN', 'TFAP2C', 'INSM1', 'HES1', 'POU3F3', 'BBX', 'TCF4', 'SOX6', 'SOX4', 'MYCN', 'SALL1', 'CHD7']	[['IDA', 'IBA', 'IEA'], ['IBA', 'IEA'], ['IDA', 'IBA'], ['IDA', 'IBA', 'IEA'], ['ISS', 'IBA'], ['IDA', 'IBA', 'IEA'], ['IBA', 'IEA'], ['IBA', 'IEA'], ['IBA'], ['IDA', 'IMP', 'IBA', 'IEA'], ['IEA'], ['IDA', 'IBA'], ['IDA', 'IBA'], ['IDA', 'IBA'], ['ISS', 'IBA', 'IEA'], ['IBA'], ['IBA'], ['IDA', 'ISS', 'IBA'], ['IBA'], ['IDA', 'IBA', 'IEA'], ['IDA'], ['IBA', 'IEA'], ['IEA']]
GO:BP	GO:0009890	negative regulation of biosynthetic process	1.50679e-05	1	"Any process that stops, prevents, or reduces the rate of the chemical reactions and pathways resulting in the formation of substances." [GOC:go_curators]	1627	88	25	21128	0.284091	0.0153657	query_1	['GO:0009058', 'GO:0009889', 'GO:0009892']	['PAX6', 'HES6', 'ASCL1', 'EGR1', 'BTG2', 'GLI3', 'JUND', 'EOMES', 'ZBTB20', 'PABPC1', 'RPL23', 'RPL13A', 'FEZF2', 'JUN', 'TFAP2C', 'INSM1', 'HES1', 'POU3F3', 'FGFR2', 'SOX6', 'BCLAF1', 'SALL1', 'ATXN1', 'HMGB1', 'ZFP36L1']	[['ISS', 'IEA'], ['IEA'], ['IDA'], ['IEA'], ['IDA', 'IEA'], ['IDA', 'IEA'], ['IDA'], ['ISS', 'IEA'], ['IEA'], ['IDA', 'ISS'], ['IMP'], ['IDA', 'IMP', 'IBA', 'IEA'], ['IEA'], ['IDA', 'IMP'], ['IEA'], ['IDA', 'IBA'], ['IDA', 'IEA'], ['ISS', 'IEA'], ['ISS'], ['IEA'], ['IDA', 'TAS', 'IEA'], ['IDA', 'IEA'], ['IDA', 'IBA', 'IEA'], ['IDA', 'IMP', 'IGI'], ['IDA', 'IMP', 'ISS', 'IEA']]
GO:BP	GO:0016477	cell migration	1.5441e-05	1	"The controlled self-propelled movement of a cell from one site to a destination guided by molecular cues. Cell migration is a central process in the development and maintenance of multicellular organisms." [GOC:cjm, GOC:dph, GOC:ems, GOC:pf, Wikipedia:Cell_migration]	1502	88	24	21128	0.272727	0.0159787	query_1	['GO:0048870']	['PAX6', 'ASCL1', 'BTG1', 'SYNE2', 'GLI3', 'MAP1B', 'ACTG1', 'EOMES', 'EGFR', 'ARC', 'RPL13A', 'FEZF2', 'JUN', 'INSM1', 'HES1', 'POU3F3', 'JAG1', 'CORO1C', 'PRKCQ', 'DUSP10', 'LIMA1', 'HMGB1', 'COL5A1', 'IRS2']	[['IEA'], ['IEA'], ['NAS'], ['ISS', 'IEA'], ['IEA'], ['TAS'], ['IMP'], ['IEA'], ['IMP', 'IEA'], ['IMP'], ['IEA'], ['IEA'], ['IEA'], ['IEA'], ['IEA'], ['IEA'], ['IDA'], ['IMP', 'IGI', 'ISS', 'IBA', 'IEA'], ['IMP'], ['ISS', 'NAS', 'IEA'], ['ISS', 'IEA'], ['IDA', 'IMP', 'ISS'], ['IMP'], ['IEA']]
GO:BP	GO:0060255	regulation of macromolecule metabolic process	1.56085e-05	1	"Any process that modulates the frequency, rate or extent of the chemical reactions and pathways involving macromolecules, any molecule of high relative molecular mass, the structure of which essentially comprises the multiple repetition of units derived, actually or conceptually, from molecules of low relative molecular mass." [GOC:dph, GOC:tb]	6851	88	55	21128	0.625	0.00802803	query_1	['GO:0019222', 'GO:0043170']	['PAX6', 'EEF1A1', 'HES6', 'ASCL1', 'BTG1', 'EGR1', 'NEUROG2', 'BTG2', 'PTMA', 'GLI3', 'JUND', 'ACTG1', 'EOMES', 'ZBTB20', 'EGFR', 'IER2', 'FOS', 'PABPC1', 'CSRNP1', 'SETBP1', 'RPL23', 'PHIP', 'RNASEH2B', 'RPL13A', 'FEZF2', 'JUN', 'EIF4B', 'TFAP2C', 'CHD1', 'INSM1', 'HES1', 'POU3F3', 'BBX', 'JAG1', 'TCF4', 'FGFR2', 'CORO1C', 'FZD8', 'NRXN1', 'SOX6', 'SOX4', 'RPS20', 'DLL1', 'BCLAF1', 'MYCN', 'SAL…	[['IDA', 'IMP', 'ISS', 'IBA', 'IEA'], ['NAS'], ['ISS', 'IBA', 'TAS', 'IEA'], ['IDA', 'ISS', 'IBA', 'IEA'], ['NAS'], ['IDA', 'IMP', 'IGI', 'ISS', 'IBA', 'IEA'], ['ISS', 'IBA', 'IEA'], ['IDA', 'IEA'], ['IBA'], ['IDA', 'IMP', 'ISS', 'IBA', 'IEA'], ['IDA', 'IBA', 'TAS', 'IC', 'IEA'], ['IMP'], ['IDA', 'ISS', 'IBA', 'IEA'], ['IBA', 'IEA'], ['IDA', 'IMP', 'IEA'], ['IDA'], ['IDA', 'IMP', 'IGI', 'ISS', 'I…
GO:MF	GO:0003690	double-stranded DNA binding	1.66426e-05	1	"Binding to double-stranded DNA." [GOC:elh, GOC:vw]	1663	89	25	20171	0.280899	0.0150331	query_1	['GO:0003677']	['PAX6', 'HES6', 'ASCL1', 'EGR1', 'NEUROG2', 'GLI3', 'JUND', 'EOMES', 'ZBTB20', 'EGFR', 'FOS', 'FEZF2', 'JUN', 'TFAP2C', 'INSM1', 'HES1', 'POU3F3', 'BBX', 'TCF4', 'SOX6', 'SOX4', 'MYCN', 'SALL1', 'CHD7', 'HMGB1']	[['IDA', 'ISS', 'IBA', 'IEA'], ['IDA', 'IBA', 'IEA'], ['IDA', 'IBA', 'IEA'], ['IDA', 'IBA', 'IEA'], ['IDA', 'ISS', 'IBA'], ['IDA', 'IBA', 'IEA'], ['IDA', 'IBA', 'IEA'], ['IDA', 'IBA', 'IEA'], ['IDA', 'ISS', 'IBA', 'IEA'], ['NAS'], ['IDA', 'IMP', 'IBA', 'IEA'], ['IEA'], ['IDA', 'IBA', 'IEA'], ['IDA', 'IBA'], ['IDA', 'IBA'], ['IDA', 'ISS', 'IBA', 'IEA'], ['IBA'], ['IDA', 'IBA'], ['IDA', 'ISS', 'IBA…
GO:BP	GO:0030154	cell differentiation	1.7046e-05	1	"The process in which relatively unspecialized cells, e.g. embryonic or regenerative cells, acquire specialized structural and/or functional features that characterize the cells, tissues, or organs of the mature organism or some other relatively stable phase of the organism's life history. Differentiation includes the processes involved in commitment of a cell to a specific fate and its subsequen…	4287	88	42	21128	0.477273	0.00979706	query_1	['GO:0048869']	['PAX6', 'HES6', 'ASCL1', 'BTG1', 'EGR1', 'NEUROG2', 'BTG2', 'NPY', 'SYNE2', 'GLI3', 'JUND', 'MAP1B', 'ACTG1', 'EOMES', 'EGFR', 'IER2', 'FOS', 'ARC', 'FEZF2', 'JUN', 'SLC25A5', 'INSM1', 'HES1', 'POU3F3', 'JAG1', 'WEE1', 'TCF4', 'FGFR2', 'NAP1L1', 'CORO1C', 'FZD8', 'NRXN1', 'SOX6', 'SOX4', 'DLL1', 'SALL1', 'PRKCQ', 'CHD7', 'DUSP10', 'HMGB1', 'COL5A1', 'ZFP36L1']	[['IMP', 'ISS', 'NAS', 'IEA'], ['IBA', 'IEA'], ['IDA', 'IMP', 'IEP', 'ISS', 'IBA', 'NAS', 'IEA'], ['IDA', 'IMP', 'NAS'], ['IEA'], ['IBA', 'IEA'], ['IMP', 'IEA'], ['IEP', 'TAS'], ['IEA'], ['ISS', 'IEA'], ['IEA'], ['IDA', 'IBA', 'TAS', 'IEA'], ['IEA'], ['IMP', 'ISS', 'IBA', 'IEA'], ['IMP', 'IBA'], ['ISS', 'IEA'], ['IEA'], ['ISS', 'TAS', 'IEA'], ['IEA'], ['IEA'], ['ISS', 'IEA'], ['IDA', 'ISS', 'IBA'…
GO:MF	GO:0043565	sequence-specific DNA binding	1.74498e-05	1	"Binding to DNA of a specific nucleotide composition, e.g. GC-rich DNA binding, or with a specific sequence motif or type of DNA e.g. promotor binding or rDNA binding." [GOC:jl]	1667	89	25	20171	0.280899	0.014997	query_1	['GO:0003677']	['PAX6', 'HES6', 'ASCL1', 'EGR1', 'NEUROG2', 'GLI3', 'JUND', 'EOMES', 'ZBTB20', 'FOS', 'CSRNP1', 'FEZF2', 'JUN', 'TFAP2C', 'INSM1', 'HES1', 'POU3F3', 'BBX', 'TCF4', 'SOX6', 'SOX4', 'MYCN', 'SALL1', 'CHD7', 'HMGB1']	[['IDA', 'ISS', 'IBA', 'IEA'], ['IDA', 'IBA', 'IEA'], ['IDA', 'IBA', 'IEA'], ['IDA', 'IBA', 'IEA'], ['IDA', 'ISS', 'IBA'], ['IDA', 'IBA', 'IEA'], ['IDA', 'IBA', 'IEA'], ['IDA', 'IBA', 'IEA'], ['IDA', 'ISS', 'IBA', 'IEA'], ['IDA', 'IMP', 'IBA', 'IEA'], ['IBA', 'IEA'], ['IEA'], ['IDA', 'IBA', 'IEA'], ['IDA', 'IBA'], ['IDA', 'IBA'], ['IDA', 'ISS', 'IBA', 'IEA'], ['ISS', 'IBA', 'IEA'], ['IDA', 'IBA']…
REAC	REAC:R-HSA-156842	Eukaryotic Translation Elongation	1.93517e-05	1	Eukaryotic Translation Elongation	94	61	8	10777	0.131148	0.0851064	query_1	['REAC:R-HSA-72766']	['EEF1A1', 'RPS8', 'RPLP0', 'RPS11', 'RPL23', 'RPL13A', 'RPS27', 'RPS20']	[['REAC'], ['REAC'], ['REAC'], ['REAC'], ['REAC'], ['REAC'], ['REAC'], ['REAC']]
GO:BP	GO:0048513	animal organ development	1.96716e-05	1	"Development of a tissue or tissues that work together to perform a specific function or functions. Development pertains to the process whose specific outcome is the progression of a structure over time, from its formation to the mature structure. Organs are commonly observed as visibly distinct structures, but may also exist as loosely associated clusters of cells that work together to perform a…	3109	88	35	21128	0.397727	0.0112576	query_1	['GO:0048856']	['PAX6', 'ASCL1', 'EGR1', 'BTG2', 'NPY', 'SYNE2', 'GLI3', 'EOMES', 'DHRS3', 'EGFR', 'FOS', 'CSRNP1', 'CKB', 'NASP', 'RPL13A', 'FEZF2', 'JUN', 'TFAP2C', 'INSM1', 'HES1', 'POU3F3', 'BBX', 'JAG1', 'FGFR2', 'CORO1C', 'NRXN1', 'SOX6', 'SOX4', 'DLL1', 'SALL1', 'CHD7', 'ATXN1', 'COL5A1', 'ZFP36L1', 'IRS2']	[['IMP', 'ISS', 'TAS', 'IEA'], ['IEP', 'ISS', 'IBA', 'NAS', 'IEA'], ['ISS', 'IEA'], ['IEA'], ['IEP'], ['IEA'], ['TAS', 'IEA'], ['IMP', 'ISS', 'IEA'], ['IEA'], ['IMP', 'IEA'], ['IEA'], ['IEA'], ['HEP', 'IEA'], ['IEA'], ['IEA'], ['IEA'], ['IEA'], ['IEP'], ['ISS', 'IEA'], ['ISS', 'IEA'], ['ISS', 'IEA'], ['IEA'], ['IMP', 'ISS', 'NAS', 'IC', 'IEA'], ['IMP', 'ISS', 'TAS', 'IEA'], ['IMP', 'IBA', 'IEA'],…
GO:BP	GO:0048869	cellular developmental process	2.03993e-05	1	"A biological process whose specific outcome is the progression of a cell over time from an initial condition to a later condition." [GOC:isa_complete]	4312	88	42	21128	0.477273	0.00974026	query_1	['GO:0009987', 'GO:0032502']	['PAX6', 'HES6', 'ASCL1', 'BTG1', 'EGR1', 'NEUROG2', 'BTG2', 'NPY', 'SYNE2', 'GLI3', 'JUND', 'MAP1B', 'ACTG1', 'EOMES', 'EGFR', 'IER2', 'FOS', 'ARC', 'FEZF2', 'JUN', 'SLC25A5', 'INSM1', 'HES1', 'POU3F3', 'JAG1', 'WEE1', 'TCF4', 'FGFR2', 'NAP1L1', 'CORO1C', 'FZD8', 'NRXN1', 'SOX6', 'SOX4', 'DLL1', 'SALL1', 'PRKCQ', 'CHD7', 'DUSP10', 'HMGB1', 'COL5A1', 'ZFP36L1']	[['IMP', 'ISS', 'NAS', 'IEA'], ['IBA', 'IEA'], ['IDA', 'IMP', 'IEP', 'ISS', 'IBA', 'NAS', 'IEA'], ['IDA', 'IMP', 'NAS'], ['IEA'], ['IBA', 'IEA'], ['IMP', 'IEA'], ['IEP', 'TAS'], ['IEA'], ['ISS', 'IEA'], ['IEA'], ['IDA', 'IBA', 'TAS', 'IEA'], ['IEA'], ['IMP', 'ISS', 'IBA', 'IEA'], ['IMP', 'IBA'], ['ISS', 'IEA'], ['IEA'], ['ISS', 'TAS', 'IEA'], ['IEA'], ['IEA'], ['ISS', 'IEA'], ['IDA', 'ISS', 'IBA'…
GO:MF	GO:1990837	sequence-specific double-stranded DNA binding	2.24916e-05	1	"Binding to double-stranded DNA of a specific nucleotide composition, e.g. GC-rich DNA binding, or with a specific sequence motif or type of DNA, e.g. promotor binding or rDNA binding." [GOC:dos, GOC:sl]	1562	89	24	20171	0.269663	0.0153649	query_1	['GO:0003690', 'GO:0043565']	['PAX6', 'HES6', 'ASCL1', 'EGR1', 'NEUROG2', 'GLI3', 'JUND', 'EOMES', 'ZBTB20', 'FOS', 'FEZF2', 'JUN', 'TFAP2C', 'INSM1', 'HES1', 'POU3F3', 'BBX', 'TCF4', 'SOX6', 'SOX4', 'MYCN', 'SALL1', 'CHD7', 'HMGB1']	[['IDA', 'ISS', 'IBA', 'IEA'], ['IDA', 'IBA', 'IEA'], ['IDA', 'IBA'], ['IDA', 'IBA', 'IEA'], ['IDA', 'ISS', 'IBA'], ['IDA', 'IBA', 'IEA'], ['IDA', 'IBA', 'IEA'], ['IDA', 'IBA', 'IEA'], ['IDA', 'ISS', 'IBA', 'IEA'], ['IDA', 'IMP', 'IBA', 'IEA'], ['IEA'], ['IDA', 'IBA', 'IEA'], ['IDA', 'IBA'], ['IDA', 'IBA'], ['IDA', 'ISS', 'IBA', 'IEA'], ['IBA'], ['IDA', 'IBA'], ['IDA', 'ISS', 'IBA'], ['IDA', 'IBA…
REAC	REAC:R-HSA-975956	Nonsense Mediated Decay (NMD) independent of the Exon Junction Complex (EJC)	2.28505e-05	1	Nonsense Mediated Decay (NMD) independent of the Exon Junction Complex (EJC)	96	61	8	10777	0.131148	0.0833333	query_1	['REAC:R-HSA-927802']	['RPS8', 'RPLP0', 'RPS11', 'PABPC1', 'RPL23', 'RPL13A', 'RPS27', 'RPS20']	[['REAC'], ['REAC'], ['REAC'], ['REAC'], ['REAC'], ['REAC'], ['REAC'], ['REAC']]
GO:BP	GO:0018130	heterocycle biosynthetic process	2.31832e-05	1	"The chemical reactions and pathways resulting in the formation of heterocyclic compounds, those with a cyclic molecular structure and at least two different atoms in the ring (or rings)." [ISBN:0198547684]	4150	88	41	21128	0.465909	0.00987952	query_1	['GO:0044249', 'GO:0046483']	['PAX6', 'HES6', 'ASCL1', 'BTG1', 'EGR1', 'NEUROG2', 'BTG2', 'PTMA', 'GLI3', 'JUND', 'EOMES', 'ZBTB20', 'EGFR', 'IER2', 'FOS', 'CSRNP1', 'SETBP1', 'RPL23', 'PHIP', 'FEZF2', 'JUN', 'TFAP2C', 'CHD1', 'INSM1', 'HES1', 'POU3F3', 'BBX', 'JAG1', 'TCF4', 'FGFR2', 'SOX6', 'SOX4', 'DLL1', 'BCLAF1', 'MYCN', 'SALL1', 'PRKCQ', 'ZNF292', 'CHD7', 'ATXN1', 'HMGB1']	[['IDA', 'IMP', 'ISS', 'IBA', 'IEA'], ['ISS', 'IBA', 'TAS', 'IEA'], ['IDA', 'IBA', 'IEA'], ['NAS', 'IEA'], ['IDA', 'IMP', 'IGI', 'IBA', 'IEA'], ['ISS', 'IBA', 'IEA'], ['IEA'], ['IBA', 'TAS'], ['IDA', 'IMP', 'ISS', 'IBA', 'IEA'], ['IDA', 'IBA', 'TAS', 'IC', 'IEA'], ['IDA', 'ISS', 'IBA', 'IEA'], ['IBA', 'IEA'], ['IDA', 'IMP'], ['IDA'], ['IDA', 'IMP', 'IGI', 'ISS', 'IBA', 'TAS', 'IC', 'IEA'], ['ISS'…
GO:BP	GO:0019438	aromatic compound biosynthetic process	2.51077e-05	1	"The chemical reactions and pathways resulting in the formation of aromatic compounds, any substance containing an aromatic carbon ring." [GOC:ai]	4161	88	41	21128	0.465909	0.0098534	query_1	['GO:0006725', 'GO:0044249']	['PAX6', 'HES6', 'ASCL1', 'BTG1', 'EGR1', 'NEUROG2', 'BTG2', 'PTMA', 'GLI3', 'JUND', 'EOMES', 'ZBTB20', 'EGFR', 'IER2', 'FOS', 'CSRNP1', 'SETBP1', 'RPL23', 'PHIP', 'FEZF2', 'JUN', 'TFAP2C', 'CHD1', 'INSM1', 'HES1', 'POU3F3', 'BBX', 'JAG1', 'TCF4', 'FGFR2', 'SOX6', 'SOX4', 'DLL1', 'BCLAF1', 'MYCN', 'SALL1', 'PRKCQ', 'ZNF292', 'CHD7', 'ATXN1', 'HMGB1']	[['IDA', 'IMP', 'ISS', 'IBA', 'IEA'], ['ISS', 'IBA', 'TAS', 'IEA'], ['IDA', 'IBA', 'IEA'], ['NAS', 'IEA'], ['IDA', 'IMP', 'IGI', 'IBA', 'IEA'], ['ISS', 'IBA', 'IEA'], ['IEA'], ['IBA', 'TAS'], ['IDA', 'IMP', 'ISS', 'IBA', 'IEA'], ['IDA', 'IBA', 'TAS', 'IC', 'IEA'], ['IDA', 'ISS', 'IBA', 'IEA'], ['IBA', 'IEA'], ['IDA', 'IMP'], ['IDA'], ['IDA', 'IMP', 'IGI', 'ISS', 'IBA', 'TAS', 'IC', 'IEA'], ['ISS'…
GO:BP	GO:0045597	positive regulation of cell differentiation	2.58788e-05	1	"Any process that activates or increases the frequency, rate or extent of cell differentiation." [GOC:go_curators]	850	88	18	21128	0.204545	0.0211765	query_1	['GO:0030154', 'GO:0045595', 'GO:0048522', 'GO:0051094']	['PAX6', 'ASCL1', 'BTG1', 'GLI3', 'JUND', 'MAP1B', 'FOS', 'FEZF2', 'INSM1', 'HES1', 'JAG1', 'TCF4', 'NAP1L1', 'SOX6', 'SOX4', 'DUSP10', 'HMGB1', 'ZFP36L1']	[['IEA'], ['ISS', 'IEA'], ['IDA', 'IMP', 'NAS'], ['ISS', 'IEA'], ['IEA'], ['IEA'], ['IEA'], ['IEA'], ['ISS', 'IEA'], ['ISS', 'IEA'], ['ISS', 'IEA'], ['ISS'], ['ISS', 'IEA'], ['IDA', 'IBA'], ['IDA', 'ISS', 'IEA'], ['IMP'], ['IMP'], ['IDA', 'ISS', 'IEA']]
GO:BP	GO:0010468	regulation of gene expression	2.75387e-05	1	"Any process that modulates the frequency, rate or extent of gene expression. Gene expression is the process in which a gene's coding sequence is converted into a mature gene product (protein or RNA)." [GOC:txnOH-2018]	5494	88	48	21128	0.545455	0.0087368	query_1	['GO:0010467', 'GO:0060255']	['PAX6', 'HES6', 'ASCL1', 'BTG1', 'EGR1', 'NEUROG2', 'BTG2', 'PTMA', 'GLI3', 'JUND', 'ACTG1', 'EOMES', 'ZBTB20', 'EGFR', 'IER2', 'FOS', 'PABPC1', 'CSRNP1', 'SETBP1', 'RPL23', 'PHIP', 'RNASEH2B', 'RPL13A', 'FEZF2', 'JUN', 'EIF4B', 'TFAP2C', 'CHD1', 'INSM1', 'HES1', 'POU3F3', 'BBX', 'JAG1', 'TCF4', 'FGFR2', 'NRXN1', 'SOX6', 'SOX4', 'DLL1', 'BCLAF1', 'MYCN', 'SALL1', 'PRKCQ', 'ZNF292', 'CHD7', 'ATXN…	[['IDA', 'IMP', 'ISS', 'IBA', 'IEA'], ['ISS', 'IBA', 'TAS', 'IEA'], ['IDA', 'ISS', 'IBA', 'IEA'], ['NAS'], ['IDA', 'IMP', 'IGI', 'ISS', 'IBA', 'IEA'], ['ISS', 'IBA', 'IEA'], ['IDA', 'IEA'], ['IBA'], ['IDA', 'IMP', 'ISS', 'IBA', 'IEA'], ['IDA', 'IBA', 'TAS', 'IC', 'IEA'], ['IMP'], ['IDA', 'ISS', 'IBA', 'IEA'], ['IBA', 'IEA'], ['IDA', 'IMP'], ['IDA'], ['IDA', 'IMP', 'IGI', 'ISS', 'IBA', 'TAS', 'IC'…
GO:BP	GO:0000122	negative regulation of transcription by RNA polymerase II	2.91369e-05	1	"Any process that stops, prevents, or reduces the frequency, rate or extent of transcription mediated by RNA polymerase II." [GOC:go_curators, GOC:txnOH]	962	88	19	21128	0.215909	0.0197505	query_1	['GO:0006357', 'GO:0006366', 'GO:0045892']	['PAX6', 'HES6', 'ASCL1', 'EGR1', 'BTG2', 'GLI3', 'JUND', 'EOMES', 'ZBTB20', 'RPL23', 'FEZF2', 'JUN', 'TFAP2C', 'INSM1', 'HES1', 'FGFR2', 'SALL1', 'ATXN1', 'HMGB1']	[['ISS', 'IEA'], ['IEA'], ['IDA'], ['IEA'], ['IEA'], ['IDA'], ['IDA'], ['ISS', 'IEA'], ['IEA'], ['IMP'], ['IEA'], ['IDA', 'IMP'], ['IEA'], ['IDA', 'IBA'], ['IDA', 'IEA'], ['ISS'], ['IDA', 'IEA'], ['IBA'], ['IDA', 'IMP', 'IGI']]
GO:BP	GO:0045892	negative regulation of DNA-templated transcription	3.20794e-05	1	"Any process that stops, prevents, or reduces the frequency, rate or extent of cellular DNA-templated transcription." [GOC:go_curators, GOC:txnOH]	1311	88	22	21128	0.25	0.0167811	query_1	['GO:0006351', 'GO:0006355', 'GO:1903507']	['PAX6', 'HES6', 'ASCL1', 'EGR1', 'BTG2', 'GLI3', 'JUND', 'EOMES', 'ZBTB20', 'RPL23', 'FEZF2', 'JUN', 'TFAP2C', 'INSM1', 'HES1', 'POU3F3', 'FGFR2', 'SOX6', 'BCLAF1', 'SALL1', 'ATXN1', 'HMGB1']	[['ISS', 'IEA'], ['IEA'], ['IDA'], ['IEA'], ['IEA'], ['IDA', 'IEA'], ['IDA'], ['ISS', 'IEA'], ['IEA'], ['IMP'], ['IEA'], ['IDA', 'IMP'], ['IEA'], ['IDA', 'IBA'], ['IDA', 'IEA'], ['ISS', 'IEA'], ['ISS'], ['IEA'], ['IDA', 'TAS', 'IEA'], ['IDA', 'IEA'], ['IDA', 'IBA', 'IEA'], ['IDA', 'IMP', 'IGI']]
GO:BP	GO:0035295	tube development	3.25696e-05	1	"The process whose specific outcome is the progression of a tube over time, from its initial formation to a mature structure. Epithelial and endothelial tubes transport gases, liquids and cells from one site to another and form the basic structure of many organs and tissues including lung and trachea, kidney, the mammary gland, the vascular system and the gastrointestinal and urinary-genital trac…	1079	88	20	21128	0.227273	0.0185357	query_1	['GO:0007275', 'GO:0048856']	['PAX6', 'ASCL1', 'BTG1', 'NPY', 'GLI3', 'ACTG1', 'EGFR', 'RPL13A', 'JUN', 'HES1', 'POU3F3', 'JAG1', 'FGFR2', 'FZD8', 'NRXN1', 'SOX4', 'DLL1', 'SALL1', 'CHD7', 'ZFP36L1']	[['IEA'], ['NAS', 'IEA'], ['IMP'], ['TAS'], ['TAS', 'IEA'], ['IMP'], ['IEA'], ['IEA'], ['IEA'], ['ISS', 'IEA'], ['ISS', 'IEA'], ['IMP', 'ISS', 'NAS', 'IEA'], ['ISS'], ['IEA'], ['ISS', 'IEA'], ['ISS', 'IEA'], ['ISS', 'IEA'], ['IMP', 'ISS'], ['IEA'], ['IEA']]
GO:MF	GO:1901363	heterocyclic compound binding	3.27209e-05	1	"Binding to heterocyclic compound." [GOC:TermGenie]	7463	89	58	20171	0.651685	0.00777167	query_1	['GO:0005488']	['PAX6', 'EEF1A1', 'HES6', 'ASCL1', 'RPS8', 'EGR1', 'NEUROG2', 'RPLP0', 'GLI3', 'JUND', 'ACTG1', 'EOMES', 'RPS11', 'ZBTB20', 'DHRS3', 'EGFR', 'ACTR3B', 'IER2', 'FOS', 'PABPC1', 'ARC', 'CSRNP1', 'SETBP1', 'RPL23', 'CKB', 'RPL13A', 'FEZF2', 'JUN', 'EIF4B', 'RPS27', 'TFAP2C', 'SLC25A5', 'CHD1', 'MAGI1', 'INSM1', 'HES1', 'POU3F3', 'BBX', 'WEE1', 'TCF4', 'CERS6', 'FGFR2', 'UBE2H', 'NAP1L1', 'MAT2A', '…	[['IDA', 'ISS', 'IBA', 'TAS', 'IEA'], ['IDA', 'HDA', 'IBA', 'TAS', 'IEA'], ['IDA', 'IBA', 'IEA'], ['EXP', 'IDA', 'IBA', 'IEA'], ['HDA'], ['IDA', 'IBA', 'IEA'], ['IDA', 'ISS', 'IBA', 'IEA'], ['HDA', 'IBA'], ['IDA', 'IBA', 'IEA'], ['IDA', 'IBA', 'IEA'], ['IEA'], ['IDA', 'ISS', 'IBA', 'IEA'], ['HDA', 'IEA'], ['IDA', 'ISS', 'IBA', 'IEA'], ['TAS'], ['NAS', 'IEA'], ['IEA'], ['IEA'], ['IDA', 'IMP', 'IBA…
GO:BP	GO:1903507	negative regulation of nucleic acid-templated transcription	3.2974e-05	1	"Any process that stops, prevents or reduces the frequency, rate or extent of nucleic acid-templated transcription." [GO_REF:0000058, GOC:pr, GOC:TermGenie, GOC:txnOH, GOC:vw]	1313	88	22	21128	0.25	0.0167555	query_1	['GO:0097659', 'GO:1902679', 'GO:1903506']	['PAX6', 'HES6', 'ASCL1', 'EGR1', 'BTG2', 'GLI3', 'JUND', 'EOMES', 'ZBTB20', 'RPL23', 'FEZF2', 'JUN', 'TFAP2C', 'INSM1', 'HES1', 'POU3F3', 'FGFR2', 'SOX6', 'BCLAF1', 'SALL1', 'ATXN1', 'HMGB1']	[['ISS', 'IEA'], ['IEA'], ['IDA'], ['IEA'], ['IEA'], ['IDA', 'IEA'], ['IDA'], ['ISS', 'IEA'], ['IEA'], ['IMP'], ['IEA'], ['IDA', 'IMP'], ['IEA'], ['IDA', 'IBA'], ['IDA', 'IEA'], ['ISS', 'IEA'], ['ISS'], ['IEA'], ['IDA', 'TAS', 'IEA'], ['IDA', 'IEA'], ['IDA', 'IBA', 'IEA'], ['IDA', 'IMP', 'IGI']]
GO:BP	GO:0051253	negative regulation of RNA metabolic process	3.40542e-05	1	"Any process that stops, prevents, or reduces the frequency, rate or extent of the chemical reactions and pathways involving RNA." [GOC:ai]	1438	88	23	21128	0.261364	0.0159944	query_1	['GO:0010605', 'GO:0016070', 'GO:0045934', 'GO:0051252']	['PAX6', 'HES6', 'ASCL1', 'EGR1', 'BTG2', 'GLI3', 'JUND', 'EOMES', 'ZBTB20', 'PABPC1', 'RPL23', 'FEZF2', 'JUN', 'TFAP2C', 'INSM1', 'HES1', 'POU3F3', 'FGFR2', 'SOX6', 'BCLAF1', 'SALL1', 'ATXN1', 'HMGB1']	[['ISS', 'IEA'], ['IEA'], ['IDA'], ['IEA'], ['IEA'], ['IDA', 'IEA'], ['IDA'], ['ISS', 'IEA'], ['IEA'], ['IDA', 'TAS'], ['IMP'], ['IEA'], ['IDA', 'IMP'], ['IEA'], ['IDA', 'IBA'], ['IDA', 'IEA'], ['ISS', 'IEA'], ['ISS'], ['IEA'], ['IDA', 'TAS', 'IEA'], ['IDA', 'IEA'], ['IDA', 'IBA', 'IEA'], ['IDA', 'IMP', 'IGI']]
GO:BP	GO:0051240	positive regulation of multicellular organismal process	3.42762e-05	1	"Any process that activates or increases the frequency, rate or extent of an organismal process, any of the processes pertinent to the function of an organism above the cellular level; includes the integrated processes of tissues and organs." [GOC:ai]	1695	88	25	21128	0.284091	0.0147493	query_1	['GO:0032501', 'GO:0048518', 'GO:0051239']	['PAX6', 'ASCL1', 'BTG1', 'EGR1', 'NPY', 'GLI3', 'JUND', 'MAP1B', 'ZBTB20', 'FOS', 'FABP5', 'HES1', 'JAG1', 'FGFR2', 'NAP1L1', 'NRXN1', 'SOX6', 'SOX4', 'DLL1', 'PRKCQ', 'CHD7', 'DUSP10', 'HMGB1', 'ZFP36L1', 'IRS2']	[['IEA'], ['IEA'], ['IMP'], ['ISS', 'IEA'], ['IEA'], ['ISS', 'IEA'], ['IEA'], ['IEA'], ['IEA'], ['IEA'], ['ISS', 'IEA'], ['ISS', 'IEA'], ['ISS'], ['ISS'], ['ISS', 'IEA'], ['ISS', 'TAS', 'IEA'], ['IDA', 'IBA'], ['ISS', 'IEA'], ['ISS', 'IEA'], ['ISS', 'IEA'], ['IEA'], ['IMP'], ['IDA', 'IMP'], ['IDA'], ['ISS', 'IEA']]
GO:BP	GO:0045595	regulation of cell differentiation	3.51609e-05	1	"Any process that modulates the frequency, rate or extent of cell differentiation, the process in which relatively unspecialized cells acquire specialized structural and functional features." [GOC:go_curators]	1567	88	24	21128	0.272727	0.0153159	query_1	['GO:0030154', 'GO:0050793', 'GO:0050794']	['PAX6', 'HES6', 'ASCL1', 'BTG1', 'GLI3', 'JUND', 'MAP1B', 'EGFR', 'FOS', 'FEZF2', 'INSM1', 'HES1', 'JAG1', 'TCF4', 'FGFR2', 'NAP1L1', 'SOX6', 'SOX4', 'DLL1', 'CHD7', 'DUSP10', 'HMGB1', 'COL5A1', 'ZFP36L1']	[['ISS', 'IEA'], ['IBA'], ['IDA', 'ISS', 'IBA', 'IEA'], ['IDA', 'IMP', 'NAS'], ['ISS', 'IEA'], ['IEA'], ['IEA'], ['IMP'], ['IEA'], ['IEA'], ['ISS', 'IEA'], ['IMP', 'ISS', 'IBA', 'IEA'], ['IMP', 'ISS', 'IEA'], ['ISS'], ['ISS', 'TAS'], ['ISS', 'IEA'], ['IDA', 'IMP', 'IBA'], ['IDA', 'ISS', 'IEA'], ['ISS', 'IEA'], ['IEA'], ['IMP', 'IEA'], ['IDA', 'IMP'], ['IDA'], ['IDA', 'IMP', 'ISS', 'IEA']]
GO:BP	GO:0051172	negative regulation of nitrogen compound metabolic process	3.58845e-05	1	"Any process that stops, prevents, or reduces the frequency, rate or extent of the chemical reactions and pathways involving nitrogen or nitrogenous compounds." [GOC:ai, GOC:tb]	2401	88	30	21128	0.340909	0.0124948	query_1	['GO:0006807', 'GO:0009892', 'GO:0051171']	['PAX6', 'HES6', 'ASCL1', 'EGR1', 'BTG2', 'GLI3', 'JUND', 'EOMES', 'ZBTB20', 'EGFR', 'PABPC1', 'RPL23', 'RPL13A', 'FEZF2', 'JUN', 'TFAP2C', 'INSM1', 'HES1', 'POU3F3', 'FGFR2', 'CORO1C', 'SOX6', 'SOX4', 'RPS20', 'BCLAF1', 'SALL1', 'ATXN1', 'DUSP10', 'HMGB1', 'ZFP36L1']	[['ISS', 'IEA'], ['IEA'], ['IDA'], ['IEA'], ['IDA', 'IEA'], ['IDA', 'IEA'], ['IDA'], ['ISS', 'IEA'], ['IEA'], ['IDA'], ['IDA', 'ISS', 'TAS'], ['IDA', 'IMP'], ['IDA', 'IMP', 'IBA', 'IEA'], ['IEA'], ['IDA', 'IMP', 'IEA'], ['IEA'], ['IDA', 'IBA'], ['IDA', 'IEA'], ['ISS', 'IEA'], ['ISS'], ['IMP'], ['IEA'], ['IMP'], ['IEA'], ['IDA', 'TAS', 'IEA'], ['IDA', 'IEA'], ['IDA', 'IBA', 'IEA'], ['IDA', 'IBA', …
GO:BP	GO:0048870	cell motility	3.59265e-05	1	"Any process involved in the controlled self-propelled movement of a cell that results in translocation of the cell from one place to another." [GOC:dgh, GOC:dph, GOC:isa_complete, GOC:mlg]	1699	88	25	21128	0.284091	0.0147145	query_1	['GO:0009987']	['PAX6', 'ASCL1', 'BTG1', 'SYNE2', 'GLI3', 'MAP1B', 'ACTG1', 'EOMES', 'EGFR', 'IER2', 'ARC', 'RPL13A', 'FEZF2', 'JUN', 'INSM1', 'HES1', 'POU3F3', 'JAG1', 'CORO1C', 'PRKCQ', 'DUSP10', 'LIMA1', 'HMGB1', 'COL5A1', 'IRS2']	[['IEA'], ['IEA'], ['NAS'], ['ISS', 'IEA'], ['IEA'], ['TAS'], ['IMP'], ['IEA'], ['IMP', 'IEA'], ['IMP'], ['IMP'], ['IEA'], ['IEA'], ['IEA'], ['IEA'], ['IEA'], ['IEA'], ['IDA'], ['IMP', 'IGI', 'ISS', 'IBA', 'IEA'], ['IMP'], ['ISS', 'NAS', 'IEA'], ['ISS', 'IEA'], ['IDA', 'IMP', 'ISS'], ['IMP'], ['IEA']]
GO:BP	GO:1902679	negative regulation of RNA biosynthetic process	3.99168e-05	1	"Any process that stops, prevents or reduces the frequency, rate or extent of RNA biosynthetic process." [GO:jl, GO_REF:0000058, GOC:TermGenie]	1327	88	22	21128	0.25	0.0165787	query_1	['GO:0010558', 'GO:0031327', 'GO:0032774', 'GO:0051253', 'GO:2001141']	['PAX6', 'HES6', 'ASCL1', 'EGR1', 'BTG2', 'GLI3', 'JUND', 'EOMES', 'ZBTB20', 'RPL23', 'FEZF2', 'JUN', 'TFAP2C', 'INSM1', 'HES1', 'POU3F3', 'FGFR2', 'SOX6', 'BCLAF1', 'SALL1', 'ATXN1', 'HMGB1']	[['ISS', 'IEA'], ['IEA'], ['IDA'], ['IEA'], ['IEA'], ['IDA', 'IEA'], ['IDA'], ['ISS', 'IEA'], ['IEA'], ['IMP'], ['IEA'], ['IDA', 'IMP'], ['IEA'], ['IDA', 'IBA'], ['IDA', 'IEA'], ['ISS', 'IEA'], ['ISS'], ['IEA'], ['IDA', 'TAS', 'IEA'], ['IDA', 'IEA'], ['IDA', 'IBA', 'IEA'], ['IDA', 'IMP', 'IGI']]
GO:MF	GO:0003676	nucleic acid binding	4.43197e-05	1	"Binding to a nucleic acid." [GOC:jl]	5483	89	48	20171	0.539326	0.00875433	query_1	['GO:0097159', 'GO:1901363']	['PAX6', 'EEF1A1', 'HES6', 'ASCL1', 'RPS8', 'EGR1', 'NEUROG2', 'RPLP0', 'GLI3', 'JUND', 'EOMES', 'RPS11', 'ZBTB20', 'EGFR', 'IER2', 'FOS', 'PABPC1', 'ARC', 'CSRNP1', 'SETBP1', 'RPL23', 'RPL13A', 'FEZF2', 'JUN', 'EIF4B', 'RPS27', 'TFAP2C', 'SLC25A5', 'CHD1', 'INSM1', 'HES1', 'POU3F3', 'BBX', 'TCF4', 'CERS6', 'NAP1L1', 'SOX6', 'SOX4', 'RPS20', 'BCLAF1', 'MYCN', 'DHX40', 'SALL1', 'ZNF292', 'CHD7', '…	[['IDA', 'ISS', 'IBA', 'TAS', 'IEA'], ['IDA', 'HDA', 'IBA', 'TAS', 'IEA'], ['IDA', 'IBA', 'IEA'], ['EXP', 'IDA', 'IBA', 'IEA'], ['HDA'], ['IDA', 'IBA', 'IEA'], ['IDA', 'ISS', 'IBA', 'IEA'], ['HDA', 'IBA'], ['IDA', 'IBA', 'IEA'], ['IDA', 'IBA', 'IEA'], ['IDA', 'ISS', 'IBA', 'IEA'], ['HDA', 'IEA'], ['IDA', 'ISS', 'IBA', 'IEA'], ['NAS'], ['IEA'], ['IDA', 'IMP', 'IBA', 'IEA'], ['EXP', 'IDA', 'IPI', '…
GO:BP	GO:0048468	cell development	4.44515e-05	1	"The process whose specific outcome is the progression of the cell over time, from its formation to the mature structure. Cell development does not include the steps involved in committing a cell to a specific fate." [GOC:go_curators]	2728	88	32	21128	0.363636	0.0117302	query_1	['GO:0030154', 'GO:0048856', 'GO:0048869']	['PAX6', 'HES6', 'ASCL1', 'EGR1', 'BTG2', 'NPY', 'GLI3', 'JUND', 'MAP1B', 'ACTG1', 'EOMES', 'FOS', 'ARC', 'FEZF2', 'JUN', 'SLC25A5', 'INSM1', 'HES1', 'JAG1', 'WEE1', 'FGFR2', 'NAP1L1', 'CORO1C', 'FZD8', 'NRXN1', 'SOX4', 'DLL1', 'PRKCQ', 'CHD7', 'DUSP10', 'HMGB1', 'ZFP36L1']	[['IMP', 'ISS', 'IEA'], ['IBA'], ['ISS', 'IBA', 'IEA'], ['IEA'], ['IMP', 'IEA'], ['IEP'], ['ISS', 'IEA'], ['IEA'], ['IBA', 'TAS', 'IEA'], ['IEA'], ['IMP', 'IBA', 'IEA'], ['IEA'], ['ISS', 'TAS', 'IEA'], ['IEA'], ['IEA'], ['ISS', 'IEA'], ['ISS', 'IEA'], ['IMP', 'ISS', 'IBA', 'IEA'], ['ISS', 'NAS', 'IEA'], ['IEA'], ['ISS'], ['ISS', 'IEA'], ['IMP', 'IBA'], ['IEA'], ['IGI', 'TAS', 'IC'], ['ISS', 'IEA'…
GO:CC	GO:0043232	intracellular non-membrane-bounded organelle	4.59365e-05	1	"Organized structure of distinctive morphology and function, not bounded by a lipid bilayer membrane and occurring within the cell. Includes ribosomes, the cytoskeleton and chromosomes." [GOC:go_curators]	6537	89	50	22112	0.561798	0.00764877	query_1	['GO:0043228', 'GO:0043229']	['PAX6', 'EEF1A1', 'HES6', 'ASCL1', 'RPS8', 'EGR1', 'NEUROG2', 'RPLP0', 'SYNE2', 'GLI3', 'JUND', 'MAP1B', 'ACTG1', 'EOMES', 'RPS11', 'DHRS3', 'ACTR3B', 'FOS', 'PABPC1', 'ARC', 'CSRNP1', 'RPL23', 'NASP', 'RPL13A', 'JUN', 'RPS27', 'TFAP2C', 'SLC25A5', 'CHD1', 'MAGI1', 'HES1', 'POU3F3', 'BBX', 'WEE1', 'TCF4', 'TMA16', 'NAP1L1', 'CORO1C', 'NRXN1', 'SOX6', 'SOX4', 'RPS20', 'MYCN', 'SALL1', 'PRKCQ', 'C…	[['IDA', 'ISA', 'IEA'], ['IDA', 'IEA'], ['ISA'], ['ISA'], ['IDA', 'HDA', 'IBA', 'TAS', 'IC', 'IEA'], ['IDA', 'ISA'], ['ISA'], ['IDA', 'IPI', 'HDA', 'IBA', 'IEA'], ['IDA', 'IEA'], ['IDA', 'IEA'], ['ISA', 'TAS'], ['ISS', 'IBA', 'TAS', 'IEA'], ['IDA', 'ISS', 'IBA', 'TAS', 'IEA'], ['IEA'], ['IDA', 'HDA', 'IBA', 'NAS', 'IC', 'IEA'], ['IBA'], ['IEA'], ['ISA'], ['IDA', 'IBA', 'IEA'], ['IBA', 'IEA'], ['I…
GO:CC	GO:0043228	non-membrane-bounded organelle	4.61791e-05	1	"Organized structure of distinctive morphology and function, not bounded by a lipid bilayer membrane. Includes ribosomes, the cytoskeleton and chromosomes." [GOC:go_curators]	6538	89	50	22112	0.561798	0.0076476	query_1	['GO:0043226']	['PAX6', 'EEF1A1', 'HES6', 'ASCL1', 'RPS8', 'EGR1', 'NEUROG2', 'RPLP0', 'SYNE2', 'GLI3', 'JUND', 'MAP1B', 'ACTG1', 'EOMES', 'RPS11', 'DHRS3', 'ACTR3B', 'FOS', 'PABPC1', 'ARC', 'CSRNP1', 'RPL23', 'NASP', 'RPL13A', 'JUN', 'RPS27', 'TFAP2C', 'SLC25A5', 'CHD1', 'MAGI1', 'HES1', 'POU3F3', 'BBX', 'WEE1', 'TCF4', 'TMA16', 'NAP1L1', 'CORO1C', 'NRXN1', 'SOX6', 'SOX4', 'RPS20', 'MYCN', 'SALL1', 'PRKCQ', 'C…	[['IDA', 'ISA', 'IEA'], ['IDA', 'IEA'], ['ISA'], ['ISA'], ['IDA', 'HDA', 'IBA', 'TAS', 'IC', 'IEA'], ['IDA', 'ISA'], ['ISA'], ['IDA', 'IPI', 'HDA', 'IBA', 'IEA'], ['IDA', 'IEA'], ['IDA', 'IEA'], ['ISA', 'TAS'], ['ISS', 'IBA', 'TAS', 'IEA'], ['IDA', 'ISS', 'IBA', 'TAS', 'IEA'], ['IEA'], ['IDA', 'HDA', 'IBA', 'NAS', 'IC', 'IEA'], ['IBA'], ['IEA'], ['ISA'], ['IDA', 'IBA', 'IEA'], ['IBA', 'IEA'], ['I…
GO:BP	GO:0060429	epithelium development	4.76489e-05	1	"The process whose specific outcome is the progression of an epithelium over time, from its formation to the mature structure. An epithelium is a tissue that covers the internal or external surfaces of an anatomical structure." [GOC:dph, GOC:mtg_lung]	1220	88	21	21128	0.238636	0.0172131	query_1	['GO:0009888']	['PAX6', 'ASCL1', 'BTG1', 'NPY', 'GLI3', 'MAP1B', 'ACTG1', 'EGFR', 'JUN', 'INSM1', 'HES1', 'POU3F3', 'JAG1', 'FGFR2', 'SOX4', 'DLL1', 'SALL1', 'CHD7', 'DUSP10', 'COL5A1', 'ZFP36L1']	[['IMP', 'IEA'], ['NAS', 'IEA'], ['IMP'], ['TAS'], ['IEA'], ['IDA'], ['IMP'], ['IEA'], ['IEA'], ['ISS', 'IEA'], ['ISS', 'IEA'], ['ISS', 'IEA'], ['ISS', 'NAS', 'IEA'], ['ISS'], ['ISS', 'IEA'], ['ISS', 'IEA'], ['IEP', 'ISS'], ['IEA'], ['ISS', 'IEA'], ['IMP'], ['IMP', 'IEA']]
GO:MF	GO:0097159	organic cyclic compound binding	4.85471e-05	1	"Binding to an organic cyclic compound, any molecular entity that contains carbon arranged in a cyclic molecular structure." [GOC:sjw, PMID:7583672]	7536	89	58	20171	0.651685	0.00769639	query_1	['GO:0005488']	['PAX6', 'EEF1A1', 'HES6', 'ASCL1', 'RPS8', 'EGR1', 'NEUROG2', 'RPLP0', 'GLI3', 'JUND', 'ACTG1', 'EOMES', 'RPS11', 'ZBTB20', 'DHRS3', 'EGFR', 'ACTR3B', 'IER2', 'FOS', 'PABPC1', 'ARC', 'CSRNP1', 'SETBP1', 'RPL23', 'CKB', 'RPL13A', 'FEZF2', 'JUN', 'EIF4B', 'RPS27', 'TFAP2C', 'SLC25A5', 'CHD1', 'MAGI1', 'INSM1', 'HES1', 'POU3F3', 'BBX', 'WEE1', 'TCF4', 'CERS6', 'FGFR2', 'UBE2H', 'NAP1L1', 'MAT2A', '…	[['IDA', 'ISS', 'IBA', 'TAS', 'IEA'], ['IDA', 'HDA', 'IBA', 'TAS', 'IEA'], ['IDA', 'IBA', 'IEA'], ['EXP', 'IDA', 'IBA', 'IEA'], ['HDA'], ['IDA', 'IBA', 'IEA'], ['IDA', 'ISS', 'IBA', 'IEA'], ['HDA', 'IBA'], ['IDA', 'IBA', 'IEA'], ['IDA', 'IBA', 'IEA'], ['IEA'], ['IDA', 'ISS', 'IBA', 'IEA'], ['HDA', 'IEA'], ['IDA', 'ISS', 'IBA', 'IEA'], ['TAS'], ['NAS', 'IEA'], ['IEA'], ['IEA'], ['IDA', 'IMP', 'IBA…
GO:BP	GO:0002181	cytoplasmic translation	5.05005e-05	1	"The chemical reactions and pathways resulting in the formation of a protein in the cytoplasm. This is a ribosome-mediated process in which the information in messenger RNA (mRNA) is used to specify the sequence of amino acids in the protein." [GOC:hjd]	159	88	9	21128	0.102273	0.0566038	query_1	['GO:0006412']	['RPS8', 'RPLP0', 'RPS11', 'PABPC1', 'RPL23', 'RPL13A', 'EIF4B', 'RPS27', 'RPS20']	[['IC'], ['IBA', 'IC'], ['IC'], ['IDA'], ['IC'], ['IDA', 'IC'], ['IBA'], ['IC'], ['IC']]
GO:BP	GO:0045665	negative regulation of neuron differentiation	6.40858e-05	1	"Any process that stops, prevents, or reduces the frequency, rate or extent of neuron differentiation." [GOC:go_curators]	75	88	7	21128	0.0795455	0.0933333	query_1	['GO:0030182', 'GO:0045596', 'GO:0045664']	['PAX6', 'ASCL1', 'GLI3', 'FEZF2', 'HES1', 'JAG1', 'DLL1']	[['IEA'], ['IDA', 'IEA'], ['IEA'], ['IEA'], ['ISS', 'IBA', 'IEA'], ['IEA'], ['ISS', 'IEA']]
GO:BP	GO:0001709	cell fate determination	6.5006e-05	1	"A process involved in cell fate commitment. Once determination has taken place, a cell becomes committed to differentiate down a particular pathway regardless of its environment." [ISBN:0878932437]	44	88	6	21128	0.0681818	0.136364	query_1	['GO:0045165', 'GO:0048869']	['PAX6', 'ASCL1', 'FEZF2', 'HES1', 'JAG1', 'DLL1']	[['IEA'], ['IEA'], ['IEA'], ['IEA'], ['NAS'], ['NAS']]
WP	WP:WP5265	Neurogenesis regulation in the olfactory epithelium	6.60457e-05	1	Neurogenesis regulation in the olfactory epithelium	57	68	7	7899	0.102941	0.122807	query_1	['WP:000000']	['PAX6', 'ASCL1', 'MAP1B', 'HES1', 'JAG1', 'TCF4', 'DLL1']	[['WP'], ['WP'], ['WP'], ['WP'], ['WP'], ['WP'], ['WP']]
GO:CC	GO:0022626	cytosolic ribosome	7.00093e-05	1	"A ribosome located in the cytosol." [GOC:mtg_sensu]	105	89	7	22112	0.0786517	0.0666667	query_1	['GO:0005829', 'GO:0005840']	['RPS8', 'RPLP0', 'RPS11', 'RPL23', 'RPL13A', 'RPS27', 'RPS20']	[['IDA', 'HDA', 'IBA', 'TAS', 'IC'], ['IDA', 'IPI', 'HDA', 'IBA'], ['IDA', 'HDA', 'IBA', 'IC'], ['IDA', 'IPI', 'HDA', 'IBA', 'IEA'], ['IDA', 'IPI', 'HDA', 'IBA', 'IEA'], ['IDA', 'HDA', 'IBA'], ['IDA', 'HDA', 'IBA', 'IC']]
GO:BP	GO:1901362	organic cyclic compound biosynthetic process	7.03273e-05	1	"The chemical reactions and pathways resulting in the formation of organic cyclic compound." [GOC:TermGenie]	4307	88	41	21128	0.465909	0.00951939	query_1	['GO:1901360', 'GO:1901576']	['PAX6', 'HES6', 'ASCL1', 'BTG1', 'EGR1', 'NEUROG2', 'BTG2', 'PTMA', 'GLI3', 'JUND', 'EOMES', 'ZBTB20', 'EGFR', 'IER2', 'FOS', 'CSRNP1', 'SETBP1', 'RPL23', 'PHIP', 'FEZF2', 'JUN', 'TFAP2C', 'CHD1', 'INSM1', 'HES1', 'POU3F3', 'BBX', 'JAG1', 'TCF4', 'FGFR2', 'SOX6', 'SOX4', 'DLL1', 'BCLAF1', 'MYCN', 'SALL1', 'PRKCQ', 'ZNF292', 'CHD7', 'ATXN1', 'HMGB1']	[['IDA', 'IMP', 'ISS', 'IBA', 'IEA'], ['ISS', 'IBA', 'TAS', 'IEA'], ['IDA', 'IBA', 'IEA'], ['NAS', 'IEA'], ['IDA', 'IMP', 'IGI', 'ISS', 'IBA', 'IEA'], ['ISS', 'IBA', 'IEA'], ['IEA'], ['IBA', 'TAS'], ['IDA', 'IMP', 'ISS', 'IBA', 'IEA'], ['IDA', 'IBA', 'TAS', 'IC', 'IEA'], ['IDA', 'ISS', 'IBA', 'IEA'], ['IBA', 'IEA'], ['IDA', 'IMP'], ['IDA'], ['IDA', 'IMP', 'IGI', 'ISS', 'IBA', 'TAS', 'IC', 'IEA'],…
GO:CC	GO:0005654	nucleoplasm	7.30906e-05	1	"That part of the nuclear content other than the chromosomes or the nucleolus." [GOC:ma, ISBN:0124325653]	4203	89	38	22112	0.426966	0.00904116	query_1	['GO:0031981', 'GO:0110165']	['PAX6', 'BTG1', 'RPS8', 'EGR1', 'PTMA', 'SYNE2', 'GLI3', 'JUND', 'RPS11', 'ZBTB20', 'IER2', 'FOS', 'FABP5', 'SETBP1', 'RPL23', 'RNASEH2B', 'NASP', 'JUN', 'RPS27', 'TFAP2C', 'CHD1', 'MAGI1', 'INSM1', 'HES1', 'POU3F3', 'BBX', 'WEE1', 'TMA16', 'SOX6', 'SOX4', 'RPS20', 'BCLAF1', 'MYCN', 'SALL1', 'CHD7', 'ATXN1', 'DUSP10', 'HMGB1']	[['IDA'], ['TAS'], ['TAS'], ['IDA', 'TAS'], ['IDA'], ['IEA'], ['IDA', 'TAS', 'IEA'], ['IDA', 'TAS'], ['TAS'], ['IDA', 'IBA'], ['IDA'], ['IDA', 'TAS'], ['TAS'], ['IDA', 'IBA'], ['IDA'], ['IDA', 'IBA'], ['IDA', 'IBA'], ['IDA', 'TAS'], ['TAS'], ['IDA', 'TAS'], ['TAS'], ['IDA'], ['TAS'], ['IDA', 'TAS'], ['IDA'], ['IDA'], ['TAS'], ['IDA'], ['IDA', 'TAS'], ['IDA', 'TAS'], ['TAS'], ['IDA', 'IEA'], ['IDA…
GO:BP	GO:0001568	blood vessel development	7.48798e-05	1	"The process whose specific outcome is the progression of a blood vessel over time, from its formation to the mature structure. The blood vessel is the vasculature carrying blood." [GOC:hjd, UBERON:0001981]	706	88	16	21128	0.181818	0.0226629	query_1	['GO:0001944', 'GO:0048856']	['PAX6', 'BTG1', 'EGR1', 'GLI3', 'ACTG1', 'JUN', 'HES1', 'JAG1', 'FGFR2', 'FZD8', 'NRXN1', 'SOX4', 'DLL1', 'CHD7', 'COL5A1', 'ZFP36L1']	[['IMP'], ['IMP'], ['ISS'], ['IEA'], ['IMP'], ['IEA'], ['ISS', 'IEA'], ['IMP', 'ISS', 'NAS', 'IEA'], ['ISS'], ['IEA'], ['ISS', 'IEA'], ['ISS', 'IEA'], ['ISS', 'IEA'], ['IEA'], ['IEA'], ['IEA']]
REAC	REAC:R-HSA-72706	GTP hydrolysis and joining of the 60S ribosomal subunit	8.18333e-05	1	GTP hydrolysis and joining of the 60S ribosomal subunit	113	61	8	10777	0.131148	0.0707965	query_1	['REAC:R-HSA-72737']	['RPS8', 'RPLP0', 'RPS11', 'RPL23', 'RPL13A', 'EIF4B', 'RPS27', 'RPS20']	[['REAC'], ['REAC'], ['REAC'], ['REAC'], ['REAC'], ['REAC'], ['REAC'], ['REAC']]
TF	TF:M11531	Factor: E2F-2; motif: GCGCGCGCGYW	8.60559e-05	1	Factor: E2F-2; motif: GCGCGCGCGYW	13595	90	83	20012	0.922222	0.00610519	query_1	['TF:M00000']	['PAX6', 'EEF1A1', 'HES6', 'ASCL1', 'BTG1', 'RPS8', 'EGR1', 'NEUROG2', 'BTG2', 'PTMA', 'NPY', 'RPLP0', 'SYNE2', 'JUND', 'MAP1B', 'ACTG1', 'EOMES', 'RPS11', 'CNKSR2', 'DHRS3', 'EGFR', 'ACTR3B', 'IER2', 'FOS', 'PABPC1', 'ARC', 'FABP5', 'CSRNP1', 'RPL23', 'PHIP', 'CKB', 'RNASEH2B', 'NASP', 'RPL13A', 'FEZF2', 'JUN', 'EIF4B', 'TFAP2C', 'SLC25A5', 'STXBP6', 'CHD1', 'DLGAP1', 'TMEM158', 'MAGI1', 'INSM1'…	[['TF'], ['TF'], ['TF'], ['TF'], ['TF'], ['TF'], ['TF'], ['TF'], ['TF'], ['TF'], ['TF'], ['TF'], ['TF'], ['TF'], ['TF'], ['TF'], ['TF'], ['TF'], ['TF'], ['TF'], ['TF'], ['TF'], ['TF'], ['TF'], ['TF'], ['TF'], ['TF'], ['TF'], ['TF'], ['TF'], ['TF'], ['TF'], ['TF'], ['TF'], ['TF'], ['TF'], ['TF'], ['TF'], ['TF'], ['TF'], ['TF'], ['TF'], ['TF'], ['TF'], ['TF'], ['TF'], ['TF'], ['TF'], ['TF'], ['TF']…
TF	TF:M11531_1	Factor: E2F-2; motif: GCGCGCGCGYW; match class: 1	8.6406e-05	1	Factor: E2F-2; motif: GCGCGCGCGYW; match class: 1	12643	90	80	20012	0.888889	0.00632761	query_1	['TF:M11531']	['PAX6', 'EEF1A1', 'HES6', 'ASCL1', 'BTG1', 'EGR1', 'NEUROG2', 'BTG2', 'PTMA', 'NPY', 'RPLP0', 'SYNE2', 'JUND', 'MAP1B', 'ACTG1', 'EOMES', 'CNKSR2', 'DHRS3', 'EGFR', 'ACTR3B', 'IER2', 'FOS', 'PABPC1', 'ARC', 'FABP5', 'CSRNP1', 'RPL23', 'PHIP', 'CKB', 'RNASEH2B', 'NASP', 'RPL13A', 'FEZF2', 'JUN', 'EIF4B', 'TFAP2C', 'SLC25A5', 'STXBP6', 'CHD1', 'DLGAP1', 'TMEM158', 'MAGI1', 'INSM1', 'HES1', 'POU3F3…	[['TF'], ['TF'], ['TF'], ['TF'], ['TF'], ['TF'], ['TF'], ['TF'], ['TF'], ['TF'], ['TF'], ['TF'], ['TF'], ['TF'], ['TF'], ['TF'], ['TF'], ['TF'], ['TF'], ['TF'], ['TF'], ['TF'], ['TF'], ['TF'], ['TF'], ['TF'], ['TF'], ['TF'], ['TF'], ['TF'], ['TF'], ['TF'], ['TF'], ['TF'], ['TF'], ['TF'], ['TF'], ['TF'], ['TF'], ['TF'], ['TF'], ['TF'], ['TF'], ['TF'], ['TF'], ['TF'], ['TF'], ['TF'], ['TF'], ['TF']…
REAC	REAC:R-HSA-975957	Nonsense Mediated Decay (NMD) enhanced by the Exon Junction Complex (EJC)	0.000100265	1	Nonsense Mediated Decay (NMD) enhanced by the Exon Junction Complex (EJC)	116	61	8	10777	0.131148	0.0689655	query_1	['REAC:R-HSA-927802']	['RPS8', 'RPLP0', 'RPS11', 'PABPC1', 'RPL23', 'RPL13A', 'RPS27', 'RPS20']	[['REAC'], ['REAC'], ['REAC'], ['REAC'], ['REAC'], ['REAC'], ['REAC'], ['REAC']]
REAC	REAC:R-HSA-927802	Nonsense-Mediated Decay (NMD)	0.000100265	1	Nonsense-Mediated Decay (NMD)	116	61	8	10777	0.131148	0.0689655	query_1	['REAC:R-HSA-8953854']	['RPS8', 'RPLP0', 'RPS11', 'PABPC1', 'RPL23', 'RPL13A', 'RPS27', 'RPS20']	[['REAC'], ['REAC'], ['REAC'], ['REAC'], ['REAC'], ['REAC'], ['REAC'], ['REAC']]
GO:BP	GO:0065007	biological regulation	0.000103021	1	"Any process that modulates a measurable attribute of any biological process, quality or function." [GOC:dph, GOC:isa_complete, GOC:mah, GOC:pr, GOC:vw]	12926	88	77	21128	0.875	0.00595699	query_1	['GO:0008150']	['PAX6', 'EEF1A1', 'HES6', 'ASCL1', 'BTG1', 'EGR1', 'NEUROG2', 'BTG2', 'PTMA', 'NPY', 'SYNE2', 'GLI3', 'JUND', 'MAP1B', 'ACTG1', 'EOMES', 'ZBTB20', 'CNKSR2', 'DHRS3', 'EGFR', 'IER2', 'FOS', 'PABPC1', 'ARC', 'FABP5', 'CSRNP1', 'SETBP1', 'RPL23', 'PHIP', 'RNASEH2B', 'RPL13A', 'FEZF2', 'JUN', 'EIF4B', 'TFAP2C', 'SLC25A5', 'STXBP6', 'CHD1', 'DLGAP1', 'MAGI1', 'INSM1', 'HES1', 'POU3F3', 'BBX', 'JAG1',…	[['IDA', 'IMP', 'ISS', 'IBA', 'IEA'], ['IDA', 'NAS'], ['ISS', 'IBA', 'TAS', 'IEA'], ['IDA', 'IMP', 'ISS', 'IBA', 'IEA'], ['IDA', 'IMP', 'IBA', 'NAS', 'IEA'], ['IDA', 'IMP', 'IGI', 'ISS', 'IBA', 'IEA'], ['ISS', 'IBA', 'IEA'], ['IDA', 'IMP', 'IBA', 'TAS', 'IEA'], ['IMP', 'IBA'], ['ISS', 'IBA', 'TAS', 'IEA'], ['ISS', 'IEA'], ['IDA', 'IMP', 'ISS', 'IBA', 'TAS', 'IEA'], ['IDA', 'IBA', 'TAS', 'IC', 'IE…
GO:MF	GO:0001217	DNA-binding transcription repressor activity	0.000103932	1	"A DNA-binding transcription factor activity that represses or decreases the transcription of specific gene sets." [GOC:txnOH-2018]	326	89	11	20171	0.123596	0.0337423	query_1	['GO:0003700']	['PAX6', 'HES6', 'ASCL1', 'ZBTB20', 'FEZF2', 'JUN', 'TFAP2C', 'INSM1', 'HES1', 'SOX6', 'SALL1']	[['IEA'], ['IEA'], ['IDA'], ['IBA', 'IEA'], ['IEA'], ['IDA'], ['IDA'], ['IDA', 'IBA'], ['ISS', 'IEA'], ['ISS'], ['IEA']]
GO:BP	GO:1901700	response to oxygen-containing compound	0.000112325	1	"Any process that results in a change in state or activity of a cell or an organism (in terms of movement, secretion, enzyme production, gene expression, etc.) as a result of an oxygen-containing compound stimulus." [GOC:pr, GOC:TermGenie]	1665	88	24	21128	0.272727	0.0144144	query_1	['GO:0042221']	['ASCL1', 'EGR1', 'BTG2', 'JUND', 'MAP1B', 'ZBTB20', 'EGFR', 'FOS', 'RPL23', 'PHIP', 'CKB', 'NASP', 'RPL13A', 'JUN', 'HES1', 'JAG1', 'FGFR2', 'SOX4', 'CRHR2', 'PRKCQ', 'DUSP10', 'HMGB1', 'ZFP36L1', 'IRS2']	[['IEP', 'IEA'], ['ISS', 'IEA'], ['IEA'], ['IEA'], ['IEA'], ['ISS', 'IEA'], ['IDA', 'IMP', 'IEA'], ['IDA', 'IMP', 'IEA'], ['IMP'], ['NAS', 'IEA'], ['IEA'], ['IEA'], ['IEA'], ['IMP'], ['IEA'], ['IEA'], ['IEA'], ['ISS', 'IEA'], ['IEA'], ['IMP'], ['IEA'], ['ISS'], ['IDA', 'ISS', 'IEA'], ['IMP', 'ISS', 'IBA', 'IEA']]
GO:CC	GO:0005694	chromosome	0.000122566	1	"A structure composed of a very long molecule of DNA and associated proteins (e.g. histones) that carries hereditary information." [ISBN:0198547684]	1927	89	24	22112	0.269663	0.0124546	query_1	['GO:0043232']	['PAX6', 'HES6', 'ASCL1', 'EGR1', 'NEUROG2', 'JUND', 'EOMES', 'FOS', 'CSRNP1', 'NASP', 'JUN', 'TFAP2C', 'CHD1', 'HES1', 'POU3F3', 'BBX', 'TCF4', 'NAP1L1', 'SOX6', 'SOX4', 'MYCN', 'SALL1', 'CHD7', 'HMGB1']	[['IDA', 'ISA', 'IEA'], ['ISA'], ['ISA'], ['IDA', 'ISA'], ['ISA'], ['ISA', 'TAS'], ['IEA'], ['ISA'], ['ISA'], ['IDA'], ['IDA', 'ISA', 'TAS'], ['ISA'], ['IDA', 'IBA'], ['IEA'], ['ISA'], ['ISA'], ['IDA', 'ISA'], ['IBA'], ['ISA'], ['ISA'], ['ISA', 'TAS'], ['IDA'], ['IBA'], ['IDA', 'IEA']]
GO:BP	GO:0021987	cerebral cortex development	0.000131269	1	"The progression of the cerebral cortex over time from its initial formation until its mature state. The cerebral cortex is the outer layered region of the telencephalon." [GO_REF:0000021, GOC:cls, GOC:dgh, GOC:dph, GOC:jid]	126	88	8	21128	0.0909091	0.0634921	query_1	['GO:0021543', 'GO:0048856']	['PAX6', 'ASCL1', 'NPY', 'SYNE2', 'GLI3', 'EOMES', 'EGFR', 'POU3F3']	[['IEA'], ['IEA'], ['IEP'], ['IEA'], ['IEA'], ['IEA'], ['IEA'], ['IEA']]
GO:BP	GO:0031324	negative regulation of cellular metabolic process	0.000135261	1	"Any process that stops, prevents, or reduces the frequency, rate or extent of the chemical reactions and pathways by which individual cells transform chemical substances." [GOC:mah]	2244	88	28	21128	0.318182	0.0124777	query_1	['GO:0009892', 'GO:0031323', 'GO:0044237', 'GO:0048523']	['PAX6', 'HES6', 'ASCL1', 'EGR1', 'BTG2', 'GLI3', 'JUND', 'EOMES', 'ZBTB20', 'PABPC1', 'RPL23', 'RPL13A', 'FEZF2', 'JUN', 'TFAP2C', 'INSM1', 'HES1', 'POU3F3', 'FGFR2', 'CORO1C', 'SOX6', 'BCLAF1', 'SALL1', 'ATXN1', 'DUSP10', 'HMGB1', 'ZFP36L1', 'IRS2']	[['ISS', 'IEA'], ['IEA'], ['IDA'], ['IEA'], ['IDA', 'IEA'], ['IDA', 'IEA'], ['IDA'], ['ISS', 'IEA'], ['IEA'], ['IDA', 'ISS', 'TAS'], ['IDA', 'IMP'], ['IDA', 'IMP', 'IBA', 'IEA'], ['IEA'], ['IDA', 'IMP', 'IEA'], ['IEA'], ['IDA', 'IBA'], ['IDA', 'IEA'], ['ISS', 'IEA'], ['ISS'], ['IMP'], ['IEA'], ['IDA', 'TAS', 'IEA'], ['IDA', 'IEA'], ['IDA', 'IBA', 'IEA'], ['IDA', 'IBA', 'IEA'], ['IDA', 'IMP', 'IGI…
GO:BP	GO:0001944	vasculature development	0.000135471	1	"The process whose specific outcome is the progression of the vasculature over time, from its formation to the mature structure. The vasculature is an interconnected tubular multi-tissue structure that contains fluid that is actively transported around the organism." [GOC:dph, UBERON:0002409]	737	88	16	21128	0.181818	0.0217096	query_1	['GO:0048731', 'GO:0072359']	['PAX6', 'BTG1', 'EGR1', 'GLI3', 'ACTG1', 'JUN', 'HES1', 'JAG1', 'FGFR2', 'FZD8', 'NRXN1', 'SOX4', 'DLL1', 'CHD7', 'COL5A1', 'ZFP36L1']	[['IMP'], ['IMP'], ['ISS'], ['IEA'], ['IMP'], ['IEA'], ['ISS', 'IEA'], ['IMP', 'ISS', 'NAS', 'IEA'], ['ISS'], ['IEA'], ['ISS', 'IEA'], ['ISS', 'IEA'], ['ISS', 'IEA'], ['IEA'], ['IEA'], ['IEA']]
GO:BP	GO:0050789	regulation of biological process	0.00014353	1	"Any process that modulates the frequency, rate or extent of a biological process. Biological processes are regulated by many means; examples include the control of gene expression, protein modification or interaction with a protein or substrate molecule." [GOC:ai, GOC:go_curators]	12378	88	75	21128	0.852273	0.00605914	query_1	['GO:0008150', 'GO:0065007']	['PAX6', 'EEF1A1', 'HES6', 'ASCL1', 'BTG1', 'EGR1', 'NEUROG2', 'BTG2', 'PTMA', 'NPY', 'SYNE2', 'GLI3', 'JUND', 'MAP1B', 'ACTG1', 'EOMES', 'ZBTB20', 'CNKSR2', 'DHRS3', 'EGFR', 'IER2', 'FOS', 'PABPC1', 'ARC', 'FABP5', 'CSRNP1', 'SETBP1', 'RPL23', 'PHIP', 'RNASEH2B', 'RPL13A', 'FEZF2', 'JUN', 'EIF4B', 'TFAP2C', 'SLC25A5', 'STXBP6', 'CHD1', 'DLGAP1', 'MAGI1', 'INSM1', 'HES1', 'POU3F3', 'BBX', 'JAG1',…	[['IDA', 'IMP', 'ISS', 'IBA', 'IEA'], ['IDA', 'NAS'], ['ISS', 'IBA', 'TAS', 'IEA'], ['IDA', 'IMP', 'ISS', 'IBA', 'IEA'], ['IDA', 'IMP', 'IBA', 'NAS', 'IEA'], ['IDA', 'IMP', 'IGI', 'ISS', 'IBA', 'IEA'], ['ISS', 'IBA', 'IEA'], ['IDA', 'IMP', 'IBA', 'TAS', 'IEA'], ['IMP', 'IBA'], ['ISS', 'IBA', 'TAS', 'IEA'], ['ISS', 'IEA'], ['IDA', 'IMP', 'ISS', 'IBA', 'TAS', 'IEA'], ['IDA', 'IBA', 'TAS', 'IC', 'IE…
GO:BP	GO:0045934	negative regulation of nucleobase-containing compound metabolic process	0.000162492	1	"Any cellular process that stops, prevents, or reduces the frequency, rate or extent of the chemical reactions and pathways involving nucleobases, nucleosides, nucleotides and nucleic acids." [GOC:go_curators]	1565	88	23	21128	0.261364	0.0146965	query_1	['GO:0006139', 'GO:0019219', 'GO:0031324', 'GO:0051172']	['PAX6', 'HES6', 'ASCL1', 'EGR1', 'BTG2', 'GLI3', 'JUND', 'EOMES', 'ZBTB20', 'PABPC1', 'RPL23', 'FEZF2', 'JUN', 'TFAP2C', 'INSM1', 'HES1', 'POU3F3', 'FGFR2', 'SOX6', 'BCLAF1', 'SALL1', 'ATXN1', 'HMGB1']	[['ISS', 'IEA'], ['IEA'], ['IDA'], ['IEA'], ['IEA'], ['IDA', 'IEA'], ['IDA'], ['ISS', 'IEA'], ['IEA'], ['IDA', 'TAS'], ['IMP'], ['IEA'], ['IDA', 'IMP'], ['IEA'], ['IDA', 'IBA'], ['IDA', 'IEA'], ['ISS', 'IEA'], ['ISS'], ['IEA'], ['IDA', 'TAS', 'IEA'], ['IDA', 'IEA'], ['IDA', 'IBA', 'IEA'], ['IDA', 'IMP', 'IGI']]
GO:MF	GO:0003682	chromatin binding	0.000166668	1	"Binding to chromatin, the network of fibers of DNA, protein, and sometimes RNA, that make up the chromosomes of the eukaryotic nucleus during interphase." [GOC:jl, ISBN:0198506732, PMID:20404130]	594	89	14	20171	0.157303	0.023569	query_1	['GO:0005488']	['PAX6', 'ASCL1', 'EGR1', 'GLI3', 'EOMES', 'EGFR', 'FOS', 'FEZF2', 'JUN', 'CHD1', 'INSM1', 'HES1', 'NAP1L1', 'CHD7']	[['IEA'], ['IEA'], ['IDA'], ['IEA'], ['IEA'], ['IDA'], ['IEA'], ['IEA'], ['IEA'], ['IBA'], ['IDA'], ['IEA'], ['IBA'], ['IBA', 'TAS', 'IEA']]
GO:BP	GO:0023051	regulation of signaling	0.000169826	1	"Any process that modulates the frequency, rate or extent of a signaling process." [GOC:mtg_signal]	3378	88	35	21128	0.397727	0.0103612	query_1	['GO:0023052', 'GO:0050789']	['ASCL1', 'EGR1', 'NPY', 'GLI3', 'MAP1B', 'CNKSR2', 'DHRS3', 'EGFR', 'ARC', 'FABP5', 'RPL23', 'PHIP', 'RNASEH2B', 'JUN', 'SLC25A5', 'DLGAP1', 'HES1', 'JAG1', 'FGFR2', 'KLHL24', 'SHISA2', 'FZD8', 'NRXN1', 'SOX4', 'CRHR2', 'RPS20', 'DLL1', 'BCLAF1', 'SALL1', 'PELI2', 'PRKCQ', 'CHD7', 'DUSP10', 'HMGB1', 'IRS2']	[['IEA'], ['IEA'], ['IEA'], ['IDA', 'ISS', 'IEA'], ['IEA'], ['IEA'], ['IBA', 'IEA'], ['IDA', 'IMP', 'TAS'], ['ISS', 'IBA', 'TAS', 'IEA'], ['ISS', 'IEA'], ['IMP'], ['IDA', 'ISS'], ['IEA'], ['IEA'], ['IMP', 'IBA'], ['IBA'], ['ISS', 'IEA'], ['ISS', 'IEA'], ['IMP', 'ISS'], ['IEA'], ['IBA', 'IEA'], ['IEA'], ['IDA', 'ISS', 'IC', 'IEA'], ['IMP', 'ISS', 'IEA'], ['IBA'], ['IDA'], ['ISS', 'IBA', 'IEA'], ['…
TF	TF:M04515_1	Factor: E2F-1; motif: WWTGGCGCCAAA; match class: 1	0.000170787	1	Factor: E2F-1; motif: WWTGGCGCCAAA; match class: 1	12480	90	79	20012	0.877778	0.00633013	query_1	['TF:M04515']	['PAX6', 'EEF1A1', 'HES6', 'ASCL1', 'BTG1', 'RPS8', 'EGR1', 'NEUROG2', 'BTG2', 'PTMA', 'NPY', 'RPLP0', 'SYNE2', 'GLI3', 'JUND', 'MAP1B', 'ACTG1', 'EOMES', 'CNKSR2', 'EGFR', 'ACTR3B', 'IER2', 'FOS', 'PABPC1', 'ARC', 'FABP5', 'CSRNP1', 'RPL23', 'CKB', 'RNASEH2B', 'NASP', 'FEZF2', 'JUN', 'EIF4B', 'RPS27', 'TFAP2C', 'SLC25A5', 'STXBP6', 'CHD1', 'DLGAP1', 'TMEM158', 'MAGI1', 'INSM1', 'HES1', 'POU3F3',…	[['TF'], ['TF'], ['TF'], ['TF'], ['TF'], ['TF'], ['TF'], ['TF'], ['TF'], ['TF'], ['TF'], ['TF'], ['TF'], ['TF'], ['TF'], ['TF'], ['TF'], ['TF'], ['TF'], ['TF'], ['TF'], ['TF'], ['TF'], ['TF'], ['TF'], ['TF'], ['TF'], ['TF'], ['TF'], ['TF'], ['TF'], ['TF'], ['TF'], ['TF'], ['TF'], ['TF'], ['TF'], ['TF'], ['TF'], ['TF'], ['TF'], ['TF'], ['TF'], ['TF'], ['TF'], ['TF'], ['TF'], ['TF'], ['TF'], ['TF']…
REAC	REAC:R-HSA-9010553	Regulation of expression of SLITs and ROBOs	0.000171013	1	Regulation of expression of SLITs and ROBOs	171	61	9	10777	0.147541	0.0526316	query_1	['REAC:R-HSA-376176']	['RPS8', 'RPLP0', 'RPS11', 'PABPC1', 'RPL23', 'RPL13A', 'RPS27', 'RPS20', 'COL4A5']	[['REAC'], ['REAC'], ['REAC'], ['REAC'], ['REAC'], ['REAC'], ['REAC'], ['REAC'], ['REAC']]
GO:BP	GO:0010646	regulation of cell communication	0.000183123	1	"Any process that modulates the frequency, rate or extent of cell communication. Cell communication is the process that mediates interactions between a cell and its surroundings. Encompasses interactions such as signaling or attachment between one cell and another cell, between a cell and an extracellular matrix, or between a cell and any other aspect of its environment." [GOC:dph, GOC:tb]	3388	88	35	21128	0.397727	0.0103306	query_1	['GO:0007154', 'GO:0050794']	['ASCL1', 'EGR1', 'NPY', 'GLI3', 'MAP1B', 'CNKSR2', 'DHRS3', 'EGFR', 'ARC', 'FABP5', 'RPL23', 'PHIP', 'RNASEH2B', 'JUN', 'SLC25A5', 'DLGAP1', 'HES1', 'JAG1', 'FGFR2', 'KLHL24', 'SHISA2', 'FZD8', 'NRXN1', 'SOX4', 'CRHR2', 'RPS20', 'DLL1', 'BCLAF1', 'SALL1', 'PELI2', 'PRKCQ', 'CHD7', 'DUSP10', 'HMGB1', 'IRS2']	[['IEA'], ['IEA'], ['IEA'], ['IDA', 'ISS', 'IEA'], ['IEA'], ['IEA'], ['IBA', 'IEA'], ['IDA', 'IMP', 'TAS'], ['ISS', 'IBA', 'TAS', 'IEA'], ['ISS', 'IEA'], ['IMP'], ['IDA', 'ISS'], ['IEA'], ['IEA'], ['IMP', 'IBA'], ['IBA'], ['ISS', 'IEA'], ['ISS', 'IEA'], ['IMP', 'ISS'], ['IEA'], ['IBA', 'IEA'], ['IEA'], ['IDA', 'ISS', 'IC', 'IEA'], ['IMP', 'ISS', 'IEA'], ['IBA'], ['IDA'], ['ISS', 'IBA', 'IEA'], ['…
GO:BP	GO:1903131	mononuclear cell differentiation	0.00019152	1	"The process in which a relatively unspecialized cell acquires the specialized features of a mononuclear cell." [CL:0000842, GO_REF:0000086, GOC:TermGenie, PMID:24759906]	474	88	13	21128	0.147727	0.0274262	query_1	['GO:0002521']	['EGR1', 'GLI3', 'EOMES', 'FOS', 'JUN', 'SLC25A5', 'FZD8', 'SOX4', 'DLL1', 'CHD7', 'DUSP10', 'HMGB1', 'ZFP36L1']	[['IEA'], ['ISS', 'IEA'], ['IMP', 'IBA', 'IEA'], ['IEA'], ['IEA'], ['ISS', 'IEA'], ['IEA'], ['ISS', 'IEA'], ['ISS', 'IEA'], ['IMP'], ['IMP'], ['IDA', 'IMP'], ['IDA', 'ISS', 'IEA']]
KEGG	KEGG:05171	Coronavirus disease - COVID-19	0.000191988	1	Coronavirus disease - COVID-19	231	54	10	8091	0.185185	0.04329	query_1	['KEGG:00000']	['RPS8', 'RPLP0', 'RPS11', 'EGFR', 'FOS', 'RPL23', 'RPL13A', 'JUN', 'RPS27', 'RPS20']	[['KEGG'], ['KEGG'], ['KEGG'], ['KEGG'], ['KEGG'], ['KEGG'], ['KEGG'], ['KEGG'], ['KEGG'], ['KEGG']]
GO:CC	GO:0035976	transcription factor AP-1 complex	0.000197062	1	"A heterodimeric transcription factor complex composed of proteins from the c-Fos, c-Jun, activating transcription factor (ATF) or JDP families. The subunits contain a basic leucine zipper (bZIP) domain that is essential for dimerization and DNA binding. Jun-Fos heterodimers bind preferentially to a heptamer consensus sequence (TPA responsive element (TRE)), whereas Jun-ATF dimers bind the cyclic…	5	89	3	22112	0.0337079	0.6	query_1	['GO:0090575']	['JUND', 'FOS', 'JUN']	[['IDA'], ['IDA', 'IPI', 'IMP', 'IEA'], ['IDA', 'IPI', 'IMP', 'IEA']]
TF	TF:M02090	Factor: E2F-4; motif: GCGGGAAANA	0.000220628	1	Factor: E2F-4; motif: GCGGGAAANA	12240	90	78	20012	0.866667	0.00637255	query_1	['TF:M00000']	['PAX6', 'EEF1A1', 'HES6', 'ASCL1', 'BTG1', 'RPS8', 'EGR1', 'NEUROG2', 'BTG2', 'PTMA', 'NPY', 'RPLP0', 'SYNE2', 'GLI3', 'JUND', 'MAP1B', 'ACTG1', 'EOMES', 'RPS11', 'CNKSR2', 'DHRS3', 'EGFR', 'ACTR3B', 'IER2', 'PABPC1', 'FABP5', 'CSRNP1', 'PHIP', 'CKB', 'RNASEH2B', 'NASP', 'RPL13A', 'FEZF2', 'JUN', 'EIF4B', 'TFAP2C', 'STXBP6', 'CHD1', 'TMEM158', 'MAGI1', 'INSM1', 'HES1', 'POU3F3', 'BBX', 'JAG1', '…	[['TF'], ['TF'], ['TF'], ['TF'], ['TF'], ['TF'], ['TF'], ['TF'], ['TF'], ['TF'], ['TF'], ['TF'], ['TF'], ['TF'], ['TF'], ['TF'], ['TF'], ['TF'], ['TF'], ['TF'], ['TF'], ['TF'], ['TF'], ['TF'], ['TF'], ['TF'], ['TF'], ['TF'], ['TF'], ['TF'], ['TF'], ['TF'], ['TF'], ['TF'], ['TF'], ['TF'], ['TF'], ['TF'], ['TF'], ['TF'], ['TF'], ['TF'], ['TF'], ['TF'], ['TF'], ['TF'], ['TF'], ['TF'], ['TF'], ['TF']…
GO:BP	GO:0021872	forebrain generation of neurons	0.000230052	1	"The process in which nerve cells are generated in the forebrain. This includes the production of neuroblasts from and their differentiation into neurons." [GO_REF:0000021, GOC:cls, GOC:dgh, GOC:dph, GOC:jid]	54	88	6	21128	0.0681818	0.111111	query_1	['GO:0030900', 'GO:0048699']	['PAX6', 'ASCL1', 'GLI3', 'FEZF2', 'HES1', 'FGFR2']	[['IEA'], ['IEA'], ['IEA'], ['IEA'], ['ISS', 'IEA'], ['ISS']]
REAC	REAC:R-HSA-192823	Viral mRNA Translation	0.000262283	1	Viral mRNA Translation	90	61	7	10777	0.114754	0.0777778	query_1	['REAC:R-HSA-168273']	['RPS8', 'RPLP0', 'RPS11', 'RPL23', 'RPL13A', 'RPS27', 'RPS20']	[['REAC'], ['REAC'], ['REAC'], ['REAC'], ['REAC'], ['REAC'], ['REAC']]
TF	TF:M00803	Factor: E2F; motif: GGCGSG	0.000270971	1	Factor: E2F; motif: GGCGSG	13497	90	82	20012	0.911111	0.00607542	query_1	['TF:M00000']	['PAX6', 'EEF1A1', 'HES6', 'ASCL1', 'BTG1', 'RPS8', 'EGR1', 'NEUROG2', 'BTG2', 'PTMA', 'NPY', 'RPLP0', 'SYNE2', 'JUND', 'MAP1B', 'ACTG1', 'EOMES', 'RPS11', 'CNKSR2', 'DHRS3', 'EGFR', 'ACTR3B', 'IER2', 'FOS', 'PABPC1', 'ARC', 'FABP5', 'CSRNP1', 'RPL23', 'PHIP', 'CKB', 'RNASEH2B', 'NASP', 'RPL13A', 'FEZF2', 'JUN', 'EIF4B', 'TFAP2C', 'SLC25A5', 'STXBP6', 'CHD1', 'DLGAP1', 'TMEM158', 'MAGI1', 'INSM1'…	[['TF'], ['TF'], ['TF'], ['TF'], ['TF'], ['TF'], ['TF'], ['TF'], ['TF'], ['TF'], ['TF'], ['TF'], ['TF'], ['TF'], ['TF'], ['TF'], ['TF'], ['TF'], ['TF'], ['TF'], ['TF'], ['TF'], ['TF'], ['TF'], ['TF'], ['TF'], ['TF'], ['TF'], ['TF'], ['TF'], ['TF'], ['TF'], ['TF'], ['TF'], ['TF'], ['TF'], ['TF'], ['TF'], ['TF'], ['TF'], ['TF'], ['TF'], ['TF'], ['TF'], ['TF'], ['TF'], ['TF'], ['TF'], ['TF'], ['TF']…
TF	TF:M01104_1	Factor: MOVO-B; motif: GNGGGGG; match class: 1	0.000319016	1	Factor: MOVO-B; motif: GNGGGGG; match class: 1	5813	90	50	20012	0.555556	0.00860141	query_1	['TF:M01104']	['HES6', 'BTG1', 'RPS8', 'EGR1', 'NEUROG2', 'BTG2', 'PTMA', 'NPY', 'SYNE2', 'JUND', 'ACTG1', 'EOMES', 'CNKSR2', 'EGFR', 'ACTR3B', 'IER2', 'FOS', 'PABPC1', 'CSRNP1', 'PHIP', 'CKB', 'JUN', 'EIF4B', 'CHD1', 'TMEM158', 'INSM1', 'HES1', 'POU3F3', 'WEE1', 'KLHL24', 'UBE2H', 'NAP1L1', 'CORO1C', 'MAT2A', 'FZD8', 'NRXN1', 'DLL1', 'PDP2', 'BCLAF1', 'MYCN', 'SALL1', 'MAT2B', 'KCNG1', 'PELI2', 'CHD7', 'ATXN1…	[['TF'], ['TF'], ['TF'], ['TF'], ['TF'], ['TF'], ['TF'], ['TF'], ['TF'], ['TF'], ['TF'], ['TF'], ['TF'], ['TF'], ['TF'], ['TF'], ['TF'], ['TF'], ['TF'], ['TF'], ['TF'], ['TF'], ['TF'], ['TF'], ['TF'], ['TF'], ['TF'], ['TF'], ['TF'], ['TF'], ['TF'], ['TF'], ['TF'], ['TF'], ['TF'], ['TF'], ['TF'], ['TF'], ['TF'], ['TF'], ['TF'], ['TF'], ['TF'], ['TF'], ['TF'], ['TF'], ['TF'], ['TF'], ['TF'], ['TF']]
TF	TF:M11530	Factor: E2F-2; motif: NWTTTGGCGCCAWWNN	0.000328211	1	Factor: E2F-2; motif: NWTTTGGCGCCAWWNN	14927	90	86	20012	0.955556	0.00576137	query_1	['TF:M00000']	['PAX6', 'EEF1A1', 'HES6', 'ASCL1', 'BTG1', 'RPS8', 'EGR1', 'NEUROG2', 'BTG2', 'PTMA', 'NPY', 'RPLP0', 'SYNE2', 'GLI3', 'JUND', 'MAP1B', 'ACTG1', 'EOMES', 'RPS11', 'CNKSR2', 'DHRS3', 'EGFR', 'ACTR3B', 'IER2', 'FOS', 'PABPC1', 'ARC', 'FABP5', 'CSRNP1', 'RPL23', 'PHIP', 'CKB', 'RNASEH2B', 'NASP', 'RPL13A', 'FEZF2', 'JUN', 'EIF4B', 'RPS27', 'TFAP2C', 'SLC25A5', 'STXBP6', 'CHD1', 'DLGAP1', 'TMEM158',…	[['TF'], ['TF'], ['TF'], ['TF'], ['TF'], ['TF'], ['TF'], ['TF'], ['TF'], ['TF'], ['TF'], ['TF'], ['TF'], ['TF'], ['TF'], ['TF'], ['TF'], ['TF'], ['TF'], ['TF'], ['TF'], ['TF'], ['TF'], ['TF'], ['TF'], ['TF'], ['TF'], ['TF'], ['TF'], ['TF'], ['TF'], ['TF'], ['TF'], ['TF'], ['TF'], ['TF'], ['TF'], ['TF'], ['TF'], ['TF'], ['TF'], ['TF'], ['TF'], ['TF'], ['TF'], ['TF'], ['TF'], ['TF'], ['TF'], ['TF']…
GO:CC	GO:0005925	focal adhesion	0.000339782	1	"A cell-substrate junction that anchors the cell to the extracellular matrix and that forms a point of termination of actin filaments. In insects focal adhesion has also been referred to as hemi-adherens junction (HAJ)." [GOC:aruk, GOC:bc, ISBN:0124325653, ISBN:0815316208, PMID:10419689, PMID:12191915, PMID:15246682, PMID:1643657, PMID:16805308, PMID:19197329, PMID:23033047, PMID:26923917, PMID:2…	424	89	11	22112	0.123596	0.0259434	query_1	['GO:0030055']	['RPS8', 'RPLP0', 'SYNE2', 'ACTG1', 'RPS11', 'EGFR', 'PABPC1', 'RPL23', 'RPL13A', 'CORO1C', 'LIMA1']	[['HDA'], ['HDA'], ['IDA', 'IEA'], ['ISS'], ['HDA'], ['HDA'], ['HDA'], ['HDA'], ['HDA'], ['HDA'], ['IDA', 'HDA', 'IEA']]
REAC	REAC:R-HSA-72764	Eukaryotic Translation Termination	0.000353061	1	Eukaryotic Translation Termination	94	61	7	10777	0.114754	0.0744681	query_1	['REAC:R-HSA-72766']	['RPS8', 'RPLP0', 'RPS11', 'RPL23', 'RPL13A', 'RPS27', 'RPS20']	[['REAC'], ['REAC'], ['REAC'], ['REAC'], ['REAC'], ['REAC'], ['REAC']]
REAC	REAC:R-HSA-2408557	Selenocysteine synthesis	0.000353061	1	Selenocysteine synthesis	94	61	7	10777	0.114754	0.0744681	query_1	['REAC:R-HSA-2408522']	['RPS8', 'RPLP0', 'RPS11', 'RPL23', 'RPL13A', 'RPS27', 'RPS20']	[['REAC'], ['REAC'], ['REAC'], ['REAC'], ['REAC'], ['REAC'], ['REAC']]
REAC	REAC:R-HSA-72649	Translation initiation complex formation	0.000353716	1	Translation initiation complex formation	59	61	6	10777	0.0983607	0.101695	query_1	['REAC:R-HSA-72662']	['RPS8', 'RPS11', 'PABPC1', 'EIF4B', 'RPS27', 'RPS20']	[['REAC'], ['REAC'], ['REAC'], ['REAC'], ['REAC'], ['REAC']]
GO:BP	GO:0032501	multicellular organismal process	0.000371963	1	"Any biological process, occurring at the level of a multicellular organism, pertinent to its function." [GOC:curators, GOC:dph, GOC:isa_complete, GOC:tb]	7657	88	56	21128	0.636364	0.00731357	query_1	['GO:0008150']	['PAX6', 'HES6', 'ASCL1', 'BTG1', 'EGR1', 'NEUROG2', 'BTG2', 'NPY', 'SYNE2', 'GLI3', 'JUND', 'MAP1B', 'ACTG1', 'EOMES', 'ZBTB20', 'DHRS3', 'EGFR', 'IER2', 'FOS', 'ARC', 'FABP5', 'CSRNP1', 'CKB', 'RNASEH2B', 'NASP', 'RPL13A', 'FEZF2', 'JUN', 'TFAP2C', 'SLC25A5', 'DLGAP1', 'INSM1', 'HES1', 'POU3F3', 'BBX', 'JAG1', 'WEE1', 'TCF4', 'FGFR2', 'NAP1L1', 'CORO1C', 'FZD8', 'NRXN1', 'SOX6', 'SOX4', 'DLL1',…	[['IMP', 'ISS', 'TAS', 'NAS', 'IEA'], ['IBA', 'IEA'], ['IDA', 'IMP', 'IEP', 'ISS', 'IBA', 'NAS', 'IEA'], ['IMP'], ['ISS', 'IEA'], ['IBA', 'IEA'], ['IMP', 'IEA'], ['IEP', 'ISS', 'IBA', 'TAS', 'IEA'], ['IEA'], ['IMP', 'ISS', 'TAS', 'IEA'], ['IEA'], ['IBA', 'TAS', 'IEA'], ['IMP', 'HMP', 'HEP', 'NAS'], ['IMP', 'ISS', 'IBA', 'IEA'], ['IEA'], ['TAS', 'IEA'], ['IMP', 'ISS', 'NAS', 'IEA'], ['ISS', 'IEA']…
GO:BP	GO:0045664	regulation of neuron differentiation	0.000379426	1	"Any process that modulates the frequency, rate or extent of neuron differentiation." [GOC:go_curators]	201	88	9	21128	0.102273	0.0447761	query_1	['GO:0030182', 'GO:0045595']	['PAX6', 'ASCL1', 'GLI3', 'MAP1B', 'FEZF2', 'HES1', 'JAG1', 'TCF4', 'DLL1']	[['IEA'], ['IDA', 'ISS', 'IEA'], ['IEA'], ['IEA'], ['IEA'], ['ISS', 'IBA', 'IEA'], ['IEA'], ['ISS'], ['ISS', 'IEA']]
REAC	REAC:R-HSA-72662	Activation of the mRNA upon binding of the cap-binding complex and eIFs, and subsequent binding to 43S	0.000391299	1	Activation of the mRNA upon binding of the cap-binding complex and eIFs, and subsequent binding to 43S	60	61	6	10777	0.0983607	0.1	query_1	['REAC:R-HSA-72737']	['RPS8', 'RPS11', 'PABPC1', 'EIF4B', 'RPS27', 'RPS20']	[['REAC'], ['REAC'], ['REAC'], ['REAC'], ['REAC'], ['REAC']]
TF	TF:M00803_1	Factor: E2F; motif: GGCGSG; match class: 1	0.000396442	1	Factor: E2F; motif: GGCGSG; match class: 1	10475	90	71	20012	0.788889	0.00677804	query_1	['TF:M00803']	['PAX6', 'EEF1A1', 'HES6', 'ASCL1', 'BTG1', 'RPS8', 'EGR1', 'NEUROG2', 'BTG2', 'PTMA', 'NPY', 'RPLP0', 'SYNE2', 'JUND', 'MAP1B', 'ACTG1', 'EOMES', 'RPS11', 'CNKSR2', 'DHRS3', 'EGFR', 'ACTR3B', 'IER2', 'FOS', 'PABPC1', 'ARC', 'FABP5', 'CSRNP1', 'PHIP', 'CKB', 'RNASEH2B', 'RPL13A', 'FEZF2', 'JUN', 'EIF4B', 'TFAP2C', 'SLC25A5', 'STXBP6', 'CHD1', 'DLGAP1', 'TMEM158', 'MAGI1', 'INSM1', 'HES1', 'POU3F3…	[['TF'], ['TF'], ['TF'], ['TF'], ['TF'], ['TF'], ['TF'], ['TF'], ['TF'], ['TF'], ['TF'], ['TF'], ['TF'], ['TF'], ['TF'], ['TF'], ['TF'], ['TF'], ['TF'], ['TF'], ['TF'], ['TF'], ['TF'], ['TF'], ['TF'], ['TF'], ['TF'], ['TF'], ['TF'], ['TF'], ['TF'], ['TF'], ['TF'], ['TF'], ['TF'], ['TF'], ['TF'], ['TF'], ['TF'], ['TF'], ['TF'], ['TF'], ['TF'], ['TF'], ['TF'], ['TF'], ['TF'], ['TF'], ['TF'], ['TF']…
GO:CC	GO:0030055	cell-substrate junction	0.000426298	1	"A cell junction that forms a connection between a cell and the extracellular matrix." [GOC:aruk, GOC:bc, GOC:hb, GOC:mah, PMID:10419689, PMID:1643657, PMID:16805308, PMID:26923917, PMID:8314002]	434	89	11	22112	0.123596	0.0253456	query_1	['GO:0070161']	['RPS8', 'RPLP0', 'SYNE2', 'ACTG1', 'RPS11', 'EGFR', 'PABPC1', 'RPL23', 'RPL13A', 'CORO1C', 'LIMA1']	[['HDA'], ['HDA'], ['IDA', 'IEA'], ['ISS'], ['HDA'], ['HDA'], ['HDA'], ['HDA'], ['HDA'], ['HDA'], ['IDA', 'HDA', 'IEA']]
GO:BP	GO:0051239	regulation of multicellular organismal process	0.000439813	1	"Any process that modulates the frequency, rate or extent of a multicellular organismal process, the processes pertinent to the function of a multicellular organism above the cellular level; includes the integrated processes of tissues and organs." [GOC:ai, GOC:dph, GOC:tb]	3004	88	32	21128	0.363636	0.0106525	query_1	['GO:0032501', 'GO:0050789']	['PAX6', 'HES6', 'ASCL1', 'BTG1', 'EGR1', 'NPY', 'GLI3', 'JUND', 'MAP1B', 'ZBTB20', 'DHRS3', 'EGFR', 'FOS', 'FABP5', 'FEZF2', 'JUN', 'DLGAP1', 'HES1', 'JAG1', 'FGFR2', 'NAP1L1', 'CORO1C', 'NRXN1', 'SOX6', 'SOX4', 'DLL1', 'PRKCQ', 'CHD7', 'DUSP10', 'HMGB1', 'ZFP36L1', 'IRS2']	[['ISS', 'IEA'], ['IBA'], ['IBA', 'IEA'], ['IMP'], ['ISS', 'IEA'], ['IEA'], ['ISS', 'IEA'], ['IEA'], ['IEA'], ['IEA'], ['IEA'], ['IMP'], ['IEA'], ['ISS', 'IEA'], ['IEA'], ['IEA'], ['IBA'], ['ISS', 'IBA', 'IEA'], ['ISS', 'IEA'], ['ISS'], ['ISS', 'IEA'], ['IMP', 'IGI'], ['ISS', 'TAS', 'IEA'], ['IDA', 'IMP', 'IBA'], ['ISS', 'IEA'], ['IMP', 'ISS', 'IEA'], ['ISS', 'IEA'], ['IEA'], ['IMP', 'ISS', 'IEA'…
GO:BP	GO:0070848	response to growth factor	0.00048078	1	"Any process that results in a change in state or activity of a cell or an organism (in terms of movement, secretion, enzyme production, gene expression, etc.) as a result of a growth factor stimulus." [GOC:BHF, GOC:mah]	705	88	15	21128	0.170455	0.0212766	query_1	['GO:0009719']	['EEF1A1', 'ASCL1', 'EGR1', 'MAP1B', 'EGFR', 'IER2', 'FOS', 'JUN', 'HES1', 'FGFR2', 'SHISA2', 'NRXN1', 'SOX6', 'DLL1', 'ZFP36L1']	[['IDA'], ['IEA'], ['IEA'], ['IEA'], ['ISS', 'IEA'], ['ISS', 'IEA'], ['IDA', 'IEA'], ['IDA'], ['IEA'], ['IDA', 'IPI', 'IGI', 'ISS', 'IEA'], ['IBA', 'IEA'], ['IDA'], ['IDA'], ['ISS', 'IEA'], ['IDA', 'ISS', 'IEA']]
GO:MF	GO:0001228	DNA-binding transcription activator activity, RNA polymerase II-specific	0.000489915	1	"A DNA-binding transcription factor activity that activates or increases transcription of specific gene sets transcribed by RNA polymerase II." [GOC:aruk, GOC:txnOH-2018, PMID:20737563, PMID:27145859]	465	89	12	20171	0.134831	0.0258065	query_1	['GO:0000981', 'GO:0001216']	['PAX6', 'EGR1', 'JUND', 'FOS', 'CSRNP1', 'FEZF2', 'JUN', 'TFAP2C', 'TCF4', 'SOX4', 'MYCN', 'ZNF292']	[['IEA'], ['IDA', 'IEA'], ['IEA'], ['IDA', 'IEA'], ['IEA'], ['IEA'], ['IDA', 'IMP'], ['IDA'], ['ISS'], ['IDA', 'ISS', 'IBA'], ['IDA'], ['IEA']]
GO:BP	GO:0010605	negative regulation of macromolecule metabolic process	0.000520616	1	"Any process that decreases the frequency, rate or extent of the chemical reactions and pathways involving macromolecules, any molecule of high relative molecular mass, the structure of which essentially comprises the multiple repetition of units derived, actually or conceptually, from molecules of low relative molecular mass." [GOC:dph, GOC:tb]	3360	88	34	21128	0.386364	0.010119	query_1	['GO:0009892', 'GO:0043170', 'GO:0060255']	['PAX6', 'HES6', 'ASCL1', 'EGR1', 'BTG2', 'GLI3', 'JUND', 'EOMES', 'ZBTB20', 'EGFR', 'PABPC1', 'RPL23', 'RNASEH2B', 'RPL13A', 'FEZF2', 'JUN', 'TFAP2C', 'INSM1', 'HES1', 'POU3F3', 'FGFR2', 'CORO1C', 'NRXN1', 'SOX6', 'SOX4', 'RPS20', 'DLL1', 'BCLAF1', 'MYCN', 'SALL1', 'ATXN1', 'DUSP10', 'HMGB1', 'ZFP36L1']	[['ISS', 'IEA'], ['IEA'], ['IDA'], ['IEA'], ['IDA', 'IEA'], ['IDA', 'IEA'], ['IDA'], ['ISS', 'IEA'], ['IEA'], ['IDA', 'IMP'], ['IDA', 'ISS', 'TAS', 'IEA'], ['IDA', 'IMP'], ['IEA'], ['IDA', 'IMP', 'IBA', 'IEA'], ['IEA'], ['IDA', 'IMP', 'IEA'], ['IEA'], ['IDA', 'IBA'], ['IDA', 'IEA'], ['ISS', 'IEA'], ['ISS'], ['IMP'], ['IDA'], ['IEA'], ['IMP'], ['IEA'], ['IMP'], ['IDA', 'TAS', 'IEA'], ['IDA', 'IC']…
GO:MF	GO:0001216	DNA-binding transcription activator activity	0.000535915	1	"A DNA-binding transcription factor activity that activates or increases transcription of specific gene sets." [GOC:txnOH-2018]	469	89	12	20171	0.134831	0.0255864	query_1	['GO:0003700']	['PAX6', 'EGR1', 'JUND', 'FOS', 'CSRNP1', 'FEZF2', 'JUN', 'TFAP2C', 'TCF4', 'SOX4', 'MYCN', 'ZNF292']	[['IEA'], ['IDA', 'IEA'], ['IEA'], ['IDA', 'IEA'], ['IEA'], ['IEA'], ['IDA', 'IMP'], ['IDA'], ['ISS'], ['IDA', 'ISS', 'IBA'], ['IDA'], ['IEA']]
GO:CC	GO:0070161	anchoring junction	0.000540474	1	"A cell junction that mechanically attaches a cell (and its cytoskeleton) to neighboring cells or to the extracellular matrix." [ISBN:0815332181]	983	89	16	22112	0.179775	0.0162767	query_1	['GO:0030054']	['RPS8', 'RPLP0', 'SYNE2', 'ACTG1', 'RPS11', 'EGFR', 'PABPC1', 'RPL23', 'RPL13A', 'STXBP6', 'MAGI1', 'JAG1', 'KLHL24', 'CORO1C', 'DLL1', 'LIMA1']	[['HDA'], ['HDA'], ['IDA', 'IEA'], ['IDA', 'ISS'], ['HDA'], ['HDA'], ['HDA'], ['HDA'], ['HDA'], ['HDA'], ['IDA', 'ISS', 'IBA', 'TAS', 'IEA'], ['ISS', 'IEA'], ['IDA', 'IEA'], ['HDA'], ['ISS', 'IEA'], ['IDA', 'HDA', 'IEA']]
TF	TF:M00800	Factor: AP-2; motif: GSCCSCRGGCNRNRNN	0.000548085	1	Factor: AP-2; motif: GSCCSCRGGCNRNRNN	9321	90	66	20012	0.733333	0.00708079	query_1	['TF:M00000']	['EEF1A1', 'HES6', 'ASCL1', 'RPS8', 'EGR1', 'NEUROG2', 'BTG2', 'PTMA', 'NPY', 'RPLP0', 'SYNE2', 'GLI3', 'JUND', 'MAP1B', 'ACTG1', 'EOMES', 'RPS11', 'CNKSR2', 'DHRS3', 'EGFR', 'ACTR3B', 'IER2', 'FOS', 'PABPC1', 'ARC', 'FABP5', 'CSRNP1', 'PHIP', 'CKB', 'RNASEH2B', 'NASP', 'FEZF2', 'JUN', 'TFAP2C', 'SLC25A5', 'DLGAP1', 'TMEM158', 'INSM1', 'HES1', 'BBX', 'JAG1', 'WEE1', 'CERS6', 'FGFR2', 'KLHL24', 'S…	[['TF'], ['TF'], ['TF'], ['TF'], ['TF'], ['TF'], ['TF'], ['TF'], ['TF'], ['TF'], ['TF'], ['TF'], ['TF'], ['TF'], ['TF'], ['TF'], ['TF'], ['TF'], ['TF'], ['TF'], ['TF'], ['TF'], ['TF'], ['TF'], ['TF'], ['TF'], ['TF'], ['TF'], ['TF'], ['TF'], ['TF'], ['TF'], ['TF'], ['TF'], ['TF'], ['TF'], ['TF'], ['TF'], ['TF'], ['TF'], ['TF'], ['TF'], ['TF'], ['TF'], ['TF'], ['TF'], ['TF'], ['TF'], ['TF'], ['TF']…
TF	TF:M12598_1	Factor: E2F3; motif: NNRGMKGGAR; match class: 1	0.0005677	1	Factor: E2F3; motif: NNRGMKGGAR; match class: 1	7116	90	56	20012	0.622222	0.00786959	query_1	['TF:M12598']	['PAX6', 'EEF1A1', 'HES6', 'ASCL1', 'BTG1', 'EGR1', 'BTG2', 'PTMA', 'NPY', 'SYNE2', 'JUND', 'MAP1B', 'ACTG1', 'EOMES', 'CNKSR2', 'EGFR', 'IER2', 'FOS', 'PABPC1', 'ARC', 'CSRNP1', 'CKB', 'RNASEH2B', 'NASP', 'JUN', 'TFAP2C', 'CHD1', 'MAGI1', 'INSM1', 'HES1', 'POU3F3', 'JAG1', 'WEE1', 'CERS6', 'FGFR2', 'KLHL24', 'SHISA2', 'TMA16', 'NAP1L1', 'CORO1C', 'FZD8', 'NRXN1', 'CRHR2', 'RPS20', 'PDP2', 'MYCN'…	[['TF'], ['TF'], ['TF'], ['TF'], ['TF'], ['TF'], ['TF'], ['TF'], ['TF'], ['TF'], ['TF'], ['TF'], ['TF'], ['TF'], ['TF'], ['TF'], ['TF'], ['TF'], ['TF'], ['TF'], ['TF'], ['TF'], ['TF'], ['TF'], ['TF'], ['TF'], ['TF'], ['TF'], ['TF'], ['TF'], ['TF'], ['TF'], ['TF'], ['TF'], ['TF'], ['TF'], ['TF'], ['TF'], ['TF'], ['TF'], ['TF'], ['TF'], ['TF'], ['TF'], ['TF'], ['TF'], ['TF'], ['TF'], ['TF'], ['TF']…
TF	TF:M00470_1	Factor: AP-2gamma; motif: GCCYNNGGS; match class: 1	0.000584148	1	Factor: AP-2gamma; motif: GCCYNNGGS; match class: 1	5724	90	49	20012	0.544444	0.00856045	query_1	['TF:M00470']	['PAX6', 'HES6', 'BTG1', 'EGR1', 'NEUROG2', 'PTMA', 'NPY', 'SYNE2', 'JUND', 'MAP1B', 'ACTG1', 'CNKSR2', 'DHRS3', 'ACTR3B', 'IER2', 'FOS', 'FABP5', 'CSRNP1', 'SETBP1', 'PHIP', 'CKB', 'NASP', 'TFAP2C', 'SLC25A5', 'TMEM158', 'MAGI1', 'INSM1', 'HES1', 'JAG1', 'WEE1', 'KLHL24', 'UBE2H', 'SHISA2', 'NAP1L1', 'CORO1C', 'DLL1', 'PDP2', 'MYCN', 'SALL1', 'KCNG1', 'PELI2', 'PRKCQ', 'CHD7', 'ATXN1', 'DUSP10',…	[['TF'], ['TF'], ['TF'], ['TF'], ['TF'], ['TF'], ['TF'], ['TF'], ['TF'], ['TF'], ['TF'], ['TF'], ['TF'], ['TF'], ['TF'], ['TF'], ['TF'], ['TF'], ['TF'], ['TF'], ['TF'], ['TF'], ['TF'], ['TF'], ['TF'], ['TF'], ['TF'], ['TF'], ['TF'], ['TF'], ['TF'], ['TF'], ['TF'], ['TF'], ['TF'], ['TF'], ['TF'], ['TF'], ['TF'], ['TF'], ['TF'], ['TF'], ['TF'], ['TF'], ['TF'], ['TF'], ['TF'], ['TF'], ['TF']]
REAC	REAC:R-HSA-9633012	Response of EIF2AK4 (GCN2) to amino acid deficiency	0.000614937	1	Response of EIF2AK4 (GCN2) to amino acid deficiency	102	61	7	10777	0.114754	0.0686275	query_1	['REAC:R-HSA-9711097']	['RPS8', 'RPLP0', 'RPS11', 'RPL23', 'RPL13A', 'RPS27', 'RPS20']	[['REAC'], ['REAC'], ['REAC'], ['REAC'], ['REAC'], ['REAC'], ['REAC']]
REAC	REAC:R-HSA-72689	Formation of a pool of free 40S subunits	0.000614937	1	Formation of a pool of free 40S subunits	102	61	7	10777	0.114754	0.0686275	query_1	['REAC:R-HSA-72737']	['RPS8', 'RPLP0', 'RPS11', 'RPL23', 'RPL13A', 'RPS27', 'RPS20']	[['REAC'], ['REAC'], ['REAC'], ['REAC'], ['REAC'], ['REAC'], ['REAC']]
REAC	REAC:R-HSA-422475	Axon guidance	0.000637864	1	Axon guidance	549	61	14	10777	0.229508	0.0255009	query_1	['REAC:R-HSA-9675108']	['RPS8', 'RPLP0', 'ACTG1', 'RPS11', 'EGFR', 'PABPC1', 'RPL23', 'RPL13A', 'RPS27', 'RPS20', 'COL4A5', 'PRKCQ', 'COL5A1', 'IRS2']	[['REAC'], ['REAC'], ['REAC'], ['REAC'], ['REAC'], ['REAC'], ['REAC'], ['REAC'], ['REAC'], ['REAC'], ['REAC'], ['REAC'], ['REAC'], ['REAC']]
REAC	REAC:R-HSA-1266738	Developmental Biology	0.000645194	1	Developmental Biology	1116	61	20	10777	0.327869	0.0179211	query_1	['REAC:0000000']	['PAX6', 'RPS8', 'RPLP0', 'ACTG1', 'RPS11', 'EGFR', 'PABPC1', 'RPL23', 'RPL13A', 'JUN', 'RPS27', 'INSM1', 'HES1', 'TCF4', 'RPS20', 'COL4A5', 'SALL1', 'PRKCQ', 'COL5A1', 'IRS2']	[['REAC'], ['REAC'], ['REAC'], ['REAC'], ['REAC'], ['REAC'], ['REAC'], ['REAC'], ['REAC'], ['REAC'], ['REAC'], ['REAC'], ['REAC'], ['REAC'], ['REAC'], ['REAC'], ['REAC'], ['REAC'], ['REAC'], ['REAC']]
GO:BP	GO:0009719	response to endogenous stimulus	0.000663268	1	"Any process that results in a change in state or activity of a cell or an organism (in terms of movement, secretion, enzyme production, gene expression, etc.) as a result of a stimulus arising within the organism." [GOC:sm]	1692	88	23	21128	0.261364	0.0135934	query_1	['GO:0050896']	['EEF1A1', 'ASCL1', 'EGR1', 'BTG2', 'JUND', 'MAP1B', 'EGFR', 'IER2', 'FOS', 'RPL23', 'PHIP', 'CKB', 'JUN', 'HES1', 'FGFR2', 'SHISA2', 'NRXN1', 'SOX6', 'CRHR2', 'DLL1', 'PRKCQ', 'ZFP36L1', 'IRS2']	[['IDA'], ['IEA'], ['ISS', 'IEA'], ['IEA'], ['IEA'], ['IEA'], ['ISS', 'IEA'], ['ISS', 'IEA'], ['IDA', 'IEA'], ['IMP'], ['NAS', 'IEA'], ['IEA'], ['IDA', 'IEA'], ['IEA'], ['IDA', 'IPI', 'IGI', 'ISS', 'IEA'], ['IBA', 'IEA'], ['IDA'], ['IDA'], ['IEA'], ['ISS', 'IEA'], ['IMP'], ['IDA', 'ISS', 'IEA'], ['IMP', 'ISS', 'IBA', 'IEA']]
GO:BP	GO:0060284	regulation of cell development	0.000680112	1	"Any process that modulates the rate, frequency or extent of the progression of the cell over time, from its formation to the mature structure. Cell development does not include the steps involved in committing a cell to a specific fate." [GOC:dph, GOC:tb]	830	88	16	21128	0.181818	0.0192771	query_1	['GO:0045595', 'GO:0048468']	['PAX6', 'HES6', 'ASCL1', 'GLI3', 'MAP1B', 'FOS', 'FEZF2', 'HES1', 'JAG1', 'NAP1L1', 'SOX4', 'DLL1', 'CHD7', 'DUSP10', 'HMGB1', 'ZFP36L1']	[['ISS', 'IEA'], ['IBA'], ['IBA', 'IEA'], ['ISS', 'IEA'], ['IEA'], ['IEA'], ['IEA'], ['ISS', 'IBA', 'IEA'], ['IEA'], ['ISS', 'IEA'], ['ISS', 'IEA'], ['ISS', 'IEA'], ['IEA'], ['IMP', 'IEA'], ['IDA', 'IMP'], ['IDA', 'ISS', 'IEA']]
GO:BP	GO:0061351	neural precursor cell proliferation	0.000684726	1	"The multiplication or reproduction of neural precursor cells, resulting in the expansion of a cell population. A neural precursor cell is either a nervous system stem cell or a nervous system progenitor cell." [GOC:dph, GOC:yaf]	156	88	8	21128	0.0909091	0.0512821	query_1	['GO:0008283']	['PAX6', 'ASCL1', 'BTG2', 'GLI3', 'INSM1', 'POU3F3', 'FGFR2', 'NAP1L1']	[['IEA'], ['IEA'], ['IEA'], ['IEA'], ['ISS', 'IEA'], ['IEA'], ['ISS'], ['ISS', 'IEA']]
CORUM	CORUM:3055	Nop56p-associated pre-rRNA complex	0.000689773	1	Nop56p-associated pre-rRNA complex	93	31	8	3383	0.258065	0.0860215	query_1	['CORUM:0000000']	['EEF1A1', 'RPS8', 'RPLP0', 'RPS11', 'RPL23', 'RPL13A', 'SLC25A5', 'NAP1L1']	[['CORUM'], ['CORUM'], ['CORUM'], ['CORUM'], ['CORUM'], ['CORUM'], ['CORUM'], ['CORUM']]
GO:BP	GO:0045165	cell fate commitment	0.000701815	1	"The commitment of cells to specific cell fates and their capacity to differentiate into particular kinds of cells. Positional information is established through protein signals that emanate from a localized source within a cell (the initial one-cell zygote) or within a developmental field." [ISBN:0716731185]	284	88	10	21128	0.113636	0.0352113	query_1	['GO:0030154', 'GO:0048869']	['PAX6', 'ASCL1', 'GLI3', 'EOMES', 'FEZF2', 'HES1', 'JAG1', 'FGFR2', 'SOX6', 'DLL1']	[['NAS', 'IEA'], ['IMP', 'ISS', 'IEA'], ['IEA'], ['IBA', 'IEA'], ['IEA'], ['IEA'], ['NAS'], ['ISS'], ['IBA'], ['ISS', 'NAS', 'IEA']]
GO:BP	GO:0009892	negative regulation of metabolic process	0.000727905	1	"Any process that stops, prevents, or reduces the frequency, rate or extent of the chemical reactions and pathways within a cell or an organism." [GOC:go_curators]	3579	88	35	21128	0.397727	0.00977927	query_1	['GO:0008152', 'GO:0019222', 'GO:0048519']	['PAX6', 'HES6', 'ASCL1', 'EGR1', 'BTG2', 'GLI3', 'JUND', 'EOMES', 'ZBTB20', 'EGFR', 'PABPC1', 'RPL23', 'RNASEH2B', 'RPL13A', 'FEZF2', 'JUN', 'TFAP2C', 'INSM1', 'HES1', 'POU3F3', 'FGFR2', 'CORO1C', 'NRXN1', 'SOX6', 'SOX4', 'RPS20', 'DLL1', 'BCLAF1', 'MYCN', 'SALL1', 'ATXN1', 'DUSP10', 'HMGB1', 'ZFP36L1', 'IRS2']	[['ISS', 'IEA'], ['IEA'], ['IDA'], ['IEA'], ['IDA', 'IEA'], ['IDA', 'IEA'], ['IDA'], ['ISS', 'IEA'], ['IEA'], ['IDA', 'IMP'], ['IDA', 'ISS', 'TAS', 'IEA'], ['IDA', 'IMP'], ['IEA'], ['IDA', 'IMP', 'IBA', 'IEA'], ['IEA'], ['IDA', 'IMP', 'IEA'], ['IEA'], ['IDA', 'IBA'], ['IDA', 'IEA'], ['ISS', 'IEA'], ['ISS'], ['IMP'], ['IDA'], ['IEA'], ['IMP'], ['IEA'], ['IMP'], ['IDA', 'TAS', 'IEA'], ['IDA', 'IC']…
GO:BP	GO:0003279	cardiac septum development	0.000756166	1	"The progression of a cardiac septum over time, from its initial formation to the mature structure." [GOC:mtg_heart]	107	88	7	21128	0.0795455	0.0654206	query_1	['GO:0003205', 'GO:0048856']	['DHRS3', 'HES1', 'JAG1', 'FGFR2', 'SOX4', 'SALL1', 'CHD7']	[['IEA'], ['ISS', 'IEA'], ['ISS', 'IEA'], ['ISS'], ['ISS', 'IEA'], ['ISS'], ['IEA']]
GO:MF	GO:0001227	DNA-binding transcription repressor activity, RNA polymerase II-specific	0.000820203	1	"A DNA-binding transcription factor activity that represses or decreases the transcription of specific gene sets transcribed by RNA polymerase II." [GOC:txnOH-2018]	322	89	10	20171	0.11236	0.0310559	query_1	['GO:0000981', 'GO:0001217']	['PAX6', 'HES6', 'ASCL1', 'ZBTB20', 'FEZF2', 'JUN', 'TFAP2C', 'INSM1', 'HES1', 'SALL1']	[['IEA'], ['IEA'], ['IDA'], ['IBA', 'IEA'], ['IEA'], ['IDA'], ['IDA'], ['IDA', 'IBA'], ['ISS', 'IEA'], ['IEA']]
TF	TF:M00428	Factor: E2F-1; motif: NKTSSCGC	0.000858475	1	Factor: E2F-1; motif: NKTSSCGC	9178	90	65	20012	0.722222	0.00708215	query_1	['TF:M00000']	['PAX6', 'EEF1A1', 'HES6', 'ASCL1', 'BTG1', 'RPS8', 'EGR1', 'NEUROG2', 'BTG2', 'PTMA', 'NPY', 'RPLP0', 'SYNE2', 'GLI3', 'JUND', 'MAP1B', 'ACTG1', 'EOMES', 'RPS11', 'CNKSR2', 'DHRS3', 'EGFR', 'IER2', 'FOS', 'ARC', 'FABP5', 'RPL23', 'CKB', 'RNASEH2B', 'NASP', 'RPL13A', 'FEZF2', 'EIF4B', 'TFAP2C', 'STXBP6', 'CHD1', 'DLGAP1', 'INSM1', 'POU3F3', 'JAG1', 'WEE1', 'TCF4', 'CERS6', 'FGFR2', 'UBE2H', 'SHIS…	[['TF'], ['TF'], ['TF'], ['TF'], ['TF'], ['TF'], ['TF'], ['TF'], ['TF'], ['TF'], ['TF'], ['TF'], ['TF'], ['TF'], ['TF'], ['TF'], ['TF'], ['TF'], ['TF'], ['TF'], ['TF'], ['TF'], ['TF'], ['TF'], ['TF'], ['TF'], ['TF'], ['TF'], ['TF'], ['TF'], ['TF'], ['TF'], ['TF'], ['TF'], ['TF'], ['TF'], ['TF'], ['TF'], ['TF'], ['TF'], ['TF'], ['TF'], ['TF'], ['TF'], ['TF'], ['TF'], ['TF'], ['TF'], ['TF'], ['TF']…
REAC	REAC:R-HSA-9031628	NGF-stimulated transcription	0.000946476	1	NGF-stimulated transcription	39	61	5	10777	0.0819672	0.128205	query_1	['REAC:R-HSA-198725']	['ASCL1', 'EGR1', 'JUND', 'FOS', 'ARC']	[['REAC'], ['REAC'], ['REAC'], ['REAC'], ['REAC']]
GO:MF	GO:0008134	transcription factor binding	0.000952836	1	"Binding to a transcription factor, a protein required to initiate or regulate transcription." [ISBN:0198506732]	589	89	13	20171	0.146067	0.0220713	query_1	['GO:0005515']	['PAX6', 'HES6', 'ASCL1', 'PTMA', 'JUND', 'EOMES', 'FOS', 'RPL23', 'JUN', 'HES1', 'TCF4', 'DLL1', 'HMGB1']	[['ISS', 'IEA'], ['ISS', 'IEA'], ['IPI'], ['IPI'], ['IEA'], ['ISS', 'IEA'], ['IPI'], ['IPI'], ['IPI'], ['ISS', 'IEA'], ['ISS'], ['IPI'], ['IPI']]
TF	TF:M11530_1	Factor: E2F-2; motif: NWTTTGGCGCCAWWNN; match class: 1	0.000971229	1	Factor: E2F-2; motif: NWTTTGGCGCCAWWNN; match class: 1	13761	90	82	20012	0.911111	0.00595887	query_1	['TF:M11530']	['PAX6', 'EEF1A1', 'HES6', 'ASCL1', 'BTG1', 'RPS8', 'EGR1', 'NEUROG2', 'BTG2', 'PTMA', 'NPY', 'RPLP0', 'SYNE2', 'GLI3', 'JUND', 'MAP1B', 'ACTG1', 'EOMES', 'RPS11', 'CNKSR2', 'DHRS3', 'EGFR', 'ACTR3B', 'IER2', 'FOS', 'ARC', 'FABP5', 'CSRNP1', 'RPL23', 'CKB', 'RNASEH2B', 'NASP', 'RPL13A', 'FEZF2', 'JUN', 'EIF4B', 'RPS27', 'TFAP2C', 'SLC25A5', 'STXBP6', 'CHD1', 'DLGAP1', 'TMEM158', 'MAGI1', 'INSM1',…	[['TF'], ['TF'], ['TF'], ['TF'], ['TF'], ['TF'], ['TF'], ['TF'], ['TF'], ['TF'], ['TF'], ['TF'], ['TF'], ['TF'], ['TF'], ['TF'], ['TF'], ['TF'], ['TF'], ['TF'], ['TF'], ['TF'], ['TF'], ['TF'], ['TF'], ['TF'], ['TF'], ['TF'], ['TF'], ['TF'], ['TF'], ['TF'], ['TF'], ['TF'], ['TF'], ['TF'], ['TF'], ['TF'], ['TF'], ['TF'], ['TF'], ['TF'], ['TF'], ['TF'], ['TF'], ['TF'], ['TF'], ['TF'], ['TF'], ['TF']…
GO:BP	GO:0051960	regulation of nervous system development	0.00100395	1	"Any process that modulates the frequency, rate or extent of nervous system development, the origin and formation of nervous tissue." [GOC:ai]	457	88	12	21128	0.136364	0.0262582	query_1	['GO:0007399', 'GO:2000026']	['PAX6', 'HES6', 'ASCL1', 'GLI3', 'MAP1B', 'FEZF2', 'HES1', 'NAP1L1', 'NRXN1', 'DLL1', 'CHD7', 'DUSP10']	[['ISS', 'IEA'], ['IBA'], ['IBA', 'IEA'], ['IEA'], ['IEA'], ['IEA'], ['ISS', 'IBA', 'IEA'], ['ISS', 'IEA'], ['ISS', 'TAS', 'IEA'], ['ISS', 'IEA'], ['IEA'], ['IEA']]
GO:BP	GO:0050793	regulation of developmental process	0.00104903	1	"Any process that modulates the frequency, rate or extent of development, the biological process whose specific outcome is the progression of a multicellular organism over time from an initial condition (e.g. a zygote, or a young adult) to a later condition (e.g. a multicellular animal or an aged adult)." [GOC:go_curators]	2474	88	28	21128	0.318182	0.0113177	query_1	['GO:0032502', 'GO:0050789']	['PAX6', 'HES6', 'ASCL1', 'BTG1', 'GLI3', 'JUND', 'MAP1B', 'EGFR', 'FOS', 'ARC', 'PHIP', 'FEZF2', 'INSM1', 'HES1', 'JAG1', 'TCF4', 'FGFR2', 'NAP1L1', 'CORO1C', 'NRXN1', 'SOX6', 'SOX4', 'DLL1', 'CHD7', 'DUSP10', 'HMGB1', 'COL5A1', 'ZFP36L1']	[['ISS', 'IEA'], ['IBA'], ['IDA', 'ISS', 'IBA', 'IEA'], ['IDA', 'IMP', 'NAS'], ['ISS', 'IEA'], ['IEA'], ['IEA'], ['IMP'], ['IEA'], ['IMP', 'ISS', 'IEA'], ['IMP', 'IBA'], ['IEA'], ['ISS', 'IEA'], ['IMP', 'ISS', 'IBA', 'IEA'], ['IMP', 'ISS', 'IEA'], ['ISS'], ['ISS', 'TAS'], ['ISS', 'IEA'], ['IMP'], ['ISS', 'TAS', 'IEA'], ['IDA', 'IMP', 'IBA'], ['IDA', 'ISS', 'IEA'], ['ISS', 'IEA'], ['IEA'], ['IMP',…
GO:BP	GO:0050767	regulation of neurogenesis	0.00106818	1	"Any process that modulates the frequency, rate or extent of neurogenesis, the generation of cells in the nervous system." [GOC:ai]	375	88	11	21128	0.125	0.0293333	query_1	['GO:0022008', 'GO:0051960', 'GO:0060284']	['PAX6', 'HES6', 'ASCL1', 'GLI3', 'MAP1B', 'FEZF2', 'HES1', 'NAP1L1', 'DLL1', 'CHD7', 'DUSP10']	[['ISS', 'IEA'], ['IBA'], ['IBA', 'IEA'], ['IEA'], ['IEA'], ['IEA'], ['ISS', 'IBA', 'IEA'], ['ISS', 'IEA'], ['ISS', 'IEA'], ['IEA'], ['IEA']]
REAC	REAC:R-HSA-9675108	Nervous system development	0.00107817	1	Nervous system development	574	61	14	10777	0.229508	0.0243902	query_1	['REAC:R-HSA-1266738']	['RPS8', 'RPLP0', 'ACTG1', 'RPS11', 'EGFR', 'PABPC1', 'RPL23', 'RPL13A', 'RPS27', 'RPS20', 'COL4A5', 'PRKCQ', 'COL5A1', 'IRS2']	[['REAC'], ['REAC'], ['REAC'], ['REAC'], ['REAC'], ['REAC'], ['REAC'], ['REAC'], ['REAC'], ['REAC'], ['REAC'], ['REAC'], ['REAC'], ['REAC']]
GO:BP	GO:0060411	cardiac septum morphogenesis	0.00110734	1	"The process in which the anatomical structure of a cardiac septum is generated and organized. A cardiac septum is a partition that separates parts of the heart." [GOC:dph, GOC:mtg_heart]	70	88	6	21128	0.0681818	0.0857143	query_1	['GO:0003206', 'GO:0003279', 'GO:0009653']	['DHRS3', 'HES1', 'JAG1', 'FGFR2', 'SOX4', 'CHD7']	[['IEA'], ['ISS', 'IEA'], ['ISS', 'IEA'], ['ISS'], ['ISS', 'IEA'], ['IEA']]
TF	TF:M00933	Factor: Sp1; motif: CCCCGCCCCN	0.00116379	1	Factor: Sp1; motif: CCCCGCCCCN	9955	90	68	20012	0.755556	0.00683074	query_1	['TF:M00000']	['PAX6', 'EEF1A1', 'HES6', 'RPS8', 'EGR1', 'BTG2', 'PTMA', 'NPY', 'SYNE2', 'JUND', 'MAP1B', 'ACTG1', 'CNKSR2', 'DHRS3', 'ACTR3B', 'IER2', 'FOS', 'PABPC1', 'ARC', 'FABP5', 'CSRNP1', 'RPL23', 'PHIP', 'CKB', 'RNASEH2B', 'NASP', 'FEZF2', 'JUN', 'EIF4B', 'TFAP2C', 'SLC25A5', 'CHD1', 'DLGAP1', 'TMEM158', 'MAGI1', 'INSM1', 'HES1', 'POU3F3', 'JAG1', 'TCF4', 'CERS6', 'FGFR2', 'KLHL24', 'UBE2H', 'TMA16', '…	[['TF'], ['TF'], ['TF'], ['TF'], ['TF'], ['TF'], ['TF'], ['TF'], ['TF'], ['TF'], ['TF'], ['TF'], ['TF'], ['TF'], ['TF'], ['TF'], ['TF'], ['TF'], ['TF'], ['TF'], ['TF'], ['TF'], ['TF'], ['TF'], ['TF'], ['TF'], ['TF'], ['TF'], ['TF'], ['TF'], ['TF'], ['TF'], ['TF'], ['TF'], ['TF'], ['TF'], ['TF'], ['TF'], ['TF'], ['TF'], ['TF'], ['TF'], ['TF'], ['TF'], ['TF'], ['TF'], ['TF'], ['TF'], ['TF'], ['TF']…
GO:BP	GO:0061101	neuroendocrine cell differentiation	0.00117175	1	"The process in which a relatively unspecialized cell acquires specialized structural and/or functional features of a neuroendocrine cell. A neuroendocrine cell is a cell that receives input form a neuron which controls the secretion of an endocrine substance." [GOC:dph]	16	88	4	21128	0.0454545	0.25	query_1	['GO:0060563']	['ASCL1', 'INSM1', 'HES1', 'JAG1']	[['IEA'], ['ISS', 'IEA'], ['IEA'], ['IEA']]
REAC	REAC:R-HSA-1799339	SRP-dependent cotranslational protein targeting to membrane	0.00122526	1	SRP-dependent cotranslational protein targeting to membrane	113	61	7	10777	0.114754	0.0619469	query_1	['REAC:R-HSA-72766']	['RPS8', 'RPLP0', 'RPS11', 'RPL23', 'RPL13A', 'RPS27', 'RPS20']	[['REAC'], ['REAC'], ['REAC'], ['REAC'], ['REAC'], ['REAC'], ['REAC']]
GO:BP	GO:0010001	glial cell differentiation	0.00122815	1	"The process in which a relatively unspecialized cell acquires the specialized features of a glial cell." [GOC:go_curators, GOC:mtg_sensu]	231	88	9	21128	0.102273	0.038961	query_1	['GO:0030154', 'GO:0042063']	['PAX6', 'ASCL1', 'GLI3', 'EOMES', 'HES1', 'SOX6', 'SOX4', 'DLL1', 'DUSP10']	[['IEA'], ['IEA'], ['IEA'], ['IEA'], ['ISS', 'IEA'], ['ISS'], ['ISS', 'IEA'], ['ISS', 'IEA'], ['IEA']]
REAC	REAC:R-HSA-162582	Signal Transduction	0.00123099	1	Signal Transduction	2535	61	31	10777	0.508197	0.0122288	query_1	['REAC:0000000']	['ASCL1', 'EGR1', 'NPY', 'GLI3', 'JUND', 'ACTG1', 'CNKSR2', 'DHRS3', 'EGFR', 'FOS', 'ARC', 'FABP5', 'PHIP', 'CKB', 'JUN', 'EIF4B', 'RPS27', 'CHD1', 'HES1', 'JAG1', 'FZD8', 'SOX6', 'SOX4', 'CRHR2', 'DLL1', 'COL4A5', 'MYCN', 'PRKCQ', 'DUSP10', 'COL5A1', 'IRS2']	[['REAC'], ['REAC'], ['REAC'], ['REAC'], ['REAC'], ['REAC'], ['REAC'], ['REAC'], ['REAC'], ['REAC'], ['REAC'], ['REAC'], ['REAC'], ['REAC'], ['REAC'], ['REAC'], ['REAC'], ['REAC'], ['REAC'], ['REAC'], ['REAC'], ['REAC'], ['REAC'], ['REAC'], ['REAC'], ['REAC'], ['REAC'], ['REAC'], ['REAC'], ['REAC'], ['REAC']]
REAC	REAC:R-HSA-376176	Signaling by ROBO receptors	0.00124902	1	Signaling by ROBO receptors	217	61	9	10777	0.147541	0.0414747	query_1	['REAC:R-HSA-422475']	['RPS8', 'RPLP0', 'RPS11', 'PABPC1', 'RPL23', 'RPL13A', 'RPS27', 'RPS20', 'COL4A5']	[['REAC'], ['REAC'], ['REAC'], ['REAC'], ['REAC'], ['REAC'], ['REAC'], ['REAC'], ['REAC']]
HPA	HPA:0471441	skin 2; fibrohistiocytic cells[≥Low]	0.00125143	1	skin 2; fibrohistiocytic cells[≥Low]	1021	55	17	11006	0.309091	0.0166503	query_1	['HPA:0470000']	['EGR1', 'SYNE2', 'JUND', 'MAP1B', 'ACTG1', 'DHRS3', 'EGFR', 'PABPC1', 'FABP5', 'NASP', 'JUN', 'BBX', 'JAG1', 'SOX6', 'BCLAF1', 'LIMA1', 'HMGB1']	[['Supported'], ['Enhanced'], ['Supported'], ['Enhanced'], ['Approved'], ['Supported'], ['Enhanced'], ['Supported'], ['Enhanced'], ['Enhanced'], ['Enhanced'], ['Enhanced'], ['Supported'], ['Enhanced'], ['Enhanced'], ['Enhanced'], ['Supported']]
WP	WP:WP477	Cytoplasmic ribosomal proteins	0.00128502	1	Cytoplasmic ribosomal proteins	88	68	7	7899	0.102941	0.0795455	query_1	['WP:000000']	['RPS8', 'RPLP0', 'RPS11', 'RPL23', 'RPL13A', 'RPS27', 'RPS20']	[['WP'], ['WP'], ['WP'], ['WP'], ['WP'], ['WP'], ['WP']]
GO:CC	GO:0005634	nucleus	0.00130206	1	"A membrane-bounded organelle of eukaryotic cells in which chromosomes are housed and replicated. In most cells, the nucleus contains all of the cell's chromosomes except the organellar chromosomes, and is the site of RNA synthesis and processing. In some species, or in specialized cell types, RNA metabolism or DNA replication may be absent." [GOC:go_curators]	10111	89	62	22112	0.696629	0.00613194	query_1	['GO:0043231']	['PAX6', 'EEF1A1', 'HES6', 'ASCL1', 'BTG1', 'RPS8', 'EGR1', 'NEUROG2', 'BTG2', 'PTMA', 'RPLP0', 'SYNE2', 'GLI3', 'JUND', 'ACTG1', 'EOMES', 'RPS11', 'ZBTB20', 'EGFR', 'IER2', 'FOS', 'PABPC1', 'FABP5', 'CSRNP1', 'SETBP1', 'RPL23', 'PHIP', 'CKB', 'RNASEH2B', 'NASP', 'RPL13A', 'FEZF2', 'JUN', 'RPS27', 'TFAP2C', 'SLC25A5', 'CHD1', 'MAGI1', 'INSM1', 'HES1', 'POU3F3', 'BBX', 'WEE1', 'TCF4', 'FGFR2', 'UB…	[['IDA', 'IEA'], ['IDA', 'HDA', 'IEA'], ['IEA'], ['IDA', 'IBA', 'IEA'], ['IDA', 'IMP', 'IBA', 'TAS'], ['HDA', 'TAS'], ['IDA', 'ISS', 'TAS', 'IEA'], ['IBA', 'IEA'], ['IBA'], ['IDA', 'IBA', 'TAS', 'IEA'], ['IDA', 'IEA'], ['IDA', 'IEA'], ['IDA', 'IBA', 'TAS', 'IEA'], ['IDA', 'IPI', 'TAS', 'IC', 'IEA'], ['HDA'], ['IEA'], ['HDA', 'TAS'], ['IDA', 'ISS', 'IBA', 'IEA'], ['IDA', 'IEA'], ['IDA', 'IEA'], ['…
TF	TF:M07436	Factor: WT1; motif: NNGGGNGGGSGN	0.00131046	1	Factor: WT1; motif: NNGGGNGGGSGN	6657	90	53	20012	0.588889	0.00796154	query_1	['TF:M00000']	['EEF1A1', 'HES6', 'ASCL1', 'EGR1', 'BTG2', 'PTMA', 'NPY', 'SYNE2', 'JUND', 'MAP1B', 'ACTG1', 'EOMES', 'CNKSR2', 'DHRS3', 'ACTR3B', 'IER2', 'FOS', 'CSRNP1', 'PHIP', 'CKB', 'RNASEH2B', 'RPL13A', 'FEZF2', 'JUN', 'CHD1', 'MAGI1', 'INSM1', 'HES1', 'POU3F3', 'JAG1', 'CERS6', 'FGFR2', 'KLHL24', 'SHISA2', 'NAP1L1', 'CORO1C', 'MAT2A', 'FZD8', 'CRHR2', 'RPS20', 'DLL1', 'PDP2', 'MYCN', 'DHX40', 'SALL1', 'M…	[['TF'], ['TF'], ['TF'], ['TF'], ['TF'], ['TF'], ['TF'], ['TF'], ['TF'], ['TF'], ['TF'], ['TF'], ['TF'], ['TF'], ['TF'], ['TF'], ['TF'], ['TF'], ['TF'], ['TF'], ['TF'], ['TF'], ['TF'], ['TF'], ['TF'], ['TF'], ['TF'], ['TF'], ['TF'], ['TF'], ['TF'], ['TF'], ['TF'], ['TF'], ['TF'], ['TF'], ['TF'], ['TF'], ['TF'], ['TF'], ['TF'], ['TF'], ['TF'], ['TF'], ['TF'], ['TF'], ['TF'], ['TF'], ['TF'], ['TF']…
GO:BP	GO:0010033	response to organic substance	0.00136556	1	"Any process that results in a change in state or activity of a cell or an organism (in terms of movement, secretion, enzyme production, gene expression, etc.) as a result of an organic substance stimulus." [GOC:sm, PMID:23356676]	2664	88	29	21128	0.329545	0.0108859	query_1	['GO:0042221']	['PAX6', 'ASCL1', 'EGR1', 'BTG2', 'JUND', 'MAP1B', 'ACTG1', 'ZBTB20', 'EGFR', 'FOS', 'RPL23', 'PHIP', 'CKB', 'NASP', 'RPL13A', 'JUN', 'SLC25A5', 'HES1', 'JAG1', 'FGFR2', 'MAT2A', 'SOX4', 'CRHR2', 'BCLAF1', 'PRKCQ', 'DUSP10', 'HMGB1', 'ZFP36L1', 'IRS2']	[['IEA'], ['IEP', 'IEA'], ['IDA', 'IMP', 'ISS', 'IEA'], ['IEA'], ['IEA'], ['IEA'], ['IEA'], ['ISS', 'IEA'], ['IDA', 'IEA'], ['IEA'], ['IMP'], ['NAS', 'IEA'], ['IEA'], ['IEA'], ['IDA', 'IEA'], ['IEA'], ['IEA'], ['IEA'], ['IEA'], ['IEA'], ['IEA'], ['ISS', 'IEA'], ['IEA'], ['IEA'], ['IMP'], ['IEA'], ['ISS'], ['IDA', 'ISS', 'IEA'], ['IMP', 'ISS', 'IBA', 'IEA']]
TF	TF:M04869	Factor: Egr-1; motif: GCGCATGCG	0.00136986	1	Factor: Egr-1; motif: GCGCATGCG	11515	90	74	20012	0.822222	0.0064264	query_1	['TF:M00000']	['PAX6', 'EEF1A1', 'HES6', 'ASCL1', 'BTG1', 'RPS8', 'EGR1', 'NEUROG2', 'BTG2', 'PTMA', 'NPY', 'RPLP0', 'SYNE2', 'JUND', 'MAP1B', 'EOMES', 'RPS11', 'CNKSR2', 'DHRS3', 'EGFR', 'ACTR3B', 'FOS', 'PABPC1', 'ARC', 'FABP5', 'CSRNP1', 'PHIP', 'CKB', 'RNASEH2B', 'NASP', 'RPL13A', 'FEZF2', 'JUN', 'EIF4B', 'TFAP2C', 'CHD1', 'DLGAP1', 'TMEM158', 'MAGI1', 'INSM1', 'HES1', 'POU3F3', 'JAG1', 'WEE1', 'TCF4', 'CE…	[['TF'], ['TF'], ['TF'], ['TF'], ['TF'], ['TF'], ['TF'], ['TF'], ['TF'], ['TF'], ['TF'], ['TF'], ['TF'], ['TF'], ['TF'], ['TF'], ['TF'], ['TF'], ['TF'], ['TF'], ['TF'], ['TF'], ['TF'], ['TF'], ['TF'], ['TF'], ['TF'], ['TF'], ['TF'], ['TF'], ['TF'], ['TF'], ['TF'], ['TF'], ['TF'], ['TF'], ['TF'], ['TF'], ['TF'], ['TF'], ['TF'], ['TF'], ['TF'], ['TF'], ['TF'], ['TF'], ['TF'], ['TF'], ['TF'], ['TF']…
GO:BP	GO:0009966	regulation of signal transduction	0.00138851	1	"Any process that modulates the frequency, rate or extent of signal transduction." [GOC:sm]	2991	88	31	21128	0.352273	0.0103644	query_1	['GO:0007165', 'GO:0010646', 'GO:0023051', 'GO:0048583']	['ASCL1', 'EGR1', 'NPY', 'GLI3', 'CNKSR2', 'DHRS3', 'EGFR', 'ARC', 'FABP5', 'RPL23', 'PHIP', 'RNASEH2B', 'JUN', 'SLC25A5', 'DLGAP1', 'HES1', 'JAG1', 'FGFR2', 'KLHL24', 'SHISA2', 'FZD8', 'NRXN1', 'SOX4', 'RPS20', 'DLL1', 'BCLAF1', 'SALL1', 'PELI2', 'PRKCQ', 'DUSP10', 'HMGB1']	[['IEA'], ['IEA'], ['IEA'], ['IDA', 'ISS', 'IEA'], ['IEA'], ['IBA', 'IEA'], ['IDA', 'IMP', 'TAS'], ['IBA', 'IEA'], ['IEA'], ['IMP'], ['IDA', 'ISS'], ['IEA'], ['IEA'], ['IMP', 'IBA'], ['IBA'], ['ISS', 'IEA'], ['ISS', 'IEA'], ['IMP', 'ISS'], ['IEA'], ['IBA', 'IEA'], ['IEA'], ['IDA', 'ISS', 'IEA'], ['IMP', 'ISS', 'IEA'], ['IDA'], ['ISS', 'IBA', 'IEA'], ['IMP'], ['IDA'], ['IDA', 'TAS', 'IEA'], ['IMP'…
GO:BP	GO:0061061	muscle structure development	0.00140633	1	"The progression of a muscle structure over time, from its formation to its mature state. Muscle structures are contractile cells, tissues or organs that are found in multicellular organisms." [GOC:dph]	663	88	14	21128	0.159091	0.0211161	query_1	['GO:0048856']	['BTG1', 'EGR1', 'BTG2', 'ACTG1', 'EOMES', 'FOS', 'HES1', 'JAG1', 'FGFR2', 'SOX6', 'SOX4', 'DLL1', 'CHD7', 'ZFP36L1']	[['IDA', 'NAS'], ['IEA'], ['IEA'], ['IEA'], ['IEA'], ['IEA'], ['ISS', 'IEA'], ['NAS'], ['ISS'], ['IMP', 'NAS'], ['IDA', 'IEA'], ['ISS', 'IEA'], ['IEA'], ['ISS', 'IEA']]
HP	HP:0000492	Abnormal eyelid morphology	0.00149388	1	An abnormality of the eyelids.	1286	35	23	4856	0.657143	0.0178849	query_1	['HP:0030669']	['GLI3', 'MAP1B', 'ACTG1', 'ZBTB20', 'CNKSR2', 'EGFR', 'SETBP1', 'PHIP', 'RNASEH2B', 'RPS27', 'CHD1', 'POU3F3', 'JAG1', 'TCF4', 'FGFR2', 'SOX6', 'SOX4', 'RPS20', 'MYCN', 'SALL1', 'ZNF292', 'CHD7', 'COL5A1']	[['HP'], ['HP'], ['HP'], ['HP'], ['HP'], ['HP'], ['HP'], ['HP'], ['HP'], ['HP'], ['HP'], ['HP'], ['HP'], ['HP'], ['HP'], ['HP'], ['HP'], ['HP'], ['HP'], ['HP'], ['HP'], ['HP'], ['HP']]
REAC	REAC:R-HSA-2408522	Selenoamino acid metabolism	0.00154597	1	Selenoamino acid metabolism	117	61	7	10777	0.114754	0.0598291	query_1	['REAC:R-HSA-71291']	['RPS8', 'RPLP0', 'RPS11', 'RPL23', 'RPL13A', 'RPS27', 'RPS20']	[['REAC'], ['REAC'], ['REAC'], ['REAC'], ['REAC'], ['REAC'], ['REAC']]
GO:BP	GO:0045321	leukocyte activation	0.0015778	1	"A change in morphology and behavior of a leukocyte resulting from exposure to a specific antigen, mitogen, cytokine, cellular ligand, or soluble factor." [GOC:add]	999	88	17	21128	0.193182	0.017017	query_1	['GO:0001775', 'GO:0002376']	['EGR1', 'NPY', 'GLI3', 'JUND', 'EOMES', 'JUN', 'SLC25A5', 'HES1', 'FZD8', 'SOX4', 'DLL1', 'PRKCQ', 'CHD7', 'DUSP10', 'HMGB1', 'ZFP36L1', 'IRS2']	[['IEA'], ['IEA'], ['ISS', 'IEA'], ['IEA'], ['IMP', 'IBA', 'IEA'], ['IEA'], ['ISS', 'IEA'], ['IEA'], ['IEA'], ['ISS', 'IEA'], ['ISS', 'IEA'], ['ISS', 'IEA'], ['IMP'], ['IMP'], ['IDA', 'IMP', 'ISS'], ['ISS', 'IEA'], ['ISS', 'IEA']]
GO:BP	GO:0002085	inhibition of neuroepithelial cell differentiation	0.00165239	1	"Any process that prevents the activation of neuroepithelial cell differentiation. Neuroepithelial cell differentiation is the process in which epiblast cells acquire specialized features of neuroepithelial cells." [GOC:dph, PMID:16678814]	5	88	3	21128	0.0340909	0.6	query_1	['GO:0022603', 'GO:0030857', 'GO:0045995', 'GO:0048505', 'GO:0060563']	['HES1', 'JAG1', 'DLL1']	[['IEA'], ['IEA'], ['IEA']]
GO:BP	GO:0002067	glandular epithelial cell differentiation	0.00167254	1	"The process in which a relatively unspecialized cell acquires specialized features of a glandular epithelial cell. A glandular epithelial cell is a columnar/cuboidal epithelial cell found in a two dimensional sheet with a free surface exposed to the lumen of a gland." [GOC:dph]	75	88	6	21128	0.0681818	0.08	query_1	['GO:0002065']	['PAX6', 'ASCL1', 'INSM1', 'HES1', 'FGFR2', 'DLL1']	[['IMP', 'IEA'], ['IEA'], ['ISS', 'IEA'], ['IEA'], ['ISS'], ['ISS', 'IEA']]
GO:BP	GO:0009653	anatomical structure morphogenesis	0.00176849	1	"The process in which anatomical structures are generated and organized. Morphogenesis pertains to the creation of form." [GOC:go_curators, ISBN:0521436125]	2697	88	29	21128	0.329545	0.0107527	query_1	['GO:0032502', 'GO:0048856']	['PAX6', 'BTG1', 'GLI3', 'MAP1B', 'ACTG1', 'EOMES', 'DHRS3', 'EGFR', 'ARC', 'CSRNP1', 'PHIP', 'RPL13A', 'FEZF2', 'JUN', 'HES1', 'JAG1', 'WEE1', 'FGFR2', 'CORO1C', 'FZD8', 'NRXN1', 'SOX6', 'SOX4', 'DLL1', 'SALL1', 'PRKCQ', 'CHD7', 'COL5A1', 'ZFP36L1']	[['IMP', 'TAS', 'IEA'], ['IMP'], ['IMP', 'TAS', 'IEA'], ['IBA', 'TAS', 'IEA'], ['IMP', 'IEA'], ['ISS', 'IBA', 'IEA'], ['IEA'], ['IEA'], ['IMP', 'ISS', 'TAS', 'IEA'], ['IEA'], ['IMP', 'IBA'], ['IEA'], ['IEA'], ['IEA'], ['ISS', 'IEA'], ['IMP', 'ISS', 'NAS', 'IEA'], ['IEA'], ['IMP', 'ISS', 'TAS', 'IEA'], ['IMP'], ['IEA'], ['ISS', 'TAS', 'IC', 'IEA'], ['ISS'], ['ISS', 'IBA', 'IEA'], ['ISS', 'IEA'], […
GO:BP	GO:0042063	gliogenesis	0.00186257	1	"The process that results in the generation of glial cells. This includes the production of glial progenitors and their differentiation into mature glia." [GOC:dgh, GOC:jid]	316	88	10	21128	0.113636	0.0316456	query_1	['GO:0022008']	['PAX6', 'ASCL1', 'SYNE2', 'GLI3', 'EOMES', 'HES1', 'SOX6', 'SOX4', 'DLL1', 'DUSP10']	[['IEA'], ['IEA'], ['IEA'], ['IEA'], ['IEA'], ['ISS', 'IEA'], ['ISS'], ['ISS', 'IEA'], ['ISS', 'IEA'], ['IEA']]
REAC	REAC:R-HSA-72766	Translation	0.00188148	1	Translation	292	61	10	10777	0.163934	0.0342466	query_1	['REAC:R-HSA-392499']	['EEF1A1', 'RPS8', 'RPLP0', 'RPS11', 'PABPC1', 'RPL23', 'RPL13A', 'EIF4B', 'RPS27', 'RPS20']	[['REAC'], ['REAC'], ['REAC'], ['REAC'], ['REAC'], ['REAC'], ['REAC'], ['REAC'], ['REAC'], ['REAC']]
CORUM	CORUM:306	Ribosome, cytoplasmic	0.00189537	1	Ribosome, cytoplasmic	74	31	7	3383	0.225806	0.0945946	query_1	['CORUM:0000000']	['RPS8', 'RPLP0', 'RPS11', 'RPL23', 'RPL13A', 'RPS27', 'RPS20']	[['CORUM'], ['CORUM'], ['CORUM'], ['CORUM'], ['CORUM'], ['CORUM'], ['CORUM']]
TF	TF:M08487	Factor: GCMa:Erg; motif: ATGCGGGCGGAARKG	0.0021041	1	Factor: GCMa:Erg; motif: ATGCGGGCGGAARKG	14250	90	83	20012	0.922222	0.00582456	query_1	['TF:M00000']	['PAX6', 'EEF1A1', 'HES6', 'ASCL1', 'BTG1', 'RPS8', 'EGR1', 'NEUROG2', 'BTG2', 'PTMA', 'NPY', 'RPLP0', 'SYNE2', 'GLI3', 'JUND', 'MAP1B', 'ACTG1', 'EOMES', 'RPS11', 'CNKSR2', 'DHRS3', 'EGFR', 'ACTR3B', 'IER2', 'FOS', 'PABPC1', 'ARC', 'FABP5', 'CSRNP1', 'RPL23', 'PHIP', 'CKB', 'RNASEH2B', 'NASP', 'RPL13A', 'FEZF2', 'JUN', 'EIF4B', 'RPS27', 'TFAP2C', 'SLC25A5', 'STXBP6', 'CHD1', 'DLGAP1', 'TMEM158',…	[['TF'], ['TF'], ['TF'], ['TF'], ['TF'], ['TF'], ['TF'], ['TF'], ['TF'], ['TF'], ['TF'], ['TF'], ['TF'], ['TF'], ['TF'], ['TF'], ['TF'], ['TF'], ['TF'], ['TF'], ['TF'], ['TF'], ['TF'], ['TF'], ['TF'], ['TF'], ['TF'], ['TF'], ['TF'], ['TF'], ['TF'], ['TF'], ['TF'], ['TF'], ['TF'], ['TF'], ['TF'], ['TF'], ['TF'], ['TF'], ['TF'], ['TF'], ['TF'], ['TF'], ['TF'], ['TF'], ['TF'], ['TF'], ['TF'], ['TF']…
GO:BP	GO:0001775	cell activation	0.00213187	1	"A multicellular organismal process by which exposure to an activating factor such as a cellular or soluble ligand results in a change in the morphology or behavior of a cell." [GOC:mgi_curators]	1142	88	18	21128	0.204545	0.0157618	query_1	['GO:0009987', 'GO:0032501']	['EGR1', 'NPY', 'GLI3', 'JUND', 'ACTG1', 'EOMES', 'JUN', 'SLC25A5', 'HES1', 'FZD8', 'SOX4', 'DLL1', 'PRKCQ', 'CHD7', 'DUSP10', 'HMGB1', 'ZFP36L1', 'IRS2']	[['IEA'], ['IEA'], ['ISS', 'IEA'], ['IEA'], ['HMP'], ['IMP', 'IBA', 'IEA'], ['IEA'], ['ISS', 'IEA'], ['IEA'], ['IEA'], ['ISS', 'IEA'], ['ISS', 'IEA'], ['ISS', 'IEA'], ['IMP'], ['IMP'], ['IDA', 'IMP', 'ISS'], ['ISS', 'IEA'], ['ISS', 'IEA']]
GO:BP	GO:2000026	regulation of multicellular organismal development	0.00220993	1	"Any process that modulates the frequency, rate or extent of multicellular organismal development." [GOC:obol]	1400	88	20	21128	0.227273	0.0142857	query_1	['GO:0007275', 'GO:0050793', 'GO:0051239']	['PAX6', 'HES6', 'ASCL1', 'BTG1', 'GLI3', 'MAP1B', 'FOS', 'FEZF2', 'HES1', 'JAG1', 'FGFR2', 'NAP1L1', 'NRXN1', 'SOX6', 'SOX4', 'DLL1', 'CHD7', 'DUSP10', 'HMGB1', 'ZFP36L1']	[['ISS', 'IEA'], ['IBA'], ['IBA', 'IEA'], ['IMP'], ['ISS', 'IEA'], ['IEA'], ['IEA'], ['IEA'], ['ISS', 'IBA', 'IEA'], ['IEA'], ['ISS'], ['ISS', 'IEA'], ['ISS', 'TAS', 'IEA'], ['IDA', 'IBA'], ['ISS', 'IEA'], ['ISS', 'IEA'], ['IEA'], ['IMP', 'IEA'], ['IDA', 'IMP'], ['IDA', 'IMP', 'ISS', 'IEA']]
TF	TF:M08526_1	Factor: E2F-3:HES-7; motif: NNNSGCGCSNNNNNCRCGYGNN; match class: 1	0.0023744	1	Factor: E2F-3:HES-7; motif: NNNSGCGCSNNNNNCRCGYGNN; match class: 1	15329	90	86	20012	0.955556	0.00561028	query_1	['TF:M08526']	['PAX6', 'EEF1A1', 'HES6', 'ASCL1', 'BTG1', 'RPS8', 'EGR1', 'NEUROG2', 'BTG2', 'PTMA', 'NPY', 'RPLP0', 'SYNE2', 'GLI3', 'JUND', 'MAP1B', 'ACTG1', 'EOMES', 'RPS11', 'CNKSR2', 'DHRS3', 'EGFR', 'ACTR3B', 'IER2', 'FOS', 'PABPC1', 'ARC', 'FABP5', 'CSRNP1', 'RPL23', 'PHIP', 'CKB', 'RNASEH2B', 'NASP', 'RPL13A', 'FEZF2', 'JUN', 'EIF4B', 'RPS27', 'TFAP2C', 'SLC25A5', 'STXBP6', 'CHD1', 'DLGAP1', 'TMEM158',…	[['TF'], ['TF'], ['TF'], ['TF'], ['TF'], ['TF'], ['TF'], ['TF'], ['TF'], ['TF'], ['TF'], ['TF'], ['TF'], ['TF'], ['TF'], ['TF'], ['TF'], ['TF'], ['TF'], ['TF'], ['TF'], ['TF'], ['TF'], ['TF'], ['TF'], ['TF'], ['TF'], ['TF'], ['TF'], ['TF'], ['TF'], ['TF'], ['TF'], ['TF'], ['TF'], ['TF'], ['TF'], ['TF'], ['TF'], ['TF'], ['TF'], ['TF'], ['TF'], ['TF'], ['TF'], ['TF'], ['TF'], ['TF'], ['TF'], ['TF']…
GO:BP	GO:1901652	response to peptide	0.00243069	1	"Any process that results in a change in state or activity of a cell or an organism (in terms of movement, secretion, enzyme production, gene expression, etc.) as a result of a peptide stimulus." [GOC:pr, GOC:TermGenie]	497	88	12	21128	0.136364	0.0241449	query_1	['GO:0010243', 'GO:1901700']	['EGR1', 'BTG2', 'JUND', 'MAP1B', 'FOS', 'RPL23', 'PHIP', 'JAG1', 'CRHR2', 'PRKCQ', 'ZFP36L1', 'IRS2']	[['IEA'], ['IEA'], ['IEA'], ['IEA'], ['IEA'], ['IMP'], ['NAS', 'IEA'], ['IEA'], ['IEA'], ['IMP'], ['IDA', 'IEA'], ['IMP', 'ISS', 'IBA', 'IEA']]
TF	TF:M00189	Factor: AP-2; motif: MKCCCSCNGGCG	0.00255697	1	Factor: AP-2; motif: MKCCCSCNGGCG	10870	90	71	20012	0.788889	0.00653174	query_1	['TF:M00000']	['PAX6', 'EEF1A1', 'HES6', 'BTG1', 'RPS8', 'EGR1', 'BTG2', 'PTMA', 'RPLP0', 'SYNE2', 'JUND', 'MAP1B', 'ACTG1', 'EOMES', 'RPS11', 'CNKSR2', 'DHRS3', 'EGFR', 'FOS', 'PABPC1', 'ARC', 'FABP5', 'CSRNP1', 'SETBP1', 'RPL23', 'PHIP', 'CKB', 'RNASEH2B', 'NASP', 'FEZF2', 'JUN', 'RPS27', 'TFAP2C', 'SLC25A5', 'CHD1', 'DLGAP1', 'TMEM158', 'MAGI1', 'INSM1', 'HES1', 'JAG1', 'WEE1', 'CERS6', 'FGFR2', 'KLHL24', '…	[['TF'], ['TF'], ['TF'], ['TF'], ['TF'], ['TF'], ['TF'], ['TF'], ['TF'], ['TF'], ['TF'], ['TF'], ['TF'], ['TF'], ['TF'], ['TF'], ['TF'], ['TF'], ['TF'], ['TF'], ['TF'], ['TF'], ['TF'], ['TF'], ['TF'], ['TF'], ['TF'], ['TF'], ['TF'], ['TF'], ['TF'], ['TF'], ['TF'], ['TF'], ['TF'], ['TF'], ['TF'], ['TF'], ['TF'], ['TF'], ['TF'], ['TF'], ['TF'], ['TF'], ['TF'], ['TF'], ['TF'], ['TF'], ['TF'], ['TF']…
TF	TF:M04515	Factor: E2F-1; motif: WWTGGCGCCAAA	0.00263995	1	Factor: E2F-1; motif: WWTGGCGCCAAA	13660	90	81	20012	0.9	0.00592972	query_1	['TF:M00000']	['PAX6', 'EEF1A1', 'HES6', 'ASCL1', 'BTG1', 'RPS8', 'EGR1', 'NEUROG2', 'BTG2', 'PTMA', 'NPY', 'RPLP0', 'SYNE2', 'GLI3', 'JUND', 'MAP1B', 'ACTG1', 'EOMES', 'CNKSR2', 'EGFR', 'ACTR3B', 'IER2', 'FOS', 'PABPC1', 'ARC', 'FABP5', 'CSRNP1', 'RPL23', 'PHIP', 'CKB', 'RNASEH2B', 'NASP', 'FEZF2', 'JUN', 'EIF4B', 'RPS27', 'TFAP2C', 'SLC25A5', 'STXBP6', 'CHD1', 'DLGAP1', 'TMEM158', 'MAGI1', 'INSM1', 'HES1', '…	[['TF'], ['TF'], ['TF'], ['TF'], ['TF'], ['TF'], ['TF'], ['TF'], ['TF'], ['TF'], ['TF'], ['TF'], ['TF'], ['TF'], ['TF'], ['TF'], ['TF'], ['TF'], ['TF'], ['TF'], ['TF'], ['TF'], ['TF'], ['TF'], ['TF'], ['TF'], ['TF'], ['TF'], ['TF'], ['TF'], ['TF'], ['TF'], ['TF'], ['TF'], ['TF'], ['TF'], ['TF'], ['TF'], ['TF'], ['TF'], ['TF'], ['TF'], ['TF'], ['TF'], ['TF'], ['TF'], ['TF'], ['TF'], ['TF'], ['TF']…
GO:BP	GO:0002521	leukocyte differentiation	0.00273585	1	"The process in which a relatively unspecialized hemopoietic precursor cell acquires the specialized features of a leukocyte. A leukocyte is an achromatic cell of the myeloid or lymphoid lineages capable of ameboid movement, found in blood or other tissue." [CL:0000738, GOC:add, PMID:16551264]	599	88	13	21128	0.147727	0.0217028	query_1	['GO:0030097', 'GO:0030154']	['EGR1', 'GLI3', 'EOMES', 'FOS', 'JUN', 'SLC25A5', 'FZD8', 'SOX4', 'DLL1', 'CHD7', 'DUSP10', 'HMGB1', 'ZFP36L1']	[['IEA'], ['ISS', 'IEA'], ['IMP', 'IBA', 'IEA'], ['IEA'], ['IEA'], ['ISS', 'IEA'], ['IEA'], ['ISS', 'IEA'], ['ISS', 'IEA'], ['IMP'], ['IMP'], ['IDA', 'IMP'], ['IDA', 'ISS', 'IEA']]
GO:BP	GO:0003007	heart morphogenesis	0.0027985	1	"The developmental process in which the heart is generated and organized. The heart is a hollow, muscular organ, which, by contracting rhythmically, keeps up the circulation of the blood." [GOC:dph, GOC:isa_complete]	255	88	9	21128	0.102273	0.0352941	query_1	['GO:0007507', 'GO:0009887']	['DHRS3', 'JUN', 'HES1', 'JAG1', 'FGFR2', 'SOX4', 'DLL1', 'CHD7', 'COL5A1']	[['IEA'], ['IEA'], ['ISS', 'IEA'], ['ISS', 'IEA'], ['ISS'], ['ISS', 'IEA'], ['ISS', 'IEA'], ['IMP', 'IBA', 'IEA'], ['IEA']]
TF	TF:M04516	Factor: E2F-1; motif: TTTGGCGCCAAA	0.00281142	1	Factor: E2F-1; motif: TTTGGCGCCAAA	11672	90	74	20012	0.822222	0.00633996	query_1	['TF:M00000']	['PAX6', 'HES6', 'ASCL1', 'BTG1', 'RPS8', 'EGR1', 'NEUROG2', 'BTG2', 'PTMA', 'NPY', 'RPLP0', 'SYNE2', 'GLI3', 'JUND', 'MAP1B', 'ACTG1', 'EOMES', 'CNKSR2', 'EGFR', 'ACTR3B', 'IER2', 'FOS', 'ARC', 'FABP5', 'CSRNP1', 'RPL23', 'CKB', 'RNASEH2B', 'NASP', 'FEZF2', 'JUN', 'EIF4B', 'RPS27', 'SLC25A5', 'STXBP6', 'CHD1', 'DLGAP1', 'TMEM158', 'MAGI1', 'INSM1', 'POU3F3', 'JAG1', 'WEE1', 'CERS6', 'FGFR2', 'UB…	[['TF'], ['TF'], ['TF'], ['TF'], ['TF'], ['TF'], ['TF'], ['TF'], ['TF'], ['TF'], ['TF'], ['TF'], ['TF'], ['TF'], ['TF'], ['TF'], ['TF'], ['TF'], ['TF'], ['TF'], ['TF'], ['TF'], ['TF'], ['TF'], ['TF'], ['TF'], ['TF'], ['TF'], ['TF'], ['TF'], ['TF'], ['TF'], ['TF'], ['TF'], ['TF'], ['TF'], ['TF'], ['TF'], ['TF'], ['TF'], ['TF'], ['TF'], ['TF'], ['TF'], ['TF'], ['TF'], ['TF'], ['TF'], ['TF'], ['TF']…
GO:BP	GO:0021879	forebrain neuron differentiation	0.00285057	1	"The process in which a relatively unspecialized cell acquires specialized features of a neuron that will reside in the forebrain." [GO_REF:0000021, GOC:cls, GOC:dgh, GOC:dph, GOC:jid, PMID:16226447]	45	88	5	21128	0.0568182	0.111111	query_1	['GO:0021872', 'GO:0021953']	['PAX6', 'ASCL1', 'FEZF2', 'HES1', 'FGFR2']	[['IEA'], ['IEA'], ['IEA'], ['ISS', 'IEA'], ['ISS']]
TF	TF:M12722_1	Factor: ZXDL; motif: GSGSCNNGGGMRGCNCCGGGS; match class: 1	0.00305124	1	Factor: ZXDL; motif: GSGSCNNGGGMRGCNCCGGGS; match class: 1	6819	90	53	20012	0.588889	0.0077724	query_1	['TF:M12722']	['HES6', 'ASCL1', 'BTG1', 'EGR1', 'NEUROG2', 'BTG2', 'PTMA', 'SYNE2', 'JUND', 'MAP1B', 'ACTG1', 'EOMES', 'CNKSR2', 'DHRS3', 'EGFR', 'ACTR3B', 'PABPC1', 'CSRNP1', 'PHIP', 'CKB', 'FEZF2', 'TFAP2C', 'SLC25A5', 'CHD1', 'DLGAP1', 'TMEM158', 'MAGI1', 'INSM1', 'POU3F3', 'JAG1', 'WEE1', 'CERS6', 'FGFR2', 'UBE2H', 'SHISA2', 'NAP1L1', 'CORO1C', 'MAT2A', 'FZD8', 'NRXN1', 'CRHR2', 'DLL1', 'MYCN', 'SALL1', 'K…	[['TF'], ['TF'], ['TF'], ['TF'], ['TF'], ['TF'], ['TF'], ['TF'], ['TF'], ['TF'], ['TF'], ['TF'], ['TF'], ['TF'], ['TF'], ['TF'], ['TF'], ['TF'], ['TF'], ['TF'], ['TF'], ['TF'], ['TF'], ['TF'], ['TF'], ['TF'], ['TF'], ['TF'], ['TF'], ['TF'], ['TF'], ['TF'], ['TF'], ['TF'], ['TF'], ['TF'], ['TF'], ['TF'], ['TF'], ['TF'], ['TF'], ['TF'], ['TF'], ['TF'], ['TF'], ['TF'], ['TF'], ['TF'], ['TF'], ['TF']…
GO:BP	GO:0030097	hemopoiesis	0.00310808	1	"The process whose specific outcome is the progression of the myeloid and lymphoid derived organ/tissue systems of the blood and other parts of the body over time, from formation to the mature structure. The site of hemopoiesis is variable during development, but occurs primarily in bone marrow or kidney in many adult vertebrates." [GOC:dgh, ISBN:0198506732]	931	88	16	21128	0.181818	0.0171858	query_1	['GO:0048468']	['EGR1', 'GLI3', 'EOMES', 'FOS', 'JUN', 'SLC25A5', 'HES1', 'JAG1', 'FGFR2', 'FZD8', 'SOX4', 'DLL1', 'CHD7', 'DUSP10', 'HMGB1', 'ZFP36L1']	[['IEA'], ['ISS', 'IEA'], ['IMP', 'IBA', 'IEA'], ['IEA'], ['IEA'], ['ISS', 'IEA'], ['IMP'], ['NAS', 'IEA'], ['ISS'], ['IEA'], ['ISS', 'IEA'], ['ISS', 'NAS', 'IEA'], ['IMP'], ['IMP'], ['IDA', 'IMP'], ['IDA', 'ISS', 'IEA']]
GO:BP	GO:0021902	commitment of neuronal cell to specific neuron type in forebrain	0.00329481	1	"The commitment of neuronal precursor cells to become specialized types of neurons in the forebrain." [GO_REF:0000021, GOC:cls, GOC:dgh, GOC:dph, GOC:jid, PMID:16226447]	6	88	3	21128	0.0340909	0.5	query_1	['GO:0021877']	['PAX6', 'ASCL1', 'FEZF2']	[['IEA'], ['IEA'], ['IEA']]
GO:BP	GO:0048565	digestive tract development	0.00330593	1	"The process whose specific outcome is the progression of the digestive tract over time, from its formation to the mature structure. The digestive tract is the anatomical structure through which food passes and is processed." [GOC:go_curators]	133	88	7	21128	0.0795455	0.0526316	query_1	['GO:0035295', 'GO:0055123']	['ASCL1', 'NPY', 'GLI3', 'EGFR', 'HES1', 'FGFR2', 'SALL1']	[['IEA'], ['TAS'], ['TAS', 'IEA'], ['IEA'], ['IEA'], ['ISS'], ['IMP']]
GO:BP	GO:0030855	epithelial cell differentiation	0.00332593	1	"The process in which a relatively unspecialized cell acquires specialized features of an epithelial cell, any of the cells making up an epithelium." [GOC:ecd, PMID:11839751]	713	88	14	21128	0.159091	0.0196353	query_1	['GO:0030154', 'GO:0060429']	['PAX6', 'ASCL1', 'BTG1', 'NPY', 'MAP1B', 'JUN', 'INSM1', 'HES1', 'JAG1', 'FGFR2', 'SOX4', 'DLL1', 'SALL1', 'ZFP36L1']	[['IMP', 'IEA'], ['NAS', 'IEA'], ['IMP'], ['TAS'], ['IDA'], ['IEA'], ['ISS', 'IEA'], ['IEA'], ['ISS', 'NAS', 'IEA'], ['ISS'], ['ISS', 'IEA'], ['ISS', 'IEA'], ['IEP'], ['IMP']]
TF	TF:M10086	Factor: TAFII250; motif: RARRWGGCGGMGGNGR	0.00334234	1	Factor: TAFII250; motif: RARRWGGCGGMGGNGR	9231	90	64	20012	0.711111	0.00693316	query_1	['TF:M00000']	['EEF1A1', 'HES6', 'ASCL1', 'BTG1', 'RPS8', 'EGR1', 'NEUROG2', 'BTG2', 'PTMA', 'SYNE2', 'JUND', 'MAP1B', 'EOMES', 'CNKSR2', 'DHRS3', 'EGFR', 'ACTR3B', 'IER2', 'FOS', 'PABPC1', 'FABP5', 'CSRNP1', 'RPL23', 'PHIP', 'RNASEH2B', 'NASP', 'RPL13A', 'FEZF2', 'JUN', 'EIF4B', 'RPS27', 'TFAP2C', 'SLC25A5', 'CHD1', 'DLGAP1', 'TMEM158', 'INSM1', 'HES1', 'POU3F3', 'JAG1', 'WEE1', 'TCF4', 'CERS6', 'UBE2H', 'SHI…	[['TF'], ['TF'], ['TF'], ['TF'], ['TF'], ['TF'], ['TF'], ['TF'], ['TF'], ['TF'], ['TF'], ['TF'], ['TF'], ['TF'], ['TF'], ['TF'], ['TF'], ['TF'], ['TF'], ['TF'], ['TF'], ['TF'], ['TF'], ['TF'], ['TF'], ['TF'], ['TF'], ['TF'], ['TF'], ['TF'], ['TF'], ['TF'], ['TF'], ['TF'], ['TF'], ['TF'], ['TF'], ['TF'], ['TF'], ['TF'], ['TF'], ['TF'], ['TF'], ['TF'], ['TF'], ['TF'], ['TF'], ['TF'], ['TF'], ['TF']…
TF	TF:M04710_1	Factor: CHD2; motif: TCTCGCGAG; match class: 1	0.00336658	1	Factor: CHD2; motif: TCTCGCGAG; match class: 1	11712	90	74	20012	0.822222	0.00631831	query_1	['TF:M04710']	['PAX6', 'EEF1A1', 'ASCL1', 'BTG1', 'RPS8', 'EGR1', 'NEUROG2', 'BTG2', 'PTMA', 'NPY', 'RPLP0', 'SYNE2', 'JUND', 'MAP1B', 'ACTG1', 'EOMES', 'RPS11', 'CNKSR2', 'DHRS3', 'EGFR', 'ACTR3B', 'IER2', 'FOS', 'PABPC1', 'ARC', 'FABP5', 'CSRNP1', 'RPL23', 'PHIP', 'CKB', 'RPL13A', 'FEZF2', 'JUN', 'EIF4B', 'RPS27', 'TFAP2C', 'STXBP6', 'CHD1', 'DLGAP1', 'TMEM158', 'MAGI1', 'INSM1', 'JAG1', 'WEE1', 'CERS6', 'FG…	[['TF'], ['TF'], ['TF'], ['TF'], ['TF'], ['TF'], ['TF'], ['TF'], ['TF'], ['TF'], ['TF'], ['TF'], ['TF'], ['TF'], ['TF'], ['TF'], ['TF'], ['TF'], ['TF'], ['TF'], ['TF'], ['TF'], ['TF'], ['TF'], ['TF'], ['TF'], ['TF'], ['TF'], ['TF'], ['TF'], ['TF'], ['TF'], ['TF'], ['TF'], ['TF'], ['TF'], ['TF'], ['TF'], ['TF'], ['TF'], ['TF'], ['TF'], ['TF'], ['TF'], ['TF'], ['TF'], ['TF'], ['TF'], ['TF'], ['TF']…
HP	HP:0009942	Duplication of thumb phalanx	0.00337668	1	Complete or partial duplication of the phalanges of the thumb. Depending on the severity, the appearance on x-ray can vary from a notched phalanx (the duplicated bone is almost completely fused with the phalanx), a partially fused appearance of the two bones (bifid), two separate bones appearing side to side, or completely duplicated phalanges (proximal and distal phalanx of the thumb and/or 1st …	58	35	6	4856	0.171429	0.103448	query_1	['HP:0009602', 'HP:0009997']	['GLI3', 'ACTG1', 'RPS27', 'FGFR2', 'RPS20', 'SALL1']	[['HP'], ['HP'], ['HP'], ['HP'], ['HP'], ['HP']]
[truncated: 169 more rows]

## Sheet: M3_branch_oRG
source	native	name	p_value	significant	description	term_size	query_size	intersection_size	effective_domain_size	precision	recall	query	parents	intersections	evidences
[truncated: 140 more rows]

## Sheet: M4_branch_oRG
source	native	name	p_value	significant	description	term_size	query_size	intersection_size	effective_domain_size	precision	recall	query	parents	intersections	evidences
[truncated: 135 more rows]

## Sheet: M1_branch_IPC
source	native	name	p_value	significant	description	term_size	query_size	intersection_size	effective_domain_size	precision	recall	query	parents	intersections	evidences
[truncated: 327 more rows]

[truncated: 15 more sheets: M2_branch_IPC, M3_branch_IPC, M4_branch_IPC, M3,4_specific_oRG, M3,4_specific_IPC, stdNMF_M1_branch_oRG, stdNMF_M2_branch_oRG, stdNMF_M3_branch_oRG, stdNMF_M4_branch_oRG, stdNMF_M1_branch_IPC, stdNMF_M2_branch_IPC, stdNMF_M3_branch_IPC, stdNMF_M4_branch_IPC, stdNFM_M3,4_specific_oRG, stdNMF_M3,4_specific_IPC]
