# Supplementary material for: A multi-layered integrative analysis reveals a cholesterol metabolic program in outer radial glia with implications for human brain evolution
Source: Development. 2024 Aug 27;151(16):dev202390. doi: 10.1242/dev.202390 (PMC11385646; doi:10.1242/dev.202390)
Supplement: Table S2. Gene ontology enrichment results for NMF gene expression modules - testing dataset and integration. [file develop-151-202390-TableS2.xlsx]

## Sheet: Dataset
Dataset – 1: Polioudakis D, de la Torre-Ubieta L, et al. 2019
A Single-Cell Transcriptomic Atlas of Human Neocortical Development during Mid-gestation
Neuron doi: 10.1016/j.neuron.2019.06.011
Dataset – 2: Integration Trevino et al., 2021 with Bhaduri et al., 2021 PFC and V1
An atlas of cortical arealization identifies dynamic molecular signatures
Nature doi: 10.1038/s41586-021-03910-8

## Sheet: M1_branch_oRG
source	native	name	p_value	significant	description	term_size	query_size	intersection_size	effective_domain_size	precision	recall	query	parents	intersections	evidences
GO:CC	GO:0022626	cytosolic ribosome	8.47981e-19	1	"A ribosome located in the cytosol." [GOC:mtg_sensu]	105	89	16	22112	0.179775	0.152381	query_1	['GO:0005829', 'GO:0005840']	['RPS3A', 'RPL13A', 'RPL3', 'RPL10', 'RPL21', 'RPL37A', 'RPS2', 'RPS29', 'RPS11', 'RPL34', 'RPS16', 'RPS4X', 'RPS12', 'RPL30', 'RPL22', 'RPS21']	[['IDA', 'HDA', 'IC', 'IEA'], ['IDA', 'IPI', 'HDA', 'IBA', 'IEA'], ['IDA', 'HDA', 'IBA', 'TAS', 'IEA'], ['IDA', 'HDA', 'IBA'], ['IDA', 'IPI', 'HDA', 'IBA', 'TAS'], ['IDA', 'IPI', 'HDA', 'IBA', 'IEA'], ['IDA', 'HDA', 'IBA', 'IC'], ['IDA', 'HDA', 'IBA', 'IC'], ['IDA', 'HDA', 'IBA', 'IC'], ['IDA', 'IPI', 'HDA', 'IBA', 'TAS'], ['IDA', 'HDA', 'IBA', 'NAS', 'IC'], ['IDA', 'IBA', 'NAS'], ['IDA', 'HDA', …
REAC	REAC:R-HSA-156902	Peptide chain elongation	1.66338e-18	1	Peptide chain elongation	90	69	17	10777	0.246377	0.188889	query_1	['REAC:R-HSA-156842']	['EEF1A1', 'RPS3A', 'RPL13A', 'RPL3', 'RPL10', 'RPL21', 'RPL37A', 'RPS2', 'RPS29', 'RPS11', 'RPL34', 'RPS16', 'RPS4X', 'RPS12', 'RPL30', 'RPL22', 'RPS21']	[['REAC'], ['REAC'], ['REAC'], ['REAC'], ['REAC'], ['REAC'], ['REAC'], ['REAC'], ['REAC'], ['REAC'], ['REAC'], ['REAC'], ['REAC'], ['REAC'], ['REAC'], ['REAC'], ['REAC']]
REAC	REAC:R-HSA-156842	Eukaryotic Translation Elongation	3.67996e-18	1	Eukaryotic Translation Elongation	94	69	17	10777	0.246377	0.180851	query_1	['REAC:R-HSA-72766']	['EEF1A1', 'RPS3A', 'RPL13A', 'RPL3', 'RPL10', 'RPL21', 'RPL37A', 'RPS2', 'RPS29', 'RPS11', 'RPL34', 'RPS16', 'RPS4X', 'RPS12', 'RPL30', 'RPL22', 'RPS21']	[['REAC'], ['REAC'], ['REAC'], ['REAC'], ['REAC'], ['REAC'], ['REAC'], ['REAC'], ['REAC'], ['REAC'], ['REAC'], ['REAC'], ['REAC'], ['REAC'], ['REAC'], ['REAC'], ['REAC']]
REAC	REAC:R-HSA-9633012	Response of EIF2AK4 (GCN2) to amino acid deficiency	1.61628e-17	1	Response of EIF2AK4 (GCN2) to amino acid deficiency	102	69	17	10777	0.246377	0.166667	query_1	['REAC:R-HSA-9711097']	['RPS3A', 'RPL13A', 'RPL3', 'RPL10', 'RPL21', 'RPL37A', 'RPS2', 'RPS29', 'RPS11', 'RPL34', 'RPS16', 'RPS4X', 'RPS12', 'ATF3', 'RPL30', 'RPL22', 'RPS21']	[['REAC'], ['REAC'], ['REAC'], ['REAC'], ['REAC'], ['REAC'], ['REAC'], ['REAC'], ['REAC'], ['REAC'], ['REAC'], ['REAC'], ['REAC'], ['REAC'], ['REAC'], ['REAC'], ['REAC']]
REAC	REAC:R-HSA-192823	Viral mRNA Translation	7.68234e-17	1	Viral mRNA Translation	90	69	16	10777	0.231884	0.177778	query_1	['REAC:R-HSA-168273']	['RPS3A', 'RPL13A', 'RPL3', 'RPL10', 'RPL21', 'RPL37A', 'RPS2', 'RPS29', 'RPS11', 'RPL34', 'RPS16', 'RPS4X', 'RPS12', 'RPL30', 'RPL22', 'RPS21']	[['REAC'], ['REAC'], ['REAC'], ['REAC'], ['REAC'], ['REAC'], ['REAC'], ['REAC'], ['REAC'], ['REAC'], ['REAC'], ['REAC'], ['REAC'], ['REAC'], ['REAC'], ['REAC']]
REAC	REAC:R-HSA-72764	Eukaryotic Translation Termination	1.61198e-16	1	Eukaryotic Translation Termination	94	69	16	10777	0.231884	0.170213	query_1	['REAC:R-HSA-72766']	['RPS3A', 'RPL13A', 'RPL3', 'RPL10', 'RPL21', 'RPL37A', 'RPS2', 'RPS29', 'RPS11', 'RPL34', 'RPS16', 'RPS4X', 'RPS12', 'RPL30', 'RPL22', 'RPS21']	[['REAC'], ['REAC'], ['REAC'], ['REAC'], ['REAC'], ['REAC'], ['REAC'], ['REAC'], ['REAC'], ['REAC'], ['REAC'], ['REAC'], ['REAC'], ['REAC'], ['REAC'], ['REAC']]
REAC	REAC:R-HSA-2408557	Selenocysteine synthesis	1.61198e-16	1	Selenocysteine synthesis	94	69	16	10777	0.231884	0.170213	query_1	['REAC:R-HSA-2408522']	['RPS3A', 'RPL13A', 'RPL3', 'RPL10', 'RPL21', 'RPL37A', 'RPS2', 'RPS29', 'RPS11', 'RPL34', 'RPS16', 'RPS4X', 'RPS12', 'RPL30', 'RPL22', 'RPS21']	[['REAC'], ['REAC'], ['REAC'], ['REAC'], ['REAC'], ['REAC'], ['REAC'], ['REAC'], ['REAC'], ['REAC'], ['REAC'], ['REAC'], ['REAC'], ['REAC'], ['REAC'], ['REAC']]
REAC	REAC:R-HSA-975956	Nonsense Mediated Decay (NMD) independent of the Exon Junction Complex (EJC)	2.30451e-16	1	Nonsense Mediated Decay (NMD) independent of the Exon Junction Complex (EJC)	96	69	16	10777	0.231884	0.166667	query_1	['REAC:R-HSA-927802']	['RPS3A', 'RPL13A', 'RPL3', 'RPL10', 'RPL21', 'RPL37A', 'RPS2', 'RPS29', 'RPS11', 'RPL34', 'RPS16', 'RPS4X', 'RPS12', 'RPL30', 'RPL22', 'RPS21']	[['REAC'], ['REAC'], ['REAC'], ['REAC'], ['REAC'], ['REAC'], ['REAC'], ['REAC'], ['REAC'], ['REAC'], ['REAC'], ['REAC'], ['REAC'], ['REAC'], ['REAC'], ['REAC']]
WP	WP:WP477	Cytoplasmic ribosomal proteins	4.53716e-16	1	Cytoplasmic ribosomal proteins	88	63	16	7899	0.253968	0.181818	query_1	['WP:000000']	['RPS3A', 'RPL13A', 'RPL3', 'RPL10', 'RPL21', 'RPL37A', 'RPS2', 'RPS29', 'RPS11', 'RPL34', 'RPS16', 'RPS4X', 'RPS12', 'RPL30', 'RPL22', 'RPS21']	[['WP'], ['WP'], ['WP'], ['WP'], ['WP'], ['WP'], ['WP'], ['WP'], ['WP'], ['WP'], ['WP'], ['WP'], ['WP'], ['WP'], ['WP'], ['WP']]
REAC	REAC:R-HSA-72689	Formation of a pool of free 40S subunits	6.41771e-16	1	Formation of a pool of free 40S subunits	102	69	16	10777	0.231884	0.156863	query_1	['REAC:R-HSA-72737']	['RPS3A', 'RPL13A', 'RPL3', 'RPL10', 'RPL21', 'RPL37A', 'RPS2', 'RPS29', 'RPS11', 'RPL34', 'RPS16', 'RPS4X', 'RPS12', 'RPL30', 'RPL22', 'RPS21']	[['REAC'], ['REAC'], ['REAC'], ['REAC'], ['REAC'], ['REAC'], ['REAC'], ['REAC'], ['REAC'], ['REAC'], ['REAC'], ['REAC'], ['REAC'], ['REAC'], ['REAC'], ['REAC']]
REAC	REAC:R-HSA-156827	L13a-mediated translational silencing of Ceruloplasmin expression	3.0728e-15	1	L13a-mediated translational silencing of Ceruloplasmin expression	112	69	16	10777	0.231884	0.142857	query_1	['REAC:R-HSA-72613']	['RPS3A', 'RPL13A', 'RPL3', 'RPL10', 'RPL21', 'RPL37A', 'RPS2', 'RPS29', 'RPS11', 'RPL34', 'RPS16', 'RPS4X', 'RPS12', 'RPL30', 'RPL22', 'RPS21']	[['REAC'], ['REAC'], ['REAC'], ['REAC'], ['REAC'], ['REAC'], ['REAC'], ['REAC'], ['REAC'], ['REAC'], ['REAC'], ['REAC'], ['REAC'], ['REAC'], ['REAC'], ['REAC']]
REAC	REAC:R-HSA-1799339	SRP-dependent cotranslational protein targeting to membrane	3.56295e-15	1	SRP-dependent cotranslational protein targeting to membrane	113	69	16	10777	0.231884	0.141593	query_1	['REAC:R-HSA-72766']	['RPS3A', 'RPL13A', 'RPL3', 'RPL10', 'RPL21', 'RPL37A', 'RPS2', 'RPS29', 'RPS11', 'RPL34', 'RPS16', 'RPS4X', 'RPS12', 'RPL30', 'RPL22', 'RPS21']	[['REAC'], ['REAC'], ['REAC'], ['REAC'], ['REAC'], ['REAC'], ['REAC'], ['REAC'], ['REAC'], ['REAC'], ['REAC'], ['REAC'], ['REAC'], ['REAC'], ['REAC'], ['REAC']]
REAC	REAC:R-HSA-72706	GTP hydrolysis and joining of the 60S ribosomal subunit	3.56295e-15	1	GTP hydrolysis and joining of the 60S ribosomal subunit	113	69	16	10777	0.231884	0.141593	query_1	['REAC:R-HSA-72737']	['RPS3A', 'RPL13A', 'RPL3', 'RPL10', 'RPL21', 'RPL37A', 'RPS2', 'RPS29', 'RPS11', 'RPL34', 'RPS16', 'RPS4X', 'RPS12', 'RPL30', 'RPL22', 'RPS21']	[['REAC'], ['REAC'], ['REAC'], ['REAC'], ['REAC'], ['REAC'], ['REAC'], ['REAC'], ['REAC'], ['REAC'], ['REAC'], ['REAC'], ['REAC'], ['REAC'], ['REAC'], ['REAC']]
REAC	REAC:R-HSA-927802	Nonsense-Mediated Decay (NMD)	5.50698e-15	1	Nonsense-Mediated Decay (NMD)	116	69	16	10777	0.231884	0.137931	query_1	['REAC:R-HSA-8953854']	['RPS3A', 'RPL13A', 'RPL3', 'RPL10', 'RPL21', 'RPL37A', 'RPS2', 'RPS29', 'RPS11', 'RPL34', 'RPS16', 'RPS4X', 'RPS12', 'RPL30', 'RPL22', 'RPS21']	[['REAC'], ['REAC'], ['REAC'], ['REAC'], ['REAC'], ['REAC'], ['REAC'], ['REAC'], ['REAC'], ['REAC'], ['REAC'], ['REAC'], ['REAC'], ['REAC'], ['REAC'], ['REAC']]
REAC	REAC:R-HSA-975957	Nonsense Mediated Decay (NMD) enhanced by the Exon Junction Complex (EJC)	5.50698e-15	1	Nonsense Mediated Decay (NMD) enhanced by the Exon Junction Complex (EJC)	116	69	16	10777	0.231884	0.137931	query_1	['REAC:R-HSA-927802']	['RPS3A', 'RPL13A', 'RPL3', 'RPL10', 'RPL21', 'RPL37A', 'RPS2', 'RPS29', 'RPS11', 'RPL34', 'RPS16', 'RPS4X', 'RPS12', 'RPL30', 'RPL22', 'RPS21']	[['REAC'], ['REAC'], ['REAC'], ['REAC'], ['REAC'], ['REAC'], ['REAC'], ['REAC'], ['REAC'], ['REAC'], ['REAC'], ['REAC'], ['REAC'], ['REAC'], ['REAC'], ['REAC']]
REAC	REAC:R-HSA-2408522	Selenoamino acid metabolism	6.34959e-15	1	Selenoamino acid metabolism	117	69	16	10777	0.231884	0.136752	query_1	['REAC:R-HSA-71291']	['RPS3A', 'RPL13A', 'RPL3', 'RPL10', 'RPL21', 'RPL37A', 'RPS2', 'RPS29', 'RPS11', 'RPL34', 'RPS16', 'RPS4X', 'RPS12', 'RPL30', 'RPL22', 'RPS21']	[['REAC'], ['REAC'], ['REAC'], ['REAC'], ['REAC'], ['REAC'], ['REAC'], ['REAC'], ['REAC'], ['REAC'], ['REAC'], ['REAC'], ['REAC'], ['REAC'], ['REAC'], ['REAC']]
REAC	REAC:R-HSA-72613	Eukaryotic Translation Initiation	9.65577e-15	1	Eukaryotic Translation Initiation	120	69	16	10777	0.231884	0.133333	query_1	['REAC:R-HSA-72766']	['RPS3A', 'RPL13A', 'RPL3', 'RPL10', 'RPL21', 'RPL37A', 'RPS2', 'RPS29', 'RPS11', 'RPL34', 'RPS16', 'RPS4X', 'RPS12', 'RPL30', 'RPL22', 'RPS21']	[['REAC'], ['REAC'], ['REAC'], ['REAC'], ['REAC'], ['REAC'], ['REAC'], ['REAC'], ['REAC'], ['REAC'], ['REAC'], ['REAC'], ['REAC'], ['REAC'], ['REAC'], ['REAC']]
REAC	REAC:R-HSA-72737	Cap-dependent Translation Initiation	9.65577e-15	1	Cap-dependent Translation Initiation	120	69	16	10777	0.231884	0.133333	query_1	['REAC:R-HSA-72613']	['RPS3A', 'RPL13A', 'RPL3', 'RPL10', 'RPL21', 'RPL37A', 'RPS2', 'RPS29', 'RPS11', 'RPL34', 'RPS16', 'RPS4X', 'RPS12', 'RPL30', 'RPL22', 'RPS21']	[['REAC'], ['REAC'], ['REAC'], ['REAC'], ['REAC'], ['REAC'], ['REAC'], ['REAC'], ['REAC'], ['REAC'], ['REAC'], ['REAC'], ['REAC'], ['REAC'], ['REAC'], ['REAC']]
GO:BP	GO:0002181	cytoplasmic translation	1.28441e-14	1	"The chemical reactions and pathways resulting in the formation of a protein in the cytoplasm. This is a ribosome-mediated process in which the information in messenger RNA (mRNA) is used to specify the sequence of amino acids in the protein." [GOC:hjd]	159	89	16	21128	0.179775	0.100629	query_1	['GO:0006412']	['RPS3A', 'RPL13A', 'RPL3', 'RPL10', 'RPL21', 'RPL37A', 'RPS2', 'RPS29', 'RPS11', 'RPL34', 'RPS16', 'RPS4X', 'RPS12', 'RPL30', 'RPL22', 'RPS21']	[['IC'], ['IDA', 'IC'], ['IC'], ['IC'], ['IC'], ['IC'], ['IC'], ['IDA', 'IC'], ['IC'], ['IC'], ['IC'], ['IC'], ['IC'], ['IDA', 'IC'], ['IBA', 'IC'], ['IDA', 'IC']]
GO:CC	GO:0044391	ribosomal subunit	2.26867e-14	1	"Either of the two subunits of a ribosome: the ribosomal large subunit or the ribosomal small subunit." [GOC:jl]	195	89	16	22112	0.179775	0.0820513	query_1	['GO:0005840', 'GO:1990904']	['RPS3A', 'RPL13A', 'RPL3', 'RPL10', 'RPL21', 'RPL37A', 'RPS2', 'RPS29', 'RPS11', 'RPL34', 'RPS16', 'RPS4X', 'RPS12', 'RPL30', 'RPL22', 'RPS21']	[['IDA', 'HDA', 'IC', 'IEA'], ['IDA', 'IPI', 'HDA', 'IBA', 'TAS', 'IEA'], ['IDA', 'HDA', 'IBA', 'TAS', 'IEA'], ['IDA', 'HDA', 'IBA'], ['IDA', 'IPI', 'HDA', 'IBA', 'TAS'], ['IDA', 'IPI', 'HDA', 'IBA', 'IEA'], ['IDA', 'HDA', 'IBA', 'IC', 'IEA'], ['IDA', 'HDA', 'IBA', 'IC', 'IEA'], ['IDA', 'HDA', 'IBA', 'IC'], ['IDA', 'IPI', 'HDA', 'IBA', 'TAS'], ['IDA', 'HDA', 'IBA', 'NAS', 'IC'], ['IDA', 'IBA', 'N…
REAC	REAC:R-HSA-9711097	Cellular response to starvation	3.20175e-14	1	Cellular response to starvation	157	69	17	10777	0.246377	0.10828	query_1	['REAC:R-HSA-2262752']	['RPS3A', 'RPL13A', 'RPL3', 'RPL10', 'RPL21', 'RPL37A', 'RPS2', 'RPS29', 'RPS11', 'RPL34', 'RPS16', 'RPS4X', 'RPS12', 'ATF3', 'RPL30', 'RPL22', 'RPS21']	[['REAC'], ['REAC'], ['REAC'], ['REAC'], ['REAC'], ['REAC'], ['REAC'], ['REAC'], ['REAC'], ['REAC'], ['REAC'], ['REAC'], ['REAC'], ['REAC'], ['REAC'], ['REAC'], ['REAC']]
REAC	REAC:R-HSA-168273	Influenza Viral RNA Transcription and Replication	5.2403e-14	1	Influenza Viral RNA Transcription and Replication	133	69	16	10777	0.231884	0.120301	query_1	['REAC:R-HSA-168255']	['RPS3A', 'RPL13A', 'RPL3', 'RPL10', 'RPL21', 'RPL37A', 'RPS2', 'RPS29', 'RPS11', 'RPL34', 'RPS16', 'RPS4X', 'RPS12', 'RPL30', 'RPL22', 'RPS21']	[['REAC'], ['REAC'], ['REAC'], ['REAC'], ['REAC'], ['REAC'], ['REAC'], ['REAC'], ['REAC'], ['REAC'], ['REAC'], ['REAC'], ['REAC'], ['REAC'], ['REAC'], ['REAC']]
REAC	REAC:R-HSA-168255	Influenza Infection	4.58576e-13	1	Influenza Infection	152	69	16	10777	0.231884	0.105263	query_1	['REAC:R-HSA-5663205']	['RPS3A', 'RPL13A', 'RPL3', 'RPL10', 'RPL21', 'RPL37A', 'RPS2', 'RPS29', 'RPS11', 'RPL34', 'RPS16', 'RPS4X', 'RPS12', 'RPL30', 'RPL22', 'RPS21']	[['REAC'], ['REAC'], ['REAC'], ['REAC'], ['REAC'], ['REAC'], ['REAC'], ['REAC'], ['REAC'], ['REAC'], ['REAC'], ['REAC'], ['REAC'], ['REAC'], ['REAC'], ['REAC']]
KEGG	KEGG:03010	Ribosome	5.1942e-13	1	Ribosome	153	59	16	8091	0.271186	0.104575	query_1	['KEGG:00000']	['RPS3A', 'RPL13A', 'RPL3', 'RPL10', 'RPL21', 'RPL37A', 'RPS2', 'RPS29', 'RPS11', 'RPL34', 'RPS16', 'RPS4X', 'RPS12', 'RPL30', 'RPL22', 'RPS21']	[['KEGG'], ['KEGG'], ['KEGG'], ['KEGG'], ['KEGG'], ['KEGG'], ['KEGG'], ['KEGG'], ['KEGG'], ['KEGG'], ['KEGG'], ['KEGG'], ['KEGG'], ['KEGG'], ['KEGG'], ['KEGG']]
CORUM	CORUM:306	Ribosome, cytoplasmic	7.97882e-13	1	Ribosome, cytoplasmic	74	34	14	3383	0.411765	0.189189	query_1	['CORUM:0000000']	['RPS3A', 'RPL13A', 'RPL3', 'RPL10', 'RPL21', 'RPL37A', 'RPS29', 'RPS11', 'RPL34', 'RPS16', 'RPS4X', 'RPL30', 'RPL22', 'RPS21']	[['CORUM'], ['CORUM'], ['CORUM'], ['CORUM'], ['CORUM'], ['CORUM'], ['CORUM'], ['CORUM'], ['CORUM'], ['CORUM'], ['CORUM'], ['CORUM'], ['CORUM'], ['CORUM']]
KEGG	KEGG:05171	Coronavirus disease - COVID-19	1.47785e-12	1	Coronavirus disease - COVID-19	231	59	18	8091	0.305085	0.0779221	query_1	['KEGG:00000']	['FOS', 'RPS3A', 'RPL13A', 'RPL3', 'JUN', 'RPL10', 'RPL21', 'RPL37A', 'RPS2', 'RPS29', 'RPS11', 'RPL34', 'RPS16', 'RPS4X', 'RPS12', 'RPL30', 'RPL22', 'RPS21']	[['KEGG'], ['KEGG'], ['KEGG'], ['KEGG'], ['KEGG'], ['KEGG'], ['KEGG'], ['KEGG'], ['KEGG'], ['KEGG'], ['KEGG'], ['KEGG'], ['KEGG'], ['KEGG'], ['KEGG'], ['KEGG'], ['KEGG'], ['KEGG']]
REAC	REAC:R-HSA-9010553	Regulation of expression of SLITs and ROBOs	3.03283e-12	1	Regulation of expression of SLITs and ROBOs	171	69	16	10777	0.231884	0.0935673	query_1	['REAC:R-HSA-376176']	['RPS3A', 'RPL13A', 'RPL3', 'RPL10', 'RPL21', 'RPL37A', 'RPS2', 'RPS29', 'RPS11', 'RPL34', 'RPS16', 'RPS4X', 'RPS12', 'RPL30', 'RPL22', 'RPS21']	[['REAC'], ['REAC'], ['REAC'], ['REAC'], ['REAC'], ['REAC'], ['REAC'], ['REAC'], ['REAC'], ['REAC'], ['REAC'], ['REAC'], ['REAC'], ['REAC'], ['REAC'], ['REAC']]
REAC	REAC:R-HSA-376176	Signaling by ROBO receptors	7.67308e-12	1	Signaling by ROBO receptors	217	69	17	10777	0.246377	0.078341	query_1	['REAC:R-HSA-422475']	['CXCL12', 'RPS3A', 'RPL13A', 'RPL3', 'RPL10', 'RPL21', 'RPL37A', 'RPS2', 'RPS29', 'RPS11', 'RPL34', 'RPS16', 'RPS4X', 'RPS12', 'RPL30', 'RPL22', 'RPS21']	[['REAC'], ['REAC'], ['REAC'], ['REAC'], ['REAC'], ['REAC'], ['REAC'], ['REAC'], ['REAC'], ['REAC'], ['REAC'], ['REAC'], ['REAC'], ['REAC'], ['REAC'], ['REAC'], ['REAC']]
REAC	REAC:R-HSA-6791226	Major pathway of rRNA processing in the nucleolus and cytosol	8.16915e-12	1	Major pathway of rRNA processing in the nucleolus and cytosol	182	69	16	10777	0.231884	0.0879121	query_1	['REAC:R-HSA-8868773']	['RPS3A', 'RPL13A', 'RPL3', 'RPL10', 'RPL21', 'RPL37A', 'RPS2', 'RPS29', 'RPS11', 'RPL34', 'RPS16', 'RPS4X', 'RPS12', 'RPL30', 'RPL22', 'RPS21']	[['REAC'], ['REAC'], ['REAC'], ['REAC'], ['REAC'], ['REAC'], ['REAC'], ['REAC'], ['REAC'], ['REAC'], ['REAC'], ['REAC'], ['REAC'], ['REAC'], ['REAC'], ['REAC']]
GO:BP	GO:0043043	peptide biosynthetic process	1.83505e-11	1	"The chemical reactions and pathways resulting in the formation of peptides, compounds of 2 or more (but usually less than 100) amino acids where the alpha carboxyl group of one is bound to the alpha amino group of another. This may include the translation of a precursor protein and its subsequent processing into a functional peptide." [GOC:dph, GOC:jl]	772	89	24	21128	0.269663	0.0310881	query_1	['GO:0006518', 'GO:0043604', 'GO:1901566']	['EEF1A1', 'RPS3A', 'RPL13A', 'RPL3', 'RPL10', 'RPL21', 'RPL37A', 'RPS2', 'RPS29', 'RPS11', 'DNAJC1', 'RPL34', 'RPS16', 'RPS4X', 'RPS12', 'PPP1R15A', 'RPL30', 'ZFP36', 'RPL22', 'SOX4', 'RPS21', 'PCSK5', 'ITGA2', 'PUM3']	[['IBA', 'TAS', 'IEA'], ['IMP', 'TAS', 'NAS', 'IC', 'IEA'], ['IDA', 'IMP', 'IBA', 'NAS', 'IC', 'IEA'], ['IBA', 'TAS', 'NAS', 'IC', 'IEA'], ['IMP', 'NAS', 'IC', 'IEA'], ['TAS', 'NAS', 'IC', 'IEA'], ['NAS', 'IC', 'IEA'], ['IBA', 'IC', 'IEA'], ['IDA', 'IC', 'IEA'], ['NAS', 'IC', 'IEA'], ['IEA'], ['TAS', 'NAS', 'IC', 'IEA'], ['NAS', 'IC', 'IEA'], ['IMP', 'IBA', 'IC', 'IEA'], ['NAS', 'IC', 'IEA'], ['I…
REAC	REAC:R-HSA-8868773	rRNA processing in the nucleus and cytosol	1.90205e-11	1	rRNA processing in the nucleus and cytosol	192	69	16	10777	0.231884	0.0833333	query_1	['REAC:R-HSA-72312']	['RPS3A', 'RPL13A', 'RPL3', 'RPL10', 'RPL21', 'RPL37A', 'RPS2', 'RPS29', 'RPS11', 'RPL34', 'RPS16', 'RPS4X', 'RPS12', 'RPL30', 'RPL22', 'RPS21']	[['REAC'], ['REAC'], ['REAC'], ['REAC'], ['REAC'], ['REAC'], ['REAC'], ['REAC'], ['REAC'], ['REAC'], ['REAC'], ['REAC'], ['REAC'], ['REAC'], ['REAC'], ['REAC']]
REAC	REAC:R-HSA-72312	rRNA processing	4.22448e-11	1	rRNA processing	202	69	16	10777	0.231884	0.0792079	query_1	['REAC:R-HSA-8953854']	['RPS3A', 'RPL13A', 'RPL3', 'RPL10', 'RPL21', 'RPL37A', 'RPS2', 'RPS29', 'RPS11', 'RPL34', 'RPS16', 'RPS4X', 'RPS12', 'RPL30', 'RPL22', 'RPS21']	[['REAC'], ['REAC'], ['REAC'], ['REAC'], ['REAC'], ['REAC'], ['REAC'], ['REAC'], ['REAC'], ['REAC'], ['REAC'], ['REAC'], ['REAC'], ['REAC'], ['REAC'], ['REAC']]
GO:BP	GO:0043604	amide biosynthetic process	6.59693e-11	1	"The chemical reactions and pathways resulting in the formation of an amide, any derivative of an oxoacid in which an acidic hydroxy group has been replaced by an amino or substituted amino group." [GOC:curators]	905	89	25	21128	0.280899	0.0276243	query_1	['GO:0043603', 'GO:0044271']	['CYR61', 'EEF1A1', 'RPS3A', 'RPL13A', 'RPL3', 'RPL10', 'RPL21', 'RPL37A', 'RPS2', 'RPS29', 'RPS11', 'DNAJC1', 'RPL34', 'RPS16', 'RPS4X', 'RPS12', 'PPP1R15A', 'RPL30', 'ZFP36', 'RPL22', 'SOX4', 'RPS21', 'PCSK5', 'ITGA2', 'PUM3']	[['IEA'], ['IBA', 'TAS', 'IEA'], ['IMP', 'TAS', 'NAS', 'IC', 'IEA'], ['IDA', 'IMP', 'IBA', 'NAS', 'IC', 'IEA'], ['IBA', 'TAS', 'NAS', 'IC', 'IEA'], ['IMP', 'NAS', 'IC', 'IEA'], ['TAS', 'NAS', 'IC', 'IEA'], ['NAS', 'IC', 'IEA'], ['IBA', 'IC', 'IEA'], ['IDA', 'IC', 'IEA'], ['NAS', 'IC', 'IEA'], ['IEA'], ['TAS', 'NAS', 'IC', 'IEA'], ['NAS', 'IC', 'IEA'], ['IMP', 'IBA', 'IC', 'IEA'], ['NAS', 'IC', 'I…
GO:BP	GO:0006412	translation	8.14026e-11	1	"The cellular metabolic process in which a protein is formed, using the sequence of a mature mRNA or circRNA molecule to specify the sequence of amino acids in a polypeptide chain. Translation is mediated by the ribosome, and begins with the formation of a ternary complex between aminoacylated initiator methionine tRNA, GTP, and initiation factor 2, which subsequently associates with the small su…	743	89	23	21128	0.258427	0.0309556	query_1	['GO:0010467', 'GO:0019538', 'GO:0034645', 'GO:0043043']	['EEF1A1', 'RPS3A', 'RPL13A', 'RPL3', 'RPL10', 'RPL21', 'RPL37A', 'RPS2', 'RPS29', 'RPS11', 'DNAJC1', 'RPL34', 'RPS16', 'RPS4X', 'RPS12', 'PPP1R15A', 'RPL30', 'ZFP36', 'RPL22', 'SOX4', 'RPS21', 'ITGA2', 'PUM3']	[['IBA', 'TAS', 'IEA'], ['IMP', 'TAS', 'NAS', 'IC', 'IEA'], ['IDA', 'IMP', 'IBA', 'NAS', 'IC', 'IEA'], ['IBA', 'TAS', 'NAS', 'IC', 'IEA'], ['IMP', 'NAS', 'IC', 'IEA'], ['TAS', 'NAS', 'IC', 'IEA'], ['NAS', 'IC', 'IEA'], ['IBA', 'IC', 'IEA'], ['IDA', 'IC', 'IEA'], ['NAS', 'IC', 'IEA'], ['IEA'], ['TAS', 'NAS', 'IC', 'IEA'], ['NAS', 'IC', 'IEA'], ['IMP', 'IBA', 'IC', 'IEA'], ['NAS', 'IC', 'IEA'], ['I…
GO:MF	GO:0005198	structural molecule activity	2.67594e-10	1	"The action of a molecule that contributes to the structural integrity of a complex." [GOC:mah, GOC:vw]	1095	88	26	20171	0.295455	0.0237443	query_1	['GO:0003674']	['CYR61', 'TPM1', 'SPARC', 'CRYAB', 'RPS3A', 'RPL13A', 'RPL3', 'RPL10', 'RPL21', 'RPL37A', 'RPS2', 'RPS29', 'RPS11', 'RPL34', 'RPS16', 'RPS4X', 'RPS12', 'RPL30', 'RPL22', 'COL11A1', 'SNTG1', 'RPS21', 'SYNM', 'COL5A1', 'PLP1', 'ASPH']	[['RCA'], ['TAS'], ['RCA'], ['IDA', 'IEA'], ['IDA', 'HDA', 'IEA'], ['IDA', 'IBA', 'TAS', 'NAS', 'IEA'], ['IDA', 'IBA', 'TAS', 'NAS', 'IEA'], ['IDA', 'IMP', 'IBA', 'NAS', 'IEA'], ['IDA', 'IBA', 'TAS', 'NAS', 'IEA'], ['IDA', 'NAS', 'IEA'], ['IDA', 'HDA', 'IBA', 'IEA'], ['IDA', 'HDA', 'IBA', 'IEA'], ['IDA', 'HDA', 'IBA', 'IEA'], ['IDA', 'IBA', 'TAS', 'NAS', 'IEA'], ['IDA', 'IMP', 'HDA', 'IBA', 'IEA'…
GO:BP	GO:0006518	peptide metabolic process	9.57134e-10	1	"The chemical reactions and pathways involving peptides, compounds of two or more amino acids where the alpha carboxyl group of one is bound to the alpha amino group of another." [GOC:go_curators]	926	89	24	21128	0.269663	0.0259179	query_1	['GO:0043603', 'GO:1901564']	['EEF1A1', 'RPS3A', 'RPL13A', 'RPL3', 'RPL10', 'RPL21', 'RPL37A', 'RPS2', 'RPS29', 'RPS11', 'DNAJC1', 'RPL34', 'RPS16', 'RPS4X', 'RPS12', 'PPP1R15A', 'RPL30', 'ZFP36', 'RPL22', 'SOX4', 'RPS21', 'PCSK5', 'ITGA2', 'PUM3']	[['IBA', 'TAS', 'IEA'], ['IMP', 'TAS', 'NAS', 'IC', 'IEA'], ['IDA', 'IMP', 'IBA', 'NAS', 'IC', 'IEA'], ['IBA', 'TAS', 'NAS', 'IC', 'IEA'], ['IMP', 'NAS', 'IC', 'IEA'], ['TAS', 'NAS', 'IC', 'IEA'], ['NAS', 'IC', 'IEA'], ['IBA', 'IC', 'IEA'], ['IDA', 'IC', 'IEA'], ['NAS', 'IC', 'IEA'], ['IEA'], ['TAS', 'NAS', 'IC', 'IEA'], ['NAS', 'IC', 'IEA'], ['IMP', 'IBA', 'IC', 'IEA'], ['NAS', 'IC', 'IEA'], ['I…
REAC	REAC:R-HSA-72766	Translation	9.9586e-10	1	Translation	292	69	17	10777	0.246377	0.0582192	query_1	['REAC:R-HSA-392499']	['EEF1A1', 'RPS3A', 'RPL13A', 'RPL3', 'RPL10', 'RPL21', 'RPL37A', 'RPS2', 'RPS29', 'RPS11', 'RPL34', 'RPS16', 'RPS4X', 'RPS12', 'RPL30', 'RPL22', 'RPS21']	[['REAC'], ['REAC'], ['REAC'], ['REAC'], ['REAC'], ['REAC'], ['REAC'], ['REAC'], ['REAC'], ['REAC'], ['REAC'], ['REAC'], ['REAC'], ['REAC'], ['REAC'], ['REAC'], ['REAC']]
GO:BP	GO:0009059	macromolecule biosynthetic process	1.15487e-09	1	"The chemical reactions and pathways resulting in the formation of a macromolecule, any molecule of high relative molecular mass, the structure of which essentially comprises the multiple repetition of units derived, actually or conceptually, from molecules of low relative molecular mass." [GOC:mah]	4822	89	52	21128	0.58427	0.0107839	query_1	['GO:0043170', 'GO:1901576']	['CYR61', 'FOS', 'EGR1', 'EEF1A1', 'CRYAB', 'RPS3A', 'RPL13A', 'RPL3', 'IER2', 'NR4A1', 'HES1', 'JUN', 'RPL10', 'RPL21', 'RPL37A', 'RPS2', 'RPS29', 'RPS11', 'DNAJC1', 'FOSB', 'RPL34', 'MAFF', 'RPS16', 'CEBPD', 'IRF1', 'RPS4X', 'JUNB', 'RPS12', 'ATF3', 'ID4', 'PPP1R15A', 'ASCL1', 'RPL30', 'PXYLP1', 'ZFP36', 'WWC1', 'EGR2', 'RPL22', 'ID1', 'TGFB2', 'SOX4', 'CCNL1', 'PTPRK', 'ANXA2', 'RPS21', 'SVIP'…	[['IDA', 'IEA'], ['IDA', 'IMP', 'IGI', 'ISS', 'IBA', 'TAS', 'IC', 'IEA'], ['IDA', 'IMP', 'IGI', 'IBA', 'IEA'], ['IBA', 'TAS', 'IEA'], ['IDA'], ['IMP', 'TAS', 'NAS', 'IC', 'IEA'], ['IDA', 'IMP', 'IBA', 'NAS', 'IC', 'IEA'], ['IBA', 'TAS', 'NAS', 'IC', 'IEA'], ['IDA'], ['IDA', 'IBA', 'IEA'], ['IDA', 'ISS', 'IBA', 'IEA'], ['IDA', 'IMP', 'ISS', 'IBA', 'IC', 'IEA'], ['IMP', 'NAS', 'IC', 'IEA'], ['TAS',…
GO:CC	GO:0005925	focal adhesion	3.89653e-09	1	"A cell-substrate junction that anchors the cell to the extracellular matrix and that forms a point of termination of actin filaments. In insects focal adhesion has also been referred to as hemi-adherens junction (HAJ)." [GOC:aruk, GOC:bc, ISBN:0124325653, ISBN:0815316208, PMID:10419689, PMID:12191915, PMID:15246682, PMID:1643657, PMID:16805308, PMID:19197329, PMID:23033047, PMID:26923917, PMID:2…	424	89	16	22112	0.179775	0.0377358	query_1	['GO:0030055']	['RPS3A', 'RPL13A', 'RPL3', 'ANXA1', 'RPL37A', 'RPS2', 'RPS29', 'RPS11', 'RPS16', 'RHOB', 'RPS4X', 'RPL30', 'CNN2', 'RPL22', 'ITGB8', 'ITGA2']	[['HDA'], ['HDA'], ['HDA'], ['HDA'], ['HDA'], ['HDA'], ['HDA'], ['HDA'], ['HDA'], ['HDA'], ['HDA'], ['HDA'], ['HDA'], ['HDA'], ['IBA'], ['IDA', 'HDA', 'IEA']]
GO:CC	GO:0022627	cytosolic small ribosomal subunit	5.19571e-09	1	"The small subunit of a ribosome located in the cytosol." [GOC:mtg_sensu]	48	89	8	22112	0.0898876	0.166667	query_1	['GO:0015935', 'GO:0022626']	['RPS3A', 'RPS2', 'RPS29', 'RPS11', 'RPS16', 'RPS4X', 'RPS12', 'RPS21']	[['IDA', 'HDA', 'IC', 'IEA'], ['IDA', 'HDA', 'IBA', 'IC'], ['IDA', 'HDA', 'IBA', 'IC'], ['IDA', 'HDA', 'IBA', 'IC'], ['IDA', 'HDA', 'IBA', 'NAS', 'IC'], ['IDA', 'IBA', 'NAS'], ['IDA', 'HDA', 'IBA', 'NAS', 'IC'], ['IDA', 'HDA', 'IBA', 'NAS', 'IC']]
GO:BP	GO:0043603	amide metabolic process	5.25111e-09	1	"The chemical reactions and pathways involving an amide, any derivative of an oxoacid in which an acidic hydroxy group has been replaced by an amino or substituted amino group, as carried out by individual cells." [GOC:curators]	1204	89	26	21128	0.292135	0.0215947	query_1	['GO:0006807']	['CYR61', 'EEF1A1', 'RPS3A', 'RPL13A', 'RPL3', 'RPL10', 'RPL21', 'RPL37A', 'RPS2', 'RPS29', 'RPS11', 'DNAJC1', 'RPL34', 'RPS16', 'RPS4X', 'RPS12', 'PPP1R15A', 'RPL30', 'ZFP36', 'RPL22', 'SOX4', 'RPS21', 'PCSK5', 'ITGB8', 'ITGA2', 'PUM3']	[['IEA'], ['IBA', 'TAS', 'IEA'], ['IMP', 'TAS', 'NAS', 'IC', 'IEA'], ['IDA', 'IMP', 'IBA', 'NAS', 'IC', 'IEA'], ['IBA', 'TAS', 'NAS', 'IC', 'IEA'], ['IMP', 'NAS', 'IC', 'IEA'], ['TAS', 'NAS', 'IC', 'IEA'], ['NAS', 'IC', 'IEA'], ['IBA', 'IC', 'IEA'], ['IDA', 'IC', 'IEA'], ['NAS', 'IC', 'IEA'], ['IEA'], ['TAS', 'NAS', 'IC', 'IEA'], ['NAS', 'IC', 'IEA'], ['IMP', 'IBA', 'IC', 'IEA'], ['NAS', 'IC', 'I…
GO:CC	GO:0030055	cell-substrate junction	5.51903e-09	1	"A cell junction that forms a connection between a cell and the extracellular matrix." [GOC:aruk, GOC:bc, GOC:hb, GOC:mah, PMID:10419689, PMID:1643657, PMID:16805308, PMID:26923917, PMID:8314002]	434	89	16	22112	0.179775	0.0368664	query_1	['GO:0070161']	['RPS3A', 'RPL13A', 'RPL3', 'ANXA1', 'RPL37A', 'RPS2', 'RPS29', 'RPS11', 'RPS16', 'RHOB', 'RPS4X', 'RPL30', 'CNN2', 'RPL22', 'ITGB8', 'ITGA2']	[['HDA'], ['HDA'], ['HDA'], ['HDA'], ['HDA'], ['HDA'], ['HDA'], ['HDA'], ['HDA'], ['HDA'], ['HDA'], ['HDA'], ['HDA'], ['HDA'], ['IBA'], ['IDA', 'HDA', 'IEA']]
GO:CC	GO:0070161	anchoring junction	1.05635e-08	1	"A cell junction that mechanically attaches a cell (and its cytoskeleton) to neighboring cells or to the extracellular matrix." [ISBN:0815332181]	983	89	22	22112	0.247191	0.0223805	query_1	['GO:0030054']	['RPS3A', 'RPL13A', 'RPL3', 'AMOTL2', 'ANXA1', 'RPL37A', 'RPS2', 'RPS29', 'RPS11', 'MYADM', 'RPS16', 'RHOB', 'RPS4X', 'RPL30', 'CNN2', 'RPL22', 'PTPRK', 'ANXA2', 'PCDH9', 'SYNM', 'ITGB8', 'ITGA2']	[['HDA'], ['HDA'], ['HDA'], ['IBA'], ['HDA'], ['HDA'], ['HDA'], ['HDA'], ['HDA'], ['IDA', 'IBA'], ['HDA'], ['HDA'], ['HDA'], ['HDA'], ['HDA', 'TAS'], ['HDA'], ['IDA', 'IEA'], ['HDA'], ['IEA'], ['IEA'], ['IBA'], ['IDA', 'HDA', 'IEA']]
REAC	REAC:R-HSA-2262752	Cellular responses to stress	1.1946e-08	1	Cellular responses to stress	778	69	24	10777	0.347826	0.0308483	query_1	['REAC:R-HSA-8953897']	['FOS', 'EEF1A1', 'CRYAB', 'RPS3A', 'RPL13A', 'RPL3', 'JUN', 'RPL10', 'RPL21', 'RPL37A', 'RPS2', 'RPS29', 'RPS11', 'RPL34', 'RPS16', 'RPS4X', 'RPS12', 'ATF3', 'MT-CO1', 'PPP1R15A', 'RPL30', 'RPL22', 'ID1', 'RPS21']	[['REAC'], ['REAC'], ['REAC'], ['REAC'], ['REAC'], ['REAC'], ['REAC'], ['REAC'], ['REAC'], ['REAC'], ['REAC'], ['REAC'], ['REAC'], ['REAC'], ['REAC'], ['REAC'], ['REAC'], ['REAC'], ['REAC'], ['REAC'], ['REAC'], ['REAC'], ['REAC'], ['REAC']]
GO:BP	GO:1901576	organic substance biosynthetic process	1.2611e-08	1	"The chemical reactions and pathways resulting in the formation of an organic substance, any molecular entity containing carbon." [GOC:pr, GOC:TermGenie]	5886	89	56	21128	0.629213	0.0095141	query_1	['GO:0009058', 'GO:0071704']	['CYR61', 'FOS', 'EGR1', 'EEF1A1', 'CRYAB', 'RPS3A', 'RPL13A', 'RPL3', 'IER2', 'NR4A1', 'ANXA1', 'HES1', 'JUN', 'RPL10', 'RPL21', 'RPL37A', 'RPS2', 'RPS29', 'RPS11', 'DNAJC1', 'FOSB', 'RPL34', 'MAFF', 'RPS16', 'CEBPD', 'IRF1', 'RPS4X', 'JUNB', 'RPS12', 'ATF3', 'ID4', 'PPP1R15A', 'ASCL1', 'RPL30', 'PXYLP1', 'CKB', 'ZFP36', 'WWC1', 'EGR2', 'RPL22', 'ID1', 'TGFB2', 'SOX4', 'CCNL1', 'PTPRK', 'ANXA2',…	[['IDA', 'IEA'], ['IDA', 'IMP', 'IGI', 'ISS', 'IBA', 'TAS', 'IC', 'IEA'], ['IDA', 'IMP', 'IGI', 'ISS', 'IBA', 'IEA'], ['IBA', 'TAS', 'IEA'], ['IDA'], ['IMP', 'TAS', 'NAS', 'IC', 'IEA'], ['IDA', 'IMP', 'IBA', 'NAS', 'IC', 'IEA'], ['IBA', 'TAS', 'NAS', 'IC', 'IEA'], ['IDA'], ['IDA', 'IBA', 'IEA'], ['IBA'], ['IDA', 'ISS', 'IBA', 'IEA'], ['IDA', 'IMP', 'ISS', 'IBA', 'IC', 'IEA'], ['IMP', 'NAS', 'IC',…
REAC	REAC:R-HSA-9675108	Nervous system development	1.26252e-08	1	Nervous system development	574	69	21	10777	0.304348	0.0365854	query_1	['REAC:R-HSA-1266738']	['CXCL12', 'RPS3A', 'RPL13A', 'RPL3', 'RPL10', 'RPL21', 'RPL37A', 'RPS2', 'RPS29', 'RPS11', 'RPL34', 'RPS16', 'RHOB', 'RPS4X', 'RPS12', 'RPL30', 'EGR2', 'RPL22', 'RPS21', 'ITGA2', 'COL5A1']	[['REAC'], ['REAC'], ['REAC'], ['REAC'], ['REAC'], ['REAC'], ['REAC'], ['REAC'], ['REAC'], ['REAC'], ['REAC'], ['REAC'], ['REAC'], ['REAC'], ['REAC'], ['REAC'], ['REAC'], ['REAC'], ['REAC'], ['REAC'], ['REAC']]
CORUM	CORUM:3055	Nop56p-associated pre-rRNA complex	1.52993e-08	1	Nop56p-associated pre-rRNA complex	93	34	12	3383	0.352941	0.129032	query_1	['CORUM:0000000']	['EEF1A1', 'RPS3A', 'RPL13A', 'RPL3', 'RPL10', 'RPL21', 'RPL37A', 'RPS29', 'RPS11', 'RPS16', 'RPL30', 'RPL22']	[['CORUM'], ['CORUM'], ['CORUM'], ['CORUM'], ['CORUM'], ['CORUM'], ['CORUM'], ['CORUM'], ['CORUM'], ['CORUM'], ['CORUM'], ['CORUM']]
REAC	REAC:R-HSA-8953897	Cellular responses to stimuli	1.73699e-08	1	Cellular responses to stimuli	792	69	24	10777	0.347826	0.030303	query_1	['REAC:0000000']	['FOS', 'EEF1A1', 'CRYAB', 'RPS3A', 'RPL13A', 'RPL3', 'JUN', 'RPL10', 'RPL21', 'RPL37A', 'RPS2', 'RPS29', 'RPS11', 'RPL34', 'RPS16', 'RPS4X', 'RPS12', 'ATF3', 'MT-CO1', 'PPP1R15A', 'RPL30', 'RPL22', 'ID1', 'RPS21']	[['REAC'], ['REAC'], ['REAC'], ['REAC'], ['REAC'], ['REAC'], ['REAC'], ['REAC'], ['REAC'], ['REAC'], ['REAC'], ['REAC'], ['REAC'], ['REAC'], ['REAC'], ['REAC'], ['REAC'], ['REAC'], ['REAC'], ['REAC'], ['REAC'], ['REAC'], ['REAC'], ['REAC']]
GO:CC	GO:0022625	cytosolic large ribosomal subunit	1.90549e-08	1	"The large subunit of a ribosome located in the cytosol." [GOC:mtg_sensu]	56	89	8	22112	0.0898876	0.142857	query_1	['GO:0015934', 'GO:0022626']	['RPL13A', 'RPL3', 'RPL10', 'RPL21', 'RPL37A', 'RPL34', 'RPL30', 'RPL22']	[['IDA', 'IPI', 'HDA', 'IBA', 'IEA'], ['IDA', 'HDA', 'IBA', 'TAS', 'IEA'], ['IDA', 'HDA', 'IBA'], ['IDA', 'IPI', 'HDA', 'IBA', 'TAS'], ['IDA', 'IPI', 'HDA', 'IBA', 'IEA'], ['IDA', 'IPI', 'HDA', 'IBA', 'TAS'], ['IDA', 'IPI', 'HDA', 'IBA', 'TAS', 'IEA'], ['IDA', 'HDA', 'TAS']]
GO:BP	GO:0009058	biosynthetic process	2.3968e-08	1	"The chemical reactions and pathways resulting in the formation of substances; typically the energy-requiring part of metabolism in which simpler substances are transformed into more complex ones." [GOC:curators, ISBN:0198547684]	5973	89	56	21128	0.629213	0.00937552	query_1	['GO:0008152']	['CYR61', 'FOS', 'EGR1', 'EEF1A1', 'CRYAB', 'RPS3A', 'RPL13A', 'RPL3', 'IER2', 'NR4A1', 'ANXA1', 'HES1', 'JUN', 'RPL10', 'RPL21', 'RPL37A', 'RPS2', 'RPS29', 'RPS11', 'DNAJC1', 'FOSB', 'RPL34', 'MAFF', 'RPS16', 'CEBPD', 'IRF1', 'RPS4X', 'JUNB', 'RPS12', 'ATF3', 'ID4', 'PPP1R15A', 'ASCL1', 'RPL30', 'PXYLP1', 'CKB', 'ZFP36', 'WWC1', 'EGR2', 'RPL22', 'ID1', 'TGFB2', 'SOX4', 'CCNL1', 'PTPRK', 'ANXA2',…	[['IDA', 'IEA'], ['IDA', 'IMP', 'IGI', 'ISS', 'IBA', 'TAS', 'IC', 'IEA'], ['IDA', 'IMP', 'IGI', 'ISS', 'IBA', 'IEA'], ['IBA', 'TAS', 'IEA'], ['IDA'], ['IMP', 'TAS', 'NAS', 'IC', 'IEA'], ['IDA', 'IMP', 'IBA', 'NAS', 'IC', 'IEA'], ['IBA', 'TAS', 'NAS', 'IC', 'IEA'], ['IDA'], ['IDA', 'IBA', 'IEA'], ['IBA'], ['IDA', 'ISS', 'IBA', 'IEA'], ['IDA', 'IMP', 'ISS', 'IBA', 'IC', 'IEA'], ['IMP', 'NAS', 'IC',…
GO:BP	GO:0001568	blood vessel development	2.5047e-08	1	"The process whose specific outcome is the progression of a blood vessel over time, from its formation to the mature structure. The blood vessel is the vasculature carrying blood." [GOC:hjd, UBERON:0001981]	706	89	20	21128	0.224719	0.0283286	query_1	['GO:0001944', 'GO:0048856']	['CYR61', 'EGR1', 'SPARC', 'NR4A1', 'AMOTL2', 'ANXA1', 'HES1', 'JUN', 'TNFRSF12A', 'RHOB', 'JUNB', 'EGR2', 'ID1', 'TGFB2', 'SOX4', 'ANXA2', 'SGCD', 'PCSK5', 'ITGB8', 'COL5A1']	[['IEA'], ['ISS'], ['IDA'], ['IDA'], ['IBA'], ['IDA', 'IBA'], ['ISS', 'IEA'], ['IEA'], ['IEA'], ['ISS', 'IEA'], ['IEA'], ['IEA'], ['TAS'], ['IDA', 'ISS'], ['ISS', 'IEA'], ['IEP', 'IEA'], ['IEA'], ['IEA'], ['IMP', 'TAS'], ['IEA']]
GO:BP	GO:0034645	cellular macromolecule biosynthetic process	3.8941e-08	1	"The chemical reactions and pathways resulting in the formation of a macromolecule, any molecule of high relative molecular mass, the structure of which essentially comprises the multiple repetition of units derived, actually or conceptually, from molecules of low relative molecular mass, carried out by individual cells." [GOC:mah]	1208	89	25	21128	0.280899	0.0206954	query_1	['GO:0009059', 'GO:0044249', 'GO:0044260']	['EEF1A1', 'RPS3A', 'RPL13A', 'RPL3', 'RPL10', 'RPL21', 'RPL37A', 'RPS2', 'RPS29', 'RPS11', 'DNAJC1', 'RPL34', 'RPS16', 'RPS4X', 'RPS12', 'PPP1R15A', 'RPL30', 'PXYLP1', 'ZFP36', 'RPL22', 'SOX4', 'RPS21', 'SVIP', 'ITGA2', 'PUM3']	[['IBA', 'TAS', 'IEA'], ['IMP', 'TAS', 'NAS', 'IC', 'IEA'], ['IDA', 'IMP', 'IBA', 'NAS', 'IC', 'IEA'], ['IBA', 'TAS', 'NAS', 'IC', 'IEA'], ['IMP', 'NAS', 'IC', 'IEA'], ['TAS', 'NAS', 'IC', 'IEA'], ['NAS', 'IC', 'IEA'], ['IBA', 'IC', 'IEA'], ['IDA', 'IC', 'IEA'], ['NAS', 'IC', 'IEA'], ['IEA'], ['TAS', 'NAS', 'IC', 'IEA'], ['NAS', 'IC', 'IEA'], ['IMP', 'IBA', 'IC', 'IEA'], ['NAS', 'IC', 'IEA'], ['I…
REAC	REAC:R-HSA-9031628	NGF-stimulated transcription	4.03828e-08	1	NGF-stimulated transcription	39	69	8	10777	0.115942	0.205128	query_1	['REAC:R-HSA-198725']	['FOS', 'EGR1', 'FOSB', 'JUNB', 'ID4', 'ASCL1', 'EGR2', 'ID1']	[['REAC'], ['REAC'], ['REAC'], ['REAC'], ['REAC'], ['REAC'], ['REAC'], ['REAC']]
REAC	REAC:R-HSA-71291	Metabolism of amino acids and derivatives	4.10483e-08	1	Metabolism of amino acids and derivatives	369	69	17	10777	0.246377	0.0460705	query_1	['REAC:R-HSA-1430728']	['RPS3A', 'RPL13A', 'RPL3', 'RPL10', 'RPL21', 'RPL37A', 'RPS2', 'RPS29', 'RPS11', 'RPL34', 'RPS16', 'RPS4X', 'RPS12', 'RPL30', 'CKB', 'RPL22', 'RPS21']	[['REAC'], ['REAC'], ['REAC'], ['REAC'], ['REAC'], ['REAC'], ['REAC'], ['REAC'], ['REAC'], ['REAC'], ['REAC'], ['REAC'], ['REAC'], ['REAC'], ['REAC'], ['REAC'], ['REAC']]
GO:BP	GO:0044271	cellular nitrogen compound biosynthetic process	4.24843e-08	1	"The chemical reactions and pathways resulting in the formation of organic and inorganic nitrogenous compounds." [GOC:jl, ISBN:0198506732]	4890	89	50	21128	0.561798	0.0102249	query_1	['GO:0034641', 'GO:0044249']	['CYR61', 'FOS', 'EGR1', 'EEF1A1', 'CRYAB', 'RPS3A', 'RPL13A', 'RPL3', 'IER2', 'NR4A1', 'HES1', 'JUN', 'RPL10', 'RPL21', 'RPL37A', 'RPS2', 'RPS29', 'RPS11', 'DNAJC1', 'FOSB', 'RPL34', 'MAFF', 'RPS16', 'CEBPD', 'IRF1', 'RPS4X', 'JUNB', 'RPS12', 'ATF3', 'ID4', 'PPP1R15A', 'ASCL1', 'RPL30', 'ZFP36', 'WWC1', 'EGR2', 'RPL22', 'ID1', 'TGFB2', 'SOX4', 'CCNL1', 'PTPRK', 'ANXA2', 'RPS21', 'PCSK5', 'PCGF5'…	[['IDA', 'IEA'], ['IDA', 'IMP', 'IGI', 'ISS', 'IBA', 'TAS', 'IC', 'IEA'], ['IDA', 'IMP', 'IGI', 'IBA', 'IEA'], ['IBA', 'TAS', 'IEA'], ['IDA'], ['IMP', 'TAS', 'NAS', 'IC', 'IEA'], ['IDA', 'IMP', 'IBA', 'NAS', 'IC', 'IEA'], ['IBA', 'TAS', 'NAS', 'IC', 'IEA'], ['IDA'], ['IDA', 'IBA', 'IEA'], ['IDA', 'ISS', 'IBA', 'IEA'], ['IDA', 'IMP', 'ISS', 'IBA', 'IC', 'IEA'], ['IMP', 'NAS', 'IC', 'IEA'], ['TAS',…
GO:MF	GO:0003735	structural constituent of ribosome	4.45087e-08	1	"The action of a molecule that contributes to the structural integrity of the ribosome." [GOC:mah]	448	88	16	20171	0.181818	0.0357143	query_1	['GO:0005198']	['RPS3A', 'RPL13A', 'RPL3', 'RPL10', 'RPL21', 'RPL37A', 'RPS2', 'RPS29', 'RPS11', 'RPL34', 'RPS16', 'RPS4X', 'RPS12', 'RPL30', 'RPL22', 'RPS21']	[['IDA', 'HDA', 'IEA'], ['IDA', 'IBA', 'TAS', 'NAS', 'IEA'], ['IDA', 'IBA', 'TAS', 'NAS', 'IEA'], ['IDA', 'IMP', 'IBA', 'NAS', 'IEA'], ['IDA', 'IBA', 'TAS', 'NAS', 'IEA'], ['IDA', 'NAS', 'IEA'], ['IDA', 'HDA', 'IBA', 'IEA'], ['IDA', 'HDA', 'IBA', 'IEA'], ['IDA', 'HDA', 'IBA', 'IEA'], ['IDA', 'IBA', 'TAS', 'NAS', 'IEA'], ['IDA', 'IMP', 'HDA', 'IBA', 'IEA'], ['IDA', 'IMP', 'HDA', 'IBA', 'IEA'], ['I…
REAC	REAC:R-HSA-422475	Axon guidance	4.53224e-08	1	Axon guidance	549	69	20	10777	0.289855	0.0364299	query_1	['REAC:R-HSA-9675108']	['CXCL12', 'RPS3A', 'RPL13A', 'RPL3', 'RPL10', 'RPL21', 'RPL37A', 'RPS2', 'RPS29', 'RPS11', 'RPL34', 'RPS16', 'RHOB', 'RPS4X', 'RPS12', 'RPL30', 'RPL22', 'RPS21', 'ITGA2', 'COL5A1']	[['REAC'], ['REAC'], ['REAC'], ['REAC'], ['REAC'], ['REAC'], ['REAC'], ['REAC'], ['REAC'], ['REAC'], ['REAC'], ['REAC'], ['REAC'], ['REAC'], ['REAC'], ['REAC'], ['REAC'], ['REAC'], ['REAC'], ['REAC']]
GO:BP	GO:0072359	circulatory system development	5.13223e-08	1	"The process whose specific outcome is the progression of the circulatory system over time, from its formation to the mature structure. The circulatory system is the organ system that passes nutrients (such as amino acids and electrolytes), gases, hormones, blood cells, etc. to and from cells in the body to help fight diseases and help stabilize body temperature and pH to maintain homeostasis." […	1118	89	24	21128	0.269663	0.0214669	query_1	['GO:0048731']	['CYR61', 'EGR1', 'TPM1', 'SPARC', 'NR4A1', 'AMOTL2', 'ANXA1', 'HES1', 'WNT16', 'JUN', 'TNFRSF12A', 'RHOB', 'JUNB', 'ASCL1', 'EGR2', 'ID1', 'COL11A1', 'TGFB2', 'SOX4', 'ANXA2', 'SGCD', 'PCSK5', 'ITGB8', 'COL5A1']	[['IEA'], ['ISS'], ['IMP'], ['IDA'], ['IDA'], ['IBA'], ['IDA', 'IBA'], ['ISS', 'IEA'], ['IEA'], ['IEA'], ['IEA'], ['ISS', 'IEA'], ['IEA'], ['IEA'], ['IEA'], ['TAS', 'IEA'], ['IEA'], ['IDA', 'ISS'], ['ISS', 'IEA'], ['IEP', 'IEA'], ['IBA', 'IEA'], ['ISS', 'IEA'], ['IMP', 'TAS'], ['IEA']]
GO:BP	GO:0001944	vasculature development	5.41895e-08	1	"The process whose specific outcome is the progression of the vasculature over time, from its formation to the mature structure. The vasculature is an interconnected tubular multi-tissue structure that contains fluid that is actively transported around the organism." [GOC:dph, UBERON:0002409]	737	89	20	21128	0.224719	0.027137	query_1	['GO:0048731', 'GO:0072359']	['CYR61', 'EGR1', 'SPARC', 'NR4A1', 'AMOTL2', 'ANXA1', 'HES1', 'JUN', 'TNFRSF12A', 'RHOB', 'JUNB', 'EGR2', 'ID1', 'TGFB2', 'SOX4', 'ANXA2', 'SGCD', 'PCSK5', 'ITGB8', 'COL5A1']	[['IEA'], ['ISS'], ['IDA'], ['IDA'], ['IBA'], ['IDA', 'IBA'], ['ISS', 'IEA'], ['IEA'], ['IEA'], ['ISS', 'IEA'], ['IEA'], ['IEA'], ['TAS', 'IEA'], ['IDA', 'ISS'], ['ISS', 'IEA'], ['IEP', 'IEA'], ['IEA'], ['IEA'], ['IMP', 'TAS'], ['IEA']]
GO:CC	GO:0005840	ribosome	7.51566e-08	1	"An intracellular organelle, about 200 A in diameter, consisting of RNA and protein. It is the site of protein biosynthesis resulting from translation of messenger RNA (mRNA). It consists of two subunits, one large and one small, each containing only protein and RNA. Both the ribosome and its subunits are characterized by their sedimentation coefficients, expressed in Svedberg units (symbol: S). …	518	89	16	22112	0.179775	0.030888	query_1	['GO:0043232']	['RPS3A', 'RPL13A', 'RPL3', 'RPL10', 'RPL21', 'RPL37A', 'RPS2', 'RPS29', 'RPS11', 'RPL34', 'RPS16', 'RPS4X', 'RPS12', 'RPL30', 'RPL22', 'RPS21']	[['IDA', 'HDA', 'IC', 'IEA'], ['IDA', 'IPI', 'HDA', 'IBA', 'TAS', 'IEA'], ['IDA', 'HDA', 'IBA', 'TAS', 'IEA'], ['IDA', 'HDA', 'IBA', 'IEA'], ['IDA', 'IPI', 'HDA', 'IBA', 'TAS', 'IEA'], ['IDA', 'IPI', 'HDA', 'IBA', 'IEA'], ['IDA', 'HDA', 'IBA', 'IC', 'IEA'], ['IDA', 'HDA', 'IBA', 'IC', 'IEA'], ['IDA', 'HDA', 'IBA', 'NAS', 'IC', 'IEA'], ['IDA', 'IPI', 'HDA', 'IBA', 'TAS', 'IEA'], ['IDA', 'HDA', 'IB…
GO:BP	GO:0044249	cellular biosynthetic process	1.18279e-07	1	"The chemical reactions and pathways resulting in the formation of substances, carried out by individual cells." [GOC:jl]	5793	89	54	21128	0.606742	0.0093216	query_1	['GO:0009058', 'GO:0044237']	['CYR61', 'FOS', 'EGR1', 'EEF1A1', 'CRYAB', 'RPS3A', 'RPL13A', 'RPL3', 'IER2', 'NR4A1', 'ANXA1', 'HES1', 'JUN', 'RPL10', 'RPL21', 'RPL37A', 'RPS2', 'RPS29', 'RPS11', 'DNAJC1', 'FOSB', 'RPL34', 'MAFF', 'RPS16', 'CEBPD', 'IRF1', 'RPS4X', 'JUNB', 'RPS12', 'ATF3', 'ID4', 'PPP1R15A', 'ASCL1', 'RPL30', 'PXYLP1', 'ZFP36', 'WWC1', 'EGR2', 'RPL22', 'ID1', 'TGFB2', 'SOX4', 'CCNL1', 'PTPRK', 'ANXA2', 'RPS21…	[['IDA', 'IEA'], ['IDA', 'IMP', 'IGI', 'ISS', 'IBA', 'TAS', 'IC', 'IEA'], ['IDA', 'IMP', 'IGI', 'ISS', 'IBA', 'IEA'], ['IBA', 'TAS', 'IEA'], ['IDA'], ['IMP', 'TAS', 'NAS', 'IC', 'IEA'], ['IDA', 'IMP', 'IBA', 'NAS', 'IC', 'IEA'], ['IBA', 'TAS', 'NAS', 'IC', 'IEA'], ['IDA'], ['IDA', 'IBA', 'IEA'], ['IBA'], ['IDA', 'ISS', 'IBA', 'IEA'], ['IDA', 'IMP', 'ISS', 'IBA', 'IC', 'IEA'], ['IMP', 'NAS', 'IC',…
GO:BP	GO:1901566	organonitrogen compound biosynthetic process	2.80348e-07	1	"The chemical reactions and pathways resulting in the formation of organonitrogen compound." [GOC:pr, GOC:TermGenie]	1805	89	29	21128	0.325843	0.0160665	query_1	['GO:1901564', 'GO:1901576']	['CYR61', 'EEF1A1', 'RPS3A', 'RPL13A', 'RPL3', 'RPL10', 'RPL21', 'RPL37A', 'RPS2', 'RPS29', 'RPS11', 'DNAJC1', 'RPL34', 'RPS16', 'RPS4X', 'RPS12', 'PPP1R15A', 'RPL30', 'PXYLP1', 'CKB', 'ZFP36', 'RPL22', 'TGFB2', 'SOX4', 'RPS21', 'SVIP', 'PCSK5', 'ITGA2', 'PUM3']	[['IEA'], ['IBA', 'TAS', 'IEA'], ['IMP', 'TAS', 'NAS', 'IC', 'IEA'], ['IDA', 'IMP', 'IBA', 'NAS', 'IC', 'IEA'], ['IBA', 'TAS', 'NAS', 'IC', 'IEA'], ['IMP', 'NAS', 'IC', 'IEA'], ['TAS', 'NAS', 'IC', 'IEA'], ['NAS', 'IC', 'IEA'], ['IBA', 'IC', 'IEA'], ['IDA', 'IC', 'IEA'], ['NAS', 'IC', 'IEA'], ['IEA'], ['TAS', 'NAS', 'IC', 'IEA'], ['NAS', 'IC', 'IEA'], ['IMP', 'IBA', 'IC', 'IEA'], ['NAS', 'IC', 'I…
REAC	REAC:R-HSA-9754678	SARS-CoV-2 modulates host translation machinery	3.93375e-07	1	SARS-CoV-2 modulates host translation machinery	51	69	8	10777	0.115942	0.156863	query_1	['REAC:R-HSA-9705683']	['RPS3A', 'RPS2', 'RPS29', 'RPS11', 'RPS16', 'RPS4X', 'RPS12', 'RPS21']	[['REAC'], ['REAC'], ['REAC'], ['REAC'], ['REAC'], ['REAC'], ['REAC'], ['REAC']]
GO:CC	GO:0015935	small ribosomal subunit	4.39222e-07	1	"The smaller of the two subunits of a ribosome." [GOC:mah]	82	89	8	22112	0.0898876	0.097561	query_1	['GO:0044391']	['RPS3A', 'RPS2', 'RPS29', 'RPS11', 'RPS16', 'RPS4X', 'RPS12', 'RPS21']	[['IDA', 'HDA', 'IC', 'IEA'], ['IDA', 'HDA', 'IBA', 'IC', 'IEA'], ['IDA', 'HDA', 'IBA', 'IC', 'IEA'], ['IDA', 'HDA', 'IBA', 'IC'], ['IDA', 'HDA', 'IBA', 'NAS', 'IC'], ['IDA', 'IBA', 'NAS'], ['IDA', 'HDA', 'IBA', 'NAS', 'IC'], ['IDA', 'HDA', 'IBA', 'NAS', 'IC']]
REAC	REAC:R-HSA-72695	Formation of the ternary complex, and subsequently, the 43S complex	4.62555e-07	1	Formation of the ternary complex, and subsequently, the 43S complex	52	69	8	10777	0.115942	0.153846	query_1	['REAC:R-HSA-72737']	['RPS3A', 'RPS2', 'RPS29', 'RPS11', 'RPS16', 'RPS4X', 'RPS12', 'RPS21']	[['REAC'], ['REAC'], ['REAC'], ['REAC'], ['REAC'], ['REAC'], ['REAC'], ['REAC']]
REAC	REAC:R-HSA-72702	Ribosomal scanning and start codon recognition	1.31563e-06	1	Ribosomal scanning and start codon recognition	59	69	8	10777	0.115942	0.135593	query_1	['REAC:R-HSA-72737']	['RPS3A', 'RPS2', 'RPS29', 'RPS11', 'RPS16', 'RPS4X', 'RPS12', 'RPS21']	[['REAC'], ['REAC'], ['REAC'], ['REAC'], ['REAC'], ['REAC'], ['REAC'], ['REAC']]
REAC	REAC:R-HSA-72649	Translation initiation complex formation	1.31563e-06	1	Translation initiation complex formation	59	69	8	10777	0.115942	0.135593	query_1	['REAC:R-HSA-72662']	['RPS3A', 'RPS2', 'RPS29', 'RPS11', 'RPS16', 'RPS4X', 'RPS12', 'RPS21']	[['REAC'], ['REAC'], ['REAC'], ['REAC'], ['REAC'], ['REAC'], ['REAC'], ['REAC']]
REAC	REAC:R-HSA-72662	Activation of the mRNA upon binding of the cap-binding complex and eIFs, and subsequent binding to 43S	1.51039e-06	1	Activation of the mRNA upon binding of the cap-binding complex and eIFs, and subsequent binding to 43S	60	69	8	10777	0.115942	0.133333	query_1	['REAC:R-HSA-72737']	['RPS3A', 'RPS2', 'RPS29', 'RPS11', 'RPS16', 'RPS4X', 'RPS12', 'RPS21']	[['REAC'], ['REAC'], ['REAC'], ['REAC'], ['REAC'], ['REAC'], ['REAC'], ['REAC']]
GO:BP	GO:0007275	multicellular organism development	1.59195e-06	1	"The biological process whose specific outcome is the progression of a multicellular organism over time from an initial condition (e.g. a zygote or a young adult) to a later condition (e.g. a multicellular animal or an aged adult)." [GOC:dph, GOC:ems, GOC:isa_complete, GOC:tb]	4627	89	46	21128	0.516854	0.00994165	query_1	['GO:0032501', 'GO:0048856']	['CYR61', 'FOS', 'EGR1', 'CXCL12', 'TPM1', 'SPARC', 'CRYAB', 'RPL13A', 'IER2', 'NR4A1', 'AMOTL2', 'ANXA1', 'HES1', 'WNT16', 'JUN', 'RPL10', 'MYADM', 'MAFF', 'IRF1', 'TNFRSF12A', 'RHOB', 'JUNB', 'MT-CO1', 'ID4', 'ASCL1', 'NFKBIZ', 'DUSP10', 'PLPPR4', 'CKB', 'TSPAN2', 'ZFP36', 'EGR2', 'ID1', 'COL11A1', 'TGFB2', 'SOX4', 'HLA-E', 'ANXA2', 'SGCD', 'PCSK5', 'ITGB8', 'ITGA2', 'TAGLN3', 'COL5A1', 'PLP1',…	[['IDA', 'IEA'], ['IEA'], ['ISS'], ['IBA', 'IEA'], ['IMP'], ['IDA'], ['IEA'], ['IEA'], ['ISS', 'IEA'], ['IDA'], ['IBA'], ['IDA', 'IBA'], ['ISS', 'IBA', 'TAS', 'IEA'], ['ISS', 'IBA', 'IEA'], ['IEA'], ['IMP'], ['IDA', 'IBA'], ['IBA', 'IEA'], ['ISS', 'IEA'], ['IEA'], ['IMP', 'ISS', 'IEA'], ['IC', 'IEA'], ['IEA'], ['IEA'], ['IDA', 'IMP', 'IEP', 'ISS', 'IBA', 'NAS', 'IEA'], ['ISS', 'IEA'], ['IMP', 'IE…
REAC	REAC:R-HSA-198725	Nuclear Events (kinase and transcription factor activation)	1.72961e-06	1	Nuclear Events (kinase and transcription factor activation)	61	69	8	10777	0.115942	0.131148	query_1	['REAC:R-HSA-187037']	['FOS', 'EGR1', 'FOSB', 'JUNB', 'ID4', 'ASCL1', 'EGR2', 'ID1']	[['REAC'], ['REAC'], ['REAC'], ['REAC'], ['REAC'], ['REAC'], ['REAC'], ['REAC']]
CORUM	CORUM:308	60S ribosomal subunit, cytoplasmic	2.47565e-06	1	60S ribosomal subunit, cytoplasmic	43	34	8	3383	0.235294	0.186047	query_1	['CORUM:0000000']	['RPL13A', 'RPL3', 'RPL10', 'RPL21', 'RPL37A', 'RPL34', 'RPL30', 'RPL22']	[['CORUM'], ['CORUM'], ['CORUM'], ['CORUM'], ['CORUM'], ['CORUM'], ['CORUM'], ['CORUM']]
GO:BP	GO:0019538	protein metabolic process	3.25632e-06	1	"The chemical reactions and pathways involving a protein. Includes protein modification." [GOC:ma]	5482	89	50	21128	0.561798	0.00912076	query_1	['GO:0043170', 'GO:0044238', 'GO:1901564']	['CYR61', 'EGR1', 'FBXO32', 'EEF1A1', 'CRYAB', 'RPS3A', 'RPL13A', 'RPL3', 'NR4A1', 'ANXA1', 'HES1', 'JUN', 'TTC3', 'RPL10', 'RPL21', 'RPL37A', 'RPS2', 'RPS29', 'RPS11', 'MYADM', 'DNAJC1', 'GADD45B', 'RPL34', 'LIMCH1', 'RPS16', 'RPS4X', 'RPS12', 'PPP1R15A', 'ADAM33', 'P3H2', 'DUSP10', 'RPL30', 'PXYLP1', 'ZFP36', 'EGR2', 'RPL22', 'COL11A1', 'TGFB2', 'SOX4', 'CCNL1', 'PTPRK', 'ANXA2', 'RPS21', 'SVIP…	[['IDA', 'IEA'], ['IDA', 'IMP', 'ISS', 'IEA'], ['IDA', 'IBA', 'IEA'], ['IBA', 'TAS', 'NAS', 'IEA'], ['IDA', 'IEA'], ['IMP', 'TAS', 'NAS', 'IC', 'IEA'], ['IDA', 'IMP', 'IBA', 'NAS', 'IC', 'IEA'], ['IBA', 'TAS', 'NAS', 'IC', 'IEA'], ['IEA'], ['IDA'], ['ISS', 'IEA'], ['IEA'], ['IDA', 'IBA', 'IEA'], ['IMP', 'NAS', 'IC', 'IEA'], ['TAS', 'NAS', 'IC', 'IEA'], ['NAS', 'IC', 'IEA'], ['IDA', 'IBA', 'IC', '…
GO:BP	GO:0048513	animal organ development	7.04336e-06	1	"Development of a tissue or tissues that work together to perform a specific function or functions. Development pertains to the process whose specific outcome is the progression of a structure over time, from its formation to the mature structure. Organs are commonly observed as visibly distinct structures, but may also exist as loosely associated clusters of cells that work together to perform a…	3109	89	36	21128	0.404494	0.0115793	query_1	['GO:0048856']	['CYR61', 'FOS', 'EGR1', 'CXCL12', 'TPM1', 'CRYAB', 'RPL13A', 'NR4A1', 'ANXA1', 'HES1', 'WNT16', 'JUN', 'RPL10', 'MAFF', 'CEBPD', 'JUNB', 'ATF3', 'MT-CO1', 'ID4', 'ASCL1', 'PLPPR4', 'CKB', 'TSPAN2', 'ZFP36', 'EGR2', 'ID1', 'COL11A1', 'TGFB2', 'SOX4', 'ANXA2', 'SGCD', 'PCSK5', 'ITGB8', 'ITGA2', 'COL5A1', 'PLP1']	[['IDA', 'IEA'], ['IEA'], ['ISS', 'IEA'], ['IEA'], ['IMP'], ['IEA'], ['IEA'], ['IEA'], ['IDA', 'IBA'], ['ISS', 'IEA'], ['IMP', 'ISS', 'IEA'], ['IEA'], ['IMP'], ['IEA'], ['IEA'], ['IEA'], ['IEA'], ['IEA'], ['IEA'], ['IEP', 'ISS', 'IBA', 'NAS', 'IEA'], ['IEA'], ['HEP', 'IEA'], ['IEA'], ['IMP'], ['ISS', 'TAS', 'IEA'], ['IEA'], ['IEA'], ['IDA', 'IEP', 'ISS', 'TAS', 'NAS'], ['ISS', 'IEA'], ['IDA'], ['…
GO:BP	GO:0042127	regulation of cell population proliferation	7.37283e-06	1	"Any process that modulates the frequency, rate or extent of cell proliferation." [GOC:jl]	1677	89	26	21128	0.292135	0.0155039	query_1	['GO:0008283', 'GO:0050794']	['CYR61', 'EGR1', 'CXCL12', 'TPM1', 'SPARC', 'NR4A1', 'ANXA1', 'HES1', 'JUN', 'IRF1', 'RPS4X', 'JUNB', 'ATF3', 'ID4', 'ASCL1', 'P3H2', 'DUSP10', 'CNN2', 'ZFP36', 'ID1', 'TGFB2', 'SOX4', 'HLA-E', 'PTPRK', 'ITGA2', 'ASPH']	[['IDA'], ['ISS'], ['IEA'], ['IMP'], ['IDA'], ['IMP', 'ISS', 'IEA'], ['IDA', 'IBA', 'IEA'], ['ISS', 'IEA'], ['IMP', 'IBA', 'IEA'], ['ISS', 'TAS', 'IEA'], ['IMP'], ['IBA'], ['IEA'], ['IEA'], ['IEA'], ['IDA'], ['ISS', 'IEA'], ['IEA'], ['IMP'], ['IEA'], ['IDA', 'IMP', 'IBA'], ['IMP', 'IEA'], ['IDA'], ['IDA'], ['IEA'], ['IEA']]
GO:CC	GO:0015934	large ribosomal subunit	7.49686e-06	1	"The larger of the two subunits of a ribosome. Two sites on the ribosomal large subunit are involved in translation, namely the aminoacyl site (A site) and peptidyl site (P site)." [ISBN:0198506732]	117	89	8	22112	0.0898876	0.0683761	query_1	['GO:0044391']	['RPL13A', 'RPL3', 'RPL10', 'RPL21', 'RPL37A', 'RPL34', 'RPL30', 'RPL22']	[['IDA', 'IPI', 'HDA', 'IBA', 'TAS', 'IEA'], ['IDA', 'HDA', 'IBA', 'TAS', 'IEA'], ['IDA', 'HDA', 'IBA'], ['IDA', 'IPI', 'HDA', 'IBA', 'TAS'], ['IDA', 'IPI', 'HDA', 'IBA', 'IEA'], ['IDA', 'IPI', 'HDA', 'IBA', 'TAS'], ['IDA', 'IPI', 'HDA', 'IBA', 'TAS', 'IEA'], ['IDA', 'HDA', 'TAS']]
GO:BP	GO:0032502	developmental process	8.88096e-06	1	"A biological process whose specific outcome is the progression of an integrated living unit: an anatomical structure (which may be a subcellular structure, cell, tissue, or organ), or organism over time from an initial condition to a later condition." [GOC:isa_complete]	6446	89	54	21128	0.606742	0.00837729	query_1	['GO:0008150']	['CYR61', 'FOS', 'EGR1', 'CXCL12', 'TPM1', 'SPARC', 'CRYAB', 'RPS3A', 'RPL13A', 'IER2', 'NR4A1', 'AMOTL2', 'ANXA1', 'HES1', 'WNT16', 'JUN', 'RPL10', 'TAGLN2', 'MYADM', 'GADD45B', 'MAFF', 'CEBPD', 'IRF1', 'TNFRSF12A', 'RHOB', 'JUNB', 'ATF3', 'MT-CO1', 'ID4', 'ASCL1', 'NFKBIZ', 'DUSP10', 'PLPPR4', 'CNN2', 'CKB', 'TSPAN2', 'ZFP36', 'WWC1', 'EGR2', 'MCL1', 'ID1', 'COL11A1', 'TGFB2', 'SOX4', 'HLA-E', …	[['IDA', 'IEA'], ['IEA'], ['ISS', 'IEA'], ['IBA', 'IEA'], ['IMP'], ['IDA', 'IBA'], ['IEA'], ['IEA'], ['IEA'], ['ISS', 'IEA'], ['IDA', 'ISS', 'IEA'], ['IBA'], ['IDA', 'ISS', 'IBA', 'IEA'], ['IMP', 'IEP', 'ISS', 'IBA', 'TAS', 'IEA'], ['IMP', 'ISS', 'IBA', 'IEA'], ['IEA'], ['IMP'], ['IDA'], ['IDA', 'IMP', 'IBA'], ['IEA'], ['IBA', 'IEA'], ['IBA', 'IEA'], ['ISS', 'IEA'], ['IEA'], ['IMP', 'ISS', 'IBA',…
GO:CC	GO:0030054	cell junction	1.1427e-05	1	"A cellular component that forms a specialized region of connection between two or more cells, or between a cell and the extracellular matrix, or between two membrane-bound components of a cell, such as flagella." [GOC:aruk, GOC:bc, GOC:mah, http://www.vivo.colostate.edu/hbooks/cmb/cells/pmemb/junctions_a.html, ISBN:0198506732, PMID:26820516, PMID:28096264]	2122	89	27	22112	0.303371	0.0127238	query_1	['GO:0110165']	['CRYAB', 'RPS3A', 'RPL13A', 'RPL3', 'NR4A1', 'AMOTL2', 'ANXA1', 'RPL37A', 'RPS2', 'RPS29', 'RPS11', 'MYADM', 'RPS16', 'RHOB', 'RPS4X', 'RPL30', 'PLPPR4', 'CNN2', 'RPL22', 'PTPRK', 'ANXA2', 'PCDH9', 'RPS21', 'SYNM', 'ITGB8', 'ITGA2', 'PLP1']	[['IEA'], ['HDA', 'IEA'], ['HDA'], ['HDA', 'IEA'], ['IEA'], ['IBA'], ['HDA'], ['HDA'], ['HDA'], ['HDA'], ['HDA'], ['IDA', 'IBA'], ['HDA'], ['HDA'], ['HDA', 'IEA'], ['EXP', 'IDA', 'HDA', 'IEA'], ['IDA', 'IEA'], ['HDA', 'TAS'], ['HDA'], ['IDA', 'IEA'], ['HDA'], ['IEA'], ['IEA'], ['IEA'], ['IBA'], ['IDA', 'HDA', 'IEA'], ['IEA']]
GO:BP	GO:0008283	cell population proliferation	1.23663e-05	1	"The multiplication or reproduction of cells, resulting in the expansion of a cell population." [GOC:mah, GOC:mb]	1985	89	28	21128	0.314607	0.0141058	query_1	['GO:0009987']	['CYR61', 'FOS', 'EGR1', 'CXCL12', 'TPM1', 'SPARC', 'NR4A1', 'ANXA1', 'HES1', 'WNT16', 'JUN', 'IRF1', 'RPS4X', 'JUNB', 'ATF3', 'ID4', 'ASCL1', 'P3H2', 'DUSP10', 'CNN2', 'ZFP36', 'ID1', 'TGFB2', 'SOX4', 'HLA-E', 'PTPRK', 'ITGA2', 'ASPH']	[['IDA'], ['IEA'], ['ISS'], ['IEA'], ['IMP'], ['IDA'], ['IMP', 'ISS', 'IEA'], ['IDA', 'IBA', 'IEA'], ['ISS', 'IEA'], ['IMP'], ['IMP', 'IBA', 'IEA'], ['ISS', 'TAS', 'IEA'], ['IMP'], ['IBA', 'IEA'], ['IEA'], ['IEA'], ['IEA'], ['IDA'], ['ISS', 'IEA'], ['IEA'], ['IMP'], ['IEA'], ['IDA', 'IMP', 'IBA'], ['IMP', 'ISS', 'IEA'], ['IDA'], ['IDA'], ['IEA'], ['IEA']]
GO:BP	GO:0048514	blood vessel morphogenesis	1.37525e-05	1	"The process in which the anatomical structures of blood vessels are generated and organized. The blood vessel is the vasculature carrying blood." [GOC:jid]	618	89	16	21128	0.179775	0.02589	query_1	['GO:0001568', 'GO:0035239']	['CYR61', 'SPARC', 'NR4A1', 'AMOTL2', 'ANXA1', 'HES1', 'JUN', 'TNFRSF12A', 'RHOB', 'JUNB', 'ID1', 'TGFB2', 'SOX4', 'ANXA2', 'SGCD', 'ITGB8']	[['IEA'], ['IDA'], ['IDA'], ['IBA'], ['IDA', 'IBA'], ['ISS', 'IEA'], ['IEA'], ['IEA'], ['ISS', 'IEA'], ['IEA'], ['TAS'], ['IDA', 'ISS'], ['ISS', 'IEA'], ['IEP', 'IEA'], ['IEA'], ['IMP']]
GO:BP	GO:0009888	tissue development	1.38214e-05	1	"The process whose specific outcome is the progression of a tissue over time, from its formation to the mature structure." [ISBN:0471245208]	1995	89	28	21128	0.314607	0.0140351	query_1	['GO:0048856']	['CYR61', 'FOS', 'EGR1', 'TPM1', 'NR4A1', 'ANXA1', 'HES1', 'WNT16', 'JUN', 'TAGLN2', 'MYADM', 'MAFF', 'RHOB', 'JUNB', 'ATF3', 'ID4', 'ASCL1', 'DUSP10', 'ZFP36', 'EGR2', 'ID1', 'COL11A1', 'TGFB2', 'SOX4', 'SGCD', 'ITGB8', 'ITGA2', 'COL5A1']	[['IDA', 'IEA'], ['IEA'], ['ISS', 'IEA'], ['IMP'], ['IEA'], ['IDA', 'IBA'], ['ISS', 'IEA'], ['IMP', 'ISS', 'IEA'], ['IEA'], ['IDA'], ['IMP'], ['IBA', 'IEA'], ['IMP'], ['IEA'], ['IEA'], ['IEA'], ['ISS', 'NAS', 'IEA'], ['ISS', 'IEA'], ['IMP'], ['ISS', 'IEA'], ['IEA'], ['IEP', 'IEA'], ['IDA', 'ISS', 'TAS', 'IEA'], ['ISS', 'IEA'], ['IBA', 'IEA'], ['IMP'], ['IEP', 'IEA'], ['IDA', 'IMP', 'IEA']]
GO:CC	GO:0043232	intracellular non-membrane-bounded organelle	1.4381e-05	1	"Organized structure of distinctive morphology and function, not bounded by a lipid bilayer membrane and occurring within the cell. Includes ribosomes, the cytoskeleton and chromosomes." [GOC:go_curators]	6537	89	51	22112	0.573034	0.00780174	query_1	['GO:0043228', 'GO:0043229']	['FOS', 'EGR1', 'TPM1', 'FBXO32', 'EEF1A1', 'CRYAB', 'RPS3A', 'RPL13A', 'RPL3', 'NR4A1', 'ANXA1', 'HES1', 'JUN', 'TTC3', 'RPL10', 'RPL21', 'RPL37A', 'RPS2', 'RPS29', 'RPS11', 'TAGLN2', 'MYADM', 'FOSB', 'RPL34', 'MAFF', 'LIMCH1', 'RPS16', 'CEBPD', 'IRF1', 'RHOB', 'RPS4X', 'JUNB', 'RPS12', 'ATF3', 'ASCL1', 'NFKBIZ', 'RPL30', 'CNN2', 'ZFP36', 'EGR2', 'RPL22', 'ID1', 'SOX4', 'ANXA2', 'SNTG1', 'RPS21'…	[['ISA'], ['IDA', 'ISA'], ['IDA', 'IBA', 'TAS', 'IEA'], ['IEA'], ['IDA', 'IEA'], ['IEA'], ['IDA', 'HDA', 'IC', 'IEA'], ['IDA', 'IPI', 'HDA', 'IBA', 'TAS', 'IEA'], ['IDA', 'HDA', 'IBA', 'TAS', 'IEA'], ['ISA'], ['IDA'], ['IEA'], ['IDA', 'ISA', 'TAS'], ['IDA'], ['IDA', 'HDA', 'IBA', 'IEA'], ['IDA', 'IPI', 'HDA', 'IBA', 'TAS', 'IEA'], ['IDA', 'IPI', 'HDA', 'IBA', 'IEA'], ['IDA', 'HDA', 'IBA', 'IC', '…
GO:CC	GO:0043228	non-membrane-bounded organelle	1.446e-05	1	"Organized structure of distinctive morphology and function, not bounded by a lipid bilayer membrane. Includes ribosomes, the cytoskeleton and chromosomes." [GOC:go_curators]	6538	89	51	22112	0.573034	0.00780055	query_1	['GO:0043226']	['FOS', 'EGR1', 'TPM1', 'FBXO32', 'EEF1A1', 'CRYAB', 'RPS3A', 'RPL13A', 'RPL3', 'NR4A1', 'ANXA1', 'HES1', 'JUN', 'TTC3', 'RPL10', 'RPL21', 'RPL37A', 'RPS2', 'RPS29', 'RPS11', 'TAGLN2', 'MYADM', 'FOSB', 'RPL34', 'MAFF', 'LIMCH1', 'RPS16', 'CEBPD', 'IRF1', 'RHOB', 'RPS4X', 'JUNB', 'RPS12', 'ATF3', 'ASCL1', 'NFKBIZ', 'RPL30', 'CNN2', 'ZFP36', 'EGR2', 'RPL22', 'ID1', 'SOX4', 'ANXA2', 'SNTG1', 'RPS21'…	[['ISA'], ['IDA', 'ISA'], ['IDA', 'IBA', 'TAS', 'IEA'], ['IEA'], ['IDA', 'IEA'], ['IEA'], ['IDA', 'HDA', 'IC', 'IEA'], ['IDA', 'IPI', 'HDA', 'IBA', 'TAS', 'IEA'], ['IDA', 'HDA', 'IBA', 'TAS', 'IEA'], ['ISA'], ['IDA'], ['IEA'], ['IDA', 'ISA', 'TAS'], ['IDA'], ['IDA', 'HDA', 'IBA', 'IEA'], ['IDA', 'IPI', 'HDA', 'IBA', 'TAS', 'IEA'], ['IDA', 'IPI', 'HDA', 'IBA', 'IEA'], ['IDA', 'HDA', 'IBA', 'IC', '…
GO:BP	GO:0010604	positive regulation of macromolecule metabolic process	1.70899e-05	1	"Any process that increases the frequency, rate or extent of the chemical reactions and pathways involving macromolecules, any molecule of high relative molecular mass, the structure of which essentially comprises the multiple repetition of units derived, actually or conceptually, from molecules of low relative molecular mass." [GOC:dph, GOC:tb]	3540	89	38	21128	0.426966	0.0107345	query_1	['GO:0009893', 'GO:0043170', 'GO:0060255']	['CYR61', 'FOS', 'EGR1', 'IER2', 'NR4A1', 'ANXA1', 'HES1', 'WNT16', 'JUN', 'RPS2', 'FOSB', 'MAFF', 'LIMCH1', 'CEBPD', 'IRF1', 'RPS4X', 'JUNB', 'ATF3', 'ID4', 'PPP1R15A', 'ASCL1', 'PXYLP1', 'CNN2', 'ZFP36', 'WWC1', 'EGR2', 'ID1', 'TGFB2', 'SOX4', 'HLA-E', 'ANXA2', 'SVIP', 'ARRDC4', 'PCGF5', 'ITGB8', 'ITGA2', 'PLP1', 'ASPH']	[['IDA', 'IEA'], ['IDA', 'IMP', 'IGI', 'ISS', 'IEA'], ['IDA', 'IMP', 'IGI', 'ISS', 'IEA'], ['IDA'], ['IDA', 'IEA'], ['IDA', 'IBA'], ['ISS', 'IEA'], ['IMP'], ['IDA', 'IMP', 'ISS', 'IC', 'IEA'], ['IDA'], ['IEA'], ['IDA'], ['IMP'], ['IEA'], ['IDA', 'IMP', 'ISS', 'IEA'], ['IMP'], ['IDA', 'IEA'], ['IDA', 'ISS', 'IC', 'IEA'], ['IEA'], ['IDA', 'IBA', 'TAS', 'IC'], ['IDA', 'IBA', 'IEA'], ['IMP'], ['IEA']…
REAC	REAC:R-HSA-1266738	Developmental Biology	1.76281e-05	1	Developmental Biology	1116	69	24	10777	0.347826	0.0215054	query_1	['REAC:0000000']	['CXCL12', 'RPS3A', 'RPL13A', 'RPL3', 'HES1', 'JUN', 'RPL10', 'RPL21', 'RPL37A', 'RPS2', 'RPS29', 'RPS11', 'RPL34', 'RPS16', 'CEBPD', 'RHOB', 'RPS4X', 'RPS12', 'RPL30', 'EGR2', 'RPL22', 'RPS21', 'ITGA2', 'COL5A1']	[['REAC'], ['REAC'], ['REAC'], ['REAC'], ['REAC'], ['REAC'], ['REAC'], ['REAC'], ['REAC'], ['REAC'], ['REAC'], ['REAC'], ['REAC'], ['REAC'], ['REAC'], ['REAC'], ['REAC'], ['REAC'], ['REAC'], ['REAC'], ['REAC'], ['REAC'], ['REAC'], ['REAC']]
GO:BP	GO:0016477	cell migration	1.97293e-05	1	"The controlled self-propelled movement of a cell from one site to a destination guided by molecular cues. Cell migration is a central process in the development and maintenance of multicellular organisms." [GOC:cjm, GOC:dph, GOC:ems, GOC:pf, Wikipedia:Cell_migration]	1502	89	24	21128	0.269663	0.0159787	query_1	['GO:0048870']	['CYR61', 'CXCL12', 'TPM1', 'SPARC', 'RPL13A', 'NR4A1', 'AMOTL2', 'ANXA1', 'HES1', 'JUN', 'MYADM', 'LIMCH1', 'RHOB', 'ASCL1', 'DUSP10', 'CNN2', 'WWC1', 'ID1', 'TGFB2', 'PTPRK', 'ITGB8', 'ITGA2', 'COL5A1', 'PLP1']	[['IDA', 'IEA'], ['IDA', 'IBA', 'IEA'], ['IMP', 'ISS'], ['IDA'], ['IEA'], ['IDA', 'IMP'], ['IBA'], ['IDA', 'ISS', 'IBA', 'IEA'], ['IEA'], ['IEA'], ['IMP'], ['IMP'], ['IDA', 'IMP', 'IGI', 'IBA'], ['IEA'], ['ISS', 'NAS', 'IEA'], ['IEA'], ['IDA', 'IBA', 'IEA'], ['TAS'], ['IDA', 'ISS'], ['IDA', 'IMP'], ['IBA'], ['IMP', 'IEA'], ['IMP'], ['IEA']]
GO:BP	GO:0031328	positive regulation of cellular biosynthetic process	2.18805e-05	1	"Any process that activates or increases the frequency, rate or extent of the chemical reactions and pathways resulting in the formation of substances, carried out by individual cells." [GOC:mah]	2037	89	28	21128	0.314607	0.0137457	query_1	['GO:0009891', 'GO:0031325', 'GO:0031326', 'GO:0044249']	['CYR61', 'FOS', 'EGR1', 'IER2', 'NR4A1', 'ANXA1', 'HES1', 'JUN', 'FOSB', 'MAFF', 'CEBPD', 'IRF1', 'RPS4X', 'JUNB', 'ATF3', 'ID4', 'PPP1R15A', 'ASCL1', 'PXYLP1', 'WWC1', 'EGR2', 'TGFB2', 'SOX4', 'ANXA2', 'SVIP', 'PCGF5', 'ITGA2', 'ASPH']	[['IDA', 'IEA'], ['IDA', 'IMP', 'IGI', 'ISS', 'IEA'], ['IDA', 'IMP', 'IGI', 'ISS', 'IEA'], ['IDA'], ['IDA', 'IEA'], ['IBA'], ['ISS', 'IEA'], ['IDA', 'IMP', 'ISS', 'IC', 'IEA'], ['IEA'], ['IDA'], ['IEA'], ['IDA', 'IMP', 'ISS', 'IEA'], ['IMP'], ['IDA', 'IEA'], ['IDA', 'ISS', 'IC', 'IEA'], ['IEA'], ['IC'], ['IDA', 'IBA', 'IEA'], ['IMP'], ['IEA'], ['IDA', 'ISS', 'IEA'], ['IDA'], ['IDA', 'IMP', 'IBA',…
GO:BP	GO:0030154	cell differentiation	2.59687e-05	1	"The process in which relatively unspecialized cells, e.g. embryonic or regenerative cells, acquire specialized structural and/or functional features that characterize the cells, tissues, or organs of the mature organism or some other relatively stable phase of the organism's life history. Differentiation includes the processes involved in commitment of a cell to a specific fate and its subsequen…	4287	89	42	21128	0.47191	0.00979706	query_1	['GO:0048869']	['CYR61', 'FOS', 'EGR1', 'CXCL12', 'TPM1', 'RPS3A', 'IER2', 'NR4A1', 'ANXA1', 'HES1', 'WNT16', 'JUN', 'TAGLN2', 'MYADM', 'GADD45B', 'MAFF', 'CEBPD', 'IRF1', 'TNFRSF12A', 'RHOB', 'JUNB', 'ATF3', 'ID4', 'ASCL1', 'NFKBIZ', 'DUSP10', 'PLPPR4', 'CNN2', 'TSPAN2', 'ZFP36', 'EGR2', 'MCL1', 'ID1', 'COL11A1', 'TGFB2', 'SOX4', 'ANXA2', 'SGCD', 'ITGB8', 'ITGA2', 'COL5A1', 'PLP1']	[['IDA', 'IEA'], ['IEA'], ['IEA'], ['IBA', 'IEA'], ['IMP'], ['IEA'], ['ISS', 'IEA'], ['ISS', 'IEA'], ['IDA', 'ISS', 'IBA', 'IEA'], ['IMP', 'ISS', 'IBA', 'IEA'], ['IMP', 'IBA', 'IEA'], ['IEA'], ['IDA'], ['IMP'], ['IEA'], ['IBA', 'IEA'], ['IBA', 'IEA'], ['ISS', 'IEA'], ['IEA'], ['IEA'], ['IC', 'IEA'], ['IEA'], ['IBA', 'IEA'], ['IDA', 'IMP', 'IEP', 'ISS', 'IBA', 'NAS', 'IEA'], ['ISS', 'IEA'], ['IMP'…
GO:BP	GO:0048646	anatomical structure formation involved in morphogenesis	2.77337e-05	1	"The developmental process pertaining to the initial formation of an anatomical structure from unspecified parts. This process begins with the specific processes that contribute to the appearance of the discrete structure and ends when the structural rudiment is recognizable. An anatomical structure is any biological entity that occupies space and is distinguished from its surroundings. Anatomica…	1168	89	21	21128	0.235955	0.0179795	query_1	['GO:0009653', 'GO:0032502']	['CYR61', 'TPM1', 'SPARC', 'NR4A1', 'AMOTL2', 'ANXA1', 'HES1', 'WNT16', 'JUN', 'TNFRSF12A', 'RHOB', 'JUNB', 'EGR2', 'ID1', 'COL11A1', 'TGFB2', 'SOX4', 'ANXA2', 'ITGB8', 'ITGA2', 'COL5A1']	[['IEA'], ['IMP'], ['IDA'], ['IDA'], ['IBA'], ['IDA', 'IBA'], ['IEA'], ['ISS'], ['IEA'], ['IEA'], ['ISS', 'IEA'], ['IEA'], ['IEA'], ['TAS'], ['IEP'], ['IDA', 'ISS'], ['ISS', 'IEA'], ['IEP', 'IEA'], ['IMP'], ['IEP'], ['IDA']]
GO:BP	GO:1901700	response to oxygen-containing compound	3.08691e-05	1	"Any process that results in a change in state or activity of a cell or an organism (in terms of movement, secretion, enzyme production, gene expression, etc.) as a result of an oxygen-containing compound stimulus." [GOC:pr, GOC:TermGenie]	1665	89	25	21128	0.280899	0.015015	query_1	['GO:0042221']	['FOS', 'EGR1', 'CXCL12', 'TPM1', 'FBXO32', 'CRYAB', 'RPL13A', 'NR4A1', 'ANXA1', 'HES1', 'JUN', 'FOSB', 'RHOB', 'RPS4X', 'ASCL1', 'DUSP10', 'CKB', 'ZFP36', 'EGR2', 'ID1', 'TGFB2', 'SOX4', 'PTPRK', 'ITGA2', 'ASPH']	[['IDA', 'IMP', 'IEA'], ['ISS', 'IEA'], ['IEA'], ['IEP'], ['IEA'], ['IEA'], ['IEA'], ['ISS', 'IBA', 'IEA'], ['IBA'], ['IEA'], ['IMP'], ['IEA'], ['IDA'], ['IEA'], ['IEP', 'IEA'], ['IEA'], ['IEA'], ['IDA', 'IMP', 'IEA'], ['IEA'], ['IEA'], ['IDA'], ['ISS', 'IEA'], ['IDA'], ['IEA'], ['IDA']]
GO:BP	GO:0048869	cellular developmental process	3.10334e-05	1	"A biological process whose specific outcome is the progression of a cell over time from an initial condition to a later condition." [GOC:isa_complete]	4312	89	42	21128	0.47191	0.00974026	query_1	['GO:0009987', 'GO:0032502']	['CYR61', 'FOS', 'EGR1', 'CXCL12', 'TPM1', 'RPS3A', 'IER2', 'NR4A1', 'ANXA1', 'HES1', 'WNT16', 'JUN', 'TAGLN2', 'MYADM', 'GADD45B', 'MAFF', 'CEBPD', 'IRF1', 'TNFRSF12A', 'RHOB', 'JUNB', 'ATF3', 'ID4', 'ASCL1', 'NFKBIZ', 'DUSP10', 'PLPPR4', 'CNN2', 'TSPAN2', 'ZFP36', 'EGR2', 'MCL1', 'ID1', 'COL11A1', 'TGFB2', 'SOX4', 'ANXA2', 'SGCD', 'ITGB8', 'ITGA2', 'COL5A1', 'PLP1']	[['IDA', 'IEA'], ['IEA'], ['IEA'], ['IBA', 'IEA'], ['IMP'], ['IEA'], ['ISS', 'IEA'], ['ISS', 'IEA'], ['IDA', 'ISS', 'IBA', 'IEA'], ['IMP', 'ISS', 'IBA', 'IEA'], ['IMP', 'IBA', 'IEA'], ['IEA'], ['IDA'], ['IMP'], ['IEA'], ['IBA', 'IEA'], ['IBA', 'IEA'], ['ISS', 'IEA'], ['IEA'], ['IEA'], ['IC', 'IEA'], ['IEA'], ['IBA', 'IEA'], ['IDA', 'IMP', 'IEP', 'ISS', 'IBA', 'NAS', 'IEA'], ['ISS', 'IEA'], ['IMP'…
GO:BP	GO:0009891	positive regulation of biosynthetic process	3.35037e-05	1	"Any process that activates or increases the frequency, rate or extent of the chemical reactions and pathways resulting in the formation of substances." [GOC:go_curators]	2077	89	28	21128	0.314607	0.013481	query_1	['GO:0009058', 'GO:0009889', 'GO:0009893']	['CYR61', 'FOS', 'EGR1', 'IER2', 'NR4A1', 'ANXA1', 'HES1', 'JUN', 'FOSB', 'MAFF', 'CEBPD', 'IRF1', 'RPS4X', 'JUNB', 'ATF3', 'ID4', 'PPP1R15A', 'ASCL1', 'PXYLP1', 'WWC1', 'EGR2', 'TGFB2', 'SOX4', 'ANXA2', 'SVIP', 'PCGF5', 'ITGA2', 'ASPH']	[['IDA', 'IEA'], ['IDA', 'IMP', 'IGI', 'ISS', 'IEA'], ['IDA', 'IMP', 'IGI', 'ISS', 'IEA'], ['IDA'], ['IDA', 'IEA'], ['IBA'], ['ISS', 'IEA'], ['IDA', 'IMP', 'ISS', 'IC', 'IEA'], ['IEA'], ['IDA'], ['IEA'], ['IDA', 'IMP', 'ISS', 'IEA'], ['IMP'], ['IDA', 'IEA'], ['IDA', 'ISS', 'IC', 'IEA'], ['IEA'], ['IC'], ['IDA', 'IBA', 'IEA'], ['IMP'], ['IEA'], ['IDA', 'ISS', 'IEA'], ['IDA'], ['IDA', 'IMP', 'IBA',…
GO:BP	GO:0048856	anatomical structure development	3.71201e-05	1	"The biological process whose specific outcome is the progression of an anatomical structure from an initial condition to its mature state. This process begins with the formation of the structure and ends with the mature structure, whatever form that may be including its natural destruction. An anatomical structure is any biological entity that occupies space and is distinguished from its surroun…	5861	89	50	21128	0.561798	0.00853097	query_1	['GO:0032502']	['CYR61', 'FOS', 'EGR1', 'CXCL12', 'TPM1', 'SPARC', 'CRYAB', 'RPL13A', 'IER2', 'NR4A1', 'AMOTL2', 'ANXA1', 'HES1', 'WNT16', 'JUN', 'RPL10', 'TAGLN2', 'MYADM', 'MAFF', 'CEBPD', 'IRF1', 'TNFRSF12A', 'RHOB', 'JUNB', 'ATF3', 'MT-CO1', 'ID4', 'ASCL1', 'NFKBIZ', 'DUSP10', 'PLPPR4', 'CNN2', 'CKB', 'TSPAN2', 'ZFP36', 'EGR2', 'ID1', 'COL11A1', 'TGFB2', 'SOX4', 'HLA-E', 'ANXA2', 'SGCD', 'PCSK5', 'ITGB8', '…	[['IDA', 'IEA'], ['IEA'], ['ISS', 'IEA'], ['IBA', 'IEA'], ['IMP'], ['IDA', 'IBA'], ['IEA'], ['IEA'], ['ISS', 'IEA'], ['IDA', 'IEA'], ['IBA'], ['IDA', 'ISS', 'IBA', 'IEA'], ['IMP', 'ISS', 'IBA', 'TAS', 'IEA'], ['IMP', 'ISS', 'IBA', 'IEA'], ['IEA'], ['IMP'], ['IDA'], ['IDA', 'IMP', 'IBA'], ['IBA', 'IEA'], ['IEA'], ['ISS', 'IEA'], ['IEA'], ['IMP', 'ISS', 'IBA', 'IEA'], ['IC', 'IEA'], ['IEA'], ['IEA'…
GO:BP	GO:0048870	cell motility	4.61745e-05	1	"Any process involved in the controlled self-propelled movement of a cell that results in translocation of the cell from one place to another." [GOC:dgh, GOC:dph, GOC:isa_complete, GOC:mlg]	1699	89	25	21128	0.280899	0.0147145	query_1	['GO:0009987']	['CYR61', 'CXCL12', 'TPM1', 'SPARC', 'RPL13A', 'IER2', 'NR4A1', 'AMOTL2', 'ANXA1', 'HES1', 'JUN', 'MYADM', 'LIMCH1', 'RHOB', 'ASCL1', 'DUSP10', 'CNN2', 'WWC1', 'ID1', 'TGFB2', 'PTPRK', 'ITGB8', 'ITGA2', 'COL5A1', 'PLP1']	[['IDA', 'IEA'], ['IDA', 'IBA', 'IEA'], ['IMP', 'ISS'], ['IDA'], ['IEA'], ['IMP'], ['IDA', 'IMP'], ['IBA'], ['IDA', 'ISS', 'IBA', 'IEA'], ['IEA'], ['IEA'], ['IMP'], ['IMP'], ['IDA', 'IMP', 'IGI', 'IBA'], ['IEA'], ['ISS', 'NAS', 'IEA'], ['IEA'], ['IDA', 'IBA', 'IEA'], ['TAS'], ['IDA', 'ISS'], ['IDA', 'IMP'], ['IBA'], ['IMP', 'IEA'], ['IMP'], ['IEA']]
REAC	REAC:R-HSA-166520	Signaling by NTRKs	5.55988e-05	1	Signaling by NTRKs	131	69	9	10777	0.130435	0.0687023	query_1	['REAC:R-HSA-9006934']	['FOS', 'EGR1', 'FOSB', 'JUNB', 'ID4', 'ASCL1', 'EGR2', 'ID1', 'PCSK5']	[['REAC'], ['REAC'], ['REAC'], ['REAC'], ['REAC'], ['REAC'], ['REAC'], ['REAC'], ['REAC']]
GO:BP	GO:0048731	system development	0.000113058	1	"The process whose specific outcome is the progression of an organismal system over time, from its formation to the mature structure. A system is a regularly interacting or interdependent group of organs or tissues that work together to carry out a given biological process." [GOC:dph, GOC:jid]	3962	89	39	21128	0.438202	0.00984351	query_1	['GO:0007275', 'GO:0048856']	['CYR61', 'FOS', 'EGR1', 'CXCL12', 'TPM1', 'SPARC', 'CRYAB', 'RPL13A', 'IER2', 'NR4A1', 'AMOTL2', 'ANXA1', 'HES1', 'WNT16', 'JUN', 'TNFRSF12A', 'RHOB', 'JUNB', 'MT-CO1', 'ID4', 'ASCL1', 'DUSP10', 'PLPPR4', 'CKB', 'TSPAN2', 'EGR2', 'ID1', 'COL11A1', 'TGFB2', 'SOX4', 'HLA-E', 'ANXA2', 'SGCD', 'PCSK5', 'ITGB8', 'ITGA2', 'TAGLN3', 'COL5A1', 'PLP1']	[['IEA'], ['IEA'], ['ISS'], ['IBA', 'IEA'], ['IMP'], ['IDA'], ['IEA'], ['IEA'], ['ISS', 'IEA'], ['IDA'], ['IBA'], ['IDA', 'IBA'], ['ISS', 'IBA', 'TAS', 'IEA'], ['ISS', 'IBA', 'IEA'], ['IEA'], ['IEA'], ['ISS', 'IEA'], ['IEA'], ['IEA'], ['IEA'], ['IDA', 'IMP', 'IEP', 'ISS', 'IBA', 'NAS', 'IEA'], ['IEA'], ['IBA', 'IEA'], ['HEP', 'IEA'], ['IEA'], ['ISS', 'TAS', 'IEA'], ['TAS', 'IEA'], ['IEA'], ['IDA'…
GO:BP	GO:0007155	cell adhesion	0.000121178	1	"The attachment of a cell, either to another cell or to an underlying substrate such as the extracellular matrix, via cell adhesion molecules." [GOC:hb, GOC:pf]	1521	89	23	21128	0.258427	0.0151216	query_1	['GO:0009987']	['CYR61', 'CXCL12', 'TPM1', 'ANXA1', 'HES1', 'MYADM', 'LIMCH1', 'IRF1', 'TNFRSF12A', 'RHOB', 'NFKBIZ', 'DUSP10', 'ID1', 'TGFB2', 'SOX4', 'HLA-E', 'PTPRK', 'ANXA2', 'PCDH9', 'PCDH7', 'ITGB8', 'ITGA2', 'COL5A1']	[['IBA', 'IEA'], ['IDA', 'TAS'], ['ISS'], ['IDA', 'IBA', 'IEA'], ['IEA'], ['IDA', 'IMP', 'IBA'], ['IMP', 'IBA'], ['ISS', 'IEA'], ['IEA'], ['ISS', 'IEA'], ['ISS', 'IEA'], ['IMP'], ['IEA'], ['IDA', 'ISS'], ['ISS', 'IEA'], ['IDA'], ['IMP', 'IEA'], ['IEA'], ['IBA', 'IEA'], ['IBA', 'IEA'], ['IBA', 'TAS', 'IC', 'IEA'], ['IMP', 'IBA', 'TAS', 'IEA'], ['IMP', 'IBA']]
CORUM	CORUM:338	40S ribosomal subunit, cytoplasmic	0.000132086	1	40S ribosomal subunit, cytoplasmic	29	34	6	3383	0.176471	0.206897	query_1	['CORUM:0000000']	['RPS3A', 'RPS29', 'RPS11', 'RPS16', 'RPS4X', 'RPS21']	[['CORUM'], ['CORUM'], ['CORUM'], ['CORUM'], ['CORUM'], ['CORUM']]
GO:BP	GO:0010557	positive regulation of macromolecule biosynthetic process	0.000134606	1	"Any process that increases the rate, frequency or extent of the chemical reactions and pathways resulting in the formation of a macromolecule, any molecule of high relative molecular mass, the structure of which essentially comprises the multiple repetition of units derived, actually or conceptually, from molecules of low relative molecular mass." [GOC:dph, GOC:tb]	1931	89	26	21128	0.292135	0.0134645	query_1	['GO:0009059', 'GO:0009891', 'GO:0010556', 'GO:0010604']	['CYR61', 'FOS', 'EGR1', 'IER2', 'NR4A1', 'HES1', 'JUN', 'FOSB', 'MAFF', 'CEBPD', 'IRF1', 'RPS4X', 'JUNB', 'ATF3', 'ID4', 'PPP1R15A', 'ASCL1', 'PXYLP1', 'WWC1', 'EGR2', 'TGFB2', 'SOX4', 'ANXA2', 'PCGF5', 'ITGA2', 'ASPH']	[['IDA'], ['IDA', 'IMP', 'IGI', 'ISS', 'IEA'], ['IDA', 'IMP', 'IGI', 'IEA'], ['IDA'], ['IDA', 'IEA'], ['ISS', 'IEA'], ['IDA', 'IMP', 'ISS', 'IC', 'IEA'], ['IEA'], ['IDA'], ['IEA'], ['IDA', 'IMP', 'ISS', 'IEA'], ['IMP'], ['IDA', 'IEA'], ['IDA', 'ISS', 'IC', 'IEA'], ['IEA'], ['IC'], ['IDA', 'IBA', 'IEA'], ['IMP'], ['IEA'], ['IDA', 'ISS', 'IEA'], ['IDA'], ['IDA', 'IMP', 'IBA', 'IEA'], ['IEA'], ['IDA…
GO:BP	GO:1901564	organonitrogen compound metabolic process	0.000173949	1	"The chemical reactions and pathways involving organonitrogen compound." [GOC:pr, GOC:TermGenie]	6538	89	52	21128	0.58427	0.0079535	query_1	['GO:0006807', 'GO:0071704']	['CYR61', 'EGR1', 'FBXO32', 'EEF1A1', 'CRYAB', 'RPS3A', 'RPL13A', 'RPL3', 'NR4A1', 'ANXA1', 'HES1', 'JUN', 'TTC3', 'RPL10', 'RPL21', 'RPL37A', 'RPS2', 'RPS29', 'RPS11', 'MYADM', 'DNAJC1', 'GADD45B', 'RPL34', 'LIMCH1', 'RPS16', 'RPS4X', 'RPS12', 'PPP1R15A', 'ADAM33', 'P3H2', 'DUSP10', 'RPL30', 'PXYLP1', 'CKB', 'ZFP36', 'EGR2', 'RPL22', 'COL11A1', 'TGFB2', 'SOX4', 'CCNL1', 'PTPRK', 'ANXA2', 'RPS21'…	[['IDA', 'IEA'], ['IDA', 'IMP', 'ISS', 'IEA'], ['IDA', 'IBA', 'IEA'], ['IBA', 'TAS', 'NAS', 'IEA'], ['IDA', 'IEA'], ['IMP', 'TAS', 'NAS', 'IC', 'IEA'], ['IDA', 'IMP', 'IBA', 'NAS', 'IC', 'IEA'], ['IBA', 'TAS', 'NAS', 'IC', 'IEA'], ['IEA'], ['IDA'], ['ISS', 'IEA'], ['IEA'], ['IDA', 'IBA', 'IEA'], ['IMP', 'NAS', 'IC', 'IEA'], ['TAS', 'NAS', 'IC', 'IEA'], ['NAS', 'IC', 'IEA'], ['IDA', 'IBA', 'IC', '…
GO:BP	GO:0009893	positive regulation of metabolic process	0.000185521	1	"Any process that activates or increases the frequency, rate or extent of the chemical reactions and pathways within a cell or an organism." [GOC:go_curators]	3857	89	38	21128	0.426966	0.00985222	query_1	['GO:0008152', 'GO:0019222', 'GO:0048518']	['CYR61', 'FOS', 'EGR1', 'IER2', 'NR4A1', 'ANXA1', 'HES1', 'WNT16', 'JUN', 'RPS2', 'FOSB', 'MAFF', 'LIMCH1', 'CEBPD', 'IRF1', 'RPS4X', 'JUNB', 'ATF3', 'ID4', 'PPP1R15A', 'ASCL1', 'PXYLP1', 'CNN2', 'ZFP36', 'WWC1', 'EGR2', 'ID1', 'TGFB2', 'SOX4', 'HLA-E', 'ANXA2', 'SVIP', 'ARRDC4', 'PCGF5', 'ITGB8', 'ITGA2', 'PLP1', 'ASPH']	[['IDA', 'IEA'], ['IDA', 'IMP', 'IGI', 'ISS', 'IEA'], ['IDA', 'IMP', 'IGI', 'ISS', 'IEA'], ['IDA'], ['IDA', 'IEA'], ['IDA', 'IBA'], ['ISS', 'IEA'], ['IMP'], ['IDA', 'IMP', 'ISS', 'IC', 'IEA'], ['IDA'], ['IEA'], ['IDA'], ['IMP'], ['IEA'], ['IDA', 'IMP', 'ISS', 'IEA'], ['IMP'], ['IDA', 'IEA'], ['IDA', 'ISS', 'IC', 'IEA'], ['IEA'], ['IDA', 'IBA', 'TAS', 'IC'], ['IDA', 'IBA', 'IEA'], ['IMP'], ['IEA']…
REAC	REAC:R-HSA-9006934	Signaling by Receptor Tyrosine Kinases	0.000195645	1	Signaling by Receptor Tyrosine Kinases	502	69	15	10777	0.217391	0.0298805	query_1	['REAC:R-HSA-162582']	['FOS', 'EGR1', 'CXCL12', 'SPARC', 'FOSB', 'JUNB', 'ID4', 'ASCL1', 'EGR2', 'ID1', 'COL11A1', 'PTPRK', 'PCSK5', 'ITGA2', 'COL5A1']	[['REAC'], ['REAC'], ['REAC'], ['REAC'], ['REAC'], ['REAC'], ['REAC'], ['REAC'], ['REAC'], ['REAC'], ['REAC'], ['REAC'], ['REAC'], ['REAC'], ['REAC']]
GO:CC	GO:0035976	transcription factor AP-1 complex	0.000197062	1	"A heterodimeric transcription factor complex composed of proteins from the c-Fos, c-Jun, activating transcription factor (ATF) or JDP families. The subunits contain a basic leucine zipper (bZIP) domain that is essential for dimerization and DNA binding. Jun-Fos heterodimers bind preferentially to a heptamer consensus sequence (TPA responsive element (TRE)), whereas Jun-ATF dimers bind the cyclic…	5	89	3	22112	0.0337079	0.6	query_1	['GO:0090575']	['FOS', 'JUN', 'JUNB']	[['IDA', 'IPI', 'IMP', 'IEA'], ['IDA', 'IPI', 'IMP', 'IEA'], ['IDA']]
CORUM	CORUM:305	40S ribosomal subunit, cytoplasmic	0.000201827	1	40S ribosomal subunit, cytoplasmic	31	34	6	3383	0.176471	0.193548	query_1	['CORUM:0000000']	['RPS3A', 'RPS29', 'RPS11', 'RPS16', 'RPS4X', 'RPS21']	[['CORUM'], ['CORUM'], ['CORUM'], ['CORUM'], ['CORUM'], ['CORUM']]
REAC	REAC:R-HSA-187037	Signaling by NTRK1 (TRKA)	0.000215811	1	Signaling by NTRK1 (TRKA)	112	69	8	10777	0.115942	0.0714286	query_1	['REAC:R-HSA-166520']	['FOS', 'EGR1', 'FOSB', 'JUNB', 'ID4', 'ASCL1', 'EGR2', 'ID1']	[['REAC'], ['REAC'], ['REAC'], ['REAC'], ['REAC'], ['REAC'], ['REAC'], ['REAC']]
GO:BP	GO:0035295	tube development	0.00021844	1	"The process whose specific outcome is the progression of a tube over time, from its initial formation to a mature structure. Epithelial and endothelial tubes transport gases, liquids and cells from one site to another and form the basic structure of many organs and tissues including lung and trachea, kidney, the mammary gland, the vascular system and the gastrointestinal and urinary-genital trac…	1079	89	19	21128	0.213483	0.0176089	query_1	['GO:0007275', 'GO:0048856']	['CYR61', 'SPARC', 'RPL13A', 'NR4A1', 'AMOTL2', 'ANXA1', 'HES1', 'JUN', 'TNFRSF12A', 'RHOB', 'JUNB', 'ASCL1', 'ID1', 'TGFB2', 'SOX4', 'ANXA2', 'SGCD', 'PCSK5', 'ITGB8']	[['IEA'], ['IDA'], ['IEA'], ['IDA'], ['IBA'], ['IDA', 'IBA'], ['ISS', 'IEA'], ['IEA'], ['IEA'], ['IMP', 'ISS', 'IEA'], ['IEA'], ['NAS', 'IEA'], ['TAS'], ['IDA', 'IEP', 'ISS'], ['ISS', 'IEA'], ['IEP', 'IEA'], ['IEA'], ['IMP', 'ISS', 'IEA'], ['IMP']]
REAC	REAC:R-HSA-8953854	Metabolism of RNA	0.000244426	1	Metabolism of RNA	661	69	17	10777	0.246377	0.0257186	query_1	['REAC:0000000']	['RPS3A', 'RPL13A', 'RPL3', 'RPL10', 'RPL21', 'RPL37A', 'RPS2', 'RPS29', 'RPS11', 'RPL34', 'RPS16', 'RPS4X', 'RPS12', 'RPL30', 'ZFP36', 'RPL22', 'RPS21']	[['REAC'], ['REAC'], ['REAC'], ['REAC'], ['REAC'], ['REAC'], ['REAC'], ['REAC'], ['REAC'], ['REAC'], ['REAC'], ['REAC'], ['REAC'], ['REAC'], ['REAC'], ['REAC'], ['REAC']]
GO:BP	GO:0010942	positive regulation of cell death	0.00038216	1	"Any process that increases the rate or frequency of cell death. Cell death is the specific activation or halting of processes within a cell so that its vital functions markedly cease, rather than simply deteriorating gradually over time, which culminates in cell death." [GOC:dph, GOC:tb]	588	89	14	21128	0.157303	0.0238095	query_1	['GO:0008219', 'GO:0010941', 'GO:0048522']	['CYR61', 'FOS', 'EGR1', 'NR4A1', 'ANXA1', 'JUN', 'GADD45B', 'TNFRSF12A', 'RHOB', 'ATF3', 'ASCL1', 'MCL1', 'TGFB2', 'SOX4']	[['IEA'], ['ISS', 'IEA'], ['ISS', 'IEA'], ['IEA'], ['IBA', 'IEA'], ['IMP'], ['IDA'], ['IDA', 'IMP', 'IBA', 'IEA'], ['IMP', 'ISS', 'IEA'], ['IMP'], ['IEA'], ['IDA', 'IGI', 'IEA'], ['IDA'], ['IMP']]
GO:MF	GO:0001228	DNA-binding transcription activator activity, RNA polymerase II-specific	0.000407062	1	"A DNA-binding transcription factor activity that activates or increases transcription of specific gene sets transcribed by RNA polymerase II." [GOC:aruk, GOC:txnOH-2018, PMID:20737563, PMID:27145859]	465	88	12	20171	0.136364	0.0258065	query_1	['GO:0000981', 'GO:0001216']	['FOS', 'EGR1', 'NR4A1', 'JUN', 'FOSB', 'MAFF', 'CEBPD', 'IRF1', 'JUNB', 'ATF3', 'EGR2', 'SOX4']	[['IDA', 'IEA'], ['IDA', 'IEA'], ['ISS', 'IEA'], ['IDA', 'IMP'], ['IEA'], ['IDA'], ['IEA'], ['IDA', 'IMP'], ['IEA'], ['IDA', 'ISS', 'IEA'], ['IDA'], ['IDA', 'ISS', 'IBA']]
GO:MF	GO:0001216	DNA-binding transcription activator activity	0.000445364	1	"A DNA-binding transcription factor activity that activates or increases transcription of specific gene sets." [GOC:txnOH-2018]	469	88	12	20171	0.136364	0.0255864	query_1	['GO:0003700']	['FOS', 'EGR1', 'NR4A1', 'JUN', 'FOSB', 'MAFF', 'CEBPD', 'IRF1', 'JUNB', 'ATF3', 'EGR2', 'SOX4']	[['IDA', 'IEA'], ['IDA', 'IEA'], ['ISS', 'IEA'], ['IDA', 'IMP'], ['IEA'], ['IDA'], ['IEA'], ['IDA', 'IMP'], ['IEA'], ['IDA', 'ISS', 'IEA'], ['IDA'], ['IDA', 'ISS', 'IBA']]
GO:CC	GO:0005737	cytoplasm	0.000522642	1	"The contents of a cell excluding the plasma membrane and nucleus, but including other subcellular structures." [ISBN:0198547684]	12321	89	71	22112	0.797753	0.00576252	query_1	['GO:0005622', 'GO:0110165']	['CYR61', 'FOS', 'EGR1', 'CXCL12', 'TPM1', 'SPARC', 'FBXO32', 'EEF1A1', 'CRYAB', 'RPS3A', 'RPL13A', 'RPL3', 'IER2', 'NR4A1', 'AMOTL2', 'ANXA1', 'HES1', 'WNT16', 'TTC3', 'RPL10', 'RPL21', 'RPL37A', 'RPS2', 'RPS29', 'RPS11', 'TAGLN2', 'MYADM', 'DNAJC1', 'GADD45B', 'RPL34', 'MAFF', 'LIMCH1', 'RPS16', 'IRF1', 'RHOB', 'RPS4X', 'RPS12', 'MT-CO1', 'ID4', 'PPP1R15A', 'P3H2', 'NFKBIZ', 'DUSP10', 'RPL30', …	[['TAS'], ['IEA'], ['IDA', 'ISS', 'IEA'], ['IEA'], ['IDA', 'TAS', 'IEA'], ['IDA', 'TAS'], ['IDA', 'IBA', 'TAS', 'IEA'], ['IDA', 'ISS', 'TAS', 'NAS', 'IEA'], ['IDA', 'IEA'], ['IDA', 'HDA', 'ISS', 'IBA', 'TAS', 'IC', 'IEA'], ['IDA', 'IPI', 'HDA', 'IBA', 'TAS', 'IC', 'IEA'], ['IDA', 'HDA', 'IBA', 'TAS', 'IEA'], ['IDA', 'IEA'], ['IDA', 'IEA'], ['IBA', 'TAS', 'IEA'], ['IDA', 'ISS', 'TAS', 'IEA'], ['IE…
GO:BP	GO:0070848	response to growth factor	0.000560645	1	"Any process that results in a change in state or activity of a cell or an organism (in terms of movement, secretion, enzyme production, gene expression, etc.) as a result of a growth factor stimulus." [GOC:BHF, GOC:mah]	705	89	15	21128	0.168539	0.0212766	query_1	['GO:0009719']	['CYR61', 'FOS', 'EGR1', 'EEF1A1', 'IER2', 'NR4A1', 'ANXA1', 'HES1', 'JUN', 'ASCL1', 'ZFP36', 'ID1', 'TGFB2', 'PTPRK', 'ITGB8']	[['IGI'], ['IDA', 'IEA'], ['IEA'], ['IDA'], ['ISS', 'IEA'], ['IMP'], ['IDA', 'IBA'], ['IEA'], ['IDA'], ['IEA'], ['IDA', 'IEA'], ['TAS', 'IEA'], ['IDA', 'IBA'], ['IDA'], ['IEA']]
GO:BP	GO:0048523	negative regulation of cellular process	0.000575414	1	"Any process that stops, prevents, or reduces the frequency, rate or extent of a cellular process, any of those that are carried out at the cellular level, but are not necessarily restricted to a single cell. For example, cell communication occurs among more than one cell, but occurs at the cellular level." [GOC:jid]	4755	89	42	21128	0.47191	0.00883281	query_1	['GO:0009987', 'GO:0048519', 'GO:0050794']	['CYR61', 'EGR1', 'CXCL12', 'TPM1', 'SPARC', 'CRYAB', 'RPS3A', 'RPL13A', 'NR4A1', 'ANXA1', 'HES1', 'WNT16', 'JUN', 'RPL10', 'MYADM', 'GADD45B', 'FOSB', 'MAFF', 'LIMCH1', 'CEBPD', 'IRF1', 'RHOB', 'ATF3', 'ID4', 'PPP1R15A', 'ASCL1', 'P3H2', 'DUSP10', 'CNN2', 'ZFP36', 'WWC1', 'MCL1', 'ID1', 'TGFB2', 'SOX4', 'HLA-E', 'PTPRK', 'ANXA2', 'SVIP', 'TAGLN3', 'COL5A1', 'ASPH']	[['IBA', 'IEA'], ['IEA'], ['IDA'], ['IMP', 'ISS'], ['IDA'], ['IDA', 'IBA', 'IEA'], ['IMP'], ['IDA', 'IMP', 'IBA', 'IEA'], ['ISS', 'IEA'], ['IDA', 'IMP', 'IBA', 'TAS'], ['IDA', 'IMP', 'ISS', 'IBA', 'IEA'], ['IMP'], ['IDA', 'IMP', 'IEA'], ['IMP'], ['IDA', 'IMP', 'IBA'], ['IEA'], ['TAS'], ['IC'], ['IMP'], ['IEA'], ['IMP', 'ISS', 'TAS', 'IEA'], ['IDA', 'ISS', 'IEA'], ['IDA', 'IEA'], ['IDA', 'IBA', 'I…
GO:BP	GO:0007517	muscle organ development	0.000588157	1	"The process whose specific outcome is the progression of the muscle over time, from its formation to the mature structure. The muscle is an organ consisting of a tissue made up of various elongated cells that are specialized to contract and thus to produce movement and mechanical work." [GOC:jid, ISBN:0198506732]	349	89	11	21128	0.123596	0.0315186	query_1	['GO:0048513', 'GO:0061061']	['FOS', 'EGR1', 'TPM1', 'CRYAB', 'NR4A1', 'MAFF', 'ATF3', 'EGR2', 'COL11A1', 'TGFB2', 'SGCD']	[['IEA'], ['IEA'], ['IMP'], ['IEA'], ['IEA'], ['IEA'], ['IEA'], ['ISS', 'IEA'], ['IEA'], ['ISS'], ['TAS']]
GO:BP	GO:2000026	regulation of multicellular organismal development	0.000606482	1	"Any process that modulates the frequency, rate or extent of multicellular organismal development." [GOC:obol]	1400	89	21	21128	0.235955	0.015	query_1	['GO:0007275', 'GO:0050793', 'GO:0051239']	['CYR61', 'FOS', 'CXCL12', 'SPARC', 'ANXA1', 'HES1', 'MAFF', 'IRF1', 'RHOB', 'JUNB', 'ID4', 'ASCL1', 'NFKBIZ', 'DUSP10', 'ZFP36', 'EGR2', 'ID1', 'TGFB2', 'SOX4', 'ANXA2', 'ITGB8']	[['IDA', 'IEA'], ['IEA'], ['IEA'], ['IDA'], ['IDA', 'IBA'], ['ISS', 'IBA', 'IEA'], ['IBA', 'IEA'], ['ISS', 'IEA'], ['ISS', 'IEA'], ['IC'], ['IEA'], ['IBA', 'IEA'], ['ISS', 'IEA'], ['IMP', 'IEA'], ['IDA', 'IMP', 'IEA'], ['ISS', 'IEA'], ['IEA'], ['IDA'], ['ISS', 'IEA'], ['IEA'], ['IMP']]
GO:CC	GO:0031974	membrane-enclosed lumen	0.000631749	1	"The enclosed volume within a sealed membrane or between two sealed membranes. Encompasses the volume enclosed by the membranes of a particular organelle, e.g. endoplasmic reticulum lumen, or the space between the two lipid bilayers of a double membrane surrounding an organelle, e.g. nuclear envelope lumen." [GOC:add, GOC:mah]	6627	89	48	22112	0.539326	0.0072431	query_1	['GO:0110165']	['CYR61', 'FOS', 'EGR1', 'SPARC', 'FBXO32', 'EEF1A1', 'CRYAB', 'RPS3A', 'RPL13A', 'RPL3', 'IER2', 'NR4A1', 'ANXA1', 'HES1', 'JUN', 'TTC3', 'RPS2', 'RPS29', 'RPS11', 'FOSB', 'MAFF', 'RPS16', 'CEBPD', 'IRF1', 'RPS4X', 'JUNB', 'RPS12', 'ATF3', 'ID4', 'P3H2', 'NFKBIZ', 'DUSP10', 'CNN2', 'TSPAN2', 'EGR2', 'MCL1', 'ID1', 'COL11A1', 'TGFB2', 'SOX4', 'CCNL1', 'ANXA2', 'RPS21', 'PCSK5', 'PCGF5', 'COL5A1',…	[['TAS'], ['IDA', 'TAS'], ['IDA', 'TAS'], ['IDA', 'TAS'], ['IDA'], ['IDA', 'TAS', 'IEA'], ['TAS'], ['IDA', 'HDA', 'TAS'], ['HDA'], ['IDA', 'HDA', 'TAS', 'IEA'], ['IDA'], ['IDA', 'TAS', 'IEA'], ['IDA'], ['IDA', 'TAS', 'IEA'], ['IDA', 'TAS'], ['IDA'], ['IDA', 'TAS'], ['TAS'], ['HDA', 'TAS'], ['IDA', 'TAS'], ['IDA', 'TAS'], ['TAS'], ['TAS'], ['TAS'], ['TAS'], ['IDA', 'TAS'], ['TAS'], ['IDA', 'TAS'],…
GO:CC	GO:0043233	organelle lumen	0.000631749	1	"The internal volume enclosed by the membranes of a particular organelle; includes the volume enclosed by a single organelle membrane, e.g. endoplasmic reticulum lumen, or the volume enclosed by the innermost of the two lipid bilayers of an organelle envelope, e.g. nuclear lumen." [GOC:jl, GOC:mah]	6627	89	48	22112	0.539326	0.0072431	query_1	['GO:0031974', 'GO:0043226']	['CYR61', 'FOS', 'EGR1', 'SPARC', 'FBXO32', 'EEF1A1', 'CRYAB', 'RPS3A', 'RPL13A', 'RPL3', 'IER2', 'NR4A1', 'ANXA1', 'HES1', 'JUN', 'TTC3', 'RPS2', 'RPS29', 'RPS11', 'FOSB', 'MAFF', 'RPS16', 'CEBPD', 'IRF1', 'RPS4X', 'JUNB', 'RPS12', 'ATF3', 'ID4', 'P3H2', 'NFKBIZ', 'DUSP10', 'CNN2', 'TSPAN2', 'EGR2', 'MCL1', 'ID1', 'COL11A1', 'TGFB2', 'SOX4', 'CCNL1', 'ANXA2', 'RPS21', 'PCSK5', 'PCGF5', 'COL5A1',…	[['TAS'], ['IDA', 'TAS'], ['IDA', 'TAS'], ['IDA', 'TAS'], ['IDA'], ['IDA', 'TAS', 'IEA'], ['TAS'], ['IDA', 'HDA', 'TAS'], ['HDA'], ['IDA', 'HDA', 'TAS', 'IEA'], ['IDA'], ['IDA', 'TAS', 'IEA'], ['IDA'], ['IDA', 'TAS', 'IEA'], ['IDA', 'TAS'], ['IDA'], ['IDA', 'TAS'], ['TAS'], ['HDA', 'TAS'], ['IDA', 'TAS'], ['IDA', 'TAS'], ['TAS'], ['TAS'], ['TAS'], ['TAS'], ['IDA', 'TAS'], ['TAS'], ['IDA', 'TAS'],…
GO:CC	GO:0070013	intracellular organelle lumen	0.000631749	1	"An organelle lumen that is part of an intracellular organelle." [GOC:mah]	6627	89	48	22112	0.539326	0.0072431	query_1	['GO:0043229', 'GO:0043233']	['CYR61', 'FOS', 'EGR1', 'SPARC', 'FBXO32', 'EEF1A1', 'CRYAB', 'RPS3A', 'RPL13A', 'RPL3', 'IER2', 'NR4A1', 'ANXA1', 'HES1', 'JUN', 'TTC3', 'RPS2', 'RPS29', 'RPS11', 'FOSB', 'MAFF', 'RPS16', 'CEBPD', 'IRF1', 'RPS4X', 'JUNB', 'RPS12', 'ATF3', 'ID4', 'P3H2', 'NFKBIZ', 'DUSP10', 'CNN2', 'TSPAN2', 'EGR2', 'MCL1', 'ID1', 'COL11A1', 'TGFB2', 'SOX4', 'CCNL1', 'ANXA2', 'RPS21', 'PCSK5', 'PCGF5', 'COL5A1',…	[['TAS'], ['IDA', 'TAS'], ['IDA', 'TAS'], ['IDA', 'TAS'], ['IDA'], ['IDA', 'TAS', 'IEA'], ['TAS'], ['IDA', 'HDA', 'TAS'], ['HDA'], ['IDA', 'HDA', 'TAS', 'IEA'], ['IDA'], ['IDA', 'TAS', 'IEA'], ['IDA'], ['IDA', 'TAS', 'IEA'], ['IDA', 'TAS'], ['IDA'], ['IDA', 'TAS'], ['TAS'], ['HDA', 'TAS'], ['IDA', 'TAS'], ['IDA', 'TAS'], ['TAS'], ['TAS'], ['TAS'], ['TAS'], ['IDA', 'TAS'], ['TAS'], ['IDA', 'TAS'],…
GO:BP	GO:0009653	anatomical structure morphogenesis	0.000657214	1	"The process in which anatomical structures are generated and organized. Morphogenesis pertains to the creation of form." [GOC:go_curators, ISBN:0521436125]	2697	89	30	21128	0.337079	0.0111235	query_1	['GO:0032502', 'GO:0048856']	['CYR61', 'CXCL12', 'TPM1', 'SPARC', 'CRYAB', 'RPL13A', 'NR4A1', 'AMOTL2', 'ANXA1', 'HES1', 'WNT16', 'JUN', 'MYADM', 'TNFRSF12A', 'RHOB', 'JUNB', 'ID4', 'PLPPR4', 'EGR2', 'ID1', 'COL11A1', 'TGFB2', 'SOX4', 'ANXA2', 'SGCD', 'PCSK5', 'ITGB8', 'ITGA2', 'COL5A1', 'ASPH']	[['IDA', 'IEA'], ['IBA', 'IEA'], ['IMP'], ['IDA'], ['IEA'], ['IEA'], ['IDA'], ['IBA'], ['IDA', 'IBA'], ['ISS', 'IEA'], ['ISS', 'IEA'], ['IEA'], ['IDA', 'IBA'], ['IEA'], ['IMP', 'ISS', 'IBA', 'IEA'], ['IEA'], ['IEA'], ['IBA', 'IEA'], ['ISS', 'IEA'], ['TAS', 'IEA'], ['IEP', 'IEA'], ['IDA', 'IEP', 'ISS', 'NAS'], ['ISS', 'IBA', 'IEA'], ['IEP', 'IEA'], ['IEA'], ['ISS', 'IEA'], ['IMP'], ['IEP', 'TAS', …
GO:BP	GO:0035910	ascending aorta morphogenesis	0.000686058	1	"The process in which the anatomical structures of the ascending aorta are generated and organized. The ascending aorta is the portion of the aorta in a two-pass circulatory system that lies between the heart and the arch of aorta. In a two-pass circulatory system blood passes twice through the heart to supply the body once." [GOC:bf, GOC:dgh, MA:0002570, UBERON:0001496, Wikipedia:Ascending_aorta]	4	89	3	21128	0.0337079	0.75	query_1	['GO:0009653', 'GO:0035905', 'GO:0035909']	['HES1', 'TGFB2', 'SOX4']	[['ISS', 'IEA'], ['ISS'], ['ISS', 'IEA']]
GO:BP	GO:0030097	hemopoiesis	0.000698639	1	"The process whose specific outcome is the progression of the myeloid and lymphoid derived organ/tissue systems of the blood and other parts of the body over time, from formation to the mature structure. The site of hemopoiesis is variable during development, but occurs primarily in bone marrow or kidney in many adult vertebrates." [GOC:dgh, ISBN:0198506732]	931	89	17	21128	0.191011	0.0182599	query_1	['GO:0048468']	['FOS', 'EGR1', 'ANXA1', 'HES1', 'JUN', 'CEBPD', 'IRF1', 'JUNB', 'NFKBIZ', 'DUSP10', 'CNN2', 'TSPAN2', 'ZFP36', 'TGFB2', 'SOX4', 'ANXA2', 'ITGB8']	[['IEA'], ['IEA'], ['IDA', 'ISS', 'IBA', 'IEA'], ['IMP'], ['IEA'], ['IEA'], ['ISS', 'IEA'], ['IC', 'IEA'], ['ISS', 'IEA'], ['IMP'], ['IEA'], ['IEA'], ['IDA', 'IEA'], ['ISS'], ['ISS', 'IEA'], ['IDA'], ['IEA']]
GO:CC	GO:0005654	nucleoplasm	0.000713352	1	"That part of the nuclear content other than the chromosomes or the nucleolus." [GOC:ma, ISBN:0124325653]	4203	89	36	22112	0.404494	0.00856531	query_1	['GO:0031981', 'GO:0110165']	['FOS', 'EGR1', 'FBXO32', 'CRYAB', 'RPS3A', 'IER2', 'NR4A1', 'ANXA1', 'HES1', 'JUN', 'TTC3', 'RPS2', 'RPS29', 'RPS11', 'FOSB', 'MAFF', 'RPS16', 'CEBPD', 'IRF1', 'RPS4X', 'JUNB', 'RPS12', 'ATF3', 'ID4', 'P3H2', 'NFKBIZ', 'DUSP10', 'TSPAN2', 'EGR2', 'MCL1', 'ID1', 'SOX4', 'CCNL1', 'RPS21', 'PCGF5', 'PUM3']	[['IDA', 'TAS'], ['IDA', 'TAS'], ['IDA'], ['TAS'], ['TAS'], ['IDA'], ['IDA', 'TAS', 'IEA'], ['IDA'], ['IDA', 'TAS'], ['IDA', 'TAS'], ['IDA'], ['IDA', 'TAS'], ['TAS'], ['TAS'], ['IDA', 'TAS'], ['IDA', 'TAS'], ['TAS'], ['TAS'], ['TAS'], ['TAS'], ['IDA', 'TAS'], ['TAS'], ['IDA', 'TAS'], ['IDA', 'TAS'], ['IDA'], ['IDA'], ['IDA'], ['IDA'], ['IDA', 'TAS'], ['IEA'], ['IDA', 'TAS'], ['IDA', 'TAS'], ['IEA…
GO:BP	GO:0031326	regulation of cellular biosynthetic process	0.00111553	1	"Any process that modulates the frequency, rate or extent of the chemical reactions and pathways resulting in the formation of substances, carried out by individual cells." [GOC:mah]	4124	89	38	21128	0.426966	0.00921435	query_1	['GO:0009889', 'GO:0031323', 'GO:0044249']	['CYR61', 'FOS', 'EGR1', 'CRYAB', 'RPL13A', 'IER2', 'NR4A1', 'ANXA1', 'HES1', 'JUN', 'RPL10', 'DNAJC1', 'FOSB', 'MAFF', 'CEBPD', 'IRF1', 'RPS4X', 'JUNB', 'ATF3', 'ID4', 'PPP1R15A', 'ASCL1', 'PXYLP1', 'ZFP36', 'WWC1', 'EGR2', 'ID1', 'TGFB2', 'SOX4', 'CCNL1', 'PTPRK', 'ANXA2', 'SVIP', 'PCGF5', 'ITGA2', 'TAGLN3', 'PUM3', 'ASPH']	[['IDA', 'IEA'], ['IDA', 'IMP', 'IGI', 'ISS', 'IBA', 'TAS', 'IC', 'IEA'], ['IDA', 'IMP', 'IGI', 'ISS', 'IBA', 'IEA'], ['IDA'], ['IDA', 'IMP', 'IBA', 'IEA'], ['IDA'], ['IDA', 'IBA', 'IEA'], ['IBA'], ['IDA', 'ISS', 'IBA', 'IEA'], ['IDA', 'IMP', 'ISS', 'IBA', 'IC', 'IEA'], ['IMP', 'IEA'], ['IEA'], ['IBA', 'TAS', 'IEA'], ['IDA', 'IBA', 'IC', 'IEA'], ['IBA', 'IC', 'IEA'], ['IDA', 'IMP', 'ISS', 'IBA', …
GO:BP	GO:0010556	regulation of macromolecule biosynthetic process	0.00127157	1	"Any process that modulates the rate, frequency or extent of the chemical reactions and pathways resulting in the formation of a macromolecule, any molecule of high relative molecular mass, the structure of which essentially comprises the multiple repetition of units derived, actually or conceptually, from molecules of low relative molecular mass." [GOC:dph, GOC:tb]	3965	89	37	21128	0.41573	0.00933165	query_1	['GO:0009059', 'GO:0009889', 'GO:0060255']	['CYR61', 'FOS', 'EGR1', 'CRYAB', 'RPL13A', 'IER2', 'NR4A1', 'HES1', 'JUN', 'RPL10', 'DNAJC1', 'FOSB', 'MAFF', 'CEBPD', 'IRF1', 'RPS4X', 'JUNB', 'ATF3', 'ID4', 'PPP1R15A', 'ASCL1', 'PXYLP1', 'ZFP36', 'WWC1', 'EGR2', 'ID1', 'TGFB2', 'SOX4', 'CCNL1', 'PTPRK', 'ANXA2', 'SVIP', 'PCGF5', 'ITGA2', 'TAGLN3', 'PUM3', 'ASPH']	[['IDA', 'IEA'], ['IDA', 'IMP', 'IGI', 'ISS', 'IBA', 'TAS', 'IC', 'IEA'], ['IDA', 'IMP', 'IGI', 'IBA', 'IEA'], ['IDA'], ['IDA', 'IMP', 'IBA', 'IEA'], ['IDA'], ['IDA', 'IBA', 'IEA'], ['IDA', 'ISS', 'IBA', 'IEA'], ['IDA', 'IMP', 'ISS', 'IBA', 'IC', 'IEA'], ['IMP', 'IEA'], ['IEA'], ['IBA', 'TAS', 'IEA'], ['IDA', 'IBA', 'IC', 'IEA'], ['IBA', 'IC', 'IEA'], ['IDA', 'IMP', 'ISS', 'IBA', 'IEA'], ['IMP'],…
GO:BP	GO:0035239	tube morphogenesis	0.00138496	1	"The process in which the anatomical structures of a tube are generated and organized. Epithelial and endothelial tubes transport gases, liquids and cells from one site to another and form the basic structure of many organs and tissues, with tube shape and organization varying from the single-celled excretory organ in Caenorhabditis elegans to the branching trees of the mammalian kidney and insec…	865	89	16	21128	0.179775	0.0184971	query_1	['GO:0009653', 'GO:0035295']	['CYR61', 'SPARC', 'NR4A1', 'AMOTL2', 'ANXA1', 'HES1', 'JUN', 'TNFRSF12A', 'RHOB', 'JUNB', 'ID1', 'TGFB2', 'SOX4', 'ANXA2', 'SGCD', 'ITGB8']	[['IEA'], ['IDA'], ['IDA'], ['IBA'], ['IDA', 'IBA'], ['ISS', 'IEA'], ['IEA'], ['IEA'], ['IMP', 'ISS', 'IEA'], ['IEA'], ['TAS'], ['IDA', 'ISS'], ['ISS', 'IEA'], ['IEP', 'IEA'], ['IEA'], ['IMP']]
GO:BP	GO:0035914	skeletal muscle cell differentiation	0.00140176	1	"The process in which a relatively unspecialized cell acquires specialized features of a skeletal muscle cell, a somatic cell located in skeletal muscle." [CL:0000188, GOC:BHF, GOC:vk]	72	89	6	21128	0.0674157	0.0833333	query_1	['GO:0007519', 'GO:0030154']	['FOS', 'EGR1', 'NR4A1', 'MAFF', 'ATF3', 'EGR2']	[['IEA'], ['IEA'], ['IEA'], ['IEA'], ['IEA'], ['ISS', 'IEA']]
GO:BP	GO:0140467	integrated stress response signaling	0.00165119	1	"The series of molecular signals generated in response to diverse stress stimuli required to restore cellular homeostasis. The core event in this pathway is the phosphorylation of eIF2 alpha by one of four members of the eIF2a kinase family (EIF2AK1/HRI, EIF2AK2/PKR, EIF2AK3/PERK and EIF2AK4/GCN2), which leads to a decrease in global protein synthesis and the induction of selected genes, includin…	40	89	5	21128	0.0561798	0.125	query_1	['GO:0033554']	['FOS', 'JUN', 'CEBPD', 'JUNB', 'PPP1R15A']	[['IC'], ['IC'], ['IC'], ['IC'], ['TAS']]
GO:BP	GO:0009889	regulation of biosynthetic process	0.00169137	1	"Any process that modulates the frequency, rate or extent of the chemical reactions and pathways resulting in the formation of substances." [GOC:go_curators]	4190	89	38	21128	0.426966	0.00906921	query_1	['GO:0009058', 'GO:0019222']	['CYR61', 'FOS', 'EGR1', 'CRYAB', 'RPL13A', 'IER2', 'NR4A1', 'ANXA1', 'HES1', 'JUN', 'RPL10', 'DNAJC1', 'FOSB', 'MAFF', 'CEBPD', 'IRF1', 'RPS4X', 'JUNB', 'ATF3', 'ID4', 'PPP1R15A', 'ASCL1', 'PXYLP1', 'ZFP36', 'WWC1', 'EGR2', 'ID1', 'TGFB2', 'SOX4', 'CCNL1', 'PTPRK', 'ANXA2', 'SVIP', 'PCGF5', 'ITGA2', 'TAGLN3', 'PUM3', 'ASPH']	[['IDA', 'IEA'], ['IDA', 'IMP', 'IGI', 'ISS', 'IBA', 'TAS', 'IC', 'IEA'], ['IDA', 'IMP', 'IGI', 'ISS', 'IBA', 'IEA'], ['IDA'], ['IDA', 'IMP', 'IBA', 'IEA'], ['IDA'], ['IDA', 'IBA', 'IEA'], ['IBA'], ['IDA', 'ISS', 'IBA', 'IEA'], ['IDA', 'IMP', 'ISS', 'IBA', 'IC', 'IEA'], ['IMP', 'IEA'], ['IEA'], ['IBA', 'TAS', 'IEA'], ['IDA', 'IBA', 'IC', 'IEA'], ['IBA', 'IC', 'IEA'], ['IDA', 'IMP', 'ISS', 'IBA', …
GO:BP	GO:0035905	ascending aorta development	0.00170991	1	"The progression of the ascending aorta over time, from its initial formation to the mature structure. The ascending aorta is the portion of the aorta in a two-pass circulatory system that lies between the heart and the arch of aorta. In a two-pass circulatory system blood passes twice through the heart to supply the body once." [GOC:bf, GOC:dgh, MA:0002570, UBERON:0001496, Wikipedia:Ascending_ao…	5	89	3	21128	0.0337079	0.6	query_1	['GO:0035904', 'GO:0048856']	['HES1', 'TGFB2', 'SOX4']	[['ISS', 'IEA'], ['ISS'], ['ISS', 'IEA']]
REAC	REAC:R-HSA-9705683	SARS-CoV-2-host interactions	0.00172402	1	SARS-CoV-2-host interactions	197	69	9	10777	0.130435	0.0456853	query_1	['REAC:R-HSA-9694516']	['RPS3A', 'RPS2', 'RPS29', 'RPS11', 'RPS16', 'RPS4X', 'RPS12', 'HLA-E', 'RPS21']	[['REAC'], ['REAC'], ['REAC'], ['REAC'], ['REAC'], ['REAC'], ['REAC'], ['REAC'], ['REAC']]
GO:BP	GO:0010033	response to organic substance	0.00178328	1	"Any process that results in a change in state or activity of a cell or an organism (in terms of movement, secretion, enzyme production, gene expression, etc.) as a result of an organic substance stimulus." [GOC:sm, PMID:23356676]	2664	89	29	21128	0.325843	0.0108859	query_1	['GO:0042221']	['FOS', 'EGR1', 'CXCL12', 'FBXO32', 'CRYAB', 'RPL13A', 'RPL3', 'NR4A1', 'ANXA1', 'HES1', 'JUN', 'FOSB', 'RPS16', 'IRF1', 'RPS4X', 'ATF3', 'PPP1R15A', 'ASCL1', 'DUSP10', 'CKB', 'ZFP36', 'EGR2', 'MCL1', 'ID1', 'TGFB2', 'SOX4', 'SVIP', 'ITGA2', 'ASPH']	[['IEA'], ['IDA', 'IMP', 'ISS', 'IEA'], ['IDA', 'IMP', 'IBA', 'IEA'], ['IEA'], ['IEA'], ['IDA', 'IEA'], ['IEA'], ['ISS', 'IBA', 'IEA'], ['IDA', 'IBA', 'IEA'], ['IEA'], ['IEA'], ['IEA'], ['IEA'], ['IDA', 'ISS', 'IEA'], ['IEA'], ['IEA'], ['TAS'], ['IEP', 'IEA'], ['IEA'], ['IEA'], ['IDA', 'IMP', 'IEA'], ['IEA'], ['IDA'], ['IEA'], ['IDA'], ['ISS', 'IEA'], ['IMP', 'IBA'], ['IEA'], ['IDA']]
GO:BP	GO:0045785	positive regulation of cell adhesion	0.0017884	1	"Any process that activates or increases the frequency, rate or extent of cell adhesion." [GOC:go_curators]	477	89	12	21128	0.134831	0.0251572	query_1	['GO:0007155', 'GO:0030155', 'GO:0048522']	['CYR61', 'CXCL12', 'TPM1', 'ANXA1', 'HES1', 'MYADM', 'NFKBIZ', 'DUSP10', 'TGFB2', 'SOX4', 'HLA-E', 'ITGA2']	[['IEA'], ['IDA'], ['ISS'], ['IDA', 'IBA'], ['IEA'], ['IMP'], ['ISS', 'IEA'], ['IMP'], ['IDA'], ['ISS', 'IEA'], ['IDA'], ['IEA']]
GO:BP	GO:0048518	positive regulation of biological process	0.00180466	1	"Any process that activates or increases the frequency, rate or extent of a biological process. Biological processes are regulated by many means; examples include the control of gene expression, protein modification or interaction with a protein or substrate molecule." [GOC:jid]	6348	89	49	21128	0.550562	0.00771897	query_1	['GO:0008150', 'GO:0050789']	['CYR61', 'FOS', 'EGR1', 'CXCL12', 'TPM1', 'SPARC', 'IER2', 'NR4A1', 'ANXA1', 'HES1', 'WNT16', 'JUN', 'RPS2', 'MYADM', 'GADD45B', 'FOSB', 'MAFF', 'LIMCH1', 'CEBPD', 'IRF1', 'TNFRSF12A', 'RHOB', 'RPS4X', 'JUNB', 'RPS12', 'ATF3', 'ID4', 'PPP1R15A', 'ASCL1', 'NFKBIZ', 'DUSP10', 'PXYLP1', 'CNN2', 'ZFP36', 'WWC1', 'EGR2', 'MCL1', 'ID1', 'TGFB2', 'SOX4', 'HLA-E', 'ANXA2', 'SVIP', 'ARRDC4', 'PCGF5', 'IT…	[['IDA', 'IGI', 'IEA'], ['IDA', 'IMP', 'IGI', 'ISS', 'IEA'], ['IDA', 'IMP', 'IGI', 'ISS', 'IEA'], ['IDA', 'IBA', 'TAS', 'IEA'], ['ISS'], ['IDA'], ['IDA'], ['IDA', 'IMP', 'IEA'], ['IDA', 'IBA', 'IEA'], ['ISS', 'IEA'], ['IMP'], ['IDA', 'IMP', 'ISS', 'IC', 'IEA'], ['IDA'], ['IMP'], ['IDA', 'IEA'], ['IEA'], ['IDA'], ['IMP', 'IBA'], ['IEA'], ['IDA', 'IMP', 'ISS', 'IEA'], ['IDA', 'IMP', 'IBA', 'IEA'], …
GO:BP	GO:0045944	positive regulation of transcription by RNA polymerase II	0.00189085	1	"Any process that activates or increases the frequency, rate or extent of transcription from an RNA polymerase II promoter." [GOC:go_curators, GOC:txnOH]	1242	89	19	21128	0.213483	0.0152979	query_1	['GO:0006357', 'GO:0006366', 'GO:0045893']	['CYR61', 'FOS', 'EGR1', 'IER2', 'NR4A1', 'HES1', 'JUN', 'FOSB', 'MAFF', 'CEBPD', 'IRF1', 'JUNB', 'ATF3', 'ID4', 'ASCL1', 'EGR2', 'SOX4', 'ANXA2', 'PCGF5']	[['IDA'], ['IDA', 'IMP', 'IGI', 'IEA'], ['IDA', 'IMP', 'IGI', 'IEA'], ['IDA'], ['IDA', 'IEA'], ['ISS', 'IEA'], ['IDA', 'IC', 'IEA'], ['IEA'], ['IDA'], ['IEA'], ['IMP', 'ISS', 'IEA'], ['IDA', 'IEA'], ['IDA', 'ISS', 'IC', 'IEA'], ['IEA'], ['IDA', 'IBA', 'IEA'], ['IDA', 'ISS', 'IEA'], ['IDA', 'IMP', 'IBA', 'IEA'], ['IEA'], ['IDA']]
GO:BP	GO:0010941	regulation of cell death	0.00194798	1	"Any process that modulates the rate or frequency of cell death. Cell death is the specific activation or halting of processes within a cell so that its vital functions markedly cease, rather than simply deteriorating gradually over time, which culminates in cell death." [GOC:dph, GOC:tb]	1638	89	22	21128	0.247191	0.013431	query_1	['GO:0008219', 'GO:0050794']	['CYR61', 'FOS', 'EGR1', 'CXCL12', 'CRYAB', 'RPS3A', 'NR4A1', 'ANXA1', 'WNT16', 'JUN', 'RPL10', 'GADD45B', 'TNFRSF12A', 'RHOB', 'ATF3', 'ASCL1', 'ZFP36', 'MCL1', 'ID1', 'TGFB2', 'SOX4', 'CCNL1']	[['IBA', 'IEA'], ['ISS', 'IEA'], ['ISS', 'IEA'], ['IDA'], ['IDA', 'IMP', 'IBA', 'IEA'], ['IMP'], ['IEA'], ['IBA', 'TAS', 'IEA'], ['IMP'], ['IMP', 'IEA'], ['IMP'], ['IDA'], ['IDA', 'IMP', 'IBA', 'IEA'], ['IMP', 'ISS', 'IEA'], ['IMP'], ['IMP', 'IEA'], ['IMP'], ['IDA', 'IMP', 'IGI', 'IBA', 'IEA'], ['IEA'], ['IDA', 'ISS'], ['IMP', 'ISS', 'IEA'], ['IC']]
GO:BP	GO:0042063	gliogenesis	0.00207087	1	"The process that results in the generation of glial cells. This includes the production of glial progenitors and their differentiation into mature glia." [GOC:dgh, GOC:jid]	316	89	10	21128	0.11236	0.0316456	query_1	['GO:0022008']	['ANXA1', 'HES1', 'ID4', 'ASCL1', 'DUSP10', 'TSPAN2', 'EGR2', 'TGFB2', 'SOX4', 'PLP1']	[['IBA'], ['ISS', 'IEA'], ['IEA'], ['IEA'], ['IEA'], ['IEA'], ['ISS', 'IEA'], ['IDA'], ['ISS', 'IEA'], ['IBA', 'IEA']]
GO:BP	GO:0070887	cellular response to chemical stimulus	0.00230561	1	"Any process that results in a change in state or activity of a cell (in terms of movement, secretion, enzyme production, gene expression, etc.) as a result of a chemical stimulus." [GOC:mah]	2697	89	29	21128	0.325843	0.0107527	query_1	['GO:0042221', 'GO:0051716']	['FOS', 'EGR1', 'CXCL12', 'TPM1', 'FBXO32', 'RPL13A', 'RPL3', 'NR4A1', 'ANXA1', 'HES1', 'WNT16', 'JUN', 'FOSB', 'RPS16', 'IRF1', 'RHOB', 'JUNB', 'ATF3', 'PPP1R15A', 'CKB', 'ZFP36', 'EGR2', 'MCL1', 'ID1', 'TGFB2', 'SOX4', 'PTPRK', 'ITGA2', 'ASPH']	[['IDA', 'IMP', 'IEA'], ['IDA', 'IMP', 'ISS', 'IEA'], ['IDA', 'IMP', 'IBA', 'IEA'], ['IEP'], ['IEA'], ['IDA', 'IEA'], ['IEA'], ['IMP', 'ISS', 'IBA', 'IEA'], ['IDA', 'IBA', 'IEA'], ['IEA'], ['IMP'], ['IMP', 'IEA'], ['IEA'], ['IEA'], ['IDA', 'ISS', 'IEA'], ['IDA'], ['IEA'], ['TAS', 'IEA'], ['TAS'], ['IEA'], ['IDA', 'IMP', 'IEA'], ['IEA'], ['IGI', 'IEA'], ['IEA'], ['ISS'], ['ISS', 'IEA'], ['IDA'], […
GO:BP	GO:0031324	negative regulation of cellular metabolic process	0.00256369	1	"Any process that stops, prevents, or reduces the frequency, rate or extent of the chemical reactions and pathways by which individual cells transform chemical substances." [GOC:mah]	2244	89	26	21128	0.292135	0.0115865	query_1	['GO:0009892', 'GO:0031323', 'GO:0044237', 'GO:0048523']	['EGR1', 'CRYAB', 'RPL13A', 'HES1', 'JUN', 'RPL10', 'MYADM', 'GADD45B', 'FOSB', 'MAFF', 'CEBPD', 'IRF1', 'ATF3', 'ID4', 'PPP1R15A', 'ASCL1', 'DUSP10', 'ZFP36', 'WWC1', 'MCL1', 'ID1', 'TGFB2', 'PTPRK', 'ANXA2', 'SVIP', 'TAGLN3']	[['IEA'], ['IDA', 'IEA'], ['IDA', 'IMP', 'IBA', 'IEA'], ['IDA', 'IEA'], ['IDA', 'IMP', 'IEA'], ['IMP'], ['IMP'], ['IEA'], ['TAS'], ['IC'], ['IEA'], ['IMP', 'IEA'], ['IDA', 'IEA'], ['IDA', 'IBA', 'IEA'], ['IDA', 'IEA'], ['IDA'], ['IDA', 'IBA', 'IEA'], ['IDA', 'IMP', 'ISS', 'IEA'], ['IDA'], ['IMP'], ['IDA', 'IBA', 'TAS', 'IEA'], ['IDA'], ['IDA'], ['IDA', 'IEA'], ['IMP', 'IBA'], ['IEA']]
GO:CC	GO:1903561	extracellular vesicle	0.00265575	1	"Any vesicle that is part of the extracellular region." [GO_REF:0000064, GOC:pm, GOC:TermGenie, PMID:24769233]	2133	89	23	22112	0.258427	0.0107829	query_1	['GO:0031982', 'GO:0065010']	['CXCL12', 'EEF1A1', 'CRYAB', 'RPS3A', 'RPL3', 'ANXA1', 'RPL37A', 'RPS2', 'RPS29', 'RPS11', 'TAGLN2', 'RPL34', 'RPS16', 'RHOB', 'RPS4X', 'RPL30', 'CKB', 'RPL22', 'HLA-E', 'ANXA2', 'SVIP', 'ARRDC4', 'ITGB8']	[['HDA'], ['HDA'], ['HDA'], ['HDA'], ['HDA'], ['IDA', 'HDA'], ['HDA'], ['HDA'], ['HDA'], ['HDA'], ['HDA'], ['HDA'], ['HDA'], ['HDA'], ['HDA'], ['HDA'], ['HDA'], ['HDA'], ['HDA'], ['IDA', 'HDA'], ['HDA'], ['ISS', 'IEA'], ['HDA']]
GO:BP	GO:0051172	negative regulation of nitrogen compound metabolic process	0.00265637	1	"Any process that stops, prevents, or reduces the frequency, rate or extent of the chemical reactions and pathways involving nitrogen or nitrogenous compounds." [GOC:ai, GOC:tb]	2401	89	27	21128	0.303371	0.0112453	query_1	['GO:0006807', 'GO:0009892', 'GO:0051171']	['EGR1', 'CRYAB', 'RPL13A', 'NR4A1', 'HES1', 'JUN', 'RPL10', 'MYADM', 'DNAJC1', 'GADD45B', 'FOSB', 'MAFF', 'CEBPD', 'IRF1', 'ATF3', 'ID4', 'PPP1R15A', 'ASCL1', 'DUSP10', 'ZFP36', 'WWC1', 'ID1', 'SOX4', 'PTPRK', 'ANXA2', 'SVIP', 'TAGLN3']	[['IEA'], ['IDA', 'IEA'], ['IDA', 'IMP', 'IBA', 'IEA'], ['IEA'], ['IDA', 'IEA'], ['IDA', 'IMP', 'IEA'], ['IMP'], ['IMP'], ['TAS'], ['IEA'], ['TAS'], ['IC'], ['IEA'], ['IMP', 'IEA'], ['IDA', 'IEA'], ['IDA', 'IBA', 'IEA'], ['IDA', 'IEA'], ['IDA'], ['IDA', 'IBA', 'IEA'], ['IDA', 'IMP', 'ISS', 'IEA'], ['IDA'], ['IDA', 'IBA', 'TAS', 'IEA'], ['IMP'], ['IDA'], ['IDA', 'IEA'], ['IMP', 'IBA'], ['IEA']]
GO:CC	GO:0065010	extracellular membrane-bounded organelle	0.00267636	1	"Organized structure of distinctive morphology and function, bounded by a lipid bilayer membrane and occurring outside the cell." [GOC:isa_complete]	2134	89	23	22112	0.258427	0.0107779	query_1	['GO:0043227', 'GO:0043230']	['CXCL12', 'EEF1A1', 'CRYAB', 'RPS3A', 'RPL3', 'ANXA1', 'RPL37A', 'RPS2', 'RPS29', 'RPS11', 'TAGLN2', 'RPL34', 'RPS16', 'RHOB', 'RPS4X', 'RPL30', 'CKB', 'RPL22', 'HLA-E', 'ANXA2', 'SVIP', 'ARRDC4', 'ITGB8']	[['HDA'], ['HDA'], ['HDA'], ['HDA'], ['HDA'], ['IDA', 'HDA'], ['HDA'], ['HDA'], ['HDA'], ['HDA'], ['HDA'], ['HDA'], ['HDA'], ['HDA'], ['HDA'], ['HDA'], ['HDA'], ['HDA'], ['HDA'], ['IDA', 'HDA'], ['HDA'], ['ISS', 'IEA'], ['HDA']]
GO:CC	GO:0043230	extracellular organelle	0.00267636	1	"Organized structure of distinctive morphology and function, occurring outside the cell. Includes, for example, extracellular membrane vesicles (EMVs) and the cellulosomes of anaerobic bacteria and fungi." [GOC:jl, PMID:9914479]	2134	89	23	22112	0.258427	0.0107779	query_1	['GO:0005576', 'GO:0043226']	['CXCL12', 'EEF1A1', 'CRYAB', 'RPS3A', 'RPL3', 'ANXA1', 'RPL37A', 'RPS2', 'RPS29', 'RPS11', 'TAGLN2', 'RPL34', 'RPS16', 'RHOB', 'RPS4X', 'RPL30', 'CKB', 'RPL22', 'HLA-E', 'ANXA2', 'SVIP', 'ARRDC4', 'ITGB8']	[['HDA'], ['HDA'], ['HDA'], ['HDA'], ['HDA'], ['IDA', 'HDA'], ['HDA'], ['HDA'], ['HDA'], ['HDA'], ['HDA'], ['HDA'], ['HDA'], ['HDA'], ['HDA'], ['HDA'], ['HDA'], ['HDA'], ['HDA'], ['IDA', 'HDA'], ['HDA'], ['ISS', 'IEA'], ['HDA']]
GO:BP	GO:0060255	regulation of macromolecule metabolic process	0.00270389	1	"Any process that modulates the frequency, rate or extent of the chemical reactions and pathways involving macromolecules, any molecule of high relative molecular mass, the structure of which essentially comprises the multiple repetition of units derived, actually or conceptually, from molecules of low relative molecular mass." [GOC:dph, GOC:tb]	6851	89	51	21128	0.573034	0.00744417	query_1	['GO:0019222', 'GO:0043170']	['CYR61', 'FOS', 'EGR1', 'EEF1A1', 'CRYAB', 'RPL13A', 'IER2', 'NR4A1', 'ANXA1', 'HES1', 'WNT16', 'JUN', 'RPL10', 'RPS2', 'MYADM', 'DNAJC1', 'GADD45B', 'FOSB', 'MAFF', 'LIMCH1', 'CEBPD', 'IRF1', 'RPS4X', 'JUNB', 'ATF3', 'ID4', 'PPP1R15A', 'ASCL1', 'NFKBIZ', 'DUSP10', 'PXYLP1', 'CNN2', 'ZFP36', 'WWC1', 'EGR2', 'ID1', 'TGFB2', 'SOX4', 'HLA-E', 'CCNL1', 'PTPRK', 'ANXA2', 'SVIP', 'ARRDC4', 'PCGF5', 'I…	[['IDA', 'IEA'], ['IDA', 'IMP', 'IGI', 'ISS', 'IBA', 'TAS', 'IC', 'IEA'], ['IDA', 'IMP', 'IGI', 'ISS', 'IBA', 'IEA'], ['NAS'], ['IDA', 'IEA'], ['IDA', 'IMP', 'IBA', 'IEA'], ['IDA'], ['IDA', 'IBA', 'IEA'], ['IDA', 'IMP', 'ISS', 'IBA', 'IEA'], ['IDA', 'ISS', 'IBA', 'IEA'], ['IMP'], ['IDA', 'IMP', 'ISS', 'IBA', 'IC', 'IEA'], ['IMP', 'IEA'], ['IDA'], ['IMP'], ['TAS', 'IEA'], ['IEA'], ['IBA', 'TAS', '…
GO:BP	GO:0051246	regulation of protein metabolic process	0.00272468	1	"Any process that modulates the frequency, rate or extent of the chemical reactions and pathways involving a protein." [GOC:ai]	2560	89	28	21128	0.314607	0.0109375	query_1	['GO:0019538', 'GO:0051171', 'GO:0060255', 'GO:0080090']	['CYR61', 'EGR1', 'EEF1A1', 'CRYAB', 'RPL13A', 'NR4A1', 'HES1', 'JUN', 'RPL10', 'RPS2', 'MYADM', 'DNAJC1', 'GADD45B', 'LIMCH1', 'RPS4X', 'PPP1R15A', 'DUSP10', 'PXYLP1', 'ZFP36', 'TGFB2', 'SOX4', 'CCNL1', 'ANXA2', 'SVIP', 'ARRDC4', 'ITGA2', 'PUM3', 'ASPH']	[['IDA', 'IEA'], ['IDA', 'IMP', 'ISS', 'IEA'], ['NAS'], ['IDA', 'IEA'], ['IDA', 'IMP', 'IBA', 'IEA'], ['IEA'], ['ISS', 'IEA'], ['IEA'], ['IMP', 'IEA'], ['IDA'], ['IMP'], ['TAS', 'IEA'], ['IEA'], ['IMP'], ['IMP'], ['IDA', 'IBA', 'TAS', 'IC', 'IEA'], ['IDA', 'IBA', 'IEA'], ['IMP'], ['IDA', 'IMP', 'ISS', 'IEA'], ['IDA', 'IBA'], ['IDA', 'IMP'], ['IEA'], ['IDA', 'IEA'], ['IMP', 'IBA'], ['IPI'], ['IEA'…
GO:CC	GO:0090575	RNA polymerase II transcription regulator complex	0.00278188	1	"A transcription factor complex that acts at a regulatory region of a gene transcribed by RNA polymerase II." [GOC:tb]	255	89	8	22112	0.0898876	0.0313725	query_1	['GO:0005667', 'GO:0140513']	['FOS', 'JUN', 'MAFF', 'CEBPD', 'JUNB', 'ATF3', 'ASCL1', 'ANXA2']	[['IDA', 'IPI', 'IMP', 'IEA'], ['IDA', 'IPI', 'IMP', 'IEA'], ['IPI'], ['IPI', 'IC'], ['IDA', 'IPI'], ['IPI'], ['IBA'], ['IC', 'IEA']]
TF	TF:M00333_1	Factor: ZF5; motif: NRNGNGCGCGCWN; match class: 1	0.00285489	1	Factor: ZF5; motif: NRNGNGCGCGCWN; match class: 1	12713	89	77	20012	0.865169	0.00605679	query_1	['TF:M00333']	['CYR61', 'FOS', 'EGR1', 'CXCL12', 'TPM1', 'SPARC', 'FBXO32', 'EEF1A1', 'CRYAB', 'RPS3A', 'RPL13A', 'RPL3', 'NR4A1', 'AMOTL2', 'HES1', 'WNT16', 'JUN', 'TTC3', 'RPL10', 'RPL21', 'RPL37A', 'RPS2', 'RPS29', 'RPS11', 'TAGLN2', 'MYADM', 'DNAJC1', 'GADD45B', 'FOSB', 'RPL34', 'MAFF', 'LIMCH1', 'CEBPD', 'IRF1', 'TNFRSF12A', 'RHOB', 'RPS4X', 'JUNB', 'RPS12', 'ID4', 'ASCL1', 'ADAM33', 'P3H2', 'NFKBIZ', 'DU…	[['TF'], ['TF'], ['TF'], ['TF'], ['TF'], ['TF'], ['TF'], ['TF'], ['TF'], ['TF'], ['TF'], ['TF'], ['TF'], ['TF'], ['TF'], ['TF'], ['TF'], ['TF'], ['TF'], ['TF'], ['TF'], ['TF'], ['TF'], ['TF'], ['TF'], ['TF'], ['TF'], ['TF'], ['TF'], ['TF'], ['TF'], ['TF'], ['TF'], ['TF'], ['TF'], ['TF'], ['TF'], ['TF'], ['TF'], ['TF'], ['TF'], ['TF'], ['TF'], ['TF'], ['TF'], ['TF'], ['TF'], ['TF'], ['TF'], ['TF']…
GO:BP	GO:0003007	heart morphogenesis	0.00308088	1	"The developmental process in which the heart is generated and organized. The heart is a hollow, muscular organ, which, by contracting rhythmically, keeps up the circulation of the blood." [GOC:dph, GOC:isa_complete]	255	89	9	21128	0.101124	0.0352941	query_1	['GO:0007507', 'GO:0009887']	['CYR61', 'TPM1', 'HES1', 'WNT16', 'JUN', 'COL11A1', 'TGFB2', 'SOX4', 'COL5A1']	[['IEA'], ['IMP'], ['ISS', 'IEA'], ['IEA'], ['IEA'], ['IEA'], ['IDA', 'ISS'], ['ISS', 'IEA'], ['IEA']]
GO:BP	GO:0010628	positive regulation of gene expression	0.0032951	1	"Any process that increases the frequency, rate or extent of gene expression. Gene expression is the process in which a gene's coding sequence is converted into a mature gene product (protein or RNA)." [GOC:txnOH-2018]	1163	89	18	21128	0.202247	0.0154772	query_1	['GO:0010467', 'GO:0010468', 'GO:0010604']	['EGR1', 'ANXA1', 'HES1', 'WNT16', 'IRF1', 'RPS4X', 'ATF3', 'ID4', 'PPP1R15A', 'CNN2', 'ZFP36', 'ID1', 'SOX4', 'HLA-E', 'ANXA2', 'ITGB8', 'ITGA2', 'PLP1']	[['IMP', 'ISS', 'IEA'], ['IDA', 'IBA'], ['IEA'], ['IMP'], ['IMP', 'ISS', 'IEA'], ['IMP'], ['IEA'], ['IEA'], ['IC'], ['IEA'], ['IDA'], ['IEA'], ['IDA', 'IMP'], ['IDA'], ['IDA'], ['IMP'], ['IEA'], ['IEA']]
GO:BP	GO:0030334	regulation of cell migration	0.00339003	1	"Any process that modulates the frequency, rate or extent of cell migration." [GOC:go_curators]	926	89	16	21128	0.179775	0.0172786	query_1	['GO:0016477', 'GO:2000145']	['CYR61', 'CXCL12', 'TPM1', 'SPARC', 'AMOTL2', 'ANXA1', 'JUN', 'MYADM', 'LIMCH1', 'RHOB', 'DUSP10', 'CNN2', 'TGFB2', 'PTPRK', 'ITGA2', 'PLP1']	[['IDA', 'IEA'], ['IDA', 'IBA', 'IEA'], ['IMP', 'ISS'], ['IDA'], ['IBA'], ['IDA', 'ISS', 'IBA', 'IEA'], ['IEA'], ['IMP'], ['IMP'], ['IDA', 'IMP', 'IGI'], ['ISS', 'NAS', 'IEA'], ['IEA'], ['IDA'], ['IDA'], ['IEA'], ['IEA']]
GO:CC	GO:0031981	nuclear lumen	0.00339994	1	"The volume enclosed by the nuclear inner membrane." [GOC:mah, GOC:pz]	5495	89	41	22112	0.460674	0.00746133	query_1	['GO:0005634', 'GO:0070013']	['FOS', 'EGR1', 'SPARC', 'FBXO32', 'EEF1A1', 'CRYAB', 'RPS3A', 'RPL13A', 'RPL3', 'IER2', 'NR4A1', 'ANXA1', 'HES1', 'JUN', 'TTC3', 'RPS2', 'RPS29', 'RPS11', 'FOSB', 'MAFF', 'RPS16', 'CEBPD', 'IRF1', 'RPS4X', 'JUNB', 'RPS12', 'ATF3', 'ID4', 'P3H2', 'NFKBIZ', 'DUSP10', 'TSPAN2', 'EGR2', 'MCL1', 'ID1', 'SOX4', 'CCNL1', 'ANXA2', 'RPS21', 'PCGF5', 'PUM3']	[['IDA', 'TAS'], ['IDA', 'TAS'], ['IDA'], ['IDA'], ['IDA', 'IEA'], ['TAS'], ['IDA', 'HDA', 'TAS'], ['HDA'], ['IDA', 'HDA', 'TAS', 'IEA'], ['IDA'], ['IDA', 'TAS', 'IEA'], ['IDA'], ['IDA', 'TAS', 'IEA'], ['IDA', 'TAS'], ['IDA'], ['IDA', 'TAS'], ['TAS'], ['HDA', 'TAS'], ['IDA', 'TAS'], ['IDA', 'TAS'], ['TAS'], ['TAS'], ['TAS'], ['TAS'], ['IDA', 'TAS'], ['TAS'], ['IDA', 'TAS'], ['IDA', 'TAS'], ['IDA'…
GO:BP	GO:0048522	positive regulation of cellular process	0.00349468	1	"Any process that activates or increases the frequency, rate or extent of a cellular process, any of those that are carried out at the cellular level, but are not necessarily restricted to a single cell. For example, cell communication occurs among more than one cell, but occurs at the cellular level." [GOC:jid]	5657	89	45	21128	0.505618	0.00795475	query_1	['GO:0009987', 'GO:0048518', 'GO:0050794']	['CYR61', 'FOS', 'EGR1', 'CXCL12', 'TPM1', 'SPARC', 'IER2', 'NR4A1', 'ANXA1', 'HES1', 'WNT16', 'JUN', 'MYADM', 'GADD45B', 'FOSB', 'MAFF', 'LIMCH1', 'CEBPD', 'IRF1', 'TNFRSF12A', 'RHOB', 'RPS4X', 'JUNB', 'RPS12', 'ATF3', 'ID4', 'PPP1R15A', 'ASCL1', 'NFKBIZ', 'DUSP10', 'PXYLP1', 'ZFP36', 'WWC1', 'EGR2', 'MCL1', 'ID1', 'TGFB2', 'SOX4', 'HLA-E', 'ANXA2', 'SVIP', 'PCGF5', 'ITGA2', 'PLP1', 'ASPH']	[['IDA', 'IGI', 'IEA'], ['IDA', 'IMP', 'IGI', 'ISS', 'IEA'], ['IDA', 'IMP', 'IGI', 'ISS', 'IEA'], ['IDA', 'IBA', 'IEA'], ['ISS'], ['IDA'], ['IDA'], ['IDA', 'IMP', 'IEA'], ['IDA', 'IBA', 'IEA'], ['ISS', 'IEA'], ['IMP'], ['IDA', 'IMP', 'ISS', 'IC', 'IEA'], ['IMP'], ['IDA', 'IEA'], ['IEA'], ['IDA'], ['IMP', 'IBA'], ['IEA'], ['IDA', 'IMP', 'ISS', 'IEA'], ['IDA', 'IMP', 'IBA', 'IEA'], ['IMP', 'ISS', '…
GO:BP	GO:0043065	positive regulation of apoptotic process	0.00352661	1	"Any process that activates or increases the frequency, rate or extent of cell death by apoptotic process." [GOC:jl, GOC:mtg_apoptosis]	509	89	12	21128	0.134831	0.0235756	query_1	['GO:0006915', 'GO:0042981', 'GO:0043068']	['CYR61', 'NR4A1', 'ANXA1', 'JUN', 'GADD45B', 'TNFRSF12A', 'RHOB', 'ATF3', 'ASCL1', 'MCL1', 'TGFB2', 'SOX4']	[['IEA'], ['IEA'], ['IBA', 'IEA'], ['IMP'], ['IDA'], ['IDA', 'IMP', 'IBA', 'IEA'], ['IMP', 'ISS', 'IEA'], ['IMP'], ['IEA'], ['IDA', 'IGI', 'IEA'], ['IDA'], ['IMP']]
GO:BP	GO:0051254	positive regulation of RNA metabolic process	0.0036804	1	"Any process that activates or increases the frequency, rate or extent of the chemical reactions and pathways involving RNA." [GOC:ai]	1843	89	23	21128	0.258427	0.0124797	query_1	['GO:0010604', 'GO:0016070', 'GO:0045935', 'GO:0051252']	['CYR61', 'FOS', 'EGR1', 'IER2', 'NR4A1', 'HES1', 'JUN', 'FOSB', 'MAFF', 'CEBPD', 'IRF1', 'JUNB', 'ATF3', 'ID4', 'ASCL1', 'ZFP36', 'WWC1', 'EGR2', 'TGFB2', 'SOX4', 'ANXA2', 'PCGF5', 'ASPH']	[['IDA'], ['IDA', 'IMP', 'IGI', 'ISS', 'IEA'], ['IDA', 'IMP', 'IGI', 'IEA'], ['IDA'], ['IDA', 'IEA'], ['ISS', 'IEA'], ['IDA', 'IMP', 'ISS', 'IC', 'IEA'], ['IEA'], ['IDA'], ['IEA'], ['IDA', 'IMP', 'ISS', 'IEA'], ['IDA', 'IEA'], ['IDA', 'ISS', 'IC', 'IEA'], ['IEA'], ['IDA', 'IBA', 'IEA'], ['IDA', 'IMP', 'ISS', 'IEA'], ['IEA'], ['IDA', 'ISS', 'IEA'], ['IDA'], ['IDA', 'IMP', 'IBA', 'IEA'], ['IEA'], […
GO:BP	GO:0045893	positive regulation of DNA-templated transcription	0.00373451	1	"Any process that activates or increases the frequency, rate or extent of cellular DNA-templated transcription." [GOC:go_curators, GOC:txnOH]	1703	89	22	21128	0.247191	0.0129184	query_1	['GO:0006351', 'GO:0006355', 'GO:1903508']	['CYR61', 'FOS', 'EGR1', 'IER2', 'NR4A1', 'HES1', 'JUN', 'FOSB', 'MAFF', 'CEBPD', 'IRF1', 'JUNB', 'ATF3', 'ID4', 'ASCL1', 'WWC1', 'EGR2', 'TGFB2', 'SOX4', 'ANXA2', 'PCGF5', 'ASPH']	[['IDA'], ['IDA', 'IMP', 'IGI', 'ISS', 'IEA'], ['IDA', 'IMP', 'IGI', 'IEA'], ['IDA'], ['IDA', 'IEA'], ['ISS', 'IEA'], ['IDA', 'IMP', 'ISS', 'IC', 'IEA'], ['IEA'], ['IDA'], ['IEA'], ['IDA', 'IMP', 'ISS', 'IEA'], ['IDA', 'IEA'], ['IDA', 'ISS', 'IC', 'IEA'], ['IEA'], ['IDA', 'IBA', 'IEA'], ['IEA'], ['IDA', 'ISS', 'IEA'], ['IDA'], ['IDA', 'IMP', 'IBA', 'IEA'], ['IEA'], ['IDA'], ['IMP']]
GO:BP	GO:1903508	positive regulation of nucleic acid-templated transcription	0.00373451	1	"Any process that activates or increases the frequency, rate or extent of nucleic acid-templated transcription." [GO_REF:0000058, GOC:pr, GOC:TermGenie, GOC:txnOH, GOC:vw]	1703	89	22	21128	0.247191	0.0129184	query_1	['GO:0097659', 'GO:1902680', 'GO:1903506']	['CYR61', 'FOS', 'EGR1', 'IER2', 'NR4A1', 'HES1', 'JUN', 'FOSB', 'MAFF', 'CEBPD', 'IRF1', 'JUNB', 'ATF3', 'ID4', 'ASCL1', 'WWC1', 'EGR2', 'TGFB2', 'SOX4', 'ANXA2', 'PCGF5', 'ASPH']	[['IDA'], ['IDA', 'IMP', 'IGI', 'ISS', 'IEA'], ['IDA', 'IMP', 'IGI', 'IEA'], ['IDA'], ['IDA', 'IEA'], ['ISS', 'IEA'], ['IDA', 'IMP', 'ISS', 'IC', 'IEA'], ['IEA'], ['IDA'], ['IEA'], ['IDA', 'IMP', 'ISS', 'IEA'], ['IDA', 'IEA'], ['IDA', 'ISS', 'IC', 'IEA'], ['IEA'], ['IDA', 'IBA', 'IEA'], ['IEA'], ['IDA', 'ISS', 'IEA'], ['IDA'], ['IDA', 'IMP', 'IBA', 'IEA'], ['IEA'], ['IDA'], ['IMP']]
GO:BP	GO:0070849	response to epidermal growth factor	0.003761	1	"Any process that results in a change in state or activity of a cell or an organism (in terms of movement, secretion, enzyme production, gene expression, etc.) as a result of an epidermal growth factor stimulus." [GOC:BHF, GOC:mah]	47	89	5	21128	0.0561798	0.106383	query_1	['GO:0070848']	['FOS', 'EEF1A1', 'ASCL1', 'ZFP36', 'ID1']	[['IEA'], ['IDA'], ['IEA'], ['IDA'], ['IEA']]
GO:BP	GO:1902680	positive regulation of RNA biosynthetic process	0.0039976	1	"Any process that activates or increases the frequency, rate or extent of RNA biosynthetic process." [GO:jl, GO_REF:0000058, GOC:TermGenie]	1710	89	22	21128	0.247191	0.0128655	query_1	['GO:0010557', 'GO:0031328', 'GO:0032774', 'GO:0051254', 'GO:2001141']	['CYR61', 'FOS', 'EGR1', 'IER2', 'NR4A1', 'HES1', 'JUN', 'FOSB', 'MAFF', 'CEBPD', 'IRF1', 'JUNB', 'ATF3', 'ID4', 'ASCL1', 'WWC1', 'EGR2', 'TGFB2', 'SOX4', 'ANXA2', 'PCGF5', 'ASPH']	[['IDA'], ['IDA', 'IMP', 'IGI', 'ISS', 'IEA'], ['IDA', 'IMP', 'IGI', 'IEA'], ['IDA'], ['IDA', 'IEA'], ['ISS', 'IEA'], ['IDA', 'IMP', 'ISS', 'IC', 'IEA'], ['IEA'], ['IDA'], ['IEA'], ['IDA', 'IMP', 'ISS', 'IEA'], ['IDA', 'IEA'], ['IDA', 'ISS', 'IC', 'IEA'], ['IEA'], ['IDA', 'IBA', 'IEA'], ['IEA'], ['IDA', 'ISS', 'IEA'], ['IDA'], ['IDA', 'IMP', 'IBA', 'IEA'], ['IEA'], ['IDA'], ['IMP']]
GO:CC	GO:0012505	endomembrane system	0.00427138	1	"A collection of membranous structures involved in transport within the cell. The main components of the endomembrane system are endoplasmic reticulum, Golgi bodies, vesicles, cell membrane and nuclear envelope. Members of the endomembrane system pass materials through each other or though the use of vesicles." [GOC:lh]	4730	89	37	22112	0.41573	0.00782241	query_1	['GO:0110165']	['CYR61', 'FOS', 'SPARC', 'EEF1A1', 'CRYAB', 'RPS3A', 'NR4A1', 'AMOTL2', 'ANXA1', 'TTC3', 'RPL10', 'RPL21', 'RPS29', 'DNAJC1', 'RPL34', 'RHOB', 'RPS12', 'PPP1R15A', 'P3H2', 'DUSP10', 'PXYLP1', 'CNN2', 'ID1', 'COL11A1', 'TGFB2', 'HLA-E', 'ANXA2', 'PCDH7', 'RPS21', 'SGCD', 'SVIP', 'ARRDC4', 'PCSK5', 'PCGF5', 'COL5A1', 'PUM3', 'ASPH']	[['TAS'], ['IEA'], ['IDA', 'TAS'], ['TAS'], ['IEA'], ['IDA'], ['IDA'], ['IEA'], ['IDA', 'ISS', 'IEA'], ['IEA'], ['IDA'], ['IEA'], ['ISS', 'IEA'], ['ISS', 'IBA', 'IEA'], ['IEA'], ['IDA', 'TAS', 'IEA'], ['IDA'], ['IDA', 'IBA', 'NAS', 'IEA'], ['IDA', 'IBA', 'TAS', 'IEA'], ['IDA'], ['IDA', 'IBA', 'IEA'], ['TAS'], ['IDA'], ['TAS', 'IEA'], ['TAS'], ['TAS', 'IEA'], ['IDA', 'TAS', 'IEA'], ['TAS'], ['IEA'…
GO:BP	GO:0060284	regulation of cell development	0.00435721	1	"Any process that modulates the rate, frequency or extent of the progression of the cell over time, from its formation to the mature structure. Cell development does not include the steps involved in committing a cell to a specific fate." [GOC:dph, GOC:tb]	830	89	15	21128	0.168539	0.0180723	query_1	['GO:0045595', 'GO:0048468']	['FOS', 'CXCL12', 'ANXA1', 'HES1', 'IRF1', 'JUNB', 'ID4', 'ASCL1', 'NFKBIZ', 'DUSP10', 'ZFP36', 'EGR2', 'ID1', 'SOX4', 'ANXA2']	[['IEA'], ['IEA'], ['IDA', 'IBA'], ['ISS', 'IBA', 'IEA'], ['ISS', 'IEA'], ['IC'], ['IEA'], ['IBA', 'IEA'], ['ISS', 'IEA'], ['IMP', 'IEA'], ['IDA', 'IEA'], ['ISS', 'IEA'], ['IEA'], ['ISS', 'IEA'], ['IEA']]
GO:BP	GO:0043068	positive regulation of programmed cell death	0.00458115	1	"Any process that activates or increases the frequency, rate or extent of programmed cell death, cell death resulting from activation of endogenous cellular processes." [GOC:jl]	522	89	12	21128	0.134831	0.0229885	query_1	['GO:0010942', 'GO:0012501', 'GO:0043067']	['CYR61', 'NR4A1', 'ANXA1', 'JUN', 'GADD45B', 'TNFRSF12A', 'RHOB', 'ATF3', 'ASCL1', 'MCL1', 'TGFB2', 'SOX4']	[['IEA'], ['IEA'], ['IBA', 'IEA'], ['IMP'], ['IDA'], ['IDA', 'IMP', 'IBA', 'IEA'], ['IMP', 'ISS', 'IEA'], ['IMP'], ['IEA'], ['IDA', 'IGI', 'IEA'], ['IDA'], ['IMP']]
GO:BP	GO:0042981	regulation of apoptotic process	0.00479949	1	"Any process that modulates the occurrence or rate of cell death by apoptotic process." [GOC:jl, GOC:mtg_apoptosis]	1454	89	20	21128	0.224719	0.0137552	query_1	['GO:0006915', 'GO:0043067']	['CYR61', 'EGR1', 'CXCL12', 'CRYAB', 'RPS3A', 'NR4A1', 'ANXA1', 'JUN', 'RPL10', 'GADD45B', 'TNFRSF12A', 'RHOB', 'ATF3', 'ASCL1', 'ZFP36', 'MCL1', 'ID1', 'TGFB2', 'SOX4', 'CCNL1']	[['IEA'], ['IEA'], ['IDA'], ['IDA', 'IBA', 'IEA'], ['IMP'], ['IEA'], ['IBA', 'TAS', 'IEA'], ['IMP', 'IEA'], ['IMP'], ['IDA'], ['IDA', 'IMP', 'IBA', 'IEA'], ['IMP', 'ISS', 'IEA'], ['IMP'], ['IMP', 'IEA'], ['IMP'], ['IDA', 'IMP', 'IGI', 'IBA', 'IEA'], ['IEA'], ['IDA', 'ISS'], ['IMP'], ['IC']]
GO:BP	GO:0008284	positive regulation of cell population proliferation	0.00492251	1	"Any process that activates or increases the rate or extent of cell proliferation." [GOC:go_curators]	953	89	16	21128	0.179775	0.0167891	query_1	['GO:0008283', 'GO:0042127', 'GO:0048522']	['CYR61', 'EGR1', 'CXCL12', 'NR4A1', 'ANXA1', 'HES1', 'JUN', 'RPS4X', 'ATF3', 'ID4', 'ASCL1', 'ID1', 'TGFB2', 'SOX4', 'HLA-E', 'ITGA2']	[['IDA'], ['ISS'], ['IEA'], ['IMP'], ['IDA', 'IBA'], ['ISS', 'IEA'], ['IMP', 'IEA'], ['IMP'], ['IEA'], ['IEA'], ['IEA'], ['IEA'], ['IDA'], ['IMP', 'IEA'], ['IDA'], ['IEA']]
GO:BP	GO:0001525	angiogenesis	0.00515571	1	"Blood vessel formation when new vessels emerge from the proliferation of pre-existing blood vessels." [ISBN:0878932453]	528	89	12	21128	0.134831	0.0227273	query_1	['GO:0048514', 'GO:0048646']	['CYR61', 'SPARC', 'NR4A1', 'AMOTL2', 'ANXA1', 'JUN', 'TNFRSF12A', 'RHOB', 'ID1', 'TGFB2', 'ANXA2', 'ITGB8']	[['IEA'], ['IDA'], ['IDA'], ['IBA'], ['IDA', 'IBA'], ['IEA'], ['IEA'], ['ISS', 'IEA'], ['TAS'], ['IDA'], ['IEP', 'IEA'], ['IMP']]
GO:BP	GO:0045597	positive regulation of cell differentiation	0.00583907	1	"Any process that activates or increases the frequency, rate or extent of cell differentiation." [GOC:go_curators]	850	89	15	21128	0.168539	0.0176471	query_1	['GO:0030154', 'GO:0045595', 'GO:0048522', 'GO:0051094']	['CYR61', 'FOS', 'CXCL12', 'ANXA1', 'HES1', 'CEBPD', 'JUNB', 'ID4', 'ASCL1', 'NFKBIZ', 'DUSP10', 'ZFP36', 'EGR2', 'TGFB2', 'SOX4']	[['IDA', 'IEA'], ['IEA'], ['IEA'], ['IDA', 'IBA'], ['ISS', 'IEA'], ['IEA'], ['IEA'], ['IEA'], ['ISS', 'IEA'], ['ISS', 'IEA'], ['IMP'], ['ISS', 'IEA'], ['ISS', 'IEA'], ['IDA', 'ISS'], ['IDA', 'ISS', 'IEA']]
GO:BP	GO:0051173	positive regulation of nitrogen compound metabolic process	0.00585081	1	"Any process that activates or increases the frequency, rate or extent of the chemical reactions and pathways involving nitrogen or nitrogenous compounds." [GOC:ai, GOC:tb]	3154	89	31	21128	0.348315	0.00982879	query_1	['GO:0006807', 'GO:0009893', 'GO:0051171']	['CYR61', 'FOS', 'EGR1', 'IER2', 'NR4A1', 'HES1', 'JUN', 'RPS2', 'FOSB', 'MAFF', 'LIMCH1', 'CEBPD', 'IRF1', 'RPS4X', 'JUNB', 'ATF3', 'ID4', 'PPP1R15A', 'ASCL1', 'PXYLP1', 'ZFP36', 'WWC1', 'EGR2', 'TGFB2', 'SOX4', 'ANXA2', 'SVIP', 'ARRDC4', 'PCGF5', 'ITGA2', 'ASPH']	[['IDA', 'IEA'], ['IDA', 'IMP', 'IGI', 'ISS', 'IEA'], ['IDA', 'IMP', 'IGI', 'ISS', 'IEA'], ['IDA'], ['IDA', 'IEA'], ['ISS', 'IEA'], ['IDA', 'IMP', 'ISS', 'IC', 'IEA'], ['IDA'], ['IEA'], ['IDA'], ['IMP'], ['IEA'], ['IDA', 'IMP', 'ISS', 'IEA'], ['IMP'], ['IDA', 'IEA'], ['IDA', 'ISS', 'IC', 'IEA'], ['IEA'], ['IDA', 'IBA', 'TAS', 'IC'], ['IDA', 'IBA', 'IEA'], ['IMP'], ['IDA', 'IMP', 'ISS', 'IEA'], ['…
GO:BP	GO:0050673	epithelial cell proliferation	0.00608505	1	"The multiplication or reproduction of epithelial cells, resulting in the expansion of a cell population. Epithelial cells make up the epithelium, the covering of internal and external surfaces of the body, including the lining of vessels and other small cavities. It consists of cells joined by small amounts of cementing substances." [ISBN:0721662544]	443	89	11	21128	0.123596	0.0248307	query_1	['GO:0008283']	['CXCL12', 'SPARC', 'NR4A1', 'HES1', 'WNT16', 'JUN', 'DUSP10', 'ZFP36', 'ID1', 'TGFB2', 'PTPRK']	[['IEA'], ['IDA'], ['IMP', 'ISS', 'IEA'], ['IEA'], ['IMP'], ['IEA'], ['ISS', 'IEA'], ['IMP'], ['IEA'], ['IDA', 'IMP'], ['IDA']]
GO:BP	GO:0060429	epithelium development	0.00649167	1	"The process whose specific outcome is the progression of an epithelium over time, from its formation to the mature structure. An epithelium is a tissue that covers the internal or external surfaces of an anatomical structure." [GOC:dph, GOC:mtg_lung]	1220	89	18	21128	0.202247	0.0147541	query_1	['GO:0009888']	['CYR61', 'ANXA1', 'HES1', 'WNT16', 'JUN', 'TAGLN2', 'MYADM', 'MAFF', 'RHOB', 'ID4', 'ASCL1', 'DUSP10', 'ZFP36', 'ID1', 'TGFB2', 'SOX4', 'ITGA2', 'COL5A1']	[['IDA'], ['IDA', 'IBA'], ['ISS', 'IEA'], ['IMP', 'ISS'], ['IEA'], ['IDA'], ['IMP'], ['IBA', 'IEA'], ['IMP'], ['IEA'], ['NAS', 'IEA'], ['ISS', 'IEA'], ['IMP'], ['IEA'], ['IDA', 'ISS'], ['ISS', 'IEA'], ['IEA'], ['IMP']]
GO:BP	GO:0043067	regulation of programmed cell death	0.00649277	1	"Any process that modulates the frequency, rate or extent of programmed cell death, cell death resulting from activation of endogenous cellular processes." [GOC:jl]	1483	89	20	21128	0.224719	0.0134862	query_1	['GO:0010941', 'GO:0012501']	['CYR61', 'EGR1', 'CXCL12', 'CRYAB', 'RPS3A', 'NR4A1', 'ANXA1', 'JUN', 'RPL10', 'GADD45B', 'TNFRSF12A', 'RHOB', 'ATF3', 'ASCL1', 'ZFP36', 'MCL1', 'ID1', 'TGFB2', 'SOX4', 'CCNL1']	[['IEA'], ['IEA'], ['IDA'], ['IDA', 'IBA', 'IEA'], ['IMP'], ['IEA'], ['IBA', 'TAS', 'IEA'], ['IMP', 'IEA'], ['IMP'], ['IDA'], ['IDA', 'IMP', 'IBA', 'IEA'], ['IMP', 'ISS', 'IEA'], ['IMP'], ['IMP', 'IEA'], ['IMP'], ['IDA', 'IMP', 'IGI', 'IBA', 'IEA'], ['IEA'], ['IDA', 'ISS'], ['IMP'], ['IC']]
GO:BP	GO:0051239	regulation of multicellular organismal process	0.00660797	1	"Any process that modulates the frequency, rate or extent of a multicellular organismal process, the processes pertinent to the function of a multicellular organism above the cellular level; includes the integrated processes of tissues and organs." [GOC:ai, GOC:dph, GOC:tb]	3004	89	30	21128	0.337079	0.00998668	query_1	['GO:0032501', 'GO:0050789']	['CYR61', 'FOS', 'EGR1', 'CXCL12', 'TPM1', 'SPARC', 'FBXO32', 'NR4A1', 'ANXA1', 'HES1', 'JUN', 'MAFF', 'IRF1', 'RHOB', 'JUNB', 'ID4', 'ASCL1', 'NFKBIZ', 'DUSP10', 'ZFP36', 'WWC1', 'EGR2', 'ID1', 'TGFB2', 'SOX4', 'HLA-E', 'ANXA2', 'ITGB8', 'ITGA2', 'ASPH']	[['IDA', 'IEA'], ['IEA'], ['ISS', 'IEA'], ['IEA'], ['ISS', 'TAS'], ['IDA'], ['ISS', 'IEA'], ['IEA'], ['IDA', 'IMP', 'ISS', 'IBA', 'IEA'], ['ISS', 'IBA', 'IEA'], ['IEA'], ['IBA', 'IEA'], ['IMP', 'ISS', 'IEA'], ['IMP', 'ISS', 'IEA'], ['IC'], ['IEA'], ['IBA', 'IEA'], ['ISS', 'IEA'], ['IMP', 'ISS', 'IEA'], ['IDA', 'IMP', 'ISS', 'IEA'], ['IMP', 'IBA'], ['ISS', 'IEA'], ['ISS', 'IEA'], ['IDA', 'IMP', 'I…
GO:BP	GO:0040011	locomotion	0.00674143	1	"Self-propelled movement of a cell or organism from one location to another." [GOC:dgh]	1353	89	19	21128	0.213483	0.0140429	query_1	['GO:0008150']	['CYR61', 'CXCL12', 'TPM1', 'SPARC', 'RPL13A', 'NR4A1', 'AMOTL2', 'ANXA1', 'JUN', 'MYADM', 'LIMCH1', 'RHOB', 'DUSP10', 'CNN2', 'EGR2', 'TGFB2', 'PTPRK', 'ITGA2', 'PLP1']	[['IDA', 'IEA'], ['IDA', 'IBA', 'TAS', 'IEA'], ['IMP', 'ISS'], ['IDA'], ['IEA'], ['IMP'], ['IBA'], ['IDA', 'ISS', 'IBA', 'IEA'], ['IEA'], ['IMP'], ['IMP'], ['IDA', 'IMP', 'IGI'], ['ISS', 'NAS', 'IEA'], ['IEA'], ['IEA'], ['IDA', 'ISS'], ['IDA'], ['IEA'], ['IEA']]
GO:CC	GO:0070062	extracellular exosome	0.00738984	1	"A vesicle that is released into the extracellular region by fusion of the limiting endosomal membrane of a multivesicular body with the plasma membrane. Extracellular exosomes, also simply called exosomes, have a diameter of about 40-100 nm." [GOC:BHF, GOC:mah, GOC:vesicles, PMID:15908444, PMID:17641064, PMID:19442504, PMID:19498381, PMID:22418571, PMID:24009894]	2109	89	22	22112	0.247191	0.0104315	query_1	['GO:0005615', 'GO:1903561']	['CXCL12', 'EEF1A1', 'CRYAB', 'RPS3A', 'RPL3', 'ANXA1', 'RPL37A', 'RPS2', 'RPS29', 'RPS11', 'TAGLN2', 'RPL34', 'RPS16', 'RHOB', 'RPS4X', 'RPL30', 'CKB', 'RPL22', 'HLA-E', 'ANXA2', 'SVIP', 'ITGB8']	[['HDA'], ['HDA'], ['HDA'], ['HDA'], ['HDA'], ['IDA', 'HDA'], ['HDA'], ['HDA'], ['HDA'], ['HDA'], ['HDA'], ['HDA'], ['HDA'], ['HDA'], ['HDA'], ['HDA'], ['HDA'], ['HDA'], ['HDA'], ['IDA', 'HDA'], ['HDA'], ['HDA']]
GO:BP	GO:2000145	regulation of cell motility	0.00782939	1	"Any process that modulates the frequency, rate or extent of cell motility." [GOC:mah]	988	89	16	21128	0.179775	0.0161943	query_1	['GO:0040012', 'GO:0048870', 'GO:0050794']	['CYR61', 'CXCL12', 'TPM1', 'SPARC', 'AMOTL2', 'ANXA1', 'JUN', 'MYADM', 'LIMCH1', 'RHOB', 'DUSP10', 'CNN2', 'TGFB2', 'PTPRK', 'ITGA2', 'PLP1']	[['IDA', 'IEA'], ['IDA', 'IBA', 'IEA'], ['IMP', 'ISS'], ['IDA'], ['IBA'], ['IDA', 'ISS', 'IBA', 'IEA'], ['IEA'], ['IMP'], ['IMP'], ['IDA', 'IMP', 'IGI'], ['ISS', 'NAS', 'IEA'], ['IEA'], ['IDA'], ['IDA'], ['IEA'], ['IEA']]
GO:BP	GO:0042221	response to chemical	0.0082784	1	"Any process that results in a change in state or activity of a cell or an organism (in terms of movement, secretion, enzyme production, gene expression, etc.) as a result of a chemical stimulus." [GOC:jl]	4088	89	36	21128	0.404494	0.00880626	query_1	['GO:0050896']	['CYR61', 'FOS', 'EGR1', 'CXCL12', 'TPM1', 'FBXO32', 'CRYAB', 'RPL13A', 'RPL3', 'NR4A1', 'ANXA1', 'HES1', 'WNT16', 'JUN', 'FOSB', 'RPS16', 'IRF1', 'RHOB', 'RPS4X', 'JUNB', 'ATF3', 'MT-CO1', 'PPP1R15A', 'ASCL1', 'DUSP10', 'CKB', 'ZFP36', 'EGR2', 'MCL1', 'ID1', 'TGFB2', 'SOX4', 'PTPRK', 'SVIP', 'ITGA2', 'ASPH']	[['IEA'], ['IDA', 'IMP', 'IEA'], ['IDA', 'IMP', 'ISS', 'IEA'], ['IDA', 'IMP', 'IBA', 'TAS', 'IEA'], ['IEP'], ['IEA'], ['IEA'], ['IDA', 'IEA'], ['IEA'], ['IMP', 'ISS', 'IBA', 'IEA'], ['IDA', 'IBA', 'IEA'], ['IEA'], ['IMP'], ['IMP', 'IEA'], ['IEA'], ['IEA'], ['IDA', 'ISS', 'IEA'], ['IDA'], ['IEA'], ['IEA'], ['TAS', 'IEA'], ['IEA'], ['TAS'], ['IEP', 'IEA'], ['IEA'], ['IEA'], ['IDA', 'IMP', 'IEA'], […
GO:BP	GO:0009612	response to mechanical stimulus	0.00837092	1	"Any process that results in a change in state or activity of a cell or an organism (in terms of movement, secretion, enzyme production, gene expression, etc.) as a result of a mechanical stimulus." [GOC:hb]	215	89	8	21128	0.0898876	0.0372093	query_1	['GO:0009605', 'GO:0009628']	['FOS', 'CXCL12', 'JUN', 'FOSB', 'IRF1', 'CNN2', 'COL11A1', 'ITGA2']	[['IEA'], ['IEA'], ['IEA'], ['IEA'], ['IEP'], ['IDA'], ['IMP'], ['IEA']]
REAC	REAC:R-HSA-5663205	Infectious disease	0.00883331	1	Infectious disease	1051	69	19	10777	0.275362	0.018078	query_1	['REAC:R-HSA-1643685']	['RPS3A', 'RPL13A', 'RPL3', 'JUN', 'RPL10', 'RPL21', 'RPL37A', 'RPS2', 'RPS29', 'RPS11', 'RPL34', 'RPS16', 'CEBPD', 'RPS4X', 'RPS12', 'RPL30', 'RPL22', 'HLA-E', 'RPS21']	[['REAC'], ['REAC'], ['REAC'], ['REAC'], ['REAC'], ['REAC'], ['REAC'], ['REAC'], ['REAC'], ['REAC'], ['REAC'], ['REAC'], ['REAC'], ['REAC'], ['REAC'], ['REAC'], ['REAC'], ['REAC'], ['REAC']]
GO:BP	GO:0050678	regulation of epithelial cell proliferation	0.00914817	1	"Any process that modulates the frequency, rate or extent of epithelial cell proliferation." [GOC:ai]	373	89	10	21128	0.11236	0.0268097	query_1	['GO:0042127', 'GO:0050673']	['CXCL12', 'SPARC', 'NR4A1', 'HES1', 'JUN', 'DUSP10', 'ZFP36', 'ID1', 'TGFB2', 'PTPRK']	[['IEA'], ['IDA'], ['IMP', 'ISS', 'IEA'], ['IEA'], ['IEA'], ['ISS', 'IEA'], ['IMP'], ['IEA'], ['IDA', 'IMP'], ['IDA']]
GO:BP	GO:0061061	muscle structure development	0.00951985	1	"The progression of a muscle structure over time, from its formation to its mature state. Muscle structures are contractile cells, tissues or organs that are found in multicellular organisms." [GOC:dph]	663	89	13	21128	0.146067	0.0196078	query_1	['GO:0048856']	['FOS', 'EGR1', 'TPM1', 'CRYAB', 'NR4A1', 'HES1', 'MAFF', 'ATF3', 'EGR2', 'COL11A1', 'TGFB2', 'SOX4', 'SGCD']	[['IEA'], ['IEA'], ['IMP'], ['IEA'], ['IEA'], ['ISS', 'IEA'], ['IEA'], ['IEA'], ['ISS', 'IEA'], ['IEA'], ['ISS'], ['IDA', 'IEA'], ['TAS', 'IEA']]
GO:BP	GO:0031323	regulation of cellular metabolic process	0.00963378	1	"Any process that modulates the frequency, rate or extent of the chemical reactions and pathways by which individual cells transform chemical substances." [GOC:mah]	5653	89	44	21128	0.494382	0.00778348	query_1	['GO:0019222', 'GO:0044237', 'GO:0050794']	['CYR61', 'FOS', 'EGR1', 'EEF1A1', 'CRYAB', 'RPL13A', 'IER2', 'NR4A1', 'ANXA1', 'HES1', 'JUN', 'RPL10', 'MYADM', 'DNAJC1', 'GADD45B', 'FOSB', 'MAFF', 'LIMCH1', 'CEBPD', 'IRF1', 'RPS4X', 'JUNB', 'ATF3', 'ID4', 'PPP1R15A', 'ASCL1', 'DUSP10', 'PXYLP1', 'ZFP36', 'WWC1', 'EGR2', 'MCL1', 'ID1', 'TGFB2', 'SOX4', 'CCNL1', 'PTPRK', 'ANXA2', 'SVIP', 'PCGF5', 'ITGA2', 'TAGLN3', 'PUM3', 'ASPH']	[['IDA', 'IEA'], ['IDA', 'IMP', 'IGI', 'ISS', 'IBA', 'TAS', 'IC', 'IEA'], ['IDA', 'IMP', 'IGI', 'ISS', 'IBA', 'IEA'], ['IDA', 'NAS'], ['IDA', 'IEA'], ['IDA', 'IMP', 'IBA', 'IEA'], ['IDA'], ['IDA', 'IBA', 'IEA'], ['IBA'], ['IDA', 'ISS', 'IBA', 'IEA'], ['IDA', 'IMP', 'ISS', 'IBA', 'IC', 'IEA'], ['IMP', 'IEA'], ['IMP'], ['IEA'], ['IEA'], ['IBA', 'TAS', 'IEA'], ['IDA', 'IBA', 'IC', 'IEA'], ['IMP'], […
GO:BP	GO:0048468	cell development	0.00963579	1	"The process whose specific outcome is the progression of the cell over time, from its formation to the mature structure. Cell development does not include the steps involved in committing a cell to a specific fate." [GOC:go_curators]	2728	89	28	21128	0.314607	0.0102639	query_1	['GO:0030154', 'GO:0048856', 'GO:0048869']	['FOS', 'EGR1', 'CXCL12', 'TPM1', 'ANXA1', 'HES1', 'JUN', 'MYADM', 'CEBPD', 'IRF1', 'JUNB', 'ID4', 'ASCL1', 'NFKBIZ', 'DUSP10', 'PLPPR4', 'CNN2', 'TSPAN2', 'ZFP36', 'EGR2', 'ID1', 'COL11A1', 'TGFB2', 'SOX4', 'ANXA2', 'SGCD', 'ITGB8', 'PLP1']	[['IEA'], ['IEA'], ['IBA', 'IEA'], ['IMP'], ['IDA', 'ISS', 'IBA', 'IEA'], ['IMP', 'ISS', 'IBA', 'IEA'], ['IEA'], ['IMP'], ['IEA'], ['ISS', 'IEA'], ['IC', 'IEA'], ['IEA'], ['ISS', 'IBA', 'IEA'], ['ISS', 'IEA'], ['IMP', 'IEA'], ['IBA', 'IEA'], ['IEA'], ['IEA'], ['IDA', 'IEA'], ['ISS', 'IEA'], ['IEA'], ['IEA'], ['ISS'], ['ISS', 'IEA'], ['IDA', 'IEA'], ['IEA'], ['IEA'], ['IBA', 'IEA']]
GO:BP	GO:0030155	regulation of cell adhesion	0.010372	1	"Any process that modulates the frequency, rate or extent of attachment of a cell to another cell or to the extracellular matrix." [GOC:mah]	777	89	14	21128	0.157303	0.018018	query_1	['GO:0007155', 'GO:0050794']	['CYR61', 'CXCL12', 'TPM1', 'ANXA1', 'HES1', 'MYADM', 'LIMCH1', 'IRF1', 'NFKBIZ', 'DUSP10', 'TGFB2', 'SOX4', 'HLA-E', 'ITGA2']	[['IEA'], ['IDA'], ['ISS'], ['IDA', 'IBA'], ['IEA'], ['IDA', 'IMP', 'IBA'], ['IMP', 'IBA'], ['ISS', 'IEA'], ['ISS', 'IEA'], ['IMP'], ['IDA'], ['ISS', 'IEA'], ['IDA'], ['IEA']]
GO:BP	GO:0008219	cell death	0.0107442	1	"Any biological process that results in permanent cessation of all vital functions of a cell. A cell should be considered dead when any one of the following molecular or morphological criteria is met: (1) the cell has lost the integrity of its plasma membrane; (2) the cell, including its nucleus, has undergone complete fragmentation into discrete bodies (frequently referred to as apoptotic bodies…	2113	89	24	21128	0.269663	0.0113583	query_1	['GO:0009987']	['CYR61', 'FOS', 'EGR1', 'CXCL12', 'CRYAB', 'RPS3A', 'NR4A1', 'ANXA1', 'WNT16', 'JUN', 'RPL10', 'GADD45B', 'IRF1', 'TNFRSF12A', 'RHOB', 'ATF3', 'PPP1R15A', 'ASCL1', 'ZFP36', 'MCL1', 'ID1', 'TGFB2', 'SOX4', 'CCNL1']	[['IBA', 'IEA'], ['ISS', 'IEA'], ['ISS', 'IEA'], ['IDA'], ['IDA', 'IMP', 'IBA', 'IEA'], ['IMP'], ['IEA'], ['IBA', 'TAS', 'IEA'], ['IMP'], ['IMP', 'IEA'], ['IMP'], ['IDA', 'IEA'], ['IDA', 'IEA'], ['IDA', 'IMP', 'IBA', 'IEA'], ['IMP', 'ISS', 'TAS', 'IEA'], ['IMP'], ['TAS', 'IEA'], ['IMP', 'IEA'], ['IMP'], ['IDA', 'IMP', 'IGI', 'IBA', 'IEA'], ['IEA'], ['IDA', 'ISS'], ['IMP', 'ISS', 'IEA'], ['IC']]
GO:BP	GO:0080090	regulation of primary metabolic process	0.0109758	1	"Any process that modulates the frequency, rate or extent of the chemical reactions and pathways within a cell or an organism involving those compounds formed as a part of the normal anabolic and catabolic processes. These processes take place in most, if not all, cells of the organism." [PMID:19211694]	5882	89	45	21128	0.505618	0.00765046	query_1	['GO:0019222', 'GO:0044238']	['CYR61', 'FOS', 'EGR1', 'EEF1A1', 'CRYAB', 'RPL13A', 'IER2', 'NR4A1', 'ANXA1', 'HES1', 'JUN', 'RPL10', 'RPS2', 'MYADM', 'DNAJC1', 'GADD45B', 'FOSB', 'MAFF', 'LIMCH1', 'CEBPD', 'IRF1', 'RPS4X', 'JUNB', 'ATF3', 'ID4', 'PPP1R15A', 'ASCL1', 'DUSP10', 'PXYLP1', 'ZFP36', 'WWC1', 'EGR2', 'ID1', 'TGFB2', 'SOX4', 'CCNL1', 'PTPRK', 'ANXA2', 'SVIP', 'ARRDC4', 'PCGF5', 'ITGA2', 'TAGLN3', 'PUM3', 'ASPH']	[['IDA', 'IEA'], ['IDA', 'IMP', 'IGI', 'ISS', 'IBA', 'TAS', 'IC', 'IEA'], ['IDA', 'IMP', 'IGI', 'ISS', 'IBA', 'IEA'], ['NAS'], ['IDA', 'IEA'], ['IDA', 'IMP', 'IBA', 'IEA'], ['IDA'], ['IDA', 'IBA', 'IEA'], ['IBA'], ['IDA', 'ISS', 'IBA', 'IEA'], ['IDA', 'IMP', 'ISS', 'IBA', 'IC', 'IEA'], ['IMP', 'IEA'], ['IDA'], ['IMP'], ['TAS', 'IEA'], ['IEA'], ['IBA', 'TAS', 'IEA'], ['IDA', 'IBA', 'IC', 'IEA'], […
GO:BP	GO:0009628	response to abiotic stimulus	0.0113105	1	"Any process that results in a change in state or activity of a cell or an organism (in terms of movement, secretion, enzyme production, gene expression, etc.) as a result of an abiotic (not derived from living organisms) stimulus." [GOC:hb]	1141	89	17	21128	0.191011	0.0148992	query_1	['GO:0050896']	['FOS', 'EGR1', 'CXCL12', 'CRYAB', 'NR4A1', 'ANXA1', 'JUN', 'FOSB', 'IRF1', 'RHOB', 'MT-CO1', 'ASCL1', 'CNN2', 'COL11A1', 'TGFB2', 'PTPRK', 'ITGA2']	[['IEA'], ['ISS', 'IEA'], ['IEA'], ['IMP', 'IBA', 'IEA'], ['IEA'], ['IBA'], ['IEA'], ['IEA'], ['IEP'], ['IDA'], ['IEA'], ['IEA'], ['IDA'], ['IMP'], ['IMP'], ['IDA'], ['IEA']]
GO:BP	GO:0048709	oligodendrocyte differentiation	0.0115576	1	"The process in which a relatively unspecialized cell acquires the specialized features of an oligodendrocyte. An oligodendrocyte is a type of glial cell involved in myelinating the axons of neurons in the central nervous system." [GOC:vp, PMID:15139015]	103	89	6	21128	0.0674157	0.0582524	query_1	['GO:0007417', 'GO:0010001']	['HES1', 'ID4', 'ASCL1', 'DUSP10', 'TSPAN2', 'PLP1']	[['ISS', 'IEA'], ['IEA'], ['IEA'], ['IEA'], ['IEA'], ['IBA', 'IEA']]
GO:BP	GO:0071363	cellular response to growth factor stimulus	0.0115638	1	"Any process that results in a change in state or activity of a cell (in terms of movement, secretion, enzyme production, gene expression, etc.) as a result of a growth factor stimulus." [GOC:mah]	675	89	13	21128	0.146067	0.0192593	query_1	['GO:0070848', 'GO:0071495']	['CYR61', 'FOS', 'EGR1', 'EEF1A1', 'NR4A1', 'ANXA1', 'HES1', 'JUN', 'ZFP36', 'ID1', 'TGFB2', 'PTPRK', 'ITGB8']	[['IGI'], ['IDA', 'IEA'], ['IEA'], ['IDA'], ['IMP'], ['IDA', 'IBA'], ['IEA'], ['IDA'], ['IDA', 'IEA'], ['TAS', 'IEA'], ['IDA', 'IBA'], ['IDA'], ['IEA']]
GO:BP	GO:0010468	regulation of gene expression	0.011883	1	"Any process that modulates the frequency, rate or extent of gene expression. Gene expression is the process in which a gene's coding sequence is converted into a mature gene product (protein or RNA)." [GOC:txnOH-2018]	5494	89	43	21128	0.483146	0.00782672	query_1	['GO:0010467', 'GO:0060255']	['CYR61', 'FOS', 'EGR1', 'CRYAB', 'RPL13A', 'IER2', 'NR4A1', 'ANXA1', 'HES1', 'WNT16', 'JUN', 'RPL10', 'MYADM', 'DNAJC1', 'FOSB', 'MAFF', 'CEBPD', 'IRF1', 'RPS4X', 'JUNB', 'ATF3', 'ID4', 'PPP1R15A', 'ASCL1', 'NFKBIZ', 'CNN2', 'ZFP36', 'WWC1', 'EGR2', 'ID1', 'TGFB2', 'SOX4', 'HLA-E', 'CCNL1', 'PTPRK', 'ANXA2', 'PCGF5', 'ITGB8', 'ITGA2', 'TAGLN3', 'PLP1', 'PUM3', 'ASPH']	[['IDA'], ['IDA', 'IMP', 'IGI', 'ISS', 'IBA', 'TAS', 'IC', 'IEA'], ['IDA', 'IMP', 'IGI', 'ISS', 'IBA', 'IEA'], ['IDA', 'IEA'], ['IDA', 'IMP', 'IBA', 'IEA'], ['IDA'], ['IDA', 'IBA', 'IEA'], ['IDA', 'IMP', 'ISS', 'IBA', 'IEA'], ['IDA', 'ISS', 'IBA', 'IEA'], ['IMP'], ['IDA', 'IMP', 'ISS', 'IBA', 'IC', 'IEA'], ['IMP', 'IEA'], ['IMP'], ['IEA'], ['IBA', 'TAS', 'IEA'], ['IDA', 'IBA', 'IC', 'IEA'], ['IBA…
GO:BP	GO:0010631	epithelial cell migration	0.0119717	1	"The orderly movement of an epithelial cell from one site to another, often during the development of a multicellular organism." [GOC:ascb_2009, GOC:BHF, GOC:dph, GOC:tb]	301	89	9	21128	0.101124	0.0299003	query_1	['GO:0001667', 'GO:0090132']	['SPARC', 'NR4A1', 'ANXA1', 'JUN', 'RHOB', 'DUSP10', 'ID1', 'TGFB2', 'ITGA2']	[['IDA'], ['IDA', 'IMP'], ['IDA', 'IBA'], ['IEA'], ['IMP'], ['ISS', 'IEA'], ['TAS'], ['IDA'], ['IEA']]
GO:BP	GO:0019222	regulation of metabolic process	0.0120223	1	"Any process that modulates the frequency, rate or extent of the chemical reactions and pathways within a cell or an organism." [GOC:go_curators]	7386	89	52	21128	0.58427	0.00704035	query_1	['GO:0008152', 'GO:0050789']	['CYR61', 'FOS', 'EGR1', 'EEF1A1', 'CRYAB', 'RPL13A', 'IER2', 'NR4A1', 'ANXA1', 'HES1', 'WNT16', 'JUN', 'RPL10', 'RPS2', 'MYADM', 'DNAJC1', 'GADD45B', 'FOSB', 'MAFF', 'LIMCH1', 'CEBPD', 'IRF1', 'RPS4X', 'JUNB', 'ATF3', 'ID4', 'PPP1R15A', 'ASCL1', 'NFKBIZ', 'DUSP10', 'PXYLP1', 'CNN2', 'ZFP36', 'WWC1', 'EGR2', 'MCL1', 'ID1', 'TGFB2', 'SOX4', 'HLA-E', 'CCNL1', 'PTPRK', 'ANXA2', 'SVIP', 'ARRDC4', 'PC…	[['IDA', 'IEA'], ['IDA', 'IMP', 'IGI', 'ISS', 'IBA', 'TAS', 'IC', 'IEA'], ['IDA', 'IMP', 'IGI', 'ISS', 'IBA', 'IEA'], ['IDA', 'NAS'], ['IDA', 'IEA'], ['IDA', 'IMP', 'IBA', 'IEA'], ['IDA'], ['IDA', 'IBA', 'IEA'], ['IDA', 'IMP', 'ISS', 'IBA', 'IEA'], ['IDA', 'ISS', 'IBA', 'IEA'], ['IMP'], ['IDA', 'IMP', 'ISS', 'IBA', 'IC', 'IEA'], ['IMP', 'IEA'], ['IDA'], ['IMP'], ['TAS', 'IEA'], ['IEA'], ['IBA', '…
GO:BP	GO:0031325	positive regulation of cellular metabolic process	0.0124185	1	"Any process that activates or increases the frequency, rate or extent of the chemical reactions and pathways by which individual cells transform chemical substances." [GOC:mah]	3097	89	30	21128	0.337079	0.00968679	query_1	['GO:0009893', 'GO:0031323', 'GO:0044237', 'GO:0048522']	['CYR61', 'FOS', 'EGR1', 'IER2', 'NR4A1', 'ANXA1', 'HES1', 'JUN', 'FOSB', 'MAFF', 'LIMCH1', 'CEBPD', 'IRF1', 'RPS4X', 'JUNB', 'ATF3', 'ID4', 'PPP1R15A', 'ASCL1', 'PXYLP1', 'ZFP36', 'WWC1', 'EGR2', 'TGFB2', 'SOX4', 'ANXA2', 'SVIP', 'PCGF5', 'ITGA2', 'ASPH']	[['IDA', 'IEA'], ['IDA', 'IMP', 'IGI', 'ISS', 'IEA'], ['IDA', 'IMP', 'IGI', 'ISS', 'IEA'], ['IDA'], ['IDA', 'IEA'], ['IBA'], ['ISS', 'IEA'], ['IDA', 'IMP', 'ISS', 'IC', 'IEA'], ['IEA'], ['IDA'], ['IMP'], ['IEA'], ['IDA', 'IMP', 'ISS', 'IEA'], ['IMP'], ['IDA', 'IEA'], ['IDA', 'ISS', 'IC', 'IEA'], ['IEA'], ['IDA', 'IBA', 'TAS', 'IC'], ['IDA', 'IBA', 'IEA'], ['IMP'], ['IDA', 'IMP', 'ISS', 'IEA'], ['…
GO:BP	GO:0006950	response to stress	0.0127835	1	"Any process that results in a change in state or activity of a cell or an organism (in terms of movement, secretion, enzyme production, gene expression, etc.) as a result of a disturbance in organismal or cellular homeostasis, usually, but not necessarily, exogenous (e.g. temperature, humidity, ionizing radiation)." [GOC:mah]	3980	89	35	21128	0.393258	0.00879397	query_1	['GO:0050896']	['CYR61', 'FOS', 'EGR1', 'CXCL12', 'TPM1', 'CRYAB', 'RPL13A', 'ANXA1', 'WNT16', 'JUN', 'GADD45B', 'CEBPD', 'IRF1', 'TNFRSF12A', 'RHOB', 'JUNB', 'ATF3', 'MT-CO1', 'PPP1R15A', 'NFKBIZ', 'DUSP10', 'RPL30', 'CNN2', 'TSPAN2', 'ZFP36', 'MCL1', 'TGFB2', 'SOX4', 'HLA-E', 'PTPRK', 'ANXA2', 'SVIP', 'ITGA2', 'COL5A1', 'PLP1']	[['IDA'], ['IDA', 'IMP', 'TAS', 'IC', 'IEA'], ['ISS', 'IEA'], ['IDA', 'IEA'], ['IEP', 'ISS'], ['IBA', 'IEA'], ['IDA', 'IEA'], ['IDA', 'ISS', 'IBA', 'TAS', 'IEA'], ['IMP'], ['IMP', 'IC', 'IEA'], ['IDA'], ['IC'], ['IDA', 'ISS', 'TAS', 'IEA'], ['IDA'], ['IDA'], ['IC'], ['IDA', 'TAS', 'IEA'], ['IEA'], ['IDA', 'IBA', 'TAS', 'IC'], ['IMP', 'IEA'], ['IDA', 'IBA', 'NAS', 'IEA'], ['IDA'], ['IEA'], ['IEA']…
GO:BP	GO:0009719	response to endogenous stimulus	0.0128252	1	"Any process that results in a change in state or activity of a cell or an organism (in terms of movement, secretion, enzyme production, gene expression, etc.) as a result of a stimulus arising within the organism." [GOC:sm]	1692	89	21	21128	0.235955	0.0124113	query_1	['GO:0050896']	['CYR61', 'FOS', 'EGR1', 'CXCL12', 'FBXO32', 'EEF1A1', 'IER2', 'NR4A1', 'ANXA1', 'HES1', 'JUN', 'FOSB', 'ASCL1', 'CKB', 'ZFP36', 'EGR2', 'ID1', 'TGFB2', 'PTPRK', 'ITGB8', 'ITGA2']	[['IGI'], ['IDA', 'IEA'], ['ISS', 'IEA'], ['IEA'], ['IEA'], ['IDA'], ['ISS', 'IEA'], ['IMP', 'ISS', 'IBA', 'IEA'], ['IDA', 'IBA', 'IEA'], ['IEA'], ['IDA', 'IEA'], ['IEA'], ['IEA'], ['IEA'], ['IDA', 'IEA'], ['IEA'], ['TAS', 'IEA'], ['IDA', 'IBA'], ['IDA'], ['IEA'], ['IEA']]
GO:BP	GO:0090132	epithelium migration	0.0129714	1	"The process in which the population of cells that make up an epithelium undergo directed movement." [GOC:ascb_2009, GOC:dph, GOC:tb]	304	89	9	21128	0.101124	0.0296053	query_1	['GO:0090130']	['SPARC', 'NR4A1', 'ANXA1', 'JUN', 'RHOB', 'DUSP10', 'ID1', 'TGFB2', 'ITGA2']	[['IDA'], ['IDA', 'IMP'], ['IDA', 'IBA'], ['IEA'], ['IMP'], ['ISS', 'IEA'], ['TAS'], ['IDA'], ['IEA']]
GO:CC	GO:0005667	transcription regulator complex	0.0134758	1	"A protein complex that is capable of associating with DNA by direct binding, or via other DNA-binding proteins or complexes, and regulating transcription." [GOC:jl]	516	89	10	22112	0.11236	0.0193798	query_1	['GO:0032991']	['FOS', 'NR4A1', 'JUN', 'MAFF', 'CEBPD', 'JUNB', 'ATF3', 'ASCL1', 'SOX4', 'ANXA2']	[['IDA', 'IPI', 'IMP', 'IEA'], ['IBA', 'IEA'], ['IDA', 'IPI', 'IMP', 'IBA', 'IEA'], ['IPI'], ['IPI', 'IC'], ['IDA', 'IPI', 'IBA'], ['IDA', 'IPI'], ['IBA'], ['IEA'], ['IC', 'IEA']]
GO:BP	GO:0051171	regulation of nitrogen compound metabolic process	0.0137163	1	"Any process that modulates the frequency, rate or extent of the chemical reactions and pathways involving nitrogen or nitrogenous compounds." [GOC:ai, GOC:tb]	5724	89	44	21128	0.494382	0.00768693	query_1	['GO:0006807', 'GO:0019222']	['CYR61', 'FOS', 'EGR1', 'EEF1A1', 'CRYAB', 'RPL13A', 'IER2', 'NR4A1', 'HES1', 'JUN', 'RPL10', 'RPS2', 'MYADM', 'DNAJC1', 'GADD45B', 'FOSB', 'MAFF', 'LIMCH1', 'CEBPD', 'IRF1', 'RPS4X', 'JUNB', 'ATF3', 'ID4', 'PPP1R15A', 'ASCL1', 'DUSP10', 'PXYLP1', 'ZFP36', 'WWC1', 'EGR2', 'ID1', 'TGFB2', 'SOX4', 'CCNL1', 'PTPRK', 'ANXA2', 'SVIP', 'ARRDC4', 'PCGF5', 'ITGA2', 'TAGLN3', 'PUM3', 'ASPH']	[['IDA', 'IEA'], ['IDA', 'IMP', 'IGI', 'ISS', 'IBA', 'TAS', 'IC', 'IEA'], ['IDA', 'IMP', 'IGI', 'ISS', 'IBA', 'IEA'], ['NAS'], ['IDA', 'IEA'], ['IDA', 'IMP', 'IBA', 'IEA'], ['IDA'], ['IDA', 'IBA', 'IEA'], ['IDA', 'ISS', 'IBA', 'IEA'], ['IDA', 'IMP', 'ISS', 'IBA', 'IC', 'IEA'], ['IMP', 'IEA'], ['IDA'], ['IMP'], ['TAS', 'IEA'], ['IEA'], ['IBA', 'TAS', 'IEA'], ['IDA', 'IBA', 'IC', 'IEA'], ['IMP'], […
GO:BP	GO:0040012	regulation of locomotion	0.0137989	1	"Any process that modulates the frequency, rate or extent of locomotion of a cell or organism." [GOC:ems]	1033	89	16	21128	0.179775	0.0154889	query_1	['GO:0040011', 'GO:0050789']	['CYR61', 'CXCL12', 'TPM1', 'SPARC', 'AMOTL2', 'ANXA1', 'JUN', 'MYADM', 'LIMCH1', 'RHOB', 'DUSP10', 'CNN2', 'TGFB2', 'PTPRK', 'ITGA2', 'PLP1']	[['IDA', 'IEA'], ['IDA', 'IBA', 'IEA'], ['IMP', 'ISS'], ['IDA'], ['IBA'], ['IDA', 'ISS', 'IBA', 'IEA'], ['IEA'], ['IMP'], ['IMP'], ['IDA', 'IMP', 'IGI'], ['ISS', 'NAS', 'IEA'], ['IEA'], ['IDA'], ['IDA'], ['IEA'], ['IEA']]
GO:CC	GO:0043229	intracellular organelle	0.0141063	1	"Organized structure of distinctive morphology and function, occurring within the cell. Includes the nucleus, mitochondria, plastids, vacuoles, vesicles, ribosomes and the cytoskeleton. Excludes the plasma membrane." [GOC:go_curators]	15991	89	80	22112	0.898876	0.00500281	query_1	['GO:0005622', 'GO:0043226']	['CYR61', 'FOS', 'EGR1', 'CXCL12', 'TPM1', 'SPARC', 'FBXO32', 'EEF1A1', 'CRYAB', 'RPS3A', 'RPL13A', 'RPL3', 'IER2', 'NR4A1', 'AMOTL2', 'ANXA1', 'HES1', 'JUN', 'TTC3', 'RPL10', 'RPL21', 'RPL37A', 'RPS2', 'RPS29', 'RPS11', 'TAGLN2', 'MYADM', 'DNAJC1', 'GADD45B', 'FOSB', 'RPL34', 'MAFF', 'LIMCH1', 'RPS16', 'CEBPD', 'IRF1', 'RHOB', 'RPS4X', 'JUNB', 'RPS12', 'ATF3', 'MT-CO1', 'ID4', 'PPP1R15A', 'ASCL1…	[['TAS'], ['IDA', 'IPI', 'IMP', 'ISA', 'IBA', 'TAS', 'IC', 'IEA'], ['IDA', 'ISS', 'ISA', 'TAS', 'IEA'], ['IEA'], ['IDA', 'IBA', 'TAS', 'IEA'], ['IDA', 'TAS'], ['IDA', 'IBA', 'IEA'], ['IDA', 'HDA', 'TAS', 'NAS', 'IEA'], ['IDA', 'TAS', 'IEA'], ['IDA', 'HDA', 'ISS', 'TAS', 'IC', 'IEA'], ['IDA', 'IPI', 'HDA', 'IBA', 'TAS', 'IEA'], ['IDA', 'HDA', 'IBA', 'TAS', 'IEA'], ['IDA', 'IEA'], ['IDA', 'ISS', 'I…
GO:BP	GO:0010001	glial cell differentiation	0.0142055	1	"The process in which a relatively unspecialized cell acquires the specialized features of a glial cell." [GOC:go_curators, GOC:mtg_sensu]	231	89	8	21128	0.0898876	0.034632	query_1	['GO:0030154', 'GO:0042063']	['HES1', 'ID4', 'ASCL1', 'DUSP10', 'TSPAN2', 'EGR2', 'SOX4', 'PLP1']	[['ISS', 'IEA'], ['IEA'], ['IEA'], ['IEA'], ['IEA'], ['ISS', 'IEA'], ['ISS', 'IEA'], ['IBA', 'IEA']]
GO:BP	GO:0045595	regulation of cell differentiation	0.0149207	1	"Any process that modulates the frequency, rate or extent of cell differentiation, the process in which relatively unspecialized cells acquire specialized structural and functional features." [GOC:go_curators]	1567	89	20	21128	0.224719	0.0127632	query_1	['GO:0030154', 'GO:0050793', 'GO:0050794']	['CYR61', 'FOS', 'CXCL12', 'ANXA1', 'HES1', 'MAFF', 'CEBPD', 'IRF1', 'JUNB', 'ID4', 'ASCL1', 'NFKBIZ', 'DUSP10', 'ZFP36', 'EGR2', 'ID1', 'TGFB2', 'SOX4', 'ANXA2', 'COL5A1']	[['IDA', 'IEA'], ['IEA'], ['IEA'], ['IDA', 'IBA'], ['IMP', 'ISS', 'IBA', 'IEA'], ['IBA', 'IEA'], ['IBA', 'IEA'], ['ISS', 'IEA'], ['IC', 'IEA'], ['IEA'], ['IDA', 'ISS', 'IBA', 'IEA'], ['ISS', 'IEA'], ['IMP', 'IEA'], ['IDA', 'IMP', 'ISS', 'IEA'], ['ISS', 'IEA'], ['IEA'], ['IDA', 'ISS'], ['IDA', 'ISS', 'IEA'], ['IEA'], ['IDA']]
GO:BP	GO:0090130	tissue migration	0.0151874	1	"The process in which the population of cells that make up a tissue undergo directed movement." [GOC:ascb_2009, GOC:dph, GOC:tb]	310	89	9	21128	0.101124	0.0290323	query_1	['GO:0032501']	['SPARC', 'NR4A1', 'ANXA1', 'JUN', 'RHOB', 'DUSP10', 'ID1', 'TGFB2', 'ITGA2']	[['IDA'], ['IDA', 'IMP'], ['IDA', 'IBA'], ['IEA'], ['IMP'], ['ISS', 'IEA'], ['TAS'], ['IDA'], ['IEA']]
GO:MF	GO:0050839	cell adhesion molecule binding	0.0159515	1	"Binding to a cell adhesion molecule." [GOC:ai]	561	88	11	20171	0.125	0.0196078	query_1	['GO:0005515']	['CYR61', 'CXCL12', 'ANXA1', 'RPS2', 'TAGLN2', 'RPL34', 'CNN2', 'ANXA2', 'ITGB8', 'ITGA2', 'COL5A1']	[['IBA', 'IEA'], ['IDA'], ['HDA'], ['HDA'], ['HDA'], ['HDA'], ['HDA'], ['HDA'], ['IBA'], ['IMP', 'IBA', 'IEA'], ['NAS']]
GO:BP	GO:0007507	heart development	0.0160276	1	"The process whose specific outcome is the progression of the heart over time, from its formation to the mature structure. The heart is a hollow, muscular organ, which, by contracting rhythmically, keeps up the circulation of the blood." [GOC:jid, UBERON:0000948]	590	89	12	21128	0.134831	0.020339	query_1	['GO:0048513', 'GO:0072359']	['CYR61', 'TPM1', 'HES1', 'WNT16', 'JUN', 'ASCL1', 'COL11A1', 'TGFB2', 'SOX4', 'SGCD', 'PCSK5', 'COL5A1']	[['IEA'], ['IMP'], ['ISS', 'IEA'], ['IEA'], ['IEA'], ['IEA'], ['IEA'], ['IDA', 'ISS'], ['ISS', 'IEA'], ['IBA', 'IEA'], ['ISS', 'IEA'], ['IEA']]
GO:BP	GO:2000112	regulation of cellular macromolecule biosynthetic process	0.0165259	1	"Any process that modulates the frequency, rate or extent of cellular macromolecule biosynthetic process." [GOC:obol]	492	89	11	21128	0.123596	0.0223577	query_1	['GO:0010556', 'GO:0031326', 'GO:0034645']	['RPL13A', 'RPL10', 'DNAJC1', 'RPS4X', 'PPP1R15A', 'PXYLP1', 'ZFP36', 'SOX4', 'SVIP', 'ITGA2', 'PUM3']	[['IDA', 'IMP', 'IBA', 'IEA'], ['IMP', 'IEA'], ['IEA'], ['IMP'], ['IDA', 'TAS', 'IC', 'IEA'], ['IMP'], ['IDA', 'IMP', 'ISS', 'IEA'], ['IMP'], ['IMP'], ['IEA'], ['IBA']]
GO:BP	GO:0003205	cardiac chamber development	0.0168233	1	"The progression of a cardiac chamber over time, from its formation to the mature structure. A cardiac chamber is an enclosed cavity within the heart." [GOC:mtg_heart]	168	89	7	21128	0.0786517	0.0416667	query_1	['GO:0007507', 'GO:0048856']	['CYR61', 'TPM1', 'HES1', 'COL11A1', 'TGFB2', 'SOX4', 'PCSK5']	[['IEA'], ['IMP'], ['ISS', 'IEA'], ['IEA'], ['ISS'], ['ISS', 'IEA'], ['IEA']]
GO:MF	GO:0005515	protein binding	0.016873	1	"Binding to a protein." [GOC:go_curators]	14778	88	80	20171	0.909091	0.00541345	query_1	['GO:0005488']	['CYR61', 'FOS', 'EGR1', 'CXCL12', 'TPM1', 'SPARC', 'FBXO32', 'EEF1A1', 'CRYAB', 'RPS3A', 'RPL3', 'IER2', 'NR4A1', 'AMOTL2', 'ANXA1', 'HES1', 'WNT16', 'JUN', 'TTC3', 'RPL10', 'RPL21', 'RPL37A', 'RPS2', 'RPS11', 'TAGLN2', 'MYADM', 'DNAJC1', 'GADD45B', 'FOSB', 'RPL34', 'MAFF', 'LIMCH1', 'RPS16', 'CEBPD', 'IRF1', 'TNFRSF12A', 'RHOB', 'RPS4X', 'JUNB', 'RPS12', 'ATF3', 'MT-CO1', 'ID4', 'PPP1R15A', 'AS…	[['IPI', 'IBA', 'IEA'], ['IPI'], ['IPI'], ['IDA', 'IPI', 'IMP', 'IBA', 'TAS', 'IEA'], ['IPI', 'ISS', 'IBA', 'TAS', 'IEA'], ['IPI', 'IEA'], ['IPI'], ['IPI'], ['IPI', 'IBA', 'IEA'], ['IPI'], ['IPI'], ['IPI'], ['IPI', 'ISS', 'IBA', 'IEA'], ['IPI'], ['IPI', 'HDA', 'TAS'], ['IPI', 'ISS', 'IEA'], ['IBA', 'IEA'], ['IPI'], ['IPI', 'IEA'], ['IPI'], ['IPI'], ['IPI'], ['IPI', 'HDA'], ['IPI'], ['IPI', 'HDA',…
TF	TF:M00803_1	Factor: E2F; motif: GGCGSG; match class: 1	0.0178191	1	Factor: E2F; motif: GGCGSG; match class: 1	10475	89	67	20012	0.752809	0.00639618	query_1	['TF:M00803']	['CYR61', 'FOS', 'EGR1', 'CXCL12', 'TPM1', 'FBXO32', 'EEF1A1', 'RPS3A', 'RPL13A', 'RPL3', 'IER2', 'NR4A1', 'AMOTL2', 'HES1', 'JUN', 'TTC3', 'RPL21', 'RPL37A', 'RPS29', 'RPS11', 'MYADM', 'DNAJC1', 'GADD45B', 'FOSB', 'MAFF', 'LIMCH1', 'CEBPD', 'IRF1', 'TNFRSF12A', 'RHOB', 'RPS4X', 'JUNB', 'ID4', 'PPP1R15A', 'ASCL1', 'ADAM33', 'P3H2', 'NFKBIZ', 'DUSP10', 'RPL30', 'PXYLP1', 'CNN2', 'CKB', 'TSPAN2', '…	[['TF'], ['TF'], ['TF'], ['TF'], ['TF'], ['TF'], ['TF'], ['TF'], ['TF'], ['TF'], ['TF'], ['TF'], ['TF'], ['TF'], ['TF'], ['TF'], ['TF'], ['TF'], ['TF'], ['TF'], ['TF'], ['TF'], ['TF'], ['TF'], ['TF'], ['TF'], ['TF'], ['TF'], ['TF'], ['TF'], ['TF'], ['TF'], ['TF'], ['TF'], ['TF'], ['TF'], ['TF'], ['TF'], ['TF'], ['TF'], ['TF'], ['TF'], ['TF'], ['TF'], ['TF'], ['TF'], ['TF'], ['TF'], ['TF'], ['TF']…
WP	WP:WP4919	Neuroinflammation	0.0181449	1	Neuroinflammation	13	63	3	7899	0.047619	0.230769	query_1	['WP:000000']	['FOS', 'JUN', 'MT-CO1']	[['WP'], ['WP'], ['WP']]
GO:CC	GO:0062023	collagen-containing extracellular matrix	0.0181753	1	"An extracellular matrix consisting mainly of proteins (especially collagen) and glycosaminoglycans (mostly as proteoglycans) that provides not only essential physical scaffolding for the cellular constituents but can also initiate crucial biochemical and biomechanical cues required for tissue morphogenesis, differentiation and homeostasis. The components are secreted by cells in the vicinity and…	429	89	9	22112	0.101124	0.020979	query_1	['GO:0031012']	['CYR61', 'CXCL12', 'SPARC', 'ANXA1', 'P3H2', 'COL11A1', 'TGFB2', 'ANXA2', 'COL5A1']	[['HDA'], ['HDA'], ['HDA', 'IEA'], ['HDA'], ['ISS', 'IEA'], ['IDA', 'HDA', 'IBA', 'NAS', 'IC', 'IEA'], ['IDA'], ['HDA', 'ISS', 'IEA'], ['IMP', 'HDA', 'IBA', 'TAS', 'IC', 'IEA']]
GO:BP	GO:0002521	leukocyte differentiation	0.018671	1	"The process in which a relatively unspecialized hemopoietic precursor cell acquires the specialized features of a leukocyte. A leukocyte is an achromatic cell of the myeloid or lymphoid lineages capable of ameboid movement, found in blood or other tissue." [CL:0000738, GOC:add, PMID:16551264]	599	89	12	21128	0.134831	0.0200334	query_1	['GO:0030097', 'GO:0030154']	['FOS', 'EGR1', 'ANXA1', 'JUN', 'IRF1', 'JUNB', 'NFKBIZ', 'DUSP10', 'TSPAN2', 'SOX4', 'ANXA2', 'ITGB8']	[['IEA'], ['IEA'], ['IDA', 'ISS', 'IBA', 'IEA'], ['IEA'], ['ISS', 'IEA'], ['IC', 'IEA'], ['ISS', 'IEA'], ['IMP'], ['IEA'], ['ISS', 'IEA'], ['IDA'], ['IEA']]
GO:CC	GO:0043226	organelle	0.0188935	1	"Organized structure of distinctive morphology and function. Includes the nucleus, mitochondria, plastids, vacuoles, vesicles, ribosomes and the cytoskeleton, and prokaryotic structures such as anammoxosomes and pirellulosomes. Excludes the plasma membrane." [GOC:go_curators]	16765	89	82	22112	0.921348	0.00489114	query_1	['GO:0110165']	['CYR61', 'FOS', 'EGR1', 'CXCL12', 'TPM1', 'SPARC', 'FBXO32', 'EEF1A1', 'CRYAB', 'RPS3A', 'RPL13A', 'RPL3', 'IER2', 'NR4A1', 'AMOTL2', 'ANXA1', 'HES1', 'JUN', 'TTC3', 'RPL10', 'RPL21', 'RPL37A', 'RPS2', 'RPS29', 'RPS11', 'TAGLN2', 'MYADM', 'DNAJC1', 'GADD45B', 'FOSB', 'RPL34', 'MAFF', 'LIMCH1', 'RPS16', 'CEBPD', 'IRF1', 'RHOB', 'RPS4X', 'JUNB', 'RPS12', 'ATF3', 'MT-CO1', 'ID4', 'PPP1R15A', 'ASCL1…	[['TAS'], ['IDA', 'IPI', 'IMP', 'ISA', 'IBA', 'TAS', 'IC', 'IEA'], ['IDA', 'ISS', 'ISA', 'TAS', 'IEA'], ['HDA', 'IEA'], ['IDA', 'IBA', 'TAS', 'IEA'], ['IDA', 'TAS'], ['IDA', 'IBA', 'IEA'], ['IDA', 'HDA', 'TAS', 'NAS', 'IEA'], ['IDA', 'HDA', 'TAS', 'IEA'], ['IDA', 'HDA', 'ISS', 'TAS', 'IC', 'IEA'], ['IDA', 'IPI', 'HDA', 'IBA', 'TAS', 'IEA'], ['IDA', 'HDA', 'IBA', 'TAS', 'IEA'], ['IDA', 'IEA'], ['I…
GO:BP	GO:0060537	muscle tissue development	0.0201099	1	"The progression of muscle tissue over time, from its initial formation to its mature state. Muscle tissue is a contractile tissue made up of actin and myosin fibers." [GOC:dph]	408	89	10	21128	0.11236	0.0245098	query_1	['GO:0009888']	['FOS', 'EGR1', 'TPM1', 'NR4A1', 'MAFF', 'ATF3', 'EGR2', 'COL11A1', 'TGFB2', 'SGCD']	[['IEA'], ['IEA'], ['IMP'], ['IEA'], ['IEA'], ['IEA'], ['ISS', 'IEA'], ['IEA'], ['IDA', 'ISS'], ['IBA', 'IEA']]
MIRNA	MIRNA:hsa-miR-489-5p	hsa-miR-489-5p	0.0201969	1	hsa-miR-489-5p	2	87	2	14850	0.0229885	1	query_1	['MIRNA:000000']	['RHOB', 'CNN2']	[['MIRNA'], ['MIRNA']]
GO:BP	GO:0060674	placenta blood vessel development	0.0202022	1	"The process whose specific outcome is the progression of a blood vessel of the placenta over time, from its formation to the mature structure." [GOC:dph, PMID:16916377]	31	89	4	21128	0.0449438	0.129032	query_1	['GO:0001568', 'GO:0001890']	['CYR61', 'HES1', 'JUNB', 'ITGB8']	[['IEA'], ['IEA'], ['IEA'], ['TAS']]
GO:BP	GO:0006915	apoptotic process	0.021069	1	"A programmed cell death process which begins when a cell receives an internal (e.g. DNA damage) or external signal (e.g. an extracellular death ligand), and proceeds through a series of biochemical events (signaling pathway phase) which trigger an execution phase. The execution phase is the last step of an apoptotic process, and is typically characterized by rounding-up of the cell, retraction o…	1894	89	22	21128	0.247191	0.0116156	query_1	['GO:0012501']	['CYR61', 'EGR1', 'CXCL12', 'CRYAB', 'RPS3A', 'NR4A1', 'ANXA1', 'JUN', 'RPL10', 'GADD45B', 'IRF1', 'TNFRSF12A', 'RHOB', 'ATF3', 'PPP1R15A', 'ASCL1', 'ZFP36', 'MCL1', 'ID1', 'TGFB2', 'SOX4', 'CCNL1']	[['IEA'], ['IEA'], ['IDA'], ['IDA', 'IBA', 'IEA'], ['IMP'], ['IEA'], ['IBA', 'TAS', 'IEA'], ['IMP', 'IEA'], ['IMP'], ['IDA', 'IEA'], ['IDA', 'IEA'], ['IDA', 'IMP', 'IBA', 'IEA'], ['IMP', 'ISS', 'TAS', 'IEA'], ['IMP'], ['TAS', 'IEA'], ['IMP', 'IEA'], ['IMP'], ['IDA', 'IMP', 'IGI', 'IBA', 'IEA'], ['IEA'], ['IDA', 'ISS'], ['IMP'], ['IC']]
GO:BP	GO:0098609	cell-cell adhesion	0.0218311	1	"The attachment of one cell to another cell via adhesion molecules." [GOC:dos]	948	89	15	21128	0.168539	0.0158228	query_1	['GO:0007155']	['CYR61', 'CXCL12', 'ANXA1', 'HES1', 'MYADM', 'IRF1', 'NFKBIZ', 'DUSP10', 'TGFB2', 'SOX4', 'HLA-E', 'ANXA2', 'PCDH9', 'PCDH7', 'ITGA2']	[['IEA'], ['IDA'], ['IDA', 'IBA', 'IEA'], ['IEA'], ['IDA', 'IBA'], ['ISS', 'IEA'], ['ISS', 'IEA'], ['IMP'], ['ISS'], ['ISS', 'IEA'], ['IDA'], ['IEA'], ['IEA'], ['IEA'], ['IBA']]
GO:BP	GO:0045935	positive regulation of nucleobase-containing compound metabolic process	0.02226	1	"Any cellular process that activates or increases the frequency, rate or extent of the chemical reactions and pathways involving nucleobases, nucleosides, nucleotides and nucleic acids." [GOC:go_curators]	2051	89	23	21128	0.258427	0.011214	query_1	['GO:0006139', 'GO:0019219', 'GO:0031325', 'GO:0051173']	['CYR61', 'FOS', 'EGR1', 'IER2', 'NR4A1', 'HES1', 'JUN', 'FOSB', 'MAFF', 'CEBPD', 'IRF1', 'JUNB', 'ATF3', 'ID4', 'ASCL1', 'ZFP36', 'WWC1', 'EGR2', 'TGFB2', 'SOX4', 'ANXA2', 'PCGF5', 'ASPH']	[['IDA'], ['IDA', 'IMP', 'IGI', 'ISS', 'IEA'], ['IDA', 'IMP', 'IGI', 'IEA'], ['IDA'], ['IDA', 'IEA'], ['ISS', 'IEA'], ['IDA', 'IMP', 'ISS', 'IC', 'IEA'], ['IEA'], ['IDA'], ['IEA'], ['IDA', 'IMP', 'ISS', 'IEA'], ['IDA', 'IEA'], ['IDA', 'ISS', 'IC', 'IEA'], ['IEA'], ['IDA', 'IBA', 'IEA'], ['IDA', 'IMP', 'ISS', 'IEA'], ['IEA'], ['IDA', 'ISS', 'IEA'], ['IDA'], ['IDA', 'IMP', 'IBA', 'IEA'], ['IEA'], […
CORUM	CORUM:5380	TRBP containing complex (DICER, RPL7A, EIF6, MOV10 and subunits of the 60S ribosomal particle)	0.0227962	1	TRBP containing complex (DICER, RPL7A, EIF6, MOV10 and subunits of the 60S ribosomal particle)	21	34	4	3383	0.117647	0.190476	query_1	['CORUM:0000000']	['RPL21', 'RPL37A', 'RPL34', 'RPL30']	[['CORUM'], ['CORUM'], ['CORUM'], ['CORUM']]
TF	TF:M00803	Factor: E2F; motif: GGCGSG	0.0241226	1	Factor: E2F; motif: GGCGSG	13497	89	78	20012	0.876404	0.00577906	query_1	['TF:M00000']	['CYR61', 'FOS', 'EGR1', 'CXCL12', 'TPM1', 'FBXO32', 'EEF1A1', 'RPS3A', 'RPL13A', 'RPL3', 'IER2', 'NR4A1', 'AMOTL2', 'HES1', 'WNT16', 'JUN', 'TTC3', 'RPL10', 'RPL21', 'RPL37A', 'RPS2', 'RPS29', 'RPS11', 'TAGLN2', 'MYADM', 'DNAJC1', 'GADD45B', 'FOSB', 'MAFF', 'LIMCH1', 'RPS16', 'CEBPD', 'IRF1', 'TNFRSF12A', 'RHOB', 'RPS4X', 'JUNB', 'RPS12', 'ID4', 'PPP1R15A', 'ASCL1', 'ADAM33', 'P3H2', 'NFKBIZ', '…	[['TF'], ['TF'], ['TF'], ['TF'], ['TF'], ['TF'], ['TF'], ['TF'], ['TF'], ['TF'], ['TF'], ['TF'], ['TF'], ['TF'], ['TF'], ['TF'], ['TF'], ['TF'], ['TF'], ['TF'], ['TF'], ['TF'], ['TF'], ['TF'], ['TF'], ['TF'], ['TF'], ['TF'], ['TF'], ['TF'], ['TF'], ['TF'], ['TF'], ['TF'], ['TF'], ['TF'], ['TF'], ['TF'], ['TF'], ['TF'], ['TF'], ['TF'], ['TF'], ['TF'], ['TF'], ['TF'], ['TF'], ['TF'], ['TF'], ['TF']…
TF	TF:M11531_1	Factor: E2F-2; motif: GCGCGCGCGYW; match class: 1	0.0245345	1	Factor: E2F-2; motif: GCGCGCGCGYW; match class: 1	12643	89	75	20012	0.842697	0.00593214	query_1	['TF:M11531']	['CYR61', 'FOS', 'EGR1', 'CXCL12', 'TPM1', 'SPARC', 'FBXO32', 'EEF1A1', 'RPS3A', 'RPL13A', 'RPL3', 'IER2', 'NR4A1', 'AMOTL2', 'HES1', 'WNT16', 'JUN', 'TTC3', 'RPL10', 'RPL21', 'RPL37A', 'RPS2', 'RPS29', 'MYADM', 'DNAJC1', 'GADD45B', 'FOSB', 'MAFF', 'LIMCH1', 'RPS16', 'CEBPD', 'IRF1', 'TNFRSF12A', 'RHOB', 'RPS4X', 'JUNB', 'ID4', 'PPP1R15A', 'ASCL1', 'ADAM33', 'P3H2', 'NFKBIZ', 'DUSP10', 'RPL30', '…	[['TF'], ['TF'], ['TF'], ['TF'], ['TF'], ['TF'], ['TF'], ['TF'], ['TF'], ['TF'], ['TF'], ['TF'], ['TF'], ['TF'], ['TF'], ['TF'], ['TF'], ['TF'], ['TF'], ['TF'], ['TF'], ['TF'], ['TF'], ['TF'], ['TF'], ['TF'], ['TF'], ['TF'], ['TF'], ['TF'], ['TF'], ['TF'], ['TF'], ['TF'], ['TF'], ['TF'], ['TF'], ['TF'], ['TF'], ['TF'], ['TF'], ['TF'], ['TF'], ['TF'], ['TF'], ['TF'], ['TF'], ['TF'], ['TF'], ['TF']…
GO:BP	GO:0006979	response to oxidative stress	0.0258736	1	"Any process that results in a change in state or activity of a cell or an organism (in terms of movement, secretion, enzyme production, gene expression, etc.) as a result of oxidative stress, a state often resulting from exposure to high levels of reactive oxygen species, e.g. superoxide anions, hydrogen peroxide (H2O2), and hydroxyl radicals." [GOC:jl, PMID:12115731]	420	89	10	21128	0.11236	0.0238095	query_1	['GO:0006950']	['FOS', 'TPM1', 'CRYAB', 'ANXA1', 'WNT16', 'JUN', 'RHOB', 'MT-CO1', 'MCL1', 'PTPRK']	[['IDA', 'IMP'], ['IEP'], ['IEA'], ['IBA'], ['IMP'], ['IMP'], ['IDA'], ['IEA'], ['IGI', 'IEA'], ['IDA']]
TF	TF:M08205	Factor: E2F-1:Elk-1; motif: SGCGCSNNAMCGGAAGT	0.0270953	1	Factor: E2F-1:Elk-1; motif: SGCGCSNNAMCGGAAGT	14764	89	82	20012	0.921348	0.00555405	query_1	['TF:M00000']	['CYR61', 'FOS', 'EGR1', 'CXCL12', 'TPM1', 'SPARC', 'FBXO32', 'RPS3A', 'RPL13A', 'RPL3', 'IER2', 'NR4A1', 'AMOTL2', 'HES1', 'WNT16', 'JUN', 'TTC3', 'RPL10', 'RPL21', 'RPL37A', 'RPS2', 'RPS29', 'RPS11', 'MYADM', 'DNAJC1', 'GADD45B', 'FOSB', 'RPL34', 'MAFF', 'LIMCH1', 'RPS16', 'CEBPD', 'IRF1', 'TNFRSF12A', 'RHOB', 'RPS4X', 'JUNB', 'RPS12', 'ATF3', 'ID4', 'PPP1R15A', 'ASCL1', 'ADAM33', 'P3H2', 'NFKB…	[['TF'], ['TF'], ['TF'], ['TF'], ['TF'], ['TF'], ['TF'], ['TF'], ['TF'], ['TF'], ['TF'], ['TF'], ['TF'], ['TF'], ['TF'], ['TF'], ['TF'], ['TF'], ['TF'], ['TF'], ['TF'], ['TF'], ['TF'], ['TF'], ['TF'], ['TF'], ['TF'], ['TF'], ['TF'], ['TF'], ['TF'], ['TF'], ['TF'], ['TF'], ['TF'], ['TF'], ['TF'], ['TF'], ['TF'], ['TF'], ['TF'], ['TF'], ['TF'], ['TF'], ['TF'], ['TF'], ['TF'], ['TF'], ['TF'], ['TF']…
REAC	REAC:R-HSA-9694516	SARS-CoV-2 Infection	0.0275765	1	SARS-CoV-2 Infection	279	69	9	10777	0.130435	0.0322581	query_1	['REAC:R-HSA-9679506']	['RPS3A', 'RPS2', 'RPS29', 'RPS11', 'RPS16', 'RPS4X', 'RPS12', 'HLA-E', 'RPS21']	[['REAC'], ['REAC'], ['REAC'], ['REAC'], ['REAC'], ['REAC'], ['REAC'], ['REAC'], ['REAC']]
TF	TF:M00716_1	Factor: ZF5; motif: GSGCGCGR; match class: 1	0.0282324	1	Factor: ZF5; motif: GSGCGCGR; match class: 1	14451	89	81	20012	0.910112	0.00560515	query_1	['TF:M00716']	['CYR61', 'FOS', 'EGR1', 'CXCL12', 'TPM1', 'FBXO32', 'EEF1A1', 'CRYAB', 'RPS3A', 'RPL13A', 'RPL3', 'IER2', 'NR4A1', 'AMOTL2', 'HES1', 'WNT16', 'JUN', 'TTC3', 'RPL10', 'RPL21', 'RPL37A', 'RPS2', 'RPS29', 'TAGLN2', 'MYADM', 'DNAJC1', 'GADD45B', 'FOSB', 'MAFF', 'LIMCH1', 'RPS16', 'CEBPD', 'IRF1', 'TNFRSF12A', 'RHOB', 'RPS4X', 'JUNB', 'RPS12', 'ID4', 'PPP1R15A', 'ASCL1', 'ADAM33', 'P3H2', 'NFKBIZ', '…	[['TF'], ['TF'], ['TF'], ['TF'], ['TF'], ['TF'], ['TF'], ['TF'], ['TF'], ['TF'], ['TF'], ['TF'], ['TF'], ['TF'], ['TF'], ['TF'], ['TF'], ['TF'], ['TF'], ['TF'], ['TF'], ['TF'], ['TF'], ['TF'], ['TF'], ['TF'], ['TF'], ['TF'], ['TF'], ['TF'], ['TF'], ['TF'], ['TF'], ['TF'], ['TF'], ['TF'], ['TF'], ['TF'], ['TF'], ['TF'], ['TF'], ['TF'], ['TF'], ['TF'], ['TF'], ['TF'], ['TF'], ['TF'], ['TF'], ['TF']…
REAC	REAC:R-HSA-162582	Signal Transduction	0.0296662	1	Signal Transduction	2535	69	31	10777	0.449275	0.0122288	query_1	['REAC:0000000']	['FOS', 'EGR1', 'CXCL12', 'SPARC', 'NR4A1', 'AMOTL2', 'ANXA1', 'HES1', 'WNT16', 'JUN', 'FOSB', 'RHOB', 'JUNB', 'ID4', 'PPP1R15A', 'ASCL1', 'DUSP10', 'PLPPR4', 'CKB', 'WWC1', 'EGR2', 'ID1', 'COL11A1', 'TGFB2', 'SOX4', 'PTPRK', 'PCDH7', 'PCSK5', 'ITGB8', 'ITGA2', 'COL5A1']	[['REAC'], ['REAC'], ['REAC'], ['REAC'], ['REAC'], ['REAC'], ['REAC'], ['REAC'], ['REAC'], ['REAC'], ['REAC'], ['REAC'], ['REAC'], ['REAC'], ['REAC'], ['REAC'], ['REAC'], ['REAC'], ['REAC'], ['REAC'], ['REAC'], ['REAC'], ['REAC'], ['REAC'], ['REAC'], ['REAC'], ['REAC'], ['REAC'], ['REAC'], ['REAC'], ['REAC']]
GO:CC	GO:0005615	extracellular space	0.0297524	1	"That part of a multicellular organism outside the cells proper, usually taken to be outside the plasma membranes, and occupied by fluid." [ISBN:0198547684]	3379	89	28	22112	0.314607	0.00828648	query_1	['GO:0005576', 'GO:0110165']	['CXCL12', 'SPARC', 'EEF1A1', 'CRYAB', 'RPS3A', 'RPL3', 'ANXA1', 'WNT16', 'RPL37A', 'RPS2', 'RPS29', 'RPS11', 'TAGLN2', 'RPL34', 'RPS16', 'RHOB', 'RPS4X', 'RPL30', 'CKB', 'RPL22', 'COL11A1', 'TGFB2', 'HLA-E', 'ANXA2', 'SVIP', 'PCSK5', 'ITGB8', 'COL5A1']	[['HDA', 'IEA'], ['IBA', 'IEA'], ['HDA'], ['HDA'], ['HDA'], ['HDA'], ['IDA', 'HDA', 'IBA', 'IEA'], ['IDA', 'IBA'], ['HDA'], ['HDA'], ['HDA'], ['HDA'], ['HDA'], ['HDA'], ['HDA'], ['HDA'], ['HDA'], ['HDA'], ['HDA', 'ISS', 'IBA'], ['HDA'], ['IBA'], ['IDA', 'IBA', 'IEA'], ['HDA', 'IBA'], ['IDA', 'HDA', 'IBA'], ['HDA'], ['ISS', 'IEA'], ['HDA'], ['IBA']]
HP	HP:0001083	Ectopia lentis	0.0302647	1	Dislocation or malposition of the crystalline lens of the eye. A partial displacement (or dislocation) of the lens is described as a subluxation of the lens, while a complete displacement is termed luxation of the lens. A complete displacement occurs if the lens is completely outside the patellar fossa of the lens, either in the anterior chamber, in the vitreous, or directly on the retina. If the…	41	21	4	4856	0.190476	0.097561	query_1	['HP:0000517']	['P3H2', 'COL11A1', 'COL5A1', 'ASPH']	[['HP'], ['HP'], ['HP'], ['HP']]
GO:CC	GO:0043231	intracellular membrane-bounded organelle	0.0302769	1	"Organized structure of distinctive morphology and function, bounded by a single or double lipid bilayer membrane and occurring within the cell. Includes the nucleus, mitochondria, plastids, vacuoles, and vesicles. Excludes the plasma membrane." [GOC:go_curators]	14610	89	75	22112	0.842697	0.00513347	query_1	['GO:0043227', 'GO:0043229']	['CYR61', 'FOS', 'EGR1', 'CXCL12', 'SPARC', 'FBXO32', 'EEF1A1', 'CRYAB', 'RPS3A', 'RPL13A', 'RPL3', 'IER2', 'NR4A1', 'AMOTL2', 'ANXA1', 'HES1', 'JUN', 'TTC3', 'RPL10', 'RPL21', 'RPL37A', 'RPS2', 'RPS29', 'RPS11', 'DNAJC1', 'GADD45B', 'FOSB', 'RPL34', 'MAFF', 'RPS16', 'CEBPD', 'IRF1', 'RHOB', 'RPS4X', 'JUNB', 'RPS12', 'ATF3', 'MT-CO1', 'ID4', 'PPP1R15A', 'ASCL1', 'P3H2', 'NFKBIZ', 'DUSP10', 'RPL30…	[['TAS'], ['IDA', 'IPI', 'IMP', 'IBA', 'TAS', 'IC', 'IEA'], ['IDA', 'ISS', 'TAS', 'IEA'], ['IEA'], ['IDA', 'TAS'], ['IDA', 'IBA', 'IEA'], ['IDA', 'HDA', 'TAS', 'NAS', 'IEA'], ['IDA', 'TAS', 'IEA'], ['IDA', 'HDA', 'ISS', 'TAS', 'IEA'], ['HDA'], ['IDA', 'HDA', 'TAS', 'IEA'], ['IDA', 'IEA'], ['IDA', 'ISS', 'IBA', 'TAS', 'IEA'], ['IBA', 'IEA'], ['IDA', 'ISS', 'IEA'], ['IDA', 'ISS', 'TAS', 'IEA'], ['I…
GO:BP	GO:0001667	ameboidal-type cell migration	0.031085	1	"Cell migration that is accomplished by extension and retraction of a pseudopodium." [GOC:dph]	429	89	10	21128	0.11236	0.02331	query_1	['GO:0016477']	['SPARC', 'NR4A1', 'AMOTL2', 'ANXA1', 'JUN', 'RHOB', 'DUSP10', 'ID1', 'TGFB2', 'ITGA2']	[['IDA'], ['IDA', 'IMP'], ['IBA'], ['IDA', 'IBA'], ['IEA'], ['IMP'], ['ISS', 'IEA'], ['TAS'], ['IDA'], ['IEA']]
TF	TF:M11541	Factor: Foxn2; motif: NNGCGTCNNNNNGACGCNN	0.0321419	1	Factor: Foxn2; motif: NNGCGTCNNNNNGACGCNN	5973	89	46	20012	0.516854	0.00770132	query_1	['TF:M00000']	['CYR61', 'FOS', 'EGR1', 'CXCL12', 'FBXO32', 'RPS3A', 'RPL3', 'IER2', 'NR4A1', 'AMOTL2', 'TTC3', 'RPL10', 'RPL21', 'RPS2', 'MYADM', 'FOSB', 'RPL34', 'MAFF', 'LIMCH1', 'RPS16', 'CEBPD', 'IRF1', 'RPS4X', 'JUNB', 'RPS12', 'MT-CO1', 'ASCL1', 'P3H2', 'NFKBIZ', 'DUSP10', 'RPL30', 'PXYLP1', 'CNN2', 'CKB', 'TSPAN2', 'ZFP36', 'RPL22', 'ID1', 'SOX4', 'HLA-E', 'PCDH9', 'SNTG1', 'PCDH7', 'RPS21', 'SYNM', 'IT…	[['TF'], ['TF'], ['TF'], ['TF'], ['TF'], ['TF'], ['TF'], ['TF'], ['TF'], ['TF'], ['TF'], ['TF'], ['TF'], ['TF'], ['TF'], ['TF'], ['TF'], ['TF'], ['TF'], ['TF'], ['TF'], ['TF'], ['TF'], ['TF'], ['TF'], ['TF'], ['TF'], ['TF'], ['TF'], ['TF'], ['TF'], ['TF'], ['TF'], ['TF'], ['TF'], ['TF'], ['TF'], ['TF'], ['TF'], ['TF'], ['TF'], ['TF'], ['TF'], ['TF'], ['TF'], ['TF']]
GO:BP	GO:0012501	programmed cell death	0.0328837	1	"A process which begins when a cell receives an internal or external signal and activates a series of biochemical events (signaling pathway). The process ends with the death of the cell." [GOC:lr, GOC:mtg_apoptosis]	1948	89	22	21128	0.247191	0.0112936	query_1	['GO:0008219']	['CYR61', 'EGR1', 'CXCL12', 'CRYAB', 'RPS3A', 'NR4A1', 'ANXA1', 'JUN', 'RPL10', 'GADD45B', 'IRF1', 'TNFRSF12A', 'RHOB', 'ATF3', 'PPP1R15A', 'ASCL1', 'ZFP36', 'MCL1', 'ID1', 'TGFB2', 'SOX4', 'CCNL1']	[['IEA'], ['IEA'], ['IDA'], ['IDA', 'IBA', 'IEA'], ['IMP'], ['IEA'], ['IBA', 'TAS', 'IEA'], ['IMP', 'IEA'], ['IMP'], ['IDA', 'IEA'], ['IDA', 'IEA'], ['IDA', 'IMP', 'IBA', 'IEA'], ['IMP', 'ISS', 'TAS', 'IEA'], ['IMP'], ['TAS', 'IEA'], ['IMP', 'IEA'], ['IMP'], ['IDA', 'IMP', 'IGI', 'IBA', 'IEA'], ['IEA'], ['IDA', 'ISS'], ['IMP'], ['IC']]
GO:BP	GO:0003206	cardiac chamber morphogenesis	0.0336342	1	"The process in which a cardiac chamber is generated and organized. A cardiac chamber is an enclosed cavity within the heart." [GOC:mtg_heart]	124	89	6	21128	0.0674157	0.0483871	query_1	['GO:0003007', 'GO:0003205', 'GO:0009653']	['CYR61', 'TPM1', 'HES1', 'COL11A1', 'TGFB2', 'SOX4']	[['IEA'], ['IMP'], ['ISS', 'IEA'], ['IEA'], ['ISS'], ['ISS', 'IEA']]
GO:BP	GO:0010720	positive regulation of cell development	0.0336774	1	"Any process that increases the rate, frequency or extent of the progression of the cell over time, from its formation to the mature structure. Cell development does not include the steps involved in committing a cell to a specific fate." [GOC:BHF, GOC:dph, GOC:tb]	433	89	10	21128	0.11236	0.0230947	query_1	['GO:0045597', 'GO:0048468', 'GO:0060284']	['FOS', 'CXCL12', 'ANXA1', 'HES1', 'ID4', 'ASCL1', 'NFKBIZ', 'DUSP10', 'EGR2', 'SOX4']	[['IEA'], ['IEA'], ['IDA', 'IBA'], ['ISS', 'IEA'], ['IEA'], ['IEA'], ['ISS', 'IEA'], ['IMP'], ['ISS', 'IEA'], ['ISS', 'IEA']]
WP	WP:WP2435	Quercetin and Nf-kB / AP-1 induced apoptosis	0.0349263	1	Quercetin and Nf-kB / AP-1 induced apoptosis	16	63	3	7899	0.047619	0.1875	query_1	['WP:000000']	['FOS', 'JUN', 'MT-CO1']	[['WP'], ['WP'], ['WP']]
GO:BP	GO:0048519	negative regulation of biological process	0.0361349	1	"Any process that stops, prevents, or reduces the frequency, rate or extent of a biological process. Biological processes are regulated by many means; examples include the control of gene expression, protein modification or interaction with a protein or substrate molecule." [GOC:jid]	5927	89	44	21128	0.494382	0.00742365	query_1	['GO:0008150', 'GO:0050789']	['CYR61', 'EGR1', 'CXCL12', 'TPM1', 'SPARC', 'CRYAB', 'RPS3A', 'RPL13A', 'NR4A1', 'ANXA1', 'HES1', 'WNT16', 'JUN', 'RPL10', 'MYADM', 'DNAJC1', 'GADD45B', 'FOSB', 'MAFF', 'LIMCH1', 'CEBPD', 'IRF1', 'RHOB', 'ATF3', 'ID4', 'PPP1R15A', 'ASCL1', 'P3H2', 'DUSP10', 'CNN2', 'ZFP36', 'WWC1', 'MCL1', 'ID1', 'TGFB2', 'SOX4', 'HLA-E', 'PTPRK', 'ANXA2', 'SVIP', 'ITGB8', 'TAGLN3', 'COL5A1', 'ASPH']	[['IBA', 'IEA'], ['IEA'], ['IDA'], ['IMP', 'ISS'], ['IDA'], ['IDA', 'IBA', 'IEA'], ['IMP'], ['IDA', 'IMP', 'IBA', 'IEA'], ['ISS', 'IEA'], ['IDA', 'IMP', 'IBA', 'TAS'], ['IDA', 'IMP', 'ISS', 'IBA', 'IEA'], ['IMP'], ['IDA', 'IMP', 'IEA'], ['IMP'], ['IDA', 'IMP', 'IBA'], ['TAS'], ['IEA'], ['TAS'], ['IC'], ['IMP'], ['IEA'], ['IMP', 'ISS', 'TAS', 'IEA'], ['IDA', 'ISS', 'IEA'], ['IDA', 'IEA'], ['IDA', …
GO:BP	GO:0010467	gene expression	0.0362171	1	"The process in which a gene's sequence is converted into a mature gene product (protein or RNA). This includes the production of an RNA transcript and its processing, translation and maturation for protein-coding genes." [GOC:txnOH-2018, PMID:25934543, PMID:31580950]	9017	89	58	21128	0.651685	0.00643229	query_1	['GO:0043170']	['CYR61', 'FOS', 'EGR1', 'EEF1A1', 'CRYAB', 'RPS3A', 'RPL13A', 'RPL3', 'IER2', 'NR4A1', 'ANXA1', 'HES1', 'WNT16', 'JUN', 'RPL10', 'RPL21', 'RPL37A', 'RPS2', 'RPS29', 'RPS11', 'MYADM', 'DNAJC1', 'FOSB', 'RPL34', 'MAFF', 'RPS16', 'CEBPD', 'IRF1', 'RPS4X', 'JUNB', 'RPS12', 'ATF3', 'ID4', 'PPP1R15A', 'ASCL1', 'NFKBIZ', 'RPL30', 'CNN2', 'ZFP36', 'WWC1', 'EGR2', 'RPL22', 'ID1', 'TGFB2', 'SOX4', 'HLA-E'…	[['IDA'], ['IDA', 'IMP', 'IGI', 'ISS', 'IBA', 'TAS', 'IC', 'IEA'], ['IDA', 'IMP', 'IGI', 'ISS', 'IBA', 'IEA'], ['IBA', 'TAS', 'IEA'], ['IDA', 'IEA'], ['IMP', 'TAS', 'NAS', 'IC', 'IEA'], ['IDA', 'IMP', 'IBA', 'NAS', 'IC', 'IEA'], ['IBA', 'TAS', 'NAS', 'IC', 'IEA'], ['IDA'], ['IDA', 'IBA', 'IEA'], ['IDA', 'IMP', 'ISS', 'IBA', 'IEA'], ['IDA', 'ISS', 'IBA', 'IEA'], ['IMP'], ['IDA', 'IMP', 'ISS', 'IBA…
GO:BP	GO:0003231	cardiac ventricle development	0.0368481	1	"The process whose specific outcome is the progression of a cardiac ventricle over time, from its formation to the mature structure. A cardiac ventricle receives blood from a cardiac atrium and pumps it out of the heart." [GOC:mtg_heart]	126	89	6	21128	0.0674157	0.047619	query_1	['GO:0003205']	['CYR61', 'TPM1', 'HES1', 'COL11A1', 'TGFB2', 'SOX4']	[['IEA'], ['IMP'], ['ISS', 'IEA'], ['IEA'], ['ISS'], ['ISS', 'IEA']]
KEGG	KEGG:05410	Hypertrophic cardiomyopathy	0.0373433	1	Hypertrophic cardiomyopathy	90	59	5	8091	0.0847458	0.0555556	query_1	['KEGG:00000']	['TPM1', 'TGFB2', 'SGCD', 'ITGB8', 'ITGA2']	[['KEGG'], ['KEGG'], ['KEGG'], ['KEGG'], ['KEGG']]
GO:BP	GO:0061102	stomach neuroendocrine cell differentiation	0.041776	1	"The process in which a relatively unspecialized cell acquires specialized features of a neuroendocrine cell of the stomach epithelium." [GOC:dph, PMID:18173746]	2	89	2	21128	0.0224719	1	query_1	['GO:0061101', 'GO:0062094']	['HES1', 'ASCL1']	[['IEA'], ['IEA']]
WP	WP:WP2431	Spinal cord injury	0.0420441	1	Spinal cord injury	116	63	6	7899	0.0952381	0.0517241	query_1	['WP:000000']	['FOS', 'EGR1', 'NR4A1', 'ANXA1', 'RHOB', 'ZFP36']	[['WP'], ['WP'], ['WP'], ['WP'], ['WP'], ['WP']]
GO:BP	GO:0000302	response to reactive oxygen species	0.0429038	1	"Any process that results in a change in state or activity of a cell or an organism (in terms of movement, secretion, enzyme production, gene expression, etc.) as a result of a reactive oxygen species stimulus. Reactive oxygen species include singlet oxygen, superoxide, and oxygen free radicals." [GOC:krc]	194	89	7	21128	0.0786517	0.0360825	query_1	['GO:0006979', 'GO:1901700']	['FOS', 'TPM1', 'CRYAB', 'ANXA1', 'JUN', 'RHOB', 'PTPRK']	[['IDA', 'IMP'], ['IEP'], ['IEA'], ['IBA'], ['IMP'], ['IDA'], ['IDA']]
GO:BP	GO:0051240	positive regulation of multicellular organismal process	0.0474217	1	"Any process that activates or increases the frequency, rate or extent of an organismal process, any of the processes pertinent to the function of an organism above the cellular level; includes the integrated processes of tissues and organs." [GOC:ai]	1695	89	20	21128	0.224719	0.0117994	query_1	['GO:0032501', 'GO:0048518', 'GO:0051239']	['CYR61', 'FOS', 'EGR1', 'CXCL12', 'TPM1', 'ANXA1', 'HES1', 'IRF1', 'RHOB', 'ID4', 'ASCL1', 'NFKBIZ', 'DUSP10', 'EGR2', 'TGFB2', 'SOX4', 'HLA-E', 'ANXA2', 'ITGB8', 'ITGA2']	[['IDA', 'IEA'], ['IEA'], ['ISS', 'IEA'], ['IEA'], ['ISS'], ['IDA', 'IBA'], ['ISS', 'IEA'], ['IMP', 'ISS', 'IEA'], ['ISS', 'IEA'], ['IEA'], ['IEA'], ['ISS', 'IEA'], ['IMP'], ['ISS', 'IEA'], ['IDA', 'IEP', 'ISS'], ['ISS', 'IEA'], ['IDA'], ['IDA', 'IEA'], ['IMP'], ['IEA']]
KEGG	KEGG:05414	Dilated cardiomyopathy	0.0478844	1	Dilated cardiomyopathy	95	59	5	8091	0.0847458	0.0526316	query_1	['KEGG:00000']	['TPM1', 'TGFB2', 'SGCD', 'ITGB8', 'ITGA2']	[['KEGG'], ['KEGG'], ['KEGG'], ['KEGG'], ['KEGG']]
TF	TF:M11541_1	Factor: Foxn2; motif: NNGCGTCNNNNNGACGCNN; match class: 1	0.0489415	1	Factor: Foxn2; motif: NNGCGTCNNNNNGACGCNN; match class: 1	5667	89	44	20012	0.494382	0.00776425	query_1	['TF:M11541']	['FOS', 'EGR1', 'CXCL12', 'FBXO32', 'RPS3A', 'RPL3', 'IER2', 'NR4A1', 'AMOTL2', 'TTC3', 'RPL21', 'RPS2', 'MYADM', 'FOSB', 'RPL34', 'MAFF', 'LIMCH1', 'RPS16', 'CEBPD', 'IRF1', 'RPS4X', 'JUNB', 'RPS12', 'MT-CO1', 'ASCL1', 'P3H2', 'NFKBIZ', 'DUSP10', 'RPL30', 'PXYLP1', 'CNN2', 'CKB', 'TSPAN2', 'ZFP36', 'RPL22', 'ID1', 'SOX4', 'HLA-E', 'PCDH9', 'SNTG1', 'PCDH7', 'RPS21', 'SYNM', 'ITGA2']	[['TF'], ['TF'], ['TF'], ['TF'], ['TF'], ['TF'], ['TF'], ['TF'], ['TF'], ['TF'], ['TF'], ['TF'], ['TF'], ['TF'], ['TF'], ['TF'], ['TF'], ['TF'], ['TF'], ['TF'], ['TF'], ['TF'], ['TF'], ['TF'], ['TF'], ['TF'], ['TF'], ['TF'], ['TF'], ['TF'], ['TF'], ['TF'], ['TF'], ['TF'], ['TF'], ['TF'], ['TF'], ['TF'], ['TF'], ['TF'], ['TF'], ['TF'], ['TF'], ['TF']]
CORUM	CORUM:2695	ETS2-FOS-JUN complex	0.0495281	1	ETS2-FOS-JUN complex	2	34	2	3383	0.0588235	1	query_1	['CORUM:0000000']	['FOS', 'JUN']	[['CORUM'], ['CORUM']]
CORUM	CORUM:6092	c-Jun-ATF3 complex	0.0495281	1	c-Jun-ATF3 complex	2	34	2	3383	0.0588235	1	query_1	['CORUM:0000000']	['JUN', 'ATF3']	[['CORUM'], ['CORUM']]
CORUM	CORUM:2694	ERG-JUN-FOS DNA-protein complex	0.0495281	1	ERG-JUN-FOS DNA-protein complex	2	34	2	3383	0.0588235	1	query_1	['CORUM:0000000']	['FOS', 'JUN']	[['CORUM'], ['CORUM']]
GO:BP	GO:0050793	regulation of developmental process	0.049961	1	"Any process that modulates the frequency, rate or extent of development, the biological process whose specific outcome is the progression of a multicellular organism over time from an initial condition (e.g. a zygote, or a young adult) to a later condition (e.g. a multicellular animal or an aged adult)." [GOC:go_curators]	2474	89	25	21128	0.280899	0.0101051	query_1	['GO:0032502', 'GO:0050789']	['CYR61', 'FOS', 'CXCL12', 'TPM1', 'SPARC', 'ANXA1', 'HES1', 'MAFF', 'CEBPD', 'IRF1', 'RHOB', 'JUNB', 'ID4', 'ASCL1', 'NFKBIZ', 'DUSP10', 'ZFP36', 'WWC1', 'EGR2', 'ID1', 'TGFB2', 'SOX4', 'ANXA2', 'ITGB8', 'COL5A1']	[['IDA', 'IEA'], ['IEA'], ['IEA'], ['IMP'], ['IDA'], ['IDA', 'IBA'], ['IMP', 'ISS', 'IBA', 'IEA'], ['IBA', 'IEA'], ['IBA', 'IEA'], ['ISS', 'IEA'], ['ISS', 'IBA', 'IEA'], ['IC', 'IEA'], ['IEA'], ['IDA', 'ISS', 'IBA', 'IEA'], ['ISS', 'IEA'], ['IMP', 'ISS', 'IEA'], ['IDA', 'IMP', 'ISS', 'IEA'], ['IMP', 'IBA'], ['ISS', 'IEA'], ['IEA'], ['IDA', 'ISS'], ['IDA', 'ISS', 'IEA'], ['IEA'], ['IMP'], ['IDA']]
GO:CC	GO:0005592	collagen type XI trimer	0.049979	1	"A collagen heterotrimer containing type XI alpha chains in alpha1(XI)alpha2(XI)alpha3(XI) trimers; type XI collagen triple helices associate to form fibrils." [ISBN:0721639976]	5	89	2	22112	0.0224719	0.4	query_1	['GO:0005583']	['COL11A1', 'COL5A1']	[['IDA', 'IBA', 'NAS', 'IC'], ['IC']]

## Sheet: M2_branch_oRG
source	native	name	p_value	significant	description	term_size	query_size	intersection_size	effective_domain_size	precision	recall	query	parents	intersections	evidences
GO:CC	GO:0043232	intracellular non-membrane-bounded organelle	4.23952e-07	1	"Organized structure of distinctive morphology and function, not bounded by a lipid bilayer membrane and occurring within the cell. Includes ribosomes, the cytoskeleton and chromosomes." [GOC:go_curators]	6537	85	52	22112	0.611765	0.00795472	query_1	['GO:0043228', 'GO:0043229']	['SYNE2', 'NASP', 'MT-RNR2', 'PABPC1', 'HMGN2', 'SNCAIP', 'FAM161A', 'RPL34', 'MKI67', 'HMGB2', 'MMS22L', 'TRAF3IP1', 'SOX4', 'BUB1B', 'DHX36', 'ING5', 'NEUROG2', 'POU3F2', 'HMGN5', 'HES6', 'RPS4X', 'DIAPH3', 'BAZ1A', 'HIST1H2BD', 'MTSS1', 'PSRC1', 'CENPF', 'GLYR1', 'KIF26B', 'RPS2', 'ZNF397', 'RPL7A', 'RPL13A', 'ANP32E', 'JMY', 'AGO1', 'ATRX', 'MPHOSPH9', 'COBL', 'NEUROD2', 'USP3', 'KIF21A', 'KA…	[['IDA', 'IEA'], ['IDA'], ['IEA'], ['IDA', 'IBA', 'IEA'], ['IEA'], ['IDA'], ['IDA', 'IEA'], ['IDA', 'IPI', 'HDA', 'IBA', 'TAS', 'IEA'], ['IDA', 'IBA', 'IEA'], ['IDA', 'ISS', 'IEA'], ['IDA', 'IBA', 'IEA'], ['IBA', 'IEA'], ['ISA'], ['IDA', 'IEA'], ['IDA', 'IEA'], ['IDA', 'IPI', 'IEA'], ['ISA'], ['ISA'], ['IEA'], ['ISA'], ['IDA', 'HDA', 'IBA', 'NAS', 'IEA'], ['IBA'], ['IDA', 'IPI', 'IBA', 'TAS', 'IC…
GO:CC	GO:0043228	non-membrane-bounded organelle	4.26476e-07	1	"Organized structure of distinctive morphology and function, not bounded by a lipid bilayer membrane. Includes ribosomes, the cytoskeleton and chromosomes." [GOC:go_curators]	6538	85	52	22112	0.611765	0.0079535	query_1	['GO:0043226']	['SYNE2', 'NASP', 'MT-RNR2', 'PABPC1', 'HMGN2', 'SNCAIP', 'FAM161A', 'RPL34', 'MKI67', 'HMGB2', 'MMS22L', 'TRAF3IP1', 'SOX4', 'BUB1B', 'DHX36', 'ING5', 'NEUROG2', 'POU3F2', 'HMGN5', 'HES6', 'RPS4X', 'DIAPH3', 'BAZ1A', 'HIST1H2BD', 'MTSS1', 'PSRC1', 'CENPF', 'GLYR1', 'KIF26B', 'RPS2', 'ZNF397', 'RPL7A', 'RPL13A', 'ANP32E', 'JMY', 'AGO1', 'ATRX', 'MPHOSPH9', 'COBL', 'NEUROD2', 'USP3', 'KIF21A', 'KA…	[['IDA', 'IEA'], ['IDA'], ['IEA'], ['IDA', 'IBA', 'IEA'], ['IEA'], ['IDA'], ['IDA', 'IEA'], ['IDA', 'IPI', 'HDA', 'IBA', 'TAS', 'IEA'], ['IDA', 'IBA', 'IEA'], ['IDA', 'ISS', 'IEA'], ['IDA', 'IBA', 'IEA'], ['IBA', 'IEA'], ['ISA'], ['IDA', 'IEA'], ['IDA', 'IEA'], ['IDA', 'IPI', 'IEA'], ['ISA'], ['ISA'], ['IEA'], ['ISA'], ['IDA', 'HDA', 'IBA', 'NAS', 'IEA'], ['IBA'], ['IDA', 'IPI', 'IBA', 'TAS', 'IC…
GO:CC	GO:0005694	chromosome	4.47904e-07	1	"A structure composed of a very long molecule of DNA and associated proteins (e.g. histones) that carries hereditary information." [ISBN:0198547684]	1927	85	27	22112	0.317647	0.0140114	query_1	['GO:0043232']	['NASP', 'HMGN2', 'MKI67', 'HMGB2', 'MMS22L', 'SOX4', 'BUB1B', 'DHX36', 'ING5', 'NEUROG2', 'POU3F2', 'HMGN5', 'HES6', 'BAZ1A', 'HIST1H2BD', 'CENPF', 'GLYR1', 'ANP32E', 'ATRX', 'NEUROD2', 'USP3', 'KAT6B', 'NABP1', 'ATAD5', 'EP400', 'SMARCA5', 'SMC2']	[['IDA'], ['IEA'], ['IDA', 'IBA', 'IEA'], ['IDA', 'ISS', 'IEA'], ['IDA', 'IBA', 'IEA'], ['ISA'], ['IDA', 'IEA'], ['IDA', 'IEA'], ['IDA', 'IPI', 'IEA'], ['ISA'], ['ISA'], ['IEA'], ['ISA'], ['IDA', 'IPI', 'IBA', 'TAS', 'IC', 'IEA'], ['IEA'], ['IDA', 'IBA', 'TAS', 'NAS', 'IEA'], ['IDA', 'IEA'], ['IDA'], ['IDA', 'ISS', 'IBA', 'TAS', 'IEA'], ['ISA'], ['IDA'], ['IDA', 'IBA', 'NAS', 'IEA'], ['IDA', 'ISS…
GO:BP	GO:0006259	DNA metabolic process	1.3801e-06	1	"Any cellular metabolic process involving deoxyribonucleic acid. This is one of the two main types of nucleic acid, consisting of a long, unbranched macromolecule formed from one, or more commonly, two, strands of linked deoxyribonucleotides." [ISBN:0198506732]	1054	84	21	21128	0.25	0.0199241	query_1	['GO:0044260', 'GO:0090304']	['NASP', 'HMGB2', 'MMS22L', 'BTG2', 'DHX36', 'ING5', 'PTTG1', 'BAZ1A', 'CENPF', 'GADD45A', 'JMY', 'EGFR', 'ATRX', 'USP37', 'USP3', 'NABP1', 'ATAD5', 'EP400', 'SMARCA5', 'REV3L', 'OTUD4']	[['IEA'], ['ISS', 'IEA'], ['IDA', 'IMP', 'IBA', 'IEA'], ['TAS'], ['IMP'], ['IDA'], ['IEA'], ['IDA', 'IMP', 'IBA', 'IEA'], ['IEA'], ['TAS'], ['IEA'], ['IDA'], ['ISS', 'IBA', 'TAS', 'IEA'], ['IMP'], ['IMP'], ['IDA', 'IMP', 'IBA', 'IEA'], ['IMP', 'IEA'], ['IDA', 'IBA', 'IC'], ['IDA', 'IMP', 'IEA'], ['IDA', 'IBA', 'TAS', 'IEA'], ['IDA']]
GO:CC	GO:0000785	chromatin	1.77135e-06	1	"The ordered and organized complex of DNA, protein, and sometimes RNA, that forms the chromosome." [GOC:elh, PMID:20404130]	1363	85	22	22112	0.258824	0.0161409	query_1	['GO:0005694', 'GO:0110165']	['NASP', 'HMGN2', 'HMGB2', 'MMS22L', 'SOX4', 'ING5', 'NEUROG2', 'POU3F2', 'HMGN5', 'HES6', 'BAZ1A', 'HIST1H2BD', 'CENPF', 'GLYR1', 'ANP32E', 'ATRX', 'NEUROD2', 'USP3', 'KAT6B', 'EP400', 'SMARCA5', 'SMC2']	[['IDA'], ['IEA'], ['ISS', 'IEA'], ['IDA'], ['ISA'], ['IDA', 'IPI', 'IEA'], ['ISA'], ['ISA'], ['IEA'], ['ISA'], ['IDA', 'IPI', 'IBA', 'TAS', 'IC', 'IEA'], ['IEA'], ['NAS'], ['IDA'], ['IDA'], ['ISS', 'IBA', 'TAS', 'IEA'], ['ISA'], ['IDA'], ['IDA', 'IBA', 'NAS', 'IEA'], ['IDA', 'IBA'], ['IDA', 'IPI', 'IC', 'IEA'], ['IBA']]
HPA	HPA:0471392	skin 2; cells in basal layer[≥Medium]	5.06009e-06	1	skin 2; cells in basal layer[≥Medium]	755	57	18	11006	0.315789	0.0238411	query_1	['HPA:0471391']	['SYNE2', 'NASP', 'PABPC1', 'HMGN2', 'MKI67', 'HMGB2', 'PTTG1', 'FGFR1OP2', 'ITGA2', 'PDCD4', 'RIOK1', 'CENPF', 'ANP32E', 'EGFR', 'ATRX', 'SMARCA5', 'C9orf78', 'MT-CO1']	[['Enhanced'], ['Enhanced'], ['Supported'], ['Supported'], ['Enhanced'], ['Enhanced'], ['Enhanced'], ['Supported'], ['Enhanced'], ['Enhanced'], ['Enhanced'], ['Enhanced'], ['Supported'], ['Enhanced'], ['Supported'], ['Supported'], ['Enhanced'], ['Enhanced']]
HPA	HPA:0471411	skin 2; cells in spinous layer[≥Low]	7.68027e-06	1	skin 2; cells in spinous layer[≥Low]	871	57	19	11006	0.333333	0.021814	query_1	['HPA:0470000']	['SYNE2', 'NASP', 'PABPC1', 'HMGN2', 'FABP5', 'MKI67', 'HMGB2', 'PTTG1', 'FGFR1OP2', 'ITGA2', 'PDCD4', 'CENPF', 'ANP32E', 'EGFR', 'ATRX', 'CCNB2', 'SMARCA5', 'C9orf78', 'MT-CO1']	[['Enhanced'], ['Enhanced'], ['Supported'], ['Supported'], ['Enhanced'], ['Enhanced'], ['Enhanced'], ['Enhanced'], ['Supported'], ['Enhanced'], ['Enhanced'], ['Enhanced'], ['Supported'], ['Enhanced'], ['Supported'], ['Enhanced'], ['Supported'], ['Enhanced'], ['Enhanced']]
GO:BP	GO:0006325	chromatin organization	1.54052e-05	1	"The assembly or remodeling of chromatin composed of DNA complexed with histones, other associated proteins, and sometimes RNA." [PMID:20404130]	665	84	16	21128	0.190476	0.0240602	query_1	['GO:0016043']	['NASP', 'HMGN2', 'MKI67', 'HMGB2', 'MMS22L', 'ING5', 'HMGN5', 'BAZ1A', 'HIST1H2BD', 'ANP32E', 'ATRX', 'USP3', 'KAT6B', 'ZNF518A', 'EP400', 'SMARCA5']	[['IDA', 'ISS', 'IBA'], ['IBA'], ['ISS'], ['NAS'], ['IEA'], ['IEA'], ['IEA'], ['IDA', 'IBA', 'TAS', 'IEA'], ['IBA'], ['IEA'], ['IDA', 'IMP', 'IBA', 'IEA'], ['IEA'], ['NAS', 'IEA'], ['IEA'], ['IEA'], ['EXP', 'IDA', 'IMP', 'TAS', 'IC', 'IEA']]
HPA	HPA:0471391	skin 2; cells in basal layer[≥Low]	3.81065e-05	1	skin 2; cells in basal layer[≥Low]	963	57	19	11006	0.333333	0.01973	query_1	['HPA:0470000']	['SYNE2', 'NASP', 'PABPC1', 'HMGN2', 'MKI67', 'HMGB2', 'PTTG1', 'FGFR1OP2', 'ITGA2', 'PDCD4', 'RIOK1', 'CENPF', 'ANP32E', 'EGFR', 'ATRX', 'CCNB2', 'SMARCA5', 'C9orf78', 'MT-CO1']	[['Enhanced'], ['Enhanced'], ['Supported'], ['Supported'], ['Enhanced'], ['Enhanced'], ['Enhanced'], ['Supported'], ['Enhanced'], ['Enhanced'], ['Enhanced'], ['Enhanced'], ['Supported'], ['Enhanced'], ['Supported'], ['Enhanced'], ['Supported'], ['Enhanced'], ['Enhanced']]
HPA	HPA:0471412	skin 2; cells in spinous layer[≥Medium]	4.80457e-05	1	skin 2; cells in spinous layer[≥Medium]	683	57	16	11006	0.280702	0.0234261	query_1	['HPA:0471411']	['SYNE2', 'NASP', 'PABPC1', 'FABP5', 'MKI67', 'HMGB2', 'PTTG1', 'FGFR1OP2', 'PDCD4', 'CENPF', 'ANP32E', 'EGFR', 'ATRX', 'SMARCA5', 'C9orf78', 'MT-CO1']	[['Enhanced'], ['Enhanced'], ['Supported'], ['Enhanced'], ['Enhanced'], ['Enhanced'], ['Enhanced'], ['Supported'], ['Enhanced'], ['Enhanced'], ['Supported'], ['Enhanced'], ['Supported'], ['Supported'], ['Enhanced'], ['Enhanced']]
HPA	HPA:0190000	esophagus	4.85522e-05	1	esophagus	6672	57	52	11006	0.912281	0.00779376	query_1	['HPA:0000000']	['PTMA', 'SYNE2', 'NASP', 'PABPC1', 'HMGN2', 'FABP5', 'MKI67', 'HMGB2', 'TRAF3IP1', 'SOX4', 'DHX36', 'ING5', 'PTTG1', 'HMGN5', 'FGFR1OP2', 'RPS4X', 'ITGA2', 'BAZ1A', 'HIST1H2BD', 'MTSS1', 'PDCD4', 'RIOK1', 'CENPF', 'GLYR1', 'KIF26B', 'RPL13A', 'ANP32E', 'CCDC28A', 'EGFR', 'ATRX', 'USP37', 'MPHOSPH9', 'COBL', 'IMMP2L', 'PNISR', 'CSGALNACT2', 'TMEM245', 'KIAA1586', 'KIF21A', 'EPHA7', 'DDX42', 'KAT6…	[['Approved'], ['Enhanced'], ['Enhanced'], ['Supported'], ['Supported'], ['Enhanced'], ['Enhanced'], ['Enhanced'], ['Approved'], ['Approved'], ['Approved'], ['Approved'], ['Enhanced'], ['Approved'], ['Supported'], ['Supported'], ['Enhanced'], ['Supported'], ['Supported'], ['Approved'], ['Enhanced'], ['Enhanced'], ['Enhanced'], ['Enhanced'], ['Enhanced'], ['Approved'], ['Supported'], ['Approved'],…
HPA	HPA:0190221	esophagus; squamous epithelial cells[≥Low]	4.85522e-05	1	esophagus; squamous epithelial cells[≥Low]	6672	57	52	11006	0.912281	0.00779376	query_1	['HPA:0190000']	['PTMA', 'SYNE2', 'NASP', 'PABPC1', 'HMGN2', 'FABP5', 'MKI67', 'HMGB2', 'TRAF3IP1', 'SOX4', 'DHX36', 'ING5', 'PTTG1', 'HMGN5', 'FGFR1OP2', 'RPS4X', 'ITGA2', 'BAZ1A', 'HIST1H2BD', 'MTSS1', 'PDCD4', 'RIOK1', 'CENPF', 'GLYR1', 'KIF26B', 'RPL13A', 'ANP32E', 'CCDC28A', 'EGFR', 'ATRX', 'USP37', 'MPHOSPH9', 'COBL', 'IMMP2L', 'PNISR', 'CSGALNACT2', 'TMEM245', 'KIAA1586', 'KIF21A', 'EPHA7', 'DDX42', 'KAT6…	[['Approved'], ['Enhanced'], ['Enhanced'], ['Supported'], ['Supported'], ['Enhanced'], ['Enhanced'], ['Enhanced'], ['Approved'], ['Approved'], ['Approved'], ['Approved'], ['Enhanced'], ['Approved'], ['Supported'], ['Supported'], ['Enhanced'], ['Supported'], ['Supported'], ['Approved'], ['Enhanced'], ['Enhanced'], ['Enhanced'], ['Enhanced'], ['Enhanced'], ['Approved'], ['Supported'], ['Approved'],…
GO:CC	GO:0005654	nucleoplasm	5.44631e-05	1	"That part of the nuclear content other than the chromosomes or the nucleolus." [GOC:ma, ISBN:0124325653]	4203	85	37	22112	0.435294	0.00880324	query_1	['GO:0031981', 'GO:0110165']	['PTMA', 'SYNE2', 'NASP', 'SNCAIP', 'FABP5', 'MKI67', 'HMGB2', 'MMS22L', 'SOX4', 'DHX36', 'ING5', 'POU3F2', 'HMGN5', 'RPS4X', 'HIST1H2BD', 'PSRC1', 'RIOK1', 'CENPF', 'GLYR1', 'GADD45A', 'RPS2', 'ANP32E', 'JMY', 'AGO1', 'ATRX', 'USP37', 'PNISR', 'USP3', 'ZBTB20', 'DDX42', 'KAT6B', 'NABP1', 'EP400', 'SMARCA5', 'SMC2', 'REV3L', 'C9orf78']	[['IDA'], ['IEA'], ['IDA', 'IBA'], ['IDA'], ['TAS'], ['IDA'], ['IDA', 'TAS'], ['IDA'], ['IDA', 'TAS'], ['IDA', 'IEA'], ['IDA', 'TAS'], ['IDA', 'TAS'], ['IDA'], ['TAS'], ['IDA', 'TAS'], ['IDA'], ['TAS'], ['IDA'], ['IDA'], ['IDA', 'TAS'], ['IDA', 'TAS'], ['IDA'], ['TAS'], ['TAS'], ['IDA', 'ISS', 'TAS', 'IEA'], ['TAS'], ['IDA', 'IBA', 'IEA'], ['IDA', 'TAS'], ['IDA', 'IBA'], ['IDA', 'TAS', 'IEA'], ['…
HPA	HPA:0620222	vagina; squamous epithelial cells[≥Medium]	6.3251e-05	1	vagina; squamous epithelial cells[≥Medium]	4042	57	40	11006	0.701754	0.00989609	query_1	['HPA:0620221']	['PTMA', 'SYNE2', 'NASP', 'PABPC1', 'HMGN2', 'FABP5', 'MKI67', 'HMGB2', 'TRAF3IP1', 'SOX4', 'DHX36', 'ING5', 'HMGN5', 'FGFR1OP2', 'RPS4X', 'ITGA2', 'BAZ1A', 'HIST1H2BD', 'PDCD4', 'GLYR1', 'RPL13A', 'ANP32E', 'CCDC28A', 'EGFR', 'ATRX', 'MPHOSPH9', 'COBL', 'IMMP2L', 'PNISR', 'CSGALNACT2', 'KIAA1586', 'DDX42', 'KAT6B', 'GNL2', 'TXNIP', 'CD24', 'EP400', 'SMARCA5', 'C9orf78', 'MT-CO1']	[['Approved'], ['Enhanced'], ['Enhanced'], ['Supported'], ['Supported'], ['Enhanced'], ['Enhanced'], ['Enhanced'], ['Approved'], ['Approved'], ['Approved'], ['Approved'], ['Approved'], ['Supported'], ['Supported'], ['Enhanced'], ['Supported'], ['Supported'], ['Enhanced'], ['Enhanced'], ['Approved'], ['Supported'], ['Approved'], ['Enhanced'], ['Supported'], ['Approved'], ['Enhanced'], ['Approved']…
HPA	HPA:0220000	gallbladder	7.32272e-05	1	gallbladder	7656	57	55	11006	0.964912	0.00718391	query_1	['HPA:0000000']	['PTMA', 'SYNE2', 'NASP', 'PABPC1', 'HMGN2', 'FABP5', 'FAM161A', 'MKI67', 'HMGB2', 'TRAF3IP1', 'SOX4', 'DHX36', 'ING5', 'PTTG1', 'HMGN5', 'FGFR1OP2', 'RPS4X', 'ITGA2', 'BAZ1A', 'HIST1H2BD', 'MTSS1', 'PDCD4', 'RIOK1', 'CENPF', 'GLYR1', 'KIF26B', 'RPS2', 'RPL13A', 'ANP32E', 'CCDC28A', 'EGFR', 'ATRX', 'USP37', 'MPHOSPH9', 'COBL', 'IMMP2L', 'PNISR', 'CSGALNACT2', 'ZBTB20', 'TMEM245', 'KIAA1586', 'KIF…	[['Approved'], ['Enhanced'], ['Enhanced'], ['Supported'], ['Supported'], ['Enhanced'], ['Approved'], ['Enhanced'], ['Enhanced'], ['Approved'], ['Approved'], ['Approved'], ['Approved'], ['Enhanced'], ['Approved'], ['Supported'], ['Supported'], ['Enhanced'], ['Supported'], ['Supported'], ['Approved'], ['Enhanced'], ['Enhanced'], ['Enhanced'], ['Enhanced'], ['Enhanced'], ['Approved'], ['Approved'], …
HPA	HPA:0220051	gallbladder; glandular cells[≥Low]	7.32272e-05	1	gallbladder; glandular cells[≥Low]	7656	57	55	11006	0.964912	0.00718391	query_1	['HPA:0220000']	['PTMA', 'SYNE2', 'NASP', 'PABPC1', 'HMGN2', 'FABP5', 'FAM161A', 'MKI67', 'HMGB2', 'TRAF3IP1', 'SOX4', 'DHX36', 'ING5', 'PTTG1', 'HMGN5', 'FGFR1OP2', 'RPS4X', 'ITGA2', 'BAZ1A', 'HIST1H2BD', 'MTSS1', 'PDCD4', 'RIOK1', 'CENPF', 'GLYR1', 'KIF26B', 'RPS2', 'RPL13A', 'ANP32E', 'CCDC28A', 'EGFR', 'ATRX', 'USP37', 'MPHOSPH9', 'COBL', 'IMMP2L', 'PNISR', 'CSGALNACT2', 'ZBTB20', 'TMEM245', 'KIAA1586', 'KIF…	[['Approved'], ['Enhanced'], ['Enhanced'], ['Supported'], ['Supported'], ['Enhanced'], ['Approved'], ['Enhanced'], ['Enhanced'], ['Approved'], ['Approved'], ['Approved'], ['Approved'], ['Enhanced'], ['Approved'], ['Supported'], ['Supported'], ['Enhanced'], ['Supported'], ['Supported'], ['Approved'], ['Enhanced'], ['Enhanced'], ['Enhanced'], ['Enhanced'], ['Enhanced'], ['Approved'], ['Approved'], …
GO:BP	GO:0080090	regulation of primary metabolic process	0.000126909	1	"Any process that modulates the frequency, rate or extent of the chemical reactions and pathways within a cell or an organism involving those compounds formed as a part of the normal anabolic and catabolic processes. These processes take place in most, if not all, cells of the organism." [PMID:19211694]	5882	84	47	21128	0.559524	0.00799048	query_1	['GO:0019222', 'GO:0044238']	['NPY', 'PTMA', 'PABPC1', 'FABP5', 'FAM161A', 'HMGB2', 'TRAF3IP1', 'SOX4', 'BTG2', 'BUB1B', 'DHX36', 'ING5', 'NEUROG2', 'PTTG1', 'POU3F2', 'HMGN5', 'HES6', 'RPS4X', 'ITGA2', 'BAZ1A', 'PDCD4', 'PSRC1', 'RIOK1', 'CENPF', 'GLYR1', 'GADD45A', 'RPS2', 'ZNF397', 'RPL13A', 'JMY', 'EGFR', 'AGO1', 'ATRX', 'USP37', 'NEUROD2', 'ZBTB20', 'EPHA7', 'KAT6B', 'ZNF518A', 'TXNIP', 'ATAD5', 'CD24', 'CCNB2', 'RARRES…	[['IEA'], ['IBA'], ['IDA', 'ISS', 'TAS'], ['IEA'], ['IDA'], ['IDA', 'IBA', 'IEA'], ['IMP'], ['IDA', 'IMP', 'IBA', 'IEA'], ['IDA', 'IEA'], ['IDA'], ['IDA', 'IMP', 'ISS', 'IEA'], ['IDA', 'IBA'], ['ISS', 'IBA', 'IEA'], ['IEA'], ['ISS', 'IBA', 'IEA'], ['NAS'], ['ISS', 'IBA', 'TAS', 'IEA'], ['IMP'], ['IEA'], ['IMP', 'IBA', 'NAS', 'IEA'], ['IDA', 'ISS', 'IEA'], ['ISS', 'IEA'], ['IMP'], ['IDA'], ['IDA']…
GO:BP	GO:0051171	regulation of nitrogen compound metabolic process	0.000172923	1	"Any process that modulates the frequency, rate or extent of the chemical reactions and pathways involving nitrogen or nitrogenous compounds." [GOC:ai, GOC:tb]	5724	84	46	21128	0.547619	0.00803634	query_1	['GO:0006807', 'GO:0019222']	['NPY', 'PTMA', 'PABPC1', 'FAM161A', 'HMGB2', 'TRAF3IP1', 'SOX4', 'BTG2', 'BUB1B', 'DHX36', 'ING5', 'NEUROG2', 'PTTG1', 'POU3F2', 'HMGN5', 'HES6', 'RPS4X', 'ITGA2', 'BAZ1A', 'PDCD4', 'PSRC1', 'RIOK1', 'CENPF', 'GLYR1', 'GADD45A', 'RPS2', 'ZNF397', 'RPL13A', 'JMY', 'EGFR', 'AGO1', 'ATRX', 'USP37', 'NEUROD2', 'ZBTB20', 'EPHA7', 'KAT6B', 'ZNF518A', 'TXNIP', 'ATAD5', 'CD24', 'CCNB2', 'RARRES2', 'EP40…	[['IEA'], ['IBA'], ['IDA', 'ISS', 'TAS'], ['IDA'], ['IDA', 'IBA', 'IEA'], ['IMP'], ['IDA', 'IMP', 'IBA', 'IEA'], ['IDA', 'IEA'], ['IDA'], ['IDA', 'IMP', 'ISS', 'IEA'], ['IDA', 'IBA'], ['ISS', 'IBA', 'IEA'], ['IEA'], ['ISS', 'IBA', 'IEA'], ['NAS'], ['ISS', 'IBA', 'TAS', 'IEA'], ['IMP'], ['IEA'], ['IMP', 'IBA', 'NAS', 'IEA'], ['IDA', 'ISS', 'IEA'], ['ISS', 'IEA'], ['IMP'], ['IDA'], ['IDA'], ['IMP',…
REAC	REAC:R-HSA-9675108	Nervous system development	0.000192741	1	Nervous system development	574	54	14	10777	0.259259	0.0243902	query_1	['REAC:R-HSA-1266738']	['PABPC1', 'RPL34', 'POU3F2', 'RPS4X', 'ITGA2', 'RPS2', 'RPL7A', 'RPL13A', 'EGFR', 'EPHA7', 'COL4A5', 'SEMA3A', 'SCN3A', 'CD24']	[['REAC'], ['REAC'], ['REAC'], ['REAC'], ['REAC'], ['REAC'], ['REAC'], ['REAC'], ['REAC'], ['REAC'], ['REAC'], ['REAC'], ['REAC'], ['REAC']]
HPA	HPA:0461411	skin 1; cells in spinous layer[≥Low]	0.000203212	1	skin 1; cells in spinous layer[≥Low]	760	57	16	11006	0.280702	0.0210526	query_1	['HPA:0460000']	['SYNE2', 'NASP', 'PABPC1', 'HMGN2', 'FABP5', 'MKI67', 'HMGB2', 'PTTG1', 'FGFR1OP2', 'PDCD4', 'ANP32E', 'EGFR', 'ATRX', 'SMARCA5', 'C9orf78', 'MT-CO1']	[['Enhanced'], ['Enhanced'], ['Supported'], ['Supported'], ['Enhanced'], ['Enhanced'], ['Enhanced'], ['Enhanced'], ['Supported'], ['Enhanced'], ['Supported'], ['Enhanced'], ['Supported'], ['Supported'], ['Enhanced'], ['Enhanced']]
GO:CC	GO:0031981	nuclear lumen	0.000256056	1	"The volume enclosed by the nuclear inner membrane." [GOC:mah, GOC:pz]	5495	85	42	22112	0.494118	0.00764331	query_1	['GO:0005634', 'GO:0070013']	['PTMA', 'SYNE2', 'NASP', 'SNCAIP', 'FABP5', 'MKI67', 'HMGB2', 'MMS22L', 'SOX4', 'DHX36', 'ING5', 'POU3F2', 'HMGN5', 'RPS4X', 'BAZ1A', 'HIST1H2BD', 'PSRC1', 'RIOK1', 'CENPF', 'GLYR1', 'GADD45A', 'RPS2', 'ZNF397', 'RPL7A', 'RPL13A', 'ANP32E', 'JMY', 'AGO1', 'ATRX', 'USP37', 'PNISR', 'USP3', 'ZBTB20', 'DDX42', 'KAT6B', 'GNL2', 'NABP1', 'EP400', 'SMARCA5', 'SMC2', 'REV3L', 'C9orf78']	[['IDA'], ['IDA', 'IEA'], ['IDA', 'IBA'], ['IDA'], ['TAS'], ['IDA', 'IEA'], ['IDA', 'TAS'], ['IDA', 'IBA'], ['IDA', 'TAS'], ['IDA', 'IEA'], ['IDA', 'TAS'], ['IDA', 'TAS'], ['IDA'], ['TAS'], ['IBA', 'IEA'], ['IDA', 'TAS'], ['IDA'], ['TAS'], ['IDA', 'IEA'], ['IDA'], ['IDA', 'TAS'], ['IDA', 'TAS'], ['IDA'], ['IDA', 'HDA', 'IEA'], ['HDA'], ['IDA'], ['TAS'], ['TAS'], ['IDA', 'ISS', 'TAS', 'IEA'], ['TA…
HPA	HPA:0461391	skin 1; cells in basal layer[≥Low]	0.000285292	1	skin 1; cells in basal layer[≥Low]	881	57	17	11006	0.298246	0.0192963	query_1	['HPA:0460000']	['SYNE2', 'NASP', 'HMGN2', 'MKI67', 'HMGB2', 'PTTG1', 'FGFR1OP2', 'ITGA2', 'PDCD4', 'RIOK1', 'CENPF', 'ANP32E', 'EGFR', 'ATRX', 'SMARCA5', 'C9orf78', 'MT-CO1']	[['Enhanced'], ['Enhanced'], ['Supported'], ['Enhanced'], ['Enhanced'], ['Enhanced'], ['Supported'], ['Enhanced'], ['Enhanced'], ['Enhanced'], ['Enhanced'], ['Supported'], ['Enhanced'], ['Supported'], ['Supported'], ['Enhanced'], ['Enhanced']]
GO:BP	GO:0051173	positive regulation of nitrogen compound metabolic process	0.000375665	1	"Any process that activates or increases the frequency, rate or extent of the chemical reactions and pathways involving nitrogen or nitrogenous compounds." [GOC:ai, GOC:tb]	3154	84	32	21128	0.380952	0.0101458	query_1	['GO:0006807', 'GO:0009893', 'GO:0051171']	['NPY', 'PTMA', 'PABPC1', 'FAM161A', 'HMGB2', 'SOX4', 'BTG2', 'DHX36', 'ING5', 'POU3F2', 'HMGN5', 'RPS4X', 'ITGA2', 'BAZ1A', 'PSRC1', 'RIOK1', 'GLYR1', 'RPS2', 'JMY', 'EGFR', 'AGO1', 'ATRX', 'NEUROD2', 'ZBTB20', 'EPHA7', 'KAT6B', 'ATAD5', 'CD24', 'RARRES2', 'EP400', 'SMARCA5', 'OTUD4']	[['IEA'], ['IBA'], ['IDA', 'ISS'], ['IDA'], ['IDA', 'IEA'], ['IDA', 'IMP', 'IBA', 'IEA'], ['IDA'], ['IMP', 'ISS', 'IEA'], ['IDA', 'IBA'], ['ISS', 'IEA'], ['NAS'], ['IMP'], ['IEA'], ['IMP', 'IBA', 'IEA'], ['ISS', 'IEA'], ['IMP'], ['IDA'], ['IDA'], ['IEA'], ['IDA', 'IMP', 'IEA'], ['IMP'], ['IMP', 'ISS', 'IBA', 'IEA'], ['IEA'], ['ISS', 'IEA'], ['IEA'], ['IDA', 'IBA'], ['IMP', 'IEA'], ['IDA', 'IEA'],…
HPA	HPA:0620000	vagina	0.000434339	1	vagina	5992	57	48	11006	0.842105	0.00801068	query_1	['HPA:0000000']	['PTMA', 'SYNE2', 'NASP', 'PABPC1', 'HMGN2', 'FABP5', 'MKI67', 'HMGB2', 'TRAF3IP1', 'SOX4', 'DHX36', 'ING5', 'HMGN5', 'FGFR1OP2', 'RPS4X', 'ITGA2', 'BAZ1A', 'HIST1H2BD', 'MTSS1', 'PDCD4', 'RIOK1', 'CENPF', 'GLYR1', 'RPL13A', 'ANP32E', 'CCDC28A', 'EGFR', 'ATRX', 'USP37', 'MPHOSPH9', 'COBL', 'IMMP2L', 'PNISR', 'CSGALNACT2', 'TMEM245', 'KIAA1586', 'EPHA7', 'DDX42', 'KAT6B', 'GNL2', 'TXNIP', 'CD24', …	[['Approved'], ['Enhanced'], ['Enhanced'], ['Supported'], ['Supported'], ['Enhanced'], ['Enhanced'], ['Enhanced'], ['Approved'], ['Approved'], ['Approved'], ['Approved'], ['Approved'], ['Supported'], ['Supported'], ['Enhanced'], ['Supported'], ['Supported'], ['Approved'], ['Enhanced'], ['Enhanced'], ['Enhanced'], ['Enhanced'], ['Approved'], ['Supported'], ['Approved'], ['Enhanced'], ['Supported']…
HPA	HPA:0620221	vagina; squamous epithelial cells[≥Low]	0.000434339	1	vagina; squamous epithelial cells[≥Low]	5992	57	48	11006	0.842105	0.00801068	query_1	['HPA:0620000']	['PTMA', 'SYNE2', 'NASP', 'PABPC1', 'HMGN2', 'FABP5', 'MKI67', 'HMGB2', 'TRAF3IP1', 'SOX4', 'DHX36', 'ING5', 'HMGN5', 'FGFR1OP2', 'RPS4X', 'ITGA2', 'BAZ1A', 'HIST1H2BD', 'MTSS1', 'PDCD4', 'RIOK1', 'CENPF', 'GLYR1', 'RPL13A', 'ANP32E', 'CCDC28A', 'EGFR', 'ATRX', 'USP37', 'MPHOSPH9', 'COBL', 'IMMP2L', 'PNISR', 'CSGALNACT2', 'TMEM245', 'KIAA1586', 'EPHA7', 'DDX42', 'KAT6B', 'GNL2', 'TXNIP', 'CD24', …	[['Approved'], ['Enhanced'], ['Enhanced'], ['Supported'], ['Supported'], ['Enhanced'], ['Enhanced'], ['Enhanced'], ['Approved'], ['Approved'], ['Approved'], ['Approved'], ['Approved'], ['Supported'], ['Supported'], ['Enhanced'], ['Supported'], ['Supported'], ['Approved'], ['Enhanced'], ['Enhanced'], ['Enhanced'], ['Enhanced'], ['Approved'], ['Supported'], ['Approved'], ['Enhanced'], ['Supported']…
GO:BP	GO:0006260	DNA replication	0.000443807	1	"The cellular metabolic process in which a cell duplicates one or more molecules of DNA. DNA replication begins when specific sequences, known as origins of replication, are recognized and bound by initiation proteins, and ends when the original DNA molecule has been completely duplicated and the copies topologically separated. The unit of replication usually corresponds to the genome of the cell…	285	84	10	21128	0.119048	0.0350877	query_1	['GO:0006259']	['NASP', 'MMS22L', 'ING5', 'BAZ1A', 'EGFR', 'ATRX', 'USP37', 'ATAD5', 'SMARCA5', 'REV3L']	[['IEA'], ['IDA', 'IMP', 'IBA', 'IEA'], ['IDA'], ['IDA', 'IMP', 'IBA', 'IEA'], ['IDA'], ['ISS', 'IBA', 'IEA'], ['IMP'], ['IMP', 'IEA'], ['IMP', 'IEA'], ['TAS', 'IEA']]
GO:CC	GO:0043229	intracellular organelle	0.000526222	1	"Organized structure of distinctive morphology and function, occurring within the cell. Includes the nucleus, mitochondria, plastids, vacuoles, vesicles, ribosomes and the cytoskeleton. Excludes the plasma membrane." [GOC:go_curators]	15991	85	79	22112	0.929412	0.00494028	query_1	['GO:0005622', 'GO:0043226']	['NPY', 'PTMA', 'SYNE2', 'NASP', 'MT-RNR2', 'PABPC1', 'HMGN2', 'SNCAIP', 'FABP5', 'FAM161A', 'RPL34', 'MKI67', 'HMGB2', 'MMS22L', 'TRAF3IP1', 'SOX4', 'BTG2', 'BUB1B', 'DHX36', 'ING5', 'NEUROG2', 'PTTG1', 'POU3F2', 'HMGN5', 'HES6', 'RPS4X', 'DIAPH3', 'ITGA2', 'BAZ1A', 'HIST1H2BD', 'MTSS1', 'PDCD4', 'PSRC1', 'RIOK1', 'CENPF', 'GLYR1', 'SHISA2', 'KIF26B', 'GADD45A', 'RPS2', 'ZNF397', 'RPL7A', 'RPL13…	[['IDA', 'ISS', 'IEA'], ['IDA', 'IBA', 'TAS', 'IEA'], ['IDA', 'IEA'], ['IDA', 'ISS', 'IBA', 'IEA'], ['IEA'], ['IDA', 'IBA', 'IEA'], ['IDA', 'IBA', 'IEA'], ['IDA', 'TAS'], ['IDA', 'IBA', 'TAS', 'IEA'], ['IDA', 'IEA'], ['IDA', 'IPI', 'HDA', 'IBA', 'TAS', 'IEA'], ['IDA', 'IBA', 'IEA'], ['IDA', 'ISS', 'TAS', 'IEA'], ['IDA', 'IBA', 'IEA'], ['IBA', 'IEA'], ['IDA', 'ISA', 'TAS', 'IEA'], ['IBA'], ['IDA',…
HPA	HPA:0130000	colon	0.00052823	1	colon	8330	57	56	11006	0.982456	0.00672269	query_1	['HPA:0000000']	['NPY', 'PTMA', 'SYNE2', 'NASP', 'PABPC1', 'HMGN2', 'FABP5', 'MKI67', 'HMGB2', 'TRAF3IP1', 'SOX4', 'DHX36', 'ING5', 'PTTG1', 'HMGN5', 'FGFR1OP2', 'RPS4X', 'ITGA2', 'BAZ1A', 'HIST1H2BD', 'MTSS1', 'PDCD4', 'RIOK1', 'CENPF', 'GLYR1', 'KIF26B', 'RPS2', 'RPL13A', 'ANP32E', 'CCDC28A', 'EGFR', 'ATRX', 'USP37', 'MPHOSPH9', 'COBL', 'IMMP2L', 'PNISR', 'CSGALNACT2', 'ZBTB20', 'TMEM245', 'KIAA1586', 'KIF21A'…	[['Supported'], ['Approved'], ['Enhanced'], ['Enhanced'], ['Supported'], ['Supported'], ['Enhanced'], ['Enhanced'], ['Enhanced'], ['Approved'], ['Approved'], ['Approved'], ['Approved'], ['Enhanced'], ['Approved'], ['Supported'], ['Supported'], ['Enhanced'], ['Supported'], ['Supported'], ['Approved'], ['Enhanced'], ['Enhanced'], ['Enhanced'], ['Enhanced'], ['Enhanced'], ['Approved'], ['Approved'],…
HPA	HPA:0180000	epididymis	0.000540514	1	epididymis	7330	57	53	11006	0.929825	0.00723056	query_1	['HPA:0000000']	['NPY', 'PTMA', 'NASP', 'PABPC1', 'HMGN2', 'FAM161A', 'MKI67', 'HMGB2', 'TRAF3IP1', 'SOX4', 'DHX36', 'ING5', 'PTTG1', 'HMGN5', 'FGFR1OP2', 'RPS4X', 'ITGA2', 'BAZ1A', 'HIST1H2BD', 'MTSS1', 'PDCD4', 'RIOK1', 'CENPF', 'GLYR1', 'KIF26B', 'RPS2', 'RPL13A', 'ANP32E', 'CCDC28A', 'EGFR', 'ATRX', 'USP37', 'MPHOSPH9', 'COBL', 'IMMP2L', 'PNISR', 'CSGALNACT2', 'ZBTB20', 'TMEM245', 'EPHA7', 'DDX42', 'KAT6B', …	[['Supported'], ['Approved'], ['Enhanced'], ['Supported'], ['Supported'], ['Approved'], ['Enhanced'], ['Enhanced'], ['Approved'], ['Approved'], ['Approved'], ['Approved'], ['Enhanced'], ['Approved'], ['Supported'], ['Supported'], ['Enhanced'], ['Supported'], ['Supported'], ['Approved'], ['Enhanced'], ['Enhanced'], ['Enhanced'], ['Enhanced'], ['Enhanced'], ['Approved'], ['Approved'], ['Supported']…
HPA	HPA:0180051	epididymis; glandular cells[≥Low]	0.000540514	1	epididymis; glandular cells[≥Low]	7330	57	53	11006	0.929825	0.00723056	query_1	['HPA:0180000']	['NPY', 'PTMA', 'NASP', 'PABPC1', 'HMGN2', 'FAM161A', 'MKI67', 'HMGB2', 'TRAF3IP1', 'SOX4', 'DHX36', 'ING5', 'PTTG1', 'HMGN5', 'FGFR1OP2', 'RPS4X', 'ITGA2', 'BAZ1A', 'HIST1H2BD', 'MTSS1', 'PDCD4', 'RIOK1', 'CENPF', 'GLYR1', 'KIF26B', 'RPS2', 'RPL13A', 'ANP32E', 'CCDC28A', 'EGFR', 'ATRX', 'USP37', 'MPHOSPH9', 'COBL', 'IMMP2L', 'PNISR', 'CSGALNACT2', 'ZBTB20', 'TMEM245', 'EPHA7', 'DDX42', 'KAT6B', …	[['Supported'], ['Approved'], ['Enhanced'], ['Supported'], ['Supported'], ['Approved'], ['Enhanced'], ['Enhanced'], ['Approved'], ['Approved'], ['Approved'], ['Approved'], ['Enhanced'], ['Approved'], ['Supported'], ['Supported'], ['Enhanced'], ['Supported'], ['Supported'], ['Approved'], ['Enhanced'], ['Enhanced'], ['Enhanced'], ['Enhanced'], ['Enhanced'], ['Approved'], ['Approved'], ['Supported']…
HPA	HPA:0461392	skin 1; cells in basal layer[≥Medium]	0.000695454	1	skin 1; cells in basal layer[≥Medium]	637	57	14	11006	0.245614	0.021978	query_1	['HPA:0461391']	['SYNE2', 'NASP', 'MKI67', 'HMGB2', 'PTTG1', 'FGFR1OP2', 'ITGA2', 'PDCD4', 'ANP32E', 'EGFR', 'ATRX', 'SMARCA5', 'C9orf78', 'MT-CO1']	[['Enhanced'], ['Enhanced'], ['Enhanced'], ['Enhanced'], ['Enhanced'], ['Supported'], ['Enhanced'], ['Enhanced'], ['Supported'], ['Enhanced'], ['Supported'], ['Supported'], ['Enhanced'], ['Enhanced']]
GO:MF	GO:0042393	histone binding	0.000696723	1	"Binding to a histone, any of a group of water-soluble proteins found in association with the DNA of eukaryotic or archaeal chromosomes. They are involved in the condensation and coiling of chromosomes during cell division and have also been implicated in gene regulation and DNA replication. They may be chemically modified (methylated, acetlyated and others) to regulate gene transcription." [GOC:…	257	86	9	20171	0.104651	0.0350195	query_1	['GO:0005515']	['PTMA', 'NASP', 'ING5', 'GLYR1', 'ANP32E', 'ATRX', 'USP3', 'KAT6B', 'SMARCA5']	[['IBA'], ['IDA', 'IBA'], ['IDA', 'IBA', 'IEA'], ['IDA', 'IBA'], ['IDA', 'IBA'], ['IDA', 'IBA', 'IEA'], ['IPI'], ['IBA'], ['IDA']]
REAC	REAC:R-HSA-422475	Axon guidance	0.00074026	1	Axon guidance	549	54	13	10777	0.240741	0.0236794	query_1	['REAC:R-HSA-9675108']	['PABPC1', 'RPL34', 'RPS4X', 'ITGA2', 'RPS2', 'RPL7A', 'RPL13A', 'EGFR', 'EPHA7', 'COL4A5', 'SEMA3A', 'SCN3A', 'CD24']	[['REAC'], ['REAC'], ['REAC'], ['REAC'], ['REAC'], ['REAC'], ['REAC'], ['REAC'], ['REAC'], ['REAC'], ['REAC'], ['REAC'], ['REAC']]
GO:BP	GO:0006974	cellular response to DNA damage stimulus	0.00074073	1	"Any process that results in a change in state or activity of a cell (in terms of movement, secretion, enzyme production, gene expression, etc.) as a result of a stimulus indicating damage to its DNA from environmental insults or errors during metabolism." [GOC:go_curators]	881	84	16	21128	0.190476	0.0181612	query_1	['GO:0033554']	['HMGB2', 'MMS22L', 'SOX4', 'BTG2', 'PTTG1', 'GADD45A', 'JMY', 'EGFR', 'ATRX', 'IMMP2L', 'USP3', 'NABP1', 'ATAD5', 'EP400', 'SMARCA5', 'REV3L']	[['ISS'], ['IDA', 'IMP', 'IBA', 'IEA'], ['IMP'], ['IDA', 'TAS'], ['IEA'], ['IMP', 'TAS', 'IEA'], ['IEA'], ['IDA'], ['ISS', 'IEA'], ['IEA'], ['IMP', 'IEA'], ['IDA', 'IMP', 'IBA', 'IEA'], ['IEA'], ['IDA', 'IBA', 'IC'], ['IDA', 'IC'], ['IDA', 'IBA', 'IEA']]
GO:CC	GO:0070013	intracellular organelle lumen	0.000850909	1	"An organelle lumen that is part of an intracellular organelle." [GOC:mah]	6627	85	46	22112	0.541176	0.0069413	query_1	['GO:0043229', 'GO:0043233']	['PTMA', 'SYNE2', 'NASP', 'SNCAIP', 'FABP5', 'MKI67', 'HMGB2', 'MMS22L', 'SOX4', 'DHX36', 'ING5', 'POU3F2', 'HMGN5', 'RPS4X', 'BAZ1A', 'HIST1H2BD', 'PSRC1', 'RIOK1', 'CENPF', 'GLYR1', 'GADD45A', 'RPS2', 'ZNF397', 'RPL7A', 'RPL13A', 'ANP32E', 'JMY', 'EGFR', 'AGO1', 'ATRX', 'USP37', 'PNISR', 'USP3', 'ZBTB20', 'DDX42', 'KAT6B', 'GNL2', 'COL4A5', 'TXNIP', 'NABP1', 'RARRES2', 'EP400', 'SMARCA5', 'SMC2…	[['IDA'], ['IDA', 'IEA'], ['IDA', 'IBA'], ['IDA'], ['TAS'], ['IDA', 'IEA'], ['IDA', 'TAS'], ['IDA', 'IBA'], ['IDA', 'TAS'], ['IDA', 'IEA'], ['IDA', 'TAS'], ['IDA', 'TAS'], ['IDA'], ['TAS'], ['IBA', 'IEA'], ['IDA', 'TAS'], ['IDA'], ['TAS'], ['IDA', 'IEA'], ['IDA'], ['IDA', 'TAS'], ['IDA', 'TAS'], ['IDA'], ['IDA', 'HDA', 'IEA'], ['HDA'], ['IDA'], ['TAS'], ['IDA'], ['TAS'], ['IDA', 'ISS', 'TAS', 'IE…
GO:CC	GO:0043233	organelle lumen	0.000850909	1	"The internal volume enclosed by the membranes of a particular organelle; includes the volume enclosed by a single organelle membrane, e.g. endoplasmic reticulum lumen, or the volume enclosed by the innermost of the two lipid bilayers of an organelle envelope, e.g. nuclear lumen." [GOC:jl, GOC:mah]	6627	85	46	22112	0.541176	0.0069413	query_1	['GO:0031974', 'GO:0043226']	['PTMA', 'SYNE2', 'NASP', 'SNCAIP', 'FABP5', 'MKI67', 'HMGB2', 'MMS22L', 'SOX4', 'DHX36', 'ING5', 'POU3F2', 'HMGN5', 'RPS4X', 'BAZ1A', 'HIST1H2BD', 'PSRC1', 'RIOK1', 'CENPF', 'GLYR1', 'GADD45A', 'RPS2', 'ZNF397', 'RPL7A', 'RPL13A', 'ANP32E', 'JMY', 'EGFR', 'AGO1', 'ATRX', 'USP37', 'PNISR', 'USP3', 'ZBTB20', 'DDX42', 'KAT6B', 'GNL2', 'COL4A5', 'TXNIP', 'NABP1', 'RARRES2', 'EP400', 'SMARCA5', 'SMC2…	[['IDA'], ['IDA', 'IEA'], ['IDA', 'IBA'], ['IDA'], ['TAS'], ['IDA', 'IEA'], ['IDA', 'TAS'], ['IDA', 'IBA'], ['IDA', 'TAS'], ['IDA', 'IEA'], ['IDA', 'TAS'], ['IDA', 'TAS'], ['IDA'], ['TAS'], ['IBA', 'IEA'], ['IDA', 'TAS'], ['IDA'], ['TAS'], ['IDA', 'IEA'], ['IDA'], ['IDA', 'TAS'], ['IDA', 'TAS'], ['IDA'], ['IDA', 'HDA', 'IEA'], ['HDA'], ['IDA'], ['TAS'], ['IDA'], ['TAS'], ['IDA', 'ISS', 'TAS', 'IE…
GO:CC	GO:0031974	membrane-enclosed lumen	0.000850909	1	"The enclosed volume within a sealed membrane or between two sealed membranes. Encompasses the volume enclosed by the membranes of a particular organelle, e.g. endoplasmic reticulum lumen, or the space between the two lipid bilayers of a double membrane surrounding an organelle, e.g. nuclear envelope lumen." [GOC:add, GOC:mah]	6627	85	46	22112	0.541176	0.0069413	query_1	['GO:0110165']	['PTMA', 'SYNE2', 'NASP', 'SNCAIP', 'FABP5', 'MKI67', 'HMGB2', 'MMS22L', 'SOX4', 'DHX36', 'ING5', 'POU3F2', 'HMGN5', 'RPS4X', 'BAZ1A', 'HIST1H2BD', 'PSRC1', 'RIOK1', 'CENPF', 'GLYR1', 'GADD45A', 'RPS2', 'ZNF397', 'RPL7A', 'RPL13A', 'ANP32E', 'JMY', 'EGFR', 'AGO1', 'ATRX', 'USP37', 'PNISR', 'USP3', 'ZBTB20', 'DDX42', 'KAT6B', 'GNL2', 'COL4A5', 'TXNIP', 'NABP1', 'RARRES2', 'EP400', 'SMARCA5', 'SMC2…	[['IDA'], ['IDA', 'IEA'], ['IDA', 'IBA'], ['IDA'], ['TAS'], ['IDA', 'IEA'], ['IDA', 'TAS'], ['IDA', 'IBA'], ['IDA', 'TAS'], ['IDA', 'IEA'], ['IDA', 'TAS'], ['IDA', 'TAS'], ['IDA'], ['TAS'], ['IBA', 'IEA'], ['IDA', 'TAS'], ['IDA'], ['TAS'], ['IDA', 'IEA'], ['IDA'], ['IDA', 'TAS'], ['IDA', 'TAS'], ['IDA'], ['IDA', 'HDA', 'IEA'], ['HDA'], ['IDA'], ['TAS'], ['IDA'], ['TAS'], ['IDA', 'ISS', 'TAS', 'IE…
GO:CC	GO:0005634	nucleus	0.000880987	1	"A membrane-bounded organelle of eukaryotic cells in which chromosomes are housed and replicated. In most cells, the nucleus contains all of the cell's chromosomes except the organellar chromosomes, and is the site of RNA synthesis and processing. In some species, or in specialized cell types, RNA metabolism or DNA replication may be absent." [GOC:go_curators]	10111	85	60	22112	0.705882	0.00593413	query_1	['GO:0043231']	['PTMA', 'SYNE2', 'NASP', 'PABPC1', 'HMGN2', 'SNCAIP', 'FABP5', 'MKI67', 'HMGB2', 'MMS22L', 'SOX4', 'BTG2', 'BUB1B', 'DHX36', 'ING5', 'NEUROG2', 'PTTG1', 'POU3F2', 'HMGN5', 'HES6', 'RPS4X', 'DIAPH3', 'ITGA2', 'BAZ1A', 'HIST1H2BD', 'PDCD4', 'PSRC1', 'RIOK1', 'CENPF', 'GLYR1', 'GADD45A', 'RPS2', 'ZNF397', 'RPL7A', 'RPL13A', 'ANP32E', 'JMY', 'EGFR', 'AGO1', 'ATRX', 'USP37', 'PNISR', 'NEUROD2', 'USP3…	[['IDA', 'IBA', 'TAS', 'IEA'], ['IDA', 'IEA'], ['IDA', 'ISS', 'IBA', 'IEA'], ['IDA', 'IBA', 'IEA'], ['IDA', 'IBA', 'IEA'], ['IDA'], ['IDA', 'IBA', 'TAS', 'IEA'], ['IDA', 'IBA', 'IEA'], ['IDA', 'TAS', 'IEA'], ['IDA', 'IBA', 'IEA'], ['IDA', 'TAS', 'IEA'], ['IBA'], ['IPI', 'TAS', 'IEA'], ['IDA', 'IBA', 'IEA'], ['IDA', 'IBA', 'TAS', 'IEA'], ['IBA', 'IEA'], ['IDA', 'IBA', 'TAS', 'IEA'], ['IDA', 'TAS',…
GO:BP	GO:0031325	positive regulation of cellular metabolic process	0.000881646	1	"Any process that activates or increases the frequency, rate or extent of the chemical reactions and pathways by which individual cells transform chemical substances." [GOC:mah]	3097	84	31	21128	0.369048	0.0100097	query_1	['GO:0009893', 'GO:0031323', 'GO:0044237', 'GO:0048522']	['NPY', 'PTMA', 'PABPC1', 'HMGB2', 'SOX4', 'BTG2', 'DHX36', 'ING5', 'POU3F2', 'HMGN5', 'RPS4X', 'ITGA2', 'BAZ1A', 'PSRC1', 'RIOK1', 'GLYR1', 'GADD45A', 'JMY', 'EGFR', 'AGO1', 'ATRX', 'NEUROD2', 'ZBTB20', 'EPHA7', 'KAT6B', 'ATAD5', 'CD24', 'RARRES2', 'EP400', 'SMARCA5', 'OTUD4']	[['IEA'], ['IBA'], ['IDA', 'ISS'], ['IDA', 'IEA'], ['IDA', 'IMP', 'IBA', 'IEA'], ['IDA'], ['IMP', 'ISS', 'IEA'], ['IDA', 'IBA'], ['ISS', 'IEA'], ['NAS'], ['IMP'], ['IEA'], ['IMP', 'IBA', 'IEA'], ['ISS', 'IEA'], ['IMP'], ['IDA'], ['IMP'], ['IEA'], ['IDA', 'IMP', 'IBA', 'IEA'], ['IMP'], ['IMP', 'ISS', 'IBA', 'IEA'], ['IEA'], ['ISS', 'IEA'], ['IBA', 'IEA'], ['IDA', 'IBA'], ['IMP', 'IEA'], ['IDA', 'I…
GO:BP	GO:0006281	DNA repair	0.00129793	1	"The process of restoring DNA after damage. Genomes are subject to damage by chemical and physical agents in the environment (e.g. UV and ionizing radiations, chemical mutagens, fungal and bacterial toxins, etc.) and by free radicals or alkylating agents endogenously generated in metabolism. DNA is also damaged because of errors during its replication. A variety of different DNA repair pathways h…	591	84	13	21128	0.154762	0.0219966	query_1	['GO:0006259', 'GO:0006974']	['HMGB2', 'MMS22L', 'BTG2', 'PTTG1', 'GADD45A', 'JMY', 'EGFR', 'ATRX', 'USP3', 'NABP1', 'EP400', 'SMARCA5', 'REV3L']	[['ISS'], ['IDA', 'IMP', 'IBA', 'IEA'], ['TAS'], ['IEA'], ['TAS'], ['IEA'], ['IDA'], ['IEA'], ['IMP'], ['IDA', 'IMP', 'IBA', 'IEA'], ['IDA', 'IBA', 'IC'], ['IDA'], ['IDA', 'IBA', 'IEA']]
GO:BP	GO:0045740	positive regulation of DNA replication	0.00134016	1	"Any process that activates or increases the frequency, rate or extent of DNA replication." [GOC:go_curators]	41	84	5	21128	0.0595238	0.121951	query_1	['GO:0006260', 'GO:0006275', 'GO:0051054']	['BAZ1A', 'EGFR', 'ATRX', 'ATAD5', 'SMARCA5']	[['IMP', 'IBA', 'IEA'], ['IDA'], ['ISS', 'IEA'], ['IMP'], ['IMP', 'IEA']]
GO:BP	GO:0006334	nucleosome assembly	0.00135515	1	"The aggregation, arrangement and bonding together of a nucleosome, the beadlike structural units of eukaryotic chromatin composed of histones and DNA." [GOC:mah]	123	84	7	21128	0.0833333	0.0569106	query_1	['GO:0006325', 'GO:0034728', 'GO:0065004']	['NASP', 'HMGB2', 'BAZ1A', 'HIST1H2BD', 'ATRX', 'KAT6B', 'SMARCA5']	[['IDA'], ['NAS'], ['IDA'], ['IBA'], ['IDA'], ['NAS', 'IEA'], ['EXP', 'IDA']]
GO:BP	GO:0000278	mitotic cell cycle	0.00150053	1	"Progression through the phases of the mitotic cell cycle, the most common eukaryotic cell cycle, which canonically comprises four successive phases called G1, S, G2, and M and includes replication of the genome and the subsequent segregation of chromosomes into daughter cells. In some variant cell cycles nuclear replication or nuclear division may not be followed by cell division, or G1 and G2 p…	929	84	16	21128	0.190476	0.0172228	query_1	['GO:0007049']	['MKI67', 'BTG2', 'BUB1B', 'PTTG1', 'PSRC1', 'CENPF', 'EGFR', 'ATRX', 'USP37', 'USP3', 'PCNT', 'NABP1', 'ATAD5', 'CCNB2', 'SMARCA5', 'SMC2']	[['IDA', 'IBA'], ['IBA'], ['IDA', 'IBA', 'IC', 'IEA'], ['IBA'], ['IDA', 'IBA'], ['IMP', 'IBA', 'NAS'], ['IMP'], ['IMP'], ['IDA', 'IBA'], ['IMP'], ['IMP'], ['IDA', 'IMP'], ['IEA'], ['IBA'], ['IDA', 'IMP'], ['IDA', 'IBA', 'TAS']]
GO:MF	GO:0003677	DNA binding	0.00161268	1	"Any molecular function by which a gene product interacts selectively and non-covalently with DNA (deoxyribonucleic acid)." [GOC:dph, GOC:jl, GOC:tb, GOC:vw]	2526	86	27	20171	0.313953	0.0106888	query_1	['GO:0003676']	['HMGN2', 'MKI67', 'HMGB2', 'MMS22L', 'SOX4', 'DHX36', 'NEUROG2', 'POU3F2', 'HMGN5', 'HES6', 'BAZ1A', 'HIST1H2BD', 'GLYR1', 'ZNF397', 'EGFR', 'AGO1', 'ATRX', 'NEUROD2', 'ZBTB20', 'KAT6B', 'ZNF518A', 'NABP1', 'ATAD5', 'EP400', 'SMARCA5', 'SMC2', 'REV3L']	[['IEA'], ['IEA'], ['IDA', 'IMP', 'ISS', 'IBA', 'IEA'], ['IDA', 'IEA'], ['IDA', 'ISS', 'IBA', 'IEA'], ['IDA', 'ISS', 'IEA'], ['IDA', 'ISS', 'IBA', 'IEA'], ['IDA', 'ISS', 'IBA', 'IEA'], ['IEA'], ['IDA', 'IBA', 'IEA'], ['IBA'], ['IBA', 'IEA'], ['IDA', 'IEA'], ['IBA', 'IEA'], ['NAS'], ['IMP'], ['IBA', 'IEA'], ['IDA', 'ISS', 'IBA', 'IEA'], ['IDA', 'ISS', 'IBA', 'IEA'], ['IEA'], ['IBA', 'IEA'], ['ISS'…
GO:BP	GO:0045935	positive regulation of nucleobase-containing compound metabolic process	0.00195955	1	"Any cellular process that activates or increases the frequency, rate or extent of the chemical reactions and pathways involving nucleobases, nucleosides, nucleotides and nucleic acids." [GOC:go_curators]	2051	84	24	21128	0.285714	0.0117016	query_1	['GO:0006139', 'GO:0019219', 'GO:0031325', 'GO:0051173']	['PTMA', 'PABPC1', 'HMGB2', 'SOX4', 'BTG2', 'DHX36', 'ING5', 'POU3F2', 'HMGN5', 'BAZ1A', 'PSRC1', 'RIOK1', 'GLYR1', 'JMY', 'EGFR', 'AGO1', 'ATRX', 'NEUROD2', 'ZBTB20', 'KAT6B', 'ATAD5', 'EP400', 'SMARCA5', 'OTUD4']	[['IBA'], ['IDA', 'ISS'], ['IDA', 'IEA'], ['IDA', 'IMP', 'IBA', 'IEA'], ['IDA'], ['IMP', 'ISS', 'IEA'], ['IDA', 'IBA'], ['ISS', 'IEA'], ['NAS'], ['IMP', 'IBA', 'IEA'], ['ISS', 'IEA'], ['IMP'], ['IDA'], ['IEA'], ['IDA', 'IMP'], ['IMP'], ['IMP', 'ISS', 'IBA', 'IEA'], ['IEA'], ['ISS', 'IEA'], ['IDA', 'IBA'], ['IMP', 'IEA'], ['IDA', 'IC'], ['IDA', 'IMP', 'IBA', 'IC', 'IEA'], ['IDA']]
HPA	HPA:0330222	oral mucosa; squamous epithelial cells[≥Medium]	0.00209232	1	oral mucosa; squamous epithelial cells[≥Medium]	4353	57	39	11006	0.684211	0.00895934	query_1	['HPA:0330221']	['PTMA', 'SYNE2', 'NASP', 'PABPC1', 'HMGN2', 'FABP5', 'HMGB2', 'TRAF3IP1', 'DHX36', 'PTTG1', 'HMGN5', 'FGFR1OP2', 'RPS4X', 'ITGA2', 'BAZ1A', 'HIST1H2BD', 'MTSS1', 'PDCD4', 'GLYR1', 'RPL13A', 'CCDC28A', 'EGFR', 'ATRX', 'USP37', 'MPHOSPH9', 'COBL', 'IMMP2L', 'PNISR', 'CSGALNACT2', 'KIAA1586', 'DDX42', 'KAT6B', 'TXNIP', 'CD24', 'EP400', 'SMARCA5', 'SMC2', 'C9orf78', 'MT-CO1']	[['Approved'], ['Enhanced'], ['Enhanced'], ['Supported'], ['Supported'], ['Enhanced'], ['Enhanced'], ['Approved'], ['Approved'], ['Enhanced'], ['Approved'], ['Supported'], ['Supported'], ['Enhanced'], ['Supported'], ['Supported'], ['Approved'], ['Enhanced'], ['Enhanced'], ['Approved'], ['Approved'], ['Enhanced'], ['Supported'], ['Approved'], ['Approved'], ['Enhanced'], ['Approved'], ['Approved'],…
HPA	HPA:0330000	oral mucosa	0.00213679	1	oral mucosa	6252	57	48	11006	0.842105	0.00767754	query_1	['HPA:0000000']	['PTMA', 'SYNE2', 'NASP', 'PABPC1', 'HMGN2', 'FABP5', 'MKI67', 'HMGB2', 'TRAF3IP1', 'SOX4', 'DHX36', 'ING5', 'PTTG1', 'HMGN5', 'FGFR1OP2', 'RPS4X', 'ITGA2', 'BAZ1A', 'HIST1H2BD', 'MTSS1', 'PDCD4', 'CENPF', 'GLYR1', 'RPL13A', 'ANP32E', 'CCDC28A', 'EGFR', 'ATRX', 'USP37', 'MPHOSPH9', 'COBL', 'IMMP2L', 'PNISR', 'CSGALNACT2', 'KIAA1586', 'KIF21A', 'EPHA7', 'DDX42', 'KAT6B', 'GNL2', 'TXNIP', 'CD24', '…	[['Approved'], ['Enhanced'], ['Enhanced'], ['Supported'], ['Supported'], ['Enhanced'], ['Enhanced'], ['Enhanced'], ['Approved'], ['Approved'], ['Approved'], ['Approved'], ['Enhanced'], ['Approved'], ['Supported'], ['Supported'], ['Enhanced'], ['Supported'], ['Supported'], ['Approved'], ['Enhanced'], ['Enhanced'], ['Enhanced'], ['Approved'], ['Supported'], ['Approved'], ['Enhanced'], ['Supported']…
HPA	HPA:0330221	oral mucosa; squamous epithelial cells[≥Low]	0.00213679	1	oral mucosa; squamous epithelial cells[≥Low]	6252	57	48	11006	0.842105	0.00767754	query_1	['HPA:0330000']	['PTMA', 'SYNE2', 'NASP', 'PABPC1', 'HMGN2', 'FABP5', 'MKI67', 'HMGB2', 'TRAF3IP1', 'SOX4', 'DHX36', 'ING5', 'PTTG1', 'HMGN5', 'FGFR1OP2', 'RPS4X', 'ITGA2', 'BAZ1A', 'HIST1H2BD', 'MTSS1', 'PDCD4', 'CENPF', 'GLYR1', 'RPL13A', 'ANP32E', 'CCDC28A', 'EGFR', 'ATRX', 'USP37', 'MPHOSPH9', 'COBL', 'IMMP2L', 'PNISR', 'CSGALNACT2', 'KIAA1586', 'KIF21A', 'EPHA7', 'DDX42', 'KAT6B', 'GNL2', 'TXNIP', 'CD24', '…	[['Approved'], ['Enhanced'], ['Enhanced'], ['Supported'], ['Supported'], ['Enhanced'], ['Enhanced'], ['Enhanced'], ['Approved'], ['Approved'], ['Approved'], ['Approved'], ['Enhanced'], ['Approved'], ['Supported'], ['Supported'], ['Enhanced'], ['Supported'], ['Supported'], ['Approved'], ['Enhanced'], ['Enhanced'], ['Enhanced'], ['Approved'], ['Supported'], ['Approved'], ['Enhanced'], ['Supported']…
REAC	REAC:R-HSA-975956	Nonsense Mediated Decay (NMD) independent of the Exon Junction Complex (EJC)	0.00265583	1	Nonsense Mediated Decay (NMD) independent of the Exon Junction Complex (EJC)	96	54	6	10777	0.111111	0.0625	query_1	['REAC:R-HSA-927802']	['PABPC1', 'RPL34', 'RPS4X', 'RPS2', 'RPL7A', 'RPL13A']	[['REAC'], ['REAC'], ['REAC'], ['REAC'], ['REAC'], ['REAC']]
GO:BP	GO:0006275	regulation of DNA replication	0.00280631	1	"Any process that modulates the frequency, rate or extent of DNA replication." [GOC:go_curators]	137	84	7	21128	0.0833333	0.0510949	query_1	['GO:0006260', 'GO:0051052']	['ING5', 'BAZ1A', 'EGFR', 'ATRX', 'USP37', 'ATAD5', 'SMARCA5']	[['IDA'], ['IMP', 'IBA', 'IEA'], ['IDA'], ['ISS', 'IEA'], ['IMP'], ['IMP'], ['IMP', 'IEA']]
GO:BP	GO:0044260	cellular macromolecule metabolic process	0.00281127	1	"The chemical reactions and pathways involving macromolecules, any molecule of high relative molecular mass, the structure of which essentially comprises the multiple repetition of units derived, actually or conceptually, from molecules of low relative molecular mass, as carried out by individual cells." [GOC:mah]	3263	84	31	21128	0.369048	0.00950046	query_1	['GO:0043170', 'GO:0044237']	['NASP', 'PABPC1', 'RPL34', 'HMGB2', 'MMS22L', 'SOX4', 'BTG2', 'DHX36', 'ING5', 'PTTG1', 'RPS4X', 'ITGA2', 'BAZ1A', 'CENPF', 'GADD45A', 'RPS2', 'RPL7A', 'RPL13A', 'JMY', 'EGFR', 'AGO1', 'ATRX', 'USP37', 'CSGALNACT2', 'USP3', 'NABP1', 'ATAD5', 'EP400', 'SMARCA5', 'REV3L', 'OTUD4']	[['IEA'], ['IDA', 'ISS', 'TAS', 'IEA'], ['TAS', 'NAS', 'IC', 'IEA'], ['ISS', 'IEA'], ['IDA', 'IMP', 'IBA', 'IEA'], ['IMP'], ['IDA', 'TAS', 'IEA'], ['IDA', 'IMP', 'IEA'], ['IDA'], ['IEA'], ['IMP', 'IBA', 'IC', 'IEA'], ['IEA'], ['IDA', 'IMP', 'IBA', 'IEA'], ['IEA'], ['TAS'], ['IBA', 'IC', 'IEA'], ['TAS', 'NAS', 'IC'], ['IDA', 'IMP', 'IBA', 'NAS', 'IC', 'IEA'], ['IEA'], ['IDA'], ['IDA', 'IEA'], ['IM…
HPA	HPA:0050051	breast; glandular cells[≥Low]	0.00309698	1	breast; glandular cells[≥Low]	6805	57	50	11006	0.877193	0.00734754	query_1	['HPA:0050000']	['PTMA', 'SYNE2', 'NASP', 'PABPC1', 'HMGN2', 'MKI67', 'HMGB2', 'TRAF3IP1', 'SOX4', 'DHX36', 'ING5', 'PTTG1', 'HMGN5', 'FGFR1OP2', 'RPS4X', 'ITGA2', 'BAZ1A', 'HIST1H2BD', 'MTSS1', 'PDCD4', 'RIOK1', 'GLYR1', 'KIF26B', 'RPL13A', 'ANP32E', 'CCDC28A', 'EGFR', 'ATRX', 'USP37', 'MPHOSPH9', 'COBL', 'IMMP2L', 'PNISR', 'CSGALNACT2', 'ZBTB20', 'TMEM245', 'KIAA1586', 'KIF21A', 'EPHA7', 'DDX42', 'KAT6B', 'TXN…	[['Approved'], ['Enhanced'], ['Enhanced'], ['Supported'], ['Supported'], ['Enhanced'], ['Enhanced'], ['Approved'], ['Approved'], ['Approved'], ['Approved'], ['Enhanced'], ['Approved'], ['Supported'], ['Supported'], ['Enhanced'], ['Supported'], ['Supported'], ['Approved'], ['Enhanced'], ['Enhanced'], ['Enhanced'], ['Enhanced'], ['Approved'], ['Supported'], ['Approved'], ['Enhanced'], ['Supported']…
GO:BP	GO:0031323	regulation of cellular metabolic process	0.00363107	1	"Any process that modulates the frequency, rate or extent of the chemical reactions and pathways by which individual cells transform chemical substances." [GOC:mah]	5653	84	43	21128	0.511905	0.00760658	query_1	['GO:0019222', 'GO:0044237', 'GO:0050794']	['NPY', 'PTMA', 'PABPC1', 'FABP5', 'HMGB2', 'TRAF3IP1', 'SOX4', 'BTG2', 'DHX36', 'ING5', 'NEUROG2', 'POU3F2', 'HMGN5', 'HES6', 'RPS4X', 'ITGA2', 'BAZ1A', 'PDCD4', 'PSRC1', 'RIOK1', 'CENPF', 'GLYR1', 'GADD45A', 'ZNF397', 'RPL13A', 'JMY', 'EGFR', 'AGO1', 'ATRX', 'USP37', 'NEUROD2', 'ZBTB20', 'EPHA7', 'KAT6B', 'ZNF518A', 'TXNIP', 'ATAD5', 'CD24', 'CCNB2', 'RARRES2', 'EP400', 'SMARCA5', 'OTUD4']	[['IEA'], ['IBA'], ['IDA', 'ISS', 'TAS'], ['IEA'], ['IDA', 'IBA', 'IEA'], ['IMP'], ['IDA', 'IMP', 'IBA', 'IEA'], ['IDA', 'IEA'], ['IDA', 'IMP', 'ISS', 'IEA'], ['IDA', 'IBA'], ['ISS', 'IBA', 'IEA'], ['ISS', 'IBA', 'IEA'], ['NAS'], ['ISS', 'IBA', 'TAS', 'IEA'], ['IMP'], ['IEA'], ['IMP', 'IBA', 'NAS', 'IEA'], ['IDA', 'ISS', 'IEA'], ['ISS', 'IEA'], ['IMP'], ['IDA'], ['IDA'], ['IMP', 'TAS', 'IEA'], ['…
MIRNA	MIRNA:hsa-miR-4799-3p	hsa-miR-4799-3p	0.0036395	1	hsa-miR-4799-3p	49	80	5	14850	0.0625	0.102041	query_1	['MIRNA:000000']	['PABPC1', 'SOX4', 'MPHOSPH9', 'PNISR', 'CACNA2D1']	[['MIRNA'], ['MIRNA'], ['MIRNA'], ['MIRNA'], ['MIRNA']]
GO:BP	GO:0048522	positive regulation of cellular process	0.00370585	1	"Any process that activates or increases the frequency, rate or extent of a cellular process, any of those that are carried out at the cellular level, but are not necessarily restricted to a single cell. For example, cell communication occurs among more than one cell, but occurs at the cellular level." [GOC:jid]	5657	84	43	21128	0.511905	0.0076012	query_1	['GO:0009987', 'GO:0048518', 'GO:0050794']	['NPY', 'PTMA', 'SYNE2', 'PABPC1', 'FABP5', 'HMGB2', 'SOX4', 'BTG2', 'DHX36', 'ING5', 'POU3F2', 'HMGN5', 'RPS4X', 'ITGA2', 'BAZ1A', 'MTSS1', 'PDCD4', 'PSRC1', 'RIOK1', 'GLYR1', 'KIF26B', 'GADD45A', 'JMY', 'EGFR', 'CRHR2', 'AGO1', 'ATRX', 'COBL', 'NEUROD2', 'ZBTB20', 'EPHA7', 'KAT6B', 'SEMA3A', 'TXNIP', 'PCNT', 'ATAD5', 'CACNA2D1', 'CD24', 'RARRES2', 'EP400', 'SMARCA5', 'SMC2', 'OTUD4']	[['IEA'], ['IBA'], ['ISS', 'IEA'], ['IDA', 'ISS'], ['IEA'], ['IDA', 'IMP', 'IEA'], ['IDA', 'IMP', 'ISS', 'IBA', 'IEA'], ['IDA'], ['IMP', 'ISS', 'IEA'], ['IDA', 'IGI', 'IBA', 'IEA'], ['IDA', 'ISS', 'IEA'], ['IMP', 'NAS'], ['IMP'], ['IEA'], ['IMP', 'IBA', 'IEA'], ['IBA'], ['IMP', 'IEA'], ['ISS', 'IEA'], ['IMP'], ['IDA'], ['IEA'], ['IDA', 'IMP'], ['ISS', 'IBA', 'IEA'], ['IDA', 'IMP', 'IBA', 'IEA'], …
GO:BP	GO:0034728	nucleosome organization	0.00374122	1	"A process that is carried out at the cellular level which results in the assembly, arrangement of constituent parts, or disassembly of one or more nucleosomes." [GOC:mah]	143	84	7	21128	0.0833333	0.048951	query_1	['GO:0006338', 'GO:0071824']	['NASP', 'HMGB2', 'BAZ1A', 'HIST1H2BD', 'ATRX', 'KAT6B', 'SMARCA5']	[['IDA'], ['NAS'], ['IDA'], ['IBA'], ['IDA'], ['NAS', 'IEA'], ['EXP', 'IDA']]
GO:BP	GO:0009893	positive regulation of metabolic process	0.00374178	1	"Any process that activates or increases the frequency, rate or extent of the chemical reactions and pathways within a cell or an organism." [GOC:go_curators]	3857	84	34	21128	0.404762	0.00881514	query_1	['GO:0008152', 'GO:0019222', 'GO:0048518']	['NPY', 'PTMA', 'PABPC1', 'FABP5', 'FAM161A', 'HMGB2', 'SOX4', 'BTG2', 'DHX36', 'ING5', 'POU3F2', 'HMGN5', 'RPS4X', 'ITGA2', 'BAZ1A', 'PSRC1', 'RIOK1', 'GLYR1', 'GADD45A', 'RPS2', 'JMY', 'EGFR', 'AGO1', 'ATRX', 'NEUROD2', 'ZBTB20', 'EPHA7', 'KAT6B', 'ATAD5', 'CD24', 'RARRES2', 'EP400', 'SMARCA5', 'OTUD4']	[['IEA'], ['IBA'], ['IDA', 'ISS', 'TAS'], ['ISS', 'IEA'], ['IDA'], ['IDA', 'IEA'], ['IDA', 'IMP', 'IBA', 'IEA'], ['IDA'], ['IMP', 'ISS', 'IEA'], ['IDA', 'IBA'], ['ISS', 'IEA'], ['IMP', 'NAS'], ['IMP'], ['IEA'], ['IMP', 'IBA', 'IEA'], ['ISS', 'IEA'], ['IMP'], ['IDA'], ['IMP'], ['IDA'], ['IEA'], ['IDA', 'IMP', 'IBA', 'IEA'], ['IMP'], ['IMP', 'ISS', 'IBA', 'IEA'], ['IEA'], ['ISS', 'IEA'], ['IBA', 'I…
MIRNA	MIRNA:hsa-miR-5588-5p	hsa-miR-5588-5p	0.00402692	1	hsa-miR-5588-5p	50	80	5	14850	0.0625	0.1	query_1	['MIRNA:000000']	['PABPC1', 'SOX4', 'MPHOSPH9', 'PNISR', 'CACNA2D1']	[['MIRNA'], ['MIRNA'], ['MIRNA'], ['MIRNA'], ['MIRNA']]
MIRNA	MIRNA:hsa-miR-4720-5p	hsa-miR-4720-5p	0.00402692	1	hsa-miR-4720-5p	50	80	5	14850	0.0625	0.1	query_1	['MIRNA:000000']	['PABPC1', 'SOX4', 'MPHOSPH9', 'PNISR', 'CACNA2D1']	[['MIRNA'], ['MIRNA'], ['MIRNA'], ['MIRNA'], ['MIRNA']]
HPA	HPA:0630222	cervix; squamous epithelial cells[≥Medium]	0.00405509	1	cervix; squamous epithelial cells[≥Medium]	3723	57	35	11006	0.614035	0.00940102	query_1	['HPA:0630221']	['PTMA', 'SYNE2', 'PABPC1', 'FABP5', 'MKI67', 'HMGB2', 'DHX36', 'ING5', 'PTTG1', 'FGFR1OP2', 'RPS4X', 'ITGA2', 'BAZ1A', 'HIST1H2BD', 'MTSS1', 'PDCD4', 'GLYR1', 'RPL13A', 'ANP32E', 'CCDC28A', 'EGFR', 'ATRX', 'MPHOSPH9', 'COBL', 'IMMP2L', 'PNISR', 'CSGALNACT2', 'KIAA1586', 'TXNIP', 'CD24', 'EP400', 'SMARCA5', 'SMC2', 'C9orf78', 'MT-CO1']	[['Approved'], ['Enhanced'], ['Supported'], ['Enhanced'], ['Enhanced'], ['Enhanced'], ['Approved'], ['Approved'], ['Enhanced'], ['Supported'], ['Supported'], ['Enhanced'], ['Supported'], ['Supported'], ['Approved'], ['Enhanced'], ['Enhanced'], ['Approved'], ['Supported'], ['Approved'], ['Enhanced'], ['Supported'], ['Approved'], ['Enhanced'], ['Approved'], ['Approved'], ['Approved'], ['Approved'],…
HPA	HPA:0190222	esophagus; squamous epithelial cells[≥Medium]	0.00412596	1	esophagus; squamous epithelial cells[≥Medium]	5052	57	42	11006	0.736842	0.00831354	query_1	['HPA:0190221']	['PTMA', 'SYNE2', 'NASP', 'PABPC1', 'FABP5', 'HMGB2', 'TRAF3IP1', 'SOX4', 'DHX36', 'ING5', 'PTTG1', 'HMGN5', 'FGFR1OP2', 'RPS4X', 'ITGA2', 'BAZ1A', 'HIST1H2BD', 'MTSS1', 'PDCD4', 'GLYR1', 'KIF26B', 'RPL13A', 'ANP32E', 'CCDC28A', 'EGFR', 'ATRX', 'MPHOSPH9', 'COBL', 'IMMP2L', 'PNISR', 'CSGALNACT2', 'KIAA1586', 'DDX42', 'KAT6B', 'TXNIP', 'CD24', 'CCNB2', 'EP400', 'SMARCA5', 'SMC2', 'C9orf78', 'MT-CO…	[['Approved'], ['Enhanced'], ['Enhanced'], ['Supported'], ['Enhanced'], ['Enhanced'], ['Approved'], ['Approved'], ['Approved'], ['Approved'], ['Enhanced'], ['Approved'], ['Supported'], ['Supported'], ['Enhanced'], ['Supported'], ['Supported'], ['Approved'], ['Enhanced'], ['Enhanced'], ['Enhanced'], ['Approved'], ['Supported'], ['Approved'], ['Enhanced'], ['Supported'], ['Approved'], ['Enhanced'],…
GO:CC	GO:0016590	ACF complex	0.00432061	1	"An ISWI complex that contains an ATPase subunit of the ISWI family (SNF2H in mammals, Isw2 in S. cerevisiae), an ACF1 homolog, and generally no other subunits, though Xenopus is an exception with a third non-conserved subunit. ACF plays roles in regulation of RNA polymerase II transcription and in DNA replication and repair." [GOC:bf, GOC:krc, PMID:12192034, PMID:15284901, PMID:16568949, PMID:21…	2	85	2	22112	0.0235294	1	query_1	['GO:0031010']	['BAZ1A', 'SMARCA5']	[['IPI', 'TAS'], ['IPI']]
GO:BP	GO:1903047	mitotic cell cycle process	0.00459375	1	"A process that is part of the mitotic cell cycle." [GO_REF:0000060, GOC:mtg_cell_cycle, GOC:TermGenie]	773	84	14	21128	0.166667	0.0181113	query_1	['GO:0000278', 'GO:0022402']	['MKI67', 'BUB1B', 'PTTG1', 'PSRC1', 'CENPF', 'EGFR', 'ATRX', 'USP37', 'PCNT', 'NABP1', 'ATAD5', 'CCNB2', 'SMARCA5', 'SMC2']	[['IDA', 'IBA'], ['IDA', 'IBA', 'IC', 'IEA'], ['IBA'], ['IDA', 'IBA'], ['IMP', 'IBA', 'NAS'], ['IMP'], ['IMP'], ['IDA', 'IBA'], ['IMP'], ['IDA', 'IMP'], ['IEA'], ['IBA'], ['IDA', 'IMP'], ['IDA', 'IBA', 'TAS']]
TF	TF:M08205_1	Factor: E2F-1:Elk-1; motif: SGCGCSNNAMCGGAAGT; match class: 1	0.00586364	1	Factor: E2F-1:Elk-1; motif: SGCGCSNNAMCGGAAGT; match class: 1	10699	86	67	20012	0.77907	0.00626227	query_1	['TF:M08205']	['NPY', 'PTMA', 'SYNE2', 'NASP', 'HMGN2', 'SNCAIP', 'FABP5', 'MKI67', 'HMGB2', 'MMS22L', 'TRAF3IP1', 'SOX4', 'BTG2', 'BUB1B', 'DHX36', 'ING5', 'POU3F2', 'FGFR1OP2', 'HES6', 'ITGA2', 'BAZ1A', 'HIST1H2BD', 'MTSS1', 'PSRC1', 'RIOK1', 'CENPF', 'SHISA2', 'KIF26B', 'GADD45A', 'RPS2', 'ZNF397', 'RPL7A', 'RPL13A', 'ANP32E', 'CCDC28A', 'JMY', 'EGFR', 'CRHR2', 'AGO1', 'ATRX', 'COBL', 'IMMP2L', 'PNISR', 'CS…	[['TF'], ['TF'], ['TF'], ['TF'], ['TF'], ['TF'], ['TF'], ['TF'], ['TF'], ['TF'], ['TF'], ['TF'], ['TF'], ['TF'], ['TF'], ['TF'], ['TF'], ['TF'], ['TF'], ['TF'], ['TF'], ['TF'], ['TF'], ['TF'], ['TF'], ['TF'], ['TF'], ['TF'], ['TF'], ['TF'], ['TF'], ['TF'], ['TF'], ['TF'], ['TF'], ['TF'], ['TF'], ['TF'], ['TF'], ['TF'], ['TF'], ['TF'], ['TF'], ['TF'], ['TF'], ['TF'], ['TF'], ['TF'], ['TF'], ['TF']…
HPA	HPA:0050000	breast	0.00589689	1	breast	7176	57	51	11006	0.894737	0.00710702	query_1	['HPA:0000000']	['PTMA', 'SYNE2', 'NASP', 'PABPC1', 'HMGN2', 'FAM161A', 'MKI67', 'HMGB2', 'TRAF3IP1', 'SOX4', 'DHX36', 'ING5', 'PTTG1', 'HMGN5', 'FGFR1OP2', 'RPS4X', 'ITGA2', 'BAZ1A', 'HIST1H2BD', 'MTSS1', 'PDCD4', 'RIOK1', 'GLYR1', 'KIF26B', 'RPL13A', 'ANP32E', 'CCDC28A', 'EGFR', 'ATRX', 'USP37', 'MPHOSPH9', 'COBL', 'IMMP2L', 'PNISR', 'CSGALNACT2', 'ZBTB20', 'TMEM245', 'KIAA1586', 'KIF21A', 'EPHA7', 'DDX42', 'K…	[['Approved'], ['Enhanced'], ['Enhanced'], ['Supported'], ['Supported'], ['Approved'], ['Enhanced'], ['Enhanced'], ['Approved'], ['Approved'], ['Approved'], ['Approved'], ['Enhanced'], ['Approved'], ['Supported'], ['Supported'], ['Enhanced'], ['Supported'], ['Supported'], ['Approved'], ['Enhanced'], ['Enhanced'], ['Enhanced'], ['Enhanced'], ['Approved'], ['Supported'], ['Approved'], ['Enhanced'],…
HPA	HPA:0320000	nasopharynx	0.00634665	1	nasopharynx	7189	57	51	11006	0.894737	0.00709417	query_1	['HPA:0000000']	['PTMA', 'SYNE2', 'NASP', 'PABPC1', 'HMGN2', 'FAM161A', 'MKI67', 'HMGB2', 'TRAF3IP1', 'SOX4', 'DHX36', 'ING5', 'PTTG1', 'HMGN5', 'FGFR1OP2', 'RPS4X', 'ITGA2', 'BAZ1A', 'HIST1H2BD', 'MTSS1', 'PDCD4', 'RIOK1', 'GLYR1', 'KIF26B', 'RPS2', 'RPL13A', 'ANP32E', 'CCDC28A', 'EGFR', 'ATRX', 'USP37', 'MPHOSPH9', 'COBL', 'IMMP2L', 'PNISR', 'CSGALNACT2', 'ZBTB20', 'TMEM245', 'KIAA1586', 'EPHA7', 'DDX42', 'KAT…	[['Approved'], ['Enhanced'], ['Enhanced'], ['Supported'], ['Supported'], ['Approved'], ['Enhanced'], ['Enhanced'], ['Approved'], ['Approved'], ['Approved'], ['Approved'], ['Enhanced'], ['Approved'], ['Supported'], ['Supported'], ['Enhanced'], ['Supported'], ['Supported'], ['Approved'], ['Enhanced'], ['Enhanced'], ['Enhanced'], ['Enhanced'], ['Approved'], ['Approved'], ['Supported'], ['Approved'],…
GO:CC	GO:0099080	supramolecular complex	0.00637786	1	"A cellular component that consists of an indeterminate number of proteins or macromolecular complexes, organized into a regular, higher-order structure such as a polymer, sheet, network or a fiber." [GOC:dos]	1408	85	17	22112	0.2	0.0120739	query_1	['GO:0110165']	['SYNE2', 'PABPC1', 'SNCAIP', 'FAM161A', 'BUB1B', 'DHX36', 'RPS4X', 'DIAPH3', 'PSRC1', 'CENPF', 'KIF26B', 'AGO1', 'COBL', 'USP3', 'KIF21A', 'COL4A5', 'PCNT']	[['IDA', 'IEA'], ['IDA', 'IBA', 'IEA'], ['IDA'], ['IDA'], ['IDA', 'IEA'], ['IDA', 'IEA'], ['IDA'], ['IBA'], ['IDA', 'IBA'], ['IDA', 'TAS', 'IEA'], ['IBA', 'IEA'], ['IDA', 'IEA'], ['ISS', 'IBA', 'IEA'], ['IDA'], ['IBA', 'IEA'], ['TAS', 'IEA'], ['IEA']]
REAC	REAC:R-HSA-156827	L13a-mediated translational silencing of Ceruloplasmin expression	0.00644684	1	L13a-mediated translational silencing of Ceruloplasmin expression	112	54	6	10777	0.111111	0.0535714	query_1	['REAC:R-HSA-72613']	['PABPC1', 'RPL34', 'RPS4X', 'RPS2', 'RPL7A', 'RPL13A']	[['REAC'], ['REAC'], ['REAC'], ['REAC'], ['REAC'], ['REAC']]
REAC	REAC:R-HSA-9010553	Regulation of expression of SLITs and ROBOs	0.00719913	1	Regulation of expression of SLITs and ROBOs	171	54	7	10777	0.12963	0.0409357	query_1	['REAC:R-HSA-376176']	['PABPC1', 'RPL34', 'RPS4X', 'RPS2', 'RPL7A', 'RPL13A', 'COL4A5']	[['REAC'], ['REAC'], ['REAC'], ['REAC'], ['REAC'], ['REAC'], ['REAC']]
GO:BP	GO:0002181	cytoplasmic translation	0.00758376	1	"The chemical reactions and pathways resulting in the formation of a protein in the cytoplasm. This is a ribosome-mediated process in which the information in messenger RNA (mRNA) is used to specify the sequence of amino acids in the protein." [GOC:hjd]	159	84	7	21128	0.0833333	0.0440252	query_1	['GO:0006412']	['PABPC1', 'RPL34', 'DHX36', 'RPS4X', 'RPS2', 'RPL7A', 'RPL13A']	[['IDA'], ['IC'], ['IMP'], ['IC'], ['IC'], ['IC'], ['IDA', 'IC']]
REAC	REAC:R-HSA-927802	Nonsense-Mediated Decay (NMD)	0.00787432	1	Nonsense-Mediated Decay (NMD)	116	54	6	10777	0.111111	0.0517241	query_1	['REAC:R-HSA-8953854']	['PABPC1', 'RPL34', 'RPS4X', 'RPS2', 'RPL7A', 'RPL13A']	[['REAC'], ['REAC'], ['REAC'], ['REAC'], ['REAC'], ['REAC']]
REAC	REAC:R-HSA-975957	Nonsense Mediated Decay (NMD) enhanced by the Exon Junction Complex (EJC)	0.00787432	1	Nonsense Mediated Decay (NMD) enhanced by the Exon Junction Complex (EJC)	116	54	6	10777	0.111111	0.0517241	query_1	['REAC:R-HSA-927802']	['PABPC1', 'RPL34', 'RPS4X', 'RPS2', 'RPL7A', 'RPL13A']	[['REAC'], ['REAC'], ['REAC'], ['REAC'], ['REAC'], ['REAC']]
HPA	HPA:0460000	skin 1	0.00835553	1	skin 1	7238	57	51	11006	0.894737	0.00704615	query_1	['HPA:0000000']	['PTMA', 'SYNE2', 'NASP', 'PABPC1', 'HMGN2', 'FABP5', 'MKI67', 'HMGB2', 'TRAF3IP1', 'SOX4', 'DHX36', 'ING5', 'PTTG1', 'HMGN5', 'FGFR1OP2', 'RPS4X', 'ITGA2', 'BAZ1A', 'HIST1H2BD', 'MTSS1', 'PDCD4', 'RIOK1', 'CENPF', 'GLYR1', 'KIF26B', 'RPL13A', 'ANP32E', 'CCDC28A', 'EGFR', 'ATRX', 'USP37', 'MPHOSPH9', 'COBL', 'IMMP2L', 'PNISR', 'CSGALNACT2', 'ZBTB20', 'TMEM245', 'KIAA1586', 'EPHA7', 'DDX42', 'KAT6…	[['Approved'], ['Enhanced'], ['Enhanced'], ['Supported'], ['Supported'], ['Enhanced'], ['Enhanced'], ['Enhanced'], ['Approved'], ['Approved'], ['Approved'], ['Approved'], ['Enhanced'], ['Approved'], ['Supported'], ['Supported'], ['Enhanced'], ['Supported'], ['Supported'], ['Approved'], ['Enhanced'], ['Enhanced'], ['Enhanced'], ['Enhanced'], ['Enhanced'], ['Approved'], ['Supported'], ['Approved'],…
HPA	HPA:0471441	skin 2; fibrohistiocytic cells[≥Low]	0.0089593	1	skin 2; fibrohistiocytic cells[≥Low]	1021	57	16	11006	0.280702	0.0156709	query_1	['HPA:0470000']	['SYNE2', 'NASP', 'PABPC1', 'HMGN2', 'FABP5', 'MKI67', 'HMGB2', 'FGFR1OP2', 'PDCD4', 'RIOK1', 'ANP32E', 'EGFR', 'ATRX', 'SMARCA5', 'C9orf78', 'MT-CO1']	[['Enhanced'], ['Enhanced'], ['Supported'], ['Supported'], ['Enhanced'], ['Enhanced'], ['Enhanced'], ['Supported'], ['Enhanced'], ['Enhanced'], ['Supported'], ['Enhanced'], ['Supported'], ['Supported'], ['Enhanced'], ['Enhanced']]
REAC	REAC:R-HSA-72613	Eukaryotic Translation Initiation	0.00954639	1	Eukaryotic Translation Initiation	120	54	6	10777	0.111111	0.05	query_1	['REAC:R-HSA-72766']	['PABPC1', 'RPL34', 'RPS4X', 'RPS2', 'RPL7A', 'RPL13A']	[['REAC'], ['REAC'], ['REAC'], ['REAC'], ['REAC'], ['REAC']]
REAC	REAC:R-HSA-72737	Cap-dependent Translation Initiation	0.00954639	1	Cap-dependent Translation Initiation	120	54	6	10777	0.111111	0.05	query_1	['REAC:R-HSA-72613']	['PABPC1', 'RPL34', 'RPS4X', 'RPS2', 'RPL7A', 'RPL13A']	[['REAC'], ['REAC'], ['REAC'], ['REAC'], ['REAC'], ['REAC']]
GO:CC	GO:0000228	nuclear chromosome	0.00957911	1	"A chromosome that encodes the nuclear genome and is found in the nucleus of a eukaryotic cell during the cell cycle phases when the nucleus is intact." [GOC:dph, GOC:mah]	233	85	7	22112	0.0823529	0.0300429	query_1	['GO:0005694', 'GO:0031981']	['MMS22L', 'BAZ1A', 'ANP32E', 'ATRX', 'EP400', 'SMARCA5', 'SMC2']	[['IDA', 'IBA'], ['IBA', 'IEA'], ['IDA'], ['IEA'], ['IDA', 'IBA'], ['IDA'], ['IDA', 'IEA']]
GO:CC	GO:0043226	organelle	0.0103217	1	"Organized structure of distinctive morphology and function. Includes the nucleus, mitochondria, plastids, vacuoles, vesicles, ribosomes and the cytoskeleton, and prokaryotic structures such as anammoxosomes and pirellulosomes. Excludes the plasma membrane." [GOC:go_curators]	16765	85	79	22112	0.929412	0.0047122	query_1	['GO:0110165']	['NPY', 'PTMA', 'SYNE2', 'NASP', 'MT-RNR2', 'PABPC1', 'HMGN2', 'SNCAIP', 'FABP5', 'FAM161A', 'RPL34', 'MKI67', 'HMGB2', 'MMS22L', 'TRAF3IP1', 'SOX4', 'BTG2', 'BUB1B', 'DHX36', 'ING5', 'NEUROG2', 'PTTG1', 'POU3F2', 'HMGN5', 'HES6', 'RPS4X', 'DIAPH3', 'ITGA2', 'BAZ1A', 'HIST1H2BD', 'MTSS1', 'PDCD4', 'PSRC1', 'RIOK1', 'CENPF', 'GLYR1', 'SHISA2', 'KIF26B', 'GADD45A', 'RPS2', 'ZNF397', 'RPL7A', 'RPL13…	[['IDA', 'ISS', 'IEA'], ['IDA', 'IBA', 'TAS', 'IEA'], ['IDA', 'HDA', 'IEA'], ['IDA', 'ISS', 'IBA', 'IEA'], ['IEA'], ['IDA', 'HDA', 'IBA', 'IEA'], ['IDA', 'IBA', 'IEA'], ['IDA', 'TAS'], ['IDA', 'HDA', 'ISS', 'IBA', 'TAS', 'IEA'], ['IDA', 'IBA', 'IEA'], ['IDA', 'IPI', 'HDA', 'IBA', 'TAS', 'IEA'], ['IDA', 'IBA', 'IEA'], ['IDA', 'ISS', 'TAS', 'IEA'], ['IDA', 'IBA', 'IEA'], ['IDA', 'IBA', 'TAS', 'IC',…
HPA	HPA:0610831	urinary bladder; urothelial cells[≥Low]	0.0115856	1	urinary bladder; urothelial cells[≥Low]	7297	57	51	11006	0.894737	0.00698917	query_1	['HPA:0610000']	['PTMA', 'SYNE2', 'NASP', 'PABPC1', 'HMGN2', 'FABP5', 'MKI67', 'HMGB2', 'TRAF3IP1', 'SOX4', 'DHX36', 'ING5', 'HMGN5', 'FGFR1OP2', 'RPS4X', 'ITGA2', 'BAZ1A', 'HIST1H2BD', 'MTSS1', 'PDCD4', 'RIOK1', 'CENPF', 'GLYR1', 'KIF26B', 'RPS2', 'RPL13A', 'ANP32E', 'CCDC28A', 'EGFR', 'ATRX', 'USP37', 'MPHOSPH9', 'COBL', 'IMMP2L', 'PNISR', 'CSGALNACT2', 'ZBTB20', 'TMEM245', 'KIAA1586', 'EPHA7', 'DDX42', 'KAT6B…	[['Approved'], ['Enhanced'], ['Enhanced'], ['Supported'], ['Supported'], ['Enhanced'], ['Enhanced'], ['Enhanced'], ['Approved'], ['Approved'], ['Approved'], ['Approved'], ['Approved'], ['Supported'], ['Supported'], ['Enhanced'], ['Supported'], ['Supported'], ['Approved'], ['Enhanced'], ['Enhanced'], ['Enhanced'], ['Enhanced'], ['Enhanced'], ['Approved'], ['Approved'], ['Supported'], ['Approved'],…
HPA	HPA:0610000	urinary bladder	0.0115856	1	urinary bladder	7297	57	51	11006	0.894737	0.00698917	query_1	['HPA:0000000']	['PTMA', 'SYNE2', 'NASP', 'PABPC1', 'HMGN2', 'FABP5', 'MKI67', 'HMGB2', 'TRAF3IP1', 'SOX4', 'DHX36', 'ING5', 'HMGN5', 'FGFR1OP2', 'RPS4X', 'ITGA2', 'BAZ1A', 'HIST1H2BD', 'MTSS1', 'PDCD4', 'RIOK1', 'CENPF', 'GLYR1', 'KIF26B', 'RPS2', 'RPL13A', 'ANP32E', 'CCDC28A', 'EGFR', 'ATRX', 'USP37', 'MPHOSPH9', 'COBL', 'IMMP2L', 'PNISR', 'CSGALNACT2', 'ZBTB20', 'TMEM245', 'KIAA1586', 'EPHA7', 'DDX42', 'KAT6B…	[['Approved'], ['Enhanced'], ['Enhanced'], ['Supported'], ['Supported'], ['Enhanced'], ['Enhanced'], ['Enhanced'], ['Approved'], ['Approved'], ['Approved'], ['Approved'], ['Approved'], ['Supported'], ['Supported'], ['Enhanced'], ['Supported'], ['Supported'], ['Approved'], ['Enhanced'], ['Enhanced'], ['Enhanced'], ['Enhanced'], ['Enhanced'], ['Approved'], ['Approved'], ['Supported'], ['Approved'],…
HPA	HPA:0160000	endometrium 1	0.012174	1	endometrium 1	7048	57	50	11006	0.877193	0.00709421	query_1	['HPA:0000000']	['PTMA', 'SYNE2', 'NASP', 'PABPC1', 'HMGN2', 'MKI67', 'HMGB2', 'TRAF3IP1', 'SOX4', 'DHX36', 'ING5', 'PTTG1', 'HMGN5', 'FGFR1OP2', 'RPS4X', 'ITGA2', 'BAZ1A', 'HIST1H2BD', 'MTSS1', 'PDCD4', 'CENPF', 'GLYR1', 'KIF26B', 'RPS2', 'RPL13A', 'ANP32E', 'CCDC28A', 'EGFR', 'ATRX', 'USP37', 'MPHOSPH9', 'COBL', 'IMMP2L', 'PNISR', 'CSGALNACT2', 'ZBTB20', 'TMEM245', 'KIAA1586', 'KIF21A', 'EPHA7', 'DDX42', 'KAT6…	[['Approved'], ['Enhanced'], ['Enhanced'], ['Supported'], ['Supported'], ['Enhanced'], ['Enhanced'], ['Approved'], ['Approved'], ['Approved'], ['Approved'], ['Enhanced'], ['Approved'], ['Supported'], ['Supported'], ['Enhanced'], ['Supported'], ['Supported'], ['Approved'], ['Enhanced'], ['Enhanced'], ['Enhanced'], ['Enhanced'], ['Approved'], ['Approved'], ['Supported'], ['Approved'], ['Enhanced'],…
HPA	HPA:0630221	cervix; squamous epithelial cells[≥Low]	0.0125475	1	cervix; squamous epithelial cells[≥Low]	5452	57	43	11006	0.754386	0.00788701	query_1	['HPA:0630000']	['PTMA', 'SYNE2', 'NASP', 'PABPC1', 'FABP5', 'MKI67', 'HMGB2', 'TRAF3IP1', 'SOX4', 'DHX36', 'ING5', 'PTTG1', 'FGFR1OP2', 'RPS4X', 'ITGA2', 'BAZ1A', 'HIST1H2BD', 'MTSS1', 'PDCD4', 'GLYR1', 'RPL13A', 'ANP32E', 'CCDC28A', 'EGFR', 'ATRX', 'MPHOSPH9', 'COBL', 'IMMP2L', 'PNISR', 'CSGALNACT2', 'TMEM245', 'KIAA1586', 'EPHA7', 'GNL2', 'TXNIP', 'PCNT', 'CD24', 'CCNB2', 'EP400', 'SMARCA5', 'SMC2', 'C9orf78'…	[['Approved'], ['Enhanced'], ['Enhanced'], ['Supported'], ['Enhanced'], ['Enhanced'], ['Enhanced'], ['Approved'], ['Approved'], ['Approved'], ['Approved'], ['Enhanced'], ['Supported'], ['Supported'], ['Enhanced'], ['Supported'], ['Supported'], ['Approved'], ['Enhanced'], ['Enhanced'], ['Approved'], ['Supported'], ['Approved'], ['Enhanced'], ['Supported'], ['Approved'], ['Enhanced'], ['Approved'],…
GO:BP	GO:0048518	positive regulation of biological process	0.0128546	1	"Any process that activates or increases the frequency, rate or extent of a biological process. Biological processes are regulated by many means; examples include the control of gene expression, protein modification or interaction with a protein or substrate molecule." [GOC:jid]	6348	84	45	21128	0.535714	0.00708885	query_1	['GO:0008150', 'GO:0050789']	['NPY', 'PTMA', 'SYNE2', 'PABPC1', 'FABP5', 'FAM161A', 'HMGB2', 'SOX4', 'BTG2', 'DHX36', 'ING5', 'POU3F2', 'HMGN5', 'RPS4X', 'ITGA2', 'BAZ1A', 'MTSS1', 'PDCD4', 'PSRC1', 'RIOK1', 'GLYR1', 'KIF26B', 'GADD45A', 'RPS2', 'JMY', 'EGFR', 'CRHR2', 'AGO1', 'ATRX', 'COBL', 'NEUROD2', 'ZBTB20', 'EPHA7', 'KAT6B', 'SEMA3A', 'TXNIP', 'PCNT', 'ATAD5', 'CACNA2D1', 'CD24', 'RARRES2', 'EP400', 'SMARCA5', 'SMC2', …	[['ISS', 'IEA'], ['IBA'], ['ISS', 'IEA'], ['IDA', 'IMP', 'ISS', 'TAS'], ['ISS', 'IEA'], ['IDA'], ['IDA', 'IMP', 'IEA'], ['IDA', 'IMP', 'ISS', 'IBA', 'IEA'], ['IDA'], ['IMP', 'ISS', 'IEA'], ['IDA', 'IGI', 'IBA', 'IEA'], ['IDA', 'ISS', 'IEA'], ['IMP', 'NAS'], ['IMP'], ['IEA'], ['IMP', 'IBA', 'IEA'], ['IBA'], ['IMP', 'ISS', 'IEA'], ['ISS', 'IEA'], ['IMP'], ['IDA'], ['IEA'], ['IDA', 'IMP'], ['IDA'], …
HPA	HPA:0160051	endometrium 1; glandular cells[≥Low]	0.0129815	1	endometrium 1; glandular cells[≥Low]	6811	57	49	11006	0.859649	0.00719424	query_1	['HPA:0160000']	['PTMA', 'SYNE2', 'NASP', 'HMGN2', 'MKI67', 'HMGB2', 'TRAF3IP1', 'SOX4', 'DHX36', 'ING5', 'PTTG1', 'HMGN5', 'FGFR1OP2', 'RPS4X', 'ITGA2', 'BAZ1A', 'HIST1H2BD', 'MTSS1', 'PDCD4', 'CENPF', 'GLYR1', 'KIF26B', 'RPS2', 'RPL13A', 'ANP32E', 'CCDC28A', 'EGFR', 'ATRX', 'USP37', 'MPHOSPH9', 'COBL', 'IMMP2L', 'PNISR', 'CSGALNACT2', 'ZBTB20', 'TMEM245', 'KIAA1586', 'KIF21A', 'EPHA7', 'DDX42', 'KAT6B', 'GNL2'…	[['Approved'], ['Enhanced'], ['Enhanced'], ['Supported'], ['Enhanced'], ['Enhanced'], ['Approved'], ['Approved'], ['Approved'], ['Approved'], ['Enhanced'], ['Approved'], ['Supported'], ['Supported'], ['Enhanced'], ['Supported'], ['Supported'], ['Approved'], ['Enhanced'], ['Enhanced'], ['Enhanced'], ['Enhanced'], ['Approved'], ['Approved'], ['Supported'], ['Approved'], ['Enhanced'], ['Supported'],…
HPA	HPA:0600432	tonsil; germinal center cells[≥Medium]	0.0134302	1	tonsil; germinal center cells[≥Medium]	4094	57	36	11006	0.631579	0.00879336	query_1	['HPA:0600431']	['PTMA', 'NASP', 'PABPC1', 'MKI67', 'HMGB2', 'SOX4', 'DHX36', 'ING5', 'PTTG1', 'FGFR1OP2', 'RPS4X', 'BAZ1A', 'HIST1H2BD', 'MTSS1', 'PDCD4', 'CENPF', 'GLYR1', 'RPL13A', 'ANP32E', 'CCDC28A', 'ATRX', 'USP37', 'COBL', 'IMMP2L', 'PNISR', 'CSGALNACT2', 'ZBTB20', 'DDX42', 'KAT6B', 'CD24', 'CCNB2', 'EP400', 'SMARCA5', 'SMC2', 'C9orf78', 'MT-CO1']	[['Approved'], ['Enhanced'], ['Supported'], ['Enhanced'], ['Enhanced'], ['Approved'], ['Approved'], ['Approved'], ['Enhanced'], ['Supported'], ['Supported'], ['Supported'], ['Supported'], ['Approved'], ['Enhanced'], ['Enhanced'], ['Enhanced'], ['Approved'], ['Supported'], ['Approved'], ['Supported'], ['Approved'], ['Enhanced'], ['Approved'], ['Approved'], ['Approved'], ['Approved'], ['Approved'],…
HPA	HPA:0310431	lymph node; germinal center cells[≥Low]	0.0135366	1	lymph node; germinal center cells[≥Low]	5055	57	41	11006	0.719298	0.00811078	query_1	['HPA:0310000']	['PTMA', 'NASP', 'PABPC1', 'HMGN2', 'FABP5', 'MKI67', 'HMGB2', 'TRAF3IP1', 'SOX4', 'DHX36', 'ING5', 'PTTG1', 'HMGN5', 'FGFR1OP2', 'RPS4X', 'BAZ1A', 'HIST1H2BD', 'PDCD4', 'CENPF', 'GLYR1', 'KIF26B', 'RPL13A', 'ANP32E', 'CCDC28A', 'EGFR', 'ATRX', 'COBL', 'IMMP2L', 'CSGALNACT2', 'ZBTB20', 'EPHA7', 'DDX42', 'KAT6B', 'PCNT', 'CD24', 'CCNB2', 'EP400', 'SMARCA5', 'SMC2', 'C9orf78', 'MT-CO1']	[['Approved'], ['Enhanced'], ['Supported'], ['Supported'], ['Enhanced'], ['Enhanced'], ['Enhanced'], ['Approved'], ['Approved'], ['Approved'], ['Approved'], ['Enhanced'], ['Approved'], ['Supported'], ['Supported'], ['Supported'], ['Supported'], ['Enhanced'], ['Enhanced'], ['Enhanced'], ['Enhanced'], ['Approved'], ['Supported'], ['Approved'], ['Enhanced'], ['Supported'], ['Enhanced'], ['Approved']…
GO:BP	GO:0007049	cell cycle	0.0140726	1	"The progression of biochemical and morphological phases and events that occur in a cell during successive cell replication or nuclear replication events. Canonically, the cell cycle comprises the replication and segregation of genetic material followed by the division of the cell, but in endocycles or syncytial cells nuclear replication or nuclear division may not be followed by cell division." …	1818	84	21	21128	0.25	0.0115512	query_1	['GO:0009987']	['NASP', 'MKI67', 'BTG2', 'BUB1B', 'ING5', 'PTTG1', 'PSRC1', 'CENPF', 'GADD45A', 'EGFR', 'ATRX', 'USP37', 'USP3', 'TXNIP', 'PCNT', 'NABP1', 'ATAD5', 'CCNB2', 'EP400', 'SMARCA5', 'SMC2']	[['IEA'], ['IDA', 'IBA', 'IEA'], ['IBA'], ['IDA', 'IBA', 'IC', 'IEA'], ['IDA'], ['IBA', 'IEA'], ['IDA', 'ISS', 'IBA', 'IEA'], ['IDA', 'IMP', 'IBA', 'NAS', 'IEA'], ['IBA', 'TAS', 'IEA'], ['IMP'], ['IMP', 'ISS', 'IEA'], ['IDA', 'IBA', 'IEA'], ['IMP', 'IEA'], ['IEA'], ['IMP'], ['IDA', 'IMP'], ['IMP', 'IEA'], ['IBA', 'IEA'], ['IMP'], ['IDA', 'IMP'], ['IDA', 'IBA', 'TAS', 'IEA']]
GO:BP	GO:0065004	protein-DNA complex assembly	0.0147852	1	"The aggregation, arrangement and bonding together of proteins and DNA molecules to form a protein-DNA complex." [GOC:jl]	248	84	8	21128	0.0952381	0.0322581	query_1	['GO:0065003', 'GO:0071824']	['NASP', 'HMGB2', 'BAZ1A', 'HIST1H2BD', 'CENPF', 'ATRX', 'KAT6B', 'SMARCA5']	[['IDA', 'IBA'], ['NAS'], ['IDA'], ['IBA'], ['NAS'], ['IDA'], ['NAS', 'IEA'], ['EXP', 'IDA']]
GO:CC	GO:0022626	cytosolic ribosome	0.0157461	1	"A ribosome located in the cytosol." [GOC:mtg_sensu]	105	85	5	22112	0.0588235	0.047619	query_1	['GO:0005829', 'GO:0005840']	['RPL34', 'RPS4X', 'RPS2', 'RPL7A', 'RPL13A']	[['IDA', 'IPI', 'HDA', 'IBA', 'TAS'], ['IDA', 'IBA', 'NAS'], ['IDA', 'HDA', 'IBA', 'IC'], ['IDA', 'IPI', 'HDA', 'IBA', 'TAS', 'IEA'], ['IDA', 'IPI', 'HDA', 'IBA', 'IEA']]
HPA	HPA:0460201	skin 1; endothelial cells[≥Low]	0.0160938	1	skin 1; endothelial cells[≥Low]	841	57	14	11006	0.245614	0.0166468	query_1	['HPA:0460000']	['SYNE2', 'NASP', 'PABPC1', 'HMGN2', 'FABP5', 'HMGB2', 'FGFR1OP2', 'ITGA2', 'PDCD4', 'ANP32E', 'ATRX', 'SMARCA5', 'C9orf78', 'MT-CO1']	[['Enhanced'], ['Enhanced'], ['Supported'], ['Supported'], ['Enhanced'], ['Enhanced'], ['Supported'], ['Enhanced'], ['Enhanced'], ['Supported'], ['Supported'], ['Supported'], ['Enhanced'], ['Enhanced']]
GO:BP	GO:0010604	positive regulation of macromolecule metabolic process	0.0161819	1	"Any process that increases the frequency, rate or extent of the chemical reactions and pathways involving macromolecules, any molecule of high relative molecular mass, the structure of which essentially comprises the multiple repetition of units derived, actually or conceptually, from molecules of low relative molecular mass." [GOC:dph, GOC:tb]	3540	84	31	21128	0.369048	0.00875706	query_1	['GO:0009893', 'GO:0043170', 'GO:0060255']	['PTMA', 'PABPC1', 'FAM161A', 'HMGB2', 'SOX4', 'BTG2', 'DHX36', 'ING5', 'POU3F2', 'HMGN5', 'RPS4X', 'ITGA2', 'BAZ1A', 'PSRC1', 'RIOK1', 'GLYR1', 'RPS2', 'JMY', 'EGFR', 'AGO1', 'ATRX', 'NEUROD2', 'ZBTB20', 'EPHA7', 'KAT6B', 'ATAD5', 'CD24', 'RARRES2', 'EP400', 'SMARCA5', 'OTUD4']	[['IBA'], ['IDA', 'ISS', 'TAS'], ['IDA'], ['IDA', 'IEA'], ['IDA', 'IMP', 'IBA', 'IEA'], ['IDA'], ['IMP', 'ISS', 'IEA'], ['IDA', 'IBA'], ['ISS', 'IEA'], ['IMP', 'NAS'], ['IMP'], ['IEA'], ['IMP', 'IBA', 'IEA'], ['ISS', 'IEA'], ['IMP'], ['IDA'], ['IDA'], ['IEA'], ['IDA', 'IMP', 'IEA'], ['IMP'], ['IMP', 'ISS', 'IBA', 'IEA'], ['IEA'], ['IEA'], ['IEA'], ['IDA', 'IBA'], ['IMP', 'IEA'], ['IDA', 'IEA'], […
TF	TF:M00695	Factor: ETF; motif: GVGGMGG	0.0165676	1	Factor: ETF; motif: GVGGMGG	10683	86	66	20012	0.767442	0.00617804	query_1	['TF:M00000']	['PTMA', 'SYNE2', 'NASP', 'PABPC1', 'HMGN2', 'SNCAIP', 'FAM161A', 'MKI67', 'HMGB2', 'TRAF3IP1', 'SOX4', 'BTG2', 'BUB1B', 'DHX36', 'ING5', 'NEUROG2', 'POU3F2', 'FGFR1OP2', 'HES6', 'RPS4X', 'DIAPH3', 'BAZ1A', 'MTSS1', 'PDCD4', 'RIOK1', 'CENPF', 'GLYR1', 'SHISA2', 'KIF26B', 'GADD45A', 'RPS2', 'ZNF397', 'RPL7A', 'ANP32E', 'CCDC28A', 'JMY', 'EGFR', 'CRHR2', 'AGO1', 'ATRX', 'USP37', 'MPHOSPH9', 'COBL',…	[['TF'], ['TF'], ['TF'], ['TF'], ['TF'], ['TF'], ['TF'], ['TF'], ['TF'], ['TF'], ['TF'], ['TF'], ['TF'], ['TF'], ['TF'], ['TF'], ['TF'], ['TF'], ['TF'], ['TF'], ['TF'], ['TF'], ['TF'], ['TF'], ['TF'], ['TF'], ['TF'], ['TF'], ['TF'], ['TF'], ['TF'], ['TF'], ['TF'], ['TF'], ['TF'], ['TF'], ['TF'], ['TF'], ['TF'], ['TF'], ['TF'], ['TF'], ['TF'], ['TF'], ['TF'], ['TF'], ['TF'], ['TF'], ['TF'], ['TF']…
HPA	HPA:0040083	bone marrow; hematopoietic cells[High]	0.0168964	1	bone marrow; hematopoietic cells[High]	1452	57	19	11006	0.333333	0.0130854	query_1	['HPA:0040082']	['PABPC1', 'HMGN2', 'MKI67', 'HMGB2', 'HMGN5', 'FGFR1OP2', 'RPS4X', 'BAZ1A', 'HIST1H2BD', 'PDCD4', 'GLYR1', 'ANP32E', 'ATRX', 'KAT6B', 'CD24', 'CCNB2', 'EP400', 'SMARCA5', 'MT-CO1']	[['Supported'], ['Supported'], ['Enhanced'], ['Enhanced'], ['Approved'], ['Supported'], ['Supported'], ['Supported'], ['Supported'], ['Enhanced'], ['Enhanced'], ['Supported'], ['Supported'], ['Supported'], ['Approved'], ['Enhanced'], ['Supported'], ['Supported'], ['Enhanced']]
GO:BP	GO:0051726	regulation of cell cycle	0.0175585	1	"Any process that modulates the rate or extent of progression through the cell cycle." [GOC:ai, GOC:dph, GOC:tb]	1124	84	16	21128	0.190476	0.0142349	query_1	['GO:0007049', 'GO:0050794']	['MKI67', 'BTG2', 'BUB1B', 'ING5', 'PTTG1', 'PSRC1', 'CENPF', 'GADD45A', 'EGFR', 'ATRX', 'NABP1', 'ATAD5', 'CCNB2', 'EP400', 'SMARCA5', 'SMC2']	[['IDA', 'IBA'], ['IBA'], ['IDA', 'IBA', 'IC', 'IEA'], ['IDA'], ['IBA'], ['IDA', 'ISS', 'IEA'], ['IMP', 'IBA', 'NAS'], ['IBA', 'TAS', 'IEA'], ['IMP'], ['IMP', 'ISS', 'IEA'], ['IDA', 'IMP'], ['IMP', 'IEA'], ['IBA'], ['IMP'], ['IDA', 'IMP'], ['IEA']]
GO:MF	GO:0003682	chromatin binding	0.0201715	1	"Binding to chromatin, the network of fibers of DNA, protein, and sometimes RNA, that make up the chromosomes of the eukaryotic nucleus during interphase." [GOC:jl, ISBN:0198506732, PMID:20404130]	594	86	11	20171	0.127907	0.0185185	query_1	['GO:0005488']	['HMGN2', 'ING5', 'HMGN5', 'CENPF', 'GLYR1', 'GADD45A', 'EGFR', 'ATRX', 'EP400', 'SMARCA5', 'SMC2']	[['IBA', 'IEA'], ['IBA', 'IEA'], ['NAS', 'IEA'], ['NAS'], ['IDA'], ['IEA'], ['IDA'], ['IDA', 'IBA', 'IEA'], ['IBA', 'IEA'], ['IEA'], ['IBA', 'IEA']]
TF	TF:M00803_1	Factor: E2F; motif: GGCGSG; match class: 1	0.0203642	1	Factor: E2F; motif: GGCGSG; match class: 1	10475	86	65	20012	0.755814	0.00620525	query_1	['TF:M00803']	['NPY', 'PTMA', 'SYNE2', 'PABPC1', 'HMGN2', 'SNCAIP', 'FABP5', 'MKI67', 'HMGB2', 'MMS22L', 'TRAF3IP1', 'BTG2', 'ING5', 'NEUROG2', 'POU3F2', 'FGFR1OP2', 'HES6', 'RPS4X', 'ITGA2', 'BAZ1A', 'MTSS1', 'PDCD4', 'PSRC1', 'RIOK1', 'CENPF', 'GLYR1', 'SHISA2', 'KIF26B', 'ZNF397', 'RPL7A', 'RPL13A', 'ANP32E', 'JMY', 'EGFR', 'CRHR2', 'AGO1', 'ATRX', 'MPHOSPH9', 'COBL', 'IMMP2L', 'PNISR', 'CSGALNACT2', 'NEURO…	[['TF'], ['TF'], ['TF'], ['TF'], ['TF'], ['TF'], ['TF'], ['TF'], ['TF'], ['TF'], ['TF'], ['TF'], ['TF'], ['TF'], ['TF'], ['TF'], ['TF'], ['TF'], ['TF'], ['TF'], ['TF'], ['TF'], ['TF'], ['TF'], ['TF'], ['TF'], ['TF'], ['TF'], ['TF'], ['TF'], ['TF'], ['TF'], ['TF'], ['TF'], ['TF'], ['TF'], ['TF'], ['TF'], ['TF'], ['TF'], ['TF'], ['TF'], ['TF'], ['TF'], ['TF'], ['TF'], ['TF'], ['TF'], ['TF'], ['TF']…
HPA	HPA:0400000	rectum	0.022062	1	rectum	7965	57	53	11006	0.929825	0.00665411	query_1	['HPA:0000000']	['PTMA', 'SYNE2', 'NASP', 'PABPC1', 'HMGN2', 'FABP5', 'MKI67', 'HMGB2', 'TRAF3IP1', 'SOX4', 'DHX36', 'ING5', 'PTTG1', 'HMGN5', 'FGFR1OP2', 'RPS4X', 'ITGA2', 'BAZ1A', 'HIST1H2BD', 'MTSS1', 'PDCD4', 'RIOK1', 'CENPF', 'GLYR1', 'KIF26B', 'RPS2', 'RPL13A', 'ANP32E', 'CCDC28A', 'EGFR', 'ATRX', 'USP37', 'MPHOSPH9', 'COBL', 'IMMP2L', 'PNISR', 'CSGALNACT2', 'TMEM245', 'KIAA1586', 'KIF21A', 'EPHA7', 'DDX42…	[['Approved'], ['Enhanced'], ['Enhanced'], ['Supported'], ['Supported'], ['Enhanced'], ['Enhanced'], ['Enhanced'], ['Approved'], ['Approved'], ['Approved'], ['Approved'], ['Enhanced'], ['Approved'], ['Supported'], ['Supported'], ['Enhanced'], ['Supported'], ['Supported'], ['Approved'], ['Enhanced'], ['Enhanced'], ['Enhanced'], ['Enhanced'], ['Enhanced'], ['Approved'], ['Approved'], ['Supported'],…
HPA	HPA:0310432	lymph node; germinal center cells[≥Medium]	0.0223143	1	lymph node; germinal center cells[≥Medium]	3297	57	31	11006	0.54386	0.00940249	query_1	['HPA:0310431']	['NASP', 'PABPC1', 'MKI67', 'HMGB2', 'TRAF3IP1', 'DHX36', 'ING5', 'PTTG1', 'FGFR1OP2', 'RPS4X', 'BAZ1A', 'HIST1H2BD', 'PDCD4', 'CENPF', 'GLYR1', 'RPL13A', 'ANP32E', 'CCDC28A', 'COBL', 'IMMP2L', 'CSGALNACT2', 'ZBTB20', 'DDX42', 'KAT6B', 'CD24', 'CCNB2', 'EP400', 'SMARCA5', 'SMC2', 'C9orf78', 'MT-CO1']	[['Enhanced'], ['Supported'], ['Enhanced'], ['Enhanced'], ['Approved'], ['Approved'], ['Approved'], ['Enhanced'], ['Supported'], ['Supported'], ['Supported'], ['Supported'], ['Enhanced'], ['Enhanced'], ['Enhanced'], ['Approved'], ['Supported'], ['Approved'], ['Enhanced'], ['Approved'], ['Approved'], ['Approved'], ['Approved'], ['Supported'], ['Approved'], ['Enhanced'], ['Supported'], ['Supported'…
HPA	HPA:0060000	bronchus	0.0226805	1	bronchus	7421	57	51	11006	0.894737	0.00687239	query_1	['HPA:0000000']	['PTMA', 'SYNE2', 'NASP', 'PABPC1', 'HMGN2', 'FAM161A', 'MKI67', 'HMGB2', 'TRAF3IP1', 'SOX4', 'DHX36', 'ING5', 'PTTG1', 'HMGN5', 'FGFR1OP2', 'RPS4X', 'ITGA2', 'BAZ1A', 'HIST1H2BD', 'MTSS1', 'PDCD4', 'RIOK1', 'GLYR1', 'KIF26B', 'RPS2', 'RPL13A', 'ANP32E', 'CCDC28A', 'EGFR', 'ATRX', 'USP37', 'MPHOSPH9', 'COBL', 'IMMP2L', 'PNISR', 'CSGALNACT2', 'ZBTB20', 'KIAA1586', 'KIF21A', 'EPHA7', 'DDX42', 'KAT6…	[['Approved'], ['Enhanced'], ['Enhanced'], ['Supported'], ['Supported'], ['Approved'], ['Enhanced'], ['Enhanced'], ['Approved'], ['Approved'], ['Approved'], ['Approved'], ['Enhanced'], ['Approved'], ['Supported'], ['Supported'], ['Enhanced'], ['Supported'], ['Supported'], ['Approved'], ['Enhanced'], ['Enhanced'], ['Enhanced'], ['Enhanced'], ['Approved'], ['Approved'], ['Supported'], ['Approved'],…
GO:BP	GO:0051128	regulation of cellular component organization	0.0238256	1	"Any process that modulates the frequency, rate or extent of a process involved in the formation, arrangement of constituent parts, or disassembly of cell structures, including the plasma membrane and any external encapsulating structures such as the cell wall and cell envelope." [GOC:ai]	2365	84	24	21128	0.285714	0.010148	query_1	['GO:0016043', 'GO:0050794']	['SYNE2', 'SNCAIP', 'MKI67', 'TRAF3IP1', 'BUB1B', 'DHX36', 'ING5', 'PTTG1', 'POU3F2', 'ITGA2', 'BAZ1A', 'MTSS1', 'PSRC1', 'CENPF', 'RPL13A', 'EGFR', 'ATRX', 'MPHOSPH9', 'COBL', 'NEUROD2', 'EPHA7', 'SEMA3A', 'SMARCA5', 'SMC2']	[['IEA'], ['IDA'], ['IDA', 'ISS', 'IBA'], ['IMP', 'IBA'], ['IDA', 'IBA', 'IC', 'IEA'], ['IMP', 'ISS', 'IEA'], ['IDA'], ['IBA'], ['IEA'], ['IEA'], ['IBA'], ['IBA'], ['IDA', 'ISS', 'IEA'], ['NAS'], ['IDA'], ['IDA'], ['IMP', 'ISS', 'IEA'], ['IMP', 'IEA'], ['ISS', 'IEA'], ['ISS', 'IEA'], ['IEA'], ['IDA', 'IMP', 'IBA', 'IEA'], ['IDA', 'IMP'], ['IDA']]
WP	WP:WP477	Cytoplasmic ribosomal proteins	0.0251036	1	Cytoplasmic ribosomal proteins	88	48	5	7899	0.104167	0.0568182	query_1	['WP:000000']	['RPL34', 'RPS4X', 'RPS2', 'RPL7A', 'RPL13A']	[['WP'], ['WP'], ['WP'], ['WP'], ['WP']]
GO:CC	GO:0008623	CHRAC	0.0257941	1	"An ISWI complex that contains an ATPase subunit of the ISWI family (SNF2H in mammals, Isw2 in S. cerevisiae), an ACF1 homolog, and additional small histone fold subunits (generally two of these, but Xenopus has only one and some additional non-conserved subunits). CHRAC plays roles in the regulation of RNA polymerase II transcription and in DNA replication and repair." [GOC:bf, GOC:krc, PMID:152…	4	85	2	22112	0.0235294	0.5	query_1	['GO:0031010']	['BAZ1A', 'SMARCA5']	[['IDA', 'IBA', 'IC'], ['IC']]
MIRNA	MIRNA:hsa-miR-7-1-3p	hsa-miR-7-1-3p	0.0266402	1	hsa-miR-7-1-3p	177	80	7	14850	0.0875	0.039548	query_1	['MIRNA:000000']	['PTMA', 'PABPC1', 'HMGN2', 'MTSS1', 'EGFR', 'PNISR', 'PCNT']	[['MIRNA'], ['MIRNA'], ['MIRNA'], ['MIRNA'], ['MIRNA'], ['MIRNA'], ['MIRNA']]
GO:BP	GO:0071824	protein-DNA complex subunit organization	0.0267254	1	"Any process in which macromolecules aggregate, disaggregate, or are modified, resulting in the formation, disassembly, or alteration of a protein-DNA complex." [GOC:mah]	269	84	8	21128	0.0952381	0.0297398	query_1	['GO:0043933']	['NASP', 'HMGB2', 'BAZ1A', 'HIST1H2BD', 'CENPF', 'ATRX', 'KAT6B', 'SMARCA5']	[['IDA', 'IBA'], ['NAS'], ['IDA'], ['IBA'], ['NAS'], ['IDA'], ['NAS', 'IEA'], ['EXP', 'IDA']]
GO:CC	GO:0000793	condensed chromosome	0.0272287	1	"A highly compacted molecule of DNA and associated proteins resulting in a cytologically distinct structure." [GOC:elh]	275	85	7	22112	0.0823529	0.0254545	query_1	['GO:0005694']	['MKI67', 'HMGB2', 'BUB1B', 'CENPF', 'ATRX', 'SMARCA5', 'SMC2']	[['IDA'], ['IDA'], ['IDA', 'IEA'], ['IDA', 'TAS', 'IEA'], ['IEA'], ['IDA'], ['IDA', 'IBA', 'IEA']]
GO:CC	GO:0043231	intracellular membrane-bounded organelle	0.0277152	1	"Organized structure of distinctive morphology and function, bounded by a single or double lipid bilayer membrane and occurring within the cell. Includes the nucleus, mitochondria, plastids, vacuoles, and vesicles. Excludes the plasma membrane." [GOC:go_curators]	14610	85	72	22112	0.847059	0.00492813	query_1	['GO:0043227', 'GO:0043229']	['NPY', 'PTMA', 'SYNE2', 'NASP', 'PABPC1', 'HMGN2', 'SNCAIP', 'FABP5', 'RPL34', 'MKI67', 'HMGB2', 'MMS22L', 'SOX4', 'BTG2', 'BUB1B', 'DHX36', 'ING5', 'NEUROG2', 'PTTG1', 'POU3F2', 'HMGN5', 'HES6', 'RPS4X', 'DIAPH3', 'ITGA2', 'BAZ1A', 'HIST1H2BD', 'MTSS1', 'PDCD4', 'PSRC1', 'RIOK1', 'CENPF', 'GLYR1', 'SHISA2', 'GADD45A', 'RPS2', 'ZNF397', 'RPL7A', 'RPL13A', 'ANP32E', 'JMY', 'EGFR', 'AGO1', 'ATRX',…	[['IDA', 'ISS', 'IEA'], ['IDA', 'IBA', 'TAS', 'IEA'], ['IDA', 'IEA'], ['IDA', 'ISS', 'IBA', 'IEA'], ['IDA', 'IBA', 'IEA'], ['IDA', 'IBA', 'IEA'], ['IDA', 'TAS'], ['IDA', 'IBA', 'TAS', 'IEA'], ['IEA'], ['IDA', 'IBA', 'IEA'], ['IDA', 'TAS', 'IEA'], ['IDA', 'IBA', 'IEA'], ['IDA', 'TAS', 'IEA'], ['IBA'], ['IPI', 'TAS', 'IEA'], ['IDA', 'IBA', 'IEA'], ['IDA', 'IBA', 'TAS', 'IEA'], ['IBA', 'IEA'], ['IDA…
REAC	REAC:R-HSA-192823	Viral mRNA Translation	0.0282959	1	Viral mRNA Translation	90	54	5	10777	0.0925926	0.0555556	query_1	['REAC:R-HSA-168273']	['RPL34', 'RPS4X', 'RPS2', 'RPL7A', 'RPL13A']	[['REAC'], ['REAC'], ['REAC'], ['REAC'], ['REAC']]
REAC	REAC:R-HSA-156902	Peptide chain elongation	0.0282959	1	Peptide chain elongation	90	54	5	10777	0.0925926	0.0555556	query_1	['REAC:R-HSA-156842']	['RPL34', 'RPS4X', 'RPS2', 'RPL7A', 'RPL13A']	[['REAC'], ['REAC'], ['REAC'], ['REAC'], ['REAC']]
GO:BP	GO:0051246	regulation of protein metabolic process	0.0286583	1	"Any process that modulates the frequency, rate or extent of the chemical reactions and pathways involving a protein." [GOC:ai]	2560	84	25	21128	0.297619	0.00976562	query_1	['GO:0019538', 'GO:0051171', 'GO:0060255', 'GO:0080090']	['PABPC1', 'FAM161A', 'TRAF3IP1', 'SOX4', 'BTG2', 'BUB1B', 'DHX36', 'PTTG1', 'RPS4X', 'ITGA2', 'PDCD4', 'PSRC1', 'GLYR1', 'GADD45A', 'RPS2', 'RPL13A', 'EGFR', 'AGO1', 'ATRX', 'EPHA7', 'CD24', 'CCNB2', 'RARRES2', 'SMARCA5', 'OTUD4']	[['IDA', 'ISS'], ['IDA'], ['IMP'], ['IDA', 'IMP'], ['IDA'], ['IDA'], ['IDA', 'IMP', 'IEA'], ['IEA'], ['IMP'], ['IEA'], ['ISS', 'IEA'], ['ISS', 'IEA'], ['IDA'], ['IMP', 'TAS', 'IEA'], ['IDA'], ['IDA', 'IMP', 'IBA', 'IEA'], ['IDA', 'IMP', 'IEA'], ['IDA', 'IEA'], ['IMP'], ['IDA', 'ISS', 'IEA'], ['IDA', 'IEA'], ['IBA'], ['IDA'], ['IC', 'IEA'], ['IDA', 'IBA']]
HPA	HPA:0470201	skin 2; endothelial cells[≥Low]	0.0288972	1	skin 2; endothelial cells[≥Low]	888	57	14	11006	0.245614	0.0157658	query_1	['HPA:0470000']	['SYNE2', 'NASP', 'PABPC1', 'HMGN2', 'FABP5', 'HMGB2', 'FGFR1OP2', 'ITGA2', 'PDCD4', 'ANP32E', 'ATRX', 'SMARCA5', 'C9orf78', 'MT-CO1']	[['Enhanced'], ['Enhanced'], ['Supported'], ['Supported'], ['Enhanced'], ['Enhanced'], ['Supported'], ['Enhanced'], ['Enhanced'], ['Supported'], ['Supported'], ['Supported'], ['Enhanced'], ['Enhanced']]
GO:BP	GO:0009059	macromolecule biosynthetic process	0.0295466	1	"The chemical reactions and pathways resulting in the formation of a macromolecule, any molecule of high relative molecular mass, the structure of which essentially comprises the multiple repetition of units derived, actually or conceptually, from molecules of low relative molecular mass." [GOC:mah]	4822	84	37	21128	0.440476	0.00767316	query_1	['GO:0043170', 'GO:1901576']	['PTMA', 'PABPC1', 'RPL34', 'HMGB2', 'SOX4', 'BTG2', 'DHX36', 'ING5', 'NEUROG2', 'POU3F2', 'HMGN5', 'HES6', 'RPS4X', 'ITGA2', 'BAZ1A', 'PDCD4', 'PSRC1', 'CENPF', 'GLYR1', 'GADD45A', 'RPS2', 'ZNF397', 'RPL7A', 'RPL13A', 'JMY', 'EGFR', 'AGO1', 'ATRX', 'CSGALNACT2', 'NEUROD2', 'ZBTB20', 'KAT6B', 'ZNF518A', 'TXNIP', 'EP400', 'SMARCA5', 'REV3L']	[['IBA', 'TAS'], ['IDA', 'ISS'], ['TAS', 'NAS', 'IC', 'IEA'], ['IDA', 'IBA', 'IEA'], ['IDA', 'IMP', 'IBA', 'IEA'], ['IDA', 'IEA'], ['IDA', 'IMP', 'ISS', 'IEA'], ['IDA', 'IBA'], ['ISS', 'IBA', 'IEA'], ['ISS', 'IBA', 'IEA'], ['NAS'], ['ISS', 'IBA', 'TAS', 'IEA'], ['IMP', 'IBA', 'IC', 'IEA'], ['IEA'], ['IBA', 'NAS'], ['IDA', 'ISS', 'IEA'], ['ISS', 'IEA'], ['IDA', 'IEA'], ['IDA'], ['IMP'], ['IBA', 'I…
GO:CC	GO:0005622	intracellular anatomical structure	0.0297283	1	"A component of a cell contained within (but not including) the plasma membrane. In eukaryotes it includes the nucleus and cytoplasm." [ISBN:0198506732]	17853	85	81	22112	0.952941	0.00453705	query_1	['GO:0110165']	['NPY', 'PTMA', 'SYNE2', 'NASP', 'MT-RNR2', 'PABPC1', 'HMGN2', 'SNCAIP', 'FABP5', 'FAM161A', 'RPL34', 'MKI67', 'HMGB2', 'MMS22L', 'TRAF3IP1', 'SOX4', 'BTG2', 'BUB1B', 'DHX36', 'ING5', 'NEUROG2', 'PTTG1', 'POU3F2', 'HMGN5', 'FGFR1OP2', 'HES6', 'RPS4X', 'DIAPH3', 'ITGA2', 'BAZ1A', 'HIST1H2BD', 'MTSS1', 'PDCD4', 'PSRC1', 'RIOK1', 'CENPF', 'GLYR1', 'SHISA2', 'KIF26B', 'GADD45A', 'RPS2', 'ZNF397', 'RP…	[['IDA', 'ISS', 'IEA'], ['IDA', 'IBA', 'TAS', 'IEA'], ['IDA', 'IEA'], ['IDA', 'ISS', 'IBA', 'IEA'], ['IEA'], ['IDA', 'IPI', 'IBA', 'TAS', 'IEA'], ['IDA', 'IBA', 'IEA'], ['IDA', 'TAS', 'IEA'], ['IDA', 'IBA', 'TAS', 'IEA'], ['IDA', 'IEA'], ['IDA', 'IPI', 'HDA', 'IBA', 'TAS', 'IC', 'IEA'], ['IDA', 'IBA', 'IEA'], ['IDA', 'ISS', 'TAS', 'IEA'], ['IDA', 'IBA', 'IEA'], ['IBA', 'IEA'], ['IDA', 'ISA', 'TAS…
HPA	HPA:0381202	placenta; hofbauer cells[≥Medium]	0.0300588	1	placenta; hofbauer cells[≥Medium]	381	57	9	11006	0.157895	0.023622	query_1	['HPA:0381201']	['SYNE2', 'MKI67', 'FGFR1OP2', 'BAZ1A', 'HIST1H2BD', 'PDCD4', 'EGFR', 'COBL', 'SMARCA5']	[['Enhanced'], ['Enhanced'], ['Supported'], ['Supported'], ['Supported'], ['Enhanced'], ['Enhanced'], ['Enhanced'], ['Supported']]
REAC	REAC:R-HSA-376176	Signaling by ROBO receptors	0.0328422	1	Signaling by ROBO receptors	217	54	7	10777	0.12963	0.0322581	query_1	['REAC:R-HSA-422475']	['PABPC1', 'RPL34', 'RPS4X', 'RPS2', 'RPL7A', 'RPL13A', 'COL4A5']	[['REAC'], ['REAC'], ['REAC'], ['REAC'], ['REAC'], ['REAC'], ['REAC']]
HPA	HPA:0471461	skin 2; langerhans cells[≥Low]	0.0342039	1	skin 2; langerhans cells[≥Low]	789	57	13	11006	0.22807	0.0164766	query_1	['HPA:0470000']	['SYNE2', 'NASP', 'PABPC1', 'HMGN2', 'HMGB2', 'FGFR1OP2', 'ITGA2', 'PDCD4', 'ANP32E', 'ATRX', 'SMARCA5', 'C9orf78', 'MT-CO1']	[['Enhanced'], ['Enhanced'], ['Supported'], ['Supported'], ['Enhanced'], ['Supported'], ['Enhanced'], ['Enhanced'], ['Supported'], ['Supported'], ['Supported'], ['Enhanced'], ['Enhanced']]
REAC	REAC:R-HSA-72764	Eukaryotic Translation Termination	0.0348093	1	Eukaryotic Translation Termination	94	54	5	10777	0.0925926	0.0531915	query_1	['REAC:R-HSA-72766']	['RPL34', 'RPS4X', 'RPS2', 'RPL7A', 'RPL13A']	[['REAC'], ['REAC'], ['REAC'], ['REAC'], ['REAC']]
REAC	REAC:R-HSA-156842	Eukaryotic Translation Elongation	0.0348093	1	Eukaryotic Translation Elongation	94	54	5	10777	0.0925926	0.0531915	query_1	['REAC:R-HSA-72766']	['RPL34', 'RPS4X', 'RPS2', 'RPL7A', 'RPL13A']	[['REAC'], ['REAC'], ['REAC'], ['REAC'], ['REAC']]
REAC	REAC:R-HSA-2408557	Selenocysteine synthesis	0.0348093	1	Selenocysteine synthesis	94	54	5	10777	0.0925926	0.0531915	query_1	['REAC:R-HSA-2408522']	['RPL34', 'RPS4X', 'RPS2', 'RPL7A', 'RPL13A']	[['REAC'], ['REAC'], ['REAC'], ['REAC'], ['REAC']]
HPA	HPA:0310000	lymph node	0.03483	1	lymph node	6523	57	47	11006	0.824561	0.00720527	query_1	['HPA:0000000']	['PTMA', 'NASP', 'PABPC1', 'HMGN2', 'FABP5', 'MKI67', 'HMGB2', 'TRAF3IP1', 'SOX4', 'DHX36', 'ING5', 'PTTG1', 'HMGN5', 'FGFR1OP2', 'RPS4X', 'BAZ1A', 'HIST1H2BD', 'MTSS1', 'PDCD4', 'CENPF', 'GLYR1', 'KIF26B', 'RPL13A', 'ANP32E', 'CCDC28A', 'EGFR', 'ATRX', 'USP37', 'COBL', 'IMMP2L', 'PNISR', 'CSGALNACT2', 'ZBTB20', 'TMEM245', 'EPHA7', 'DDX42', 'KAT6B', 'GNL2', 'TXNIP', 'PCNT', 'CD24', 'CCNB2', 'EP40…	[['Approved'], ['Enhanced'], ['Supported'], ['Supported'], ['Enhanced'], ['Enhanced'], ['Enhanced'], ['Approved'], ['Approved'], ['Approved'], ['Approved'], ['Enhanced'], ['Approved'], ['Supported'], ['Supported'], ['Supported'], ['Supported'], ['Approved'], ['Enhanced'], ['Enhanced'], ['Enhanced'], ['Enhanced'], ['Approved'], ['Supported'], ['Approved'], ['Enhanced'], ['Supported'], ['Approved']…
HPA	HPA:0380000	placenta	0.0360828	1	placenta	7509	57	51	11006	0.894737	0.00679185	query_1	['HPA:0000000']	['PTMA', 'SYNE2', 'NASP', 'PABPC1', 'HMGN2', 'MKI67', 'HMGB2', 'TRAF3IP1', 'SOX4', 'DHX36', 'ING5', 'PTTG1', 'HMGN5', 'FGFR1OP2', 'RPS4X', 'ITGA2', 'BAZ1A', 'HIST1H2BD', 'MTSS1', 'PDCD4', 'RIOK1', 'CENPF', 'GLYR1', 'KIF26B', 'RPL13A', 'ANP32E', 'CCDC28A', 'EGFR', 'ATRX', 'USP37', 'MPHOSPH9', 'COBL', 'IMMP2L', 'PNISR', 'CSGALNACT2', 'ZBTB20', 'TMEM245', 'KIAA1586', 'KIF21A', 'EPHA7', 'DDX42', 'KAT…	[['Approved'], ['Enhanced'], ['Enhanced'], ['Supported'], ['Supported'], ['Enhanced'], ['Enhanced'], ['Approved'], ['Approved'], ['Approved'], ['Approved'], ['Enhanced'], ['Approved'], ['Supported'], ['Supported'], ['Enhanced'], ['Supported'], ['Supported'], ['Approved'], ['Enhanced'], ['Enhanced'], ['Enhanced'], ['Enhanced'], ['Enhanced'], ['Approved'], ['Supported'], ['Approved'], ['Enhanced'],…
HPA	HPA:0600000	tonsil	0.0366247	1	tonsil	7779	57	52	11006	0.912281	0.00668466	query_1	['HPA:0000000']	['PTMA', 'SYNE2', 'NASP', 'PABPC1', 'HMGN2', 'FABP5', 'MKI67', 'HMGB2', 'TRAF3IP1', 'SOX4', 'DHX36', 'ING5', 'PTTG1', 'HMGN5', 'FGFR1OP2', 'RPS4X', 'ITGA2', 'BAZ1A', 'HIST1H2BD', 'MTSS1', 'PDCD4', 'RIOK1', 'CENPF', 'GLYR1', 'KIF26B', 'RPL13A', 'ANP32E', 'CCDC28A', 'EGFR', 'ATRX', 'USP37', 'MPHOSPH9', 'COBL', 'IMMP2L', 'PNISR', 'CSGALNACT2', 'ZBTB20', 'TMEM245', 'KIAA1586', 'EPHA7', 'DDX42', 'KAT6…	[['Approved'], ['Enhanced'], ['Enhanced'], ['Supported'], ['Supported'], ['Enhanced'], ['Enhanced'], ['Enhanced'], ['Approved'], ['Approved'], ['Approved'], ['Approved'], ['Enhanced'], ['Approved'], ['Supported'], ['Supported'], ['Enhanced'], ['Supported'], ['Supported'], ['Approved'], ['Enhanced'], ['Enhanced'], ['Enhanced'], ['Enhanced'], ['Enhanced'], ['Approved'], ['Supported'], ['Approved'],…
TF	TF:M10098_1	Factor: DP-1; motif: NRNNGGCGGGAANN; match class: 1	0.0391819	1	Factor: DP-1; motif: NRNNGGCGGGAANN; match class: 1	2229	86	24	20012	0.27907	0.0107672	query_1	['TF:M10098']	['PTMA', 'SYNE2', 'NASP', 'HMGN2', 'MKI67', 'HMGB2', 'ING5', 'POU3F2', 'HES6', 'DIAPH3', 'RPL7A', 'CRHR2', 'USP37', 'USP3', 'TMEM245', 'DDX42', 'PCNT', 'NABP1', 'CACNA2D1', 'EP400', 'SMARCA5', 'SMC2', 'REV3L', 'MT-CO1']	[['TF'], ['TF'], ['TF'], ['TF'], ['TF'], ['TF'], ['TF'], ['TF'], ['TF'], ['TF'], ['TF'], ['TF'], ['TF'], ['TF'], ['TF'], ['TF'], ['TF'], ['TF'], ['TF'], ['TF'], ['TF'], ['TF'], ['TF'], ['TF']]
CORUM	CORUM:925	SNF2H-BAZ1A complex	0.0394283	1	SNF2H-BAZ1A complex	2	29	2	3383	0.0689655	1	query_1	['CORUM:0000000']	['BAZ1A', 'SMARCA5']	[['CORUM'], ['CORUM']]
CORUM	CORUM:94	SNF2H-BAZ1A complex	0.0394283	1	SNF2H-BAZ1A complex	2	29	2	3383	0.0689655	1	query_1	['CORUM:0000000']	['BAZ1A', 'SMARCA5']	[['CORUM'], ['CORUM']]
HPA	HPA:0130201	colon; endothelial cells[≥Low]	0.0396129	1	colon; endothelial cells[≥Low]	5667	57	43	11006	0.754386	0.00758779	query_1	['HPA:0130000']	['PTMA', 'SYNE2', 'PABPC1', 'HMGN2', 'FABP5', 'HMGB2', 'TRAF3IP1', 'SOX4', 'DHX36', 'ING5', 'HMGN5', 'FGFR1OP2', 'RPS4X', 'BAZ1A', 'HIST1H2BD', 'PDCD4', 'GLYR1', 'KIF26B', 'RPS2', 'RPL13A', 'ANP32E', 'CCDC28A', 'ATRX', 'USP37', 'MPHOSPH9', 'COBL', 'IMMP2L', 'PNISR', 'CSGALNACT2', 'ZBTB20', 'TMEM245', 'KIAA1586', 'EPHA7', 'DDX42', 'KAT6B', 'TXNIP', 'CACNA2D1', 'CD24', 'EP400', 'SMARCA5', 'SMC2', '…	[['Approved'], ['Enhanced'], ['Supported'], ['Supported'], ['Enhanced'], ['Enhanced'], ['Approved'], ['Approved'], ['Approved'], ['Approved'], ['Approved'], ['Supported'], ['Supported'], ['Supported'], ['Supported'], ['Enhanced'], ['Enhanced'], ['Enhanced'], ['Approved'], ['Approved'], ['Supported'], ['Approved'], ['Supported'], ['Approved'], ['Approved'], ['Enhanced'], ['Approved'], ['Approved']…
GO:BP	GO:0000070	mitotic sister chromatid segregation	0.0399832	1	"The cell cycle process in which replicated homologous chromosomes are organized and then physically separated and apportioned to two sets during the mitotic cell cycle. Each replicated chromosome, composed of two sister chromatids, aligns at the cell equator, paired with its homologous partner. One homolog of each morphologic type goes into each of the resulting chromosome sets." [GOC:ai, GOC:jl]	205	84	7	21128	0.0833333	0.0341463	query_1	['GO:0000819', 'GO:0140014', 'GO:1903047']	['BUB1B', 'PTTG1', 'PSRC1', 'CENPF', 'ATRX', 'SMARCA5', 'SMC2']	[['IDA', 'IBA', 'IC', 'IEA'], ['IBA'], ['IDA', 'IBA'], ['NAS'], ['IMP'], ['IDA', 'IMP'], ['IDA', 'IBA', 'TAS']]
HPA	HPA:0471471	skin 2; lymphocytes[≥Low]	0.0402704	1	skin 2; lymphocytes[≥Low]	802	57	13	11006	0.22807	0.0162095	query_1	['HPA:0470000']	['SYNE2', 'NASP', 'HMGN2', 'MKI67', 'HMGB2', 'FGFR1OP2', 'PDCD4', 'RIOK1', 'ANP32E', 'ATRX', 'SMARCA5', 'C9orf78', 'MT-CO1']	[['Enhanced'], ['Enhanced'], ['Supported'], ['Enhanced'], ['Enhanced'], ['Supported'], ['Enhanced'], ['Enhanced'], ['Supported'], ['Supported'], ['Supported'], ['Enhanced'], ['Enhanced']]
HPA	HPA:0630223	cervix; squamous epithelial cells[High]	0.0403505	1	cervix; squamous epithelial cells[High]	1035	57	15	11006	0.263158	0.0144928	query_1	['HPA:0630222']	['PTMA', 'FABP5', 'FGFR1OP2', 'BAZ1A', 'HIST1H2BD', 'PDCD4', 'GLYR1', 'RPL13A', 'ANP32E', 'MPHOSPH9', 'COBL', 'IMMP2L', 'PNISR', 'C9orf78', 'MT-CO1']	[['Approved'], ['Enhanced'], ['Supported'], ['Supported'], ['Supported'], ['Enhanced'], ['Enhanced'], ['Approved'], ['Supported'], ['Approved'], ['Enhanced'], ['Approved'], ['Approved'], ['Enhanced'], ['Enhanced']]
HPA	HPA:0470000	skin 2	0.0409854	1	skin 2	7029	57	49	11006	0.859649	0.00697112	query_1	['HPA:0000000']	['PTMA', 'SYNE2', 'NASP', 'PABPC1', 'HMGN2', 'FABP5', 'MKI67', 'HMGB2', 'TRAF3IP1', 'SOX4', 'DHX36', 'ING5', 'PTTG1', 'HMGN5', 'FGFR1OP2', 'RPS4X', 'ITGA2', 'BAZ1A', 'HIST1H2BD', 'MTSS1', 'PDCD4', 'RIOK1', 'CENPF', 'GLYR1', 'RPL13A', 'ANP32E', 'CCDC28A', 'EGFR', 'ATRX', 'USP37', 'MPHOSPH9', 'COBL', 'IMMP2L', 'PNISR', 'CSGALNACT2', 'TMEM245', 'KIAA1586', 'EPHA7', 'DDX42', 'KAT6B', 'TXNIP', 'PCNT',…	[['Approved'], ['Enhanced'], ['Enhanced'], ['Supported'], ['Supported'], ['Enhanced'], ['Enhanced'], ['Enhanced'], ['Approved'], ['Approved'], ['Approved'], ['Approved'], ['Enhanced'], ['Approved'], ['Supported'], ['Supported'], ['Enhanced'], ['Supported'], ['Supported'], ['Approved'], ['Enhanced'], ['Enhanced'], ['Enhanced'], ['Enhanced'], ['Approved'], ['Supported'], ['Approved'], ['Enhanced'],…
HPA	HPA:0600441	tonsil; non-germinal center cells[≥Low]	0.0415417	1	tonsil; non-germinal center cells[≥Low]	6107	57	45	11006	0.789474	0.00736859	query_1	['HPA:0600000']	['PTMA', 'NASP', 'PABPC1', 'HMGN2', 'FABP5', 'MKI67', 'HMGB2', 'TRAF3IP1', 'SOX4', 'DHX36', 'ING5', 'PTTG1', 'FGFR1OP2', 'RPS4X', 'BAZ1A', 'HIST1H2BD', 'MTSS1', 'PDCD4', 'GLYR1', 'KIF26B', 'RPL13A', 'ANP32E', 'CCDC28A', 'ATRX', 'USP37', 'MPHOSPH9', 'COBL', 'IMMP2L', 'PNISR', 'CSGALNACT2', 'ZBTB20', 'TMEM245', 'EPHA7', 'DDX42', 'KAT6B', 'GNL2', 'TXNIP', 'PCNT', 'CD24', 'CCNB2', 'EP400', 'SMARCA5',…	[['Approved'], ['Enhanced'], ['Supported'], ['Supported'], ['Enhanced'], ['Enhanced'], ['Enhanced'], ['Approved'], ['Approved'], ['Approved'], ['Approved'], ['Enhanced'], ['Supported'], ['Supported'], ['Supported'], ['Supported'], ['Approved'], ['Enhanced'], ['Enhanced'], ['Enhanced'], ['Approved'], ['Supported'], ['Approved'], ['Supported'], ['Approved'], ['Approved'], ['Enhanced'], ['Approved']…
GO:BP	GO:0019219	regulation of nucleobase-containing compound metabolic process	0.0430995	1	"Any cellular process that modulates the frequency, rate or extent of the chemical reactions and pathways involving nucleobases, nucleosides, nucleotides and nucleic acids." [GOC:go_curators]	4097	84	33	21128	0.392857	0.00805467	query_1	['GO:0006139', 'GO:0031323', 'GO:0051171', 'GO:0080090']	['PTMA', 'PABPC1', 'HMGB2', 'SOX4', 'BTG2', 'DHX36', 'ING5', 'NEUROG2', 'POU3F2', 'HMGN5', 'HES6', 'BAZ1A', 'PDCD4', 'PSRC1', 'RIOK1', 'CENPF', 'GLYR1', 'GADD45A', 'ZNF397', 'JMY', 'EGFR', 'AGO1', 'ATRX', 'USP37', 'NEUROD2', 'ZBTB20', 'KAT6B', 'ZNF518A', 'TXNIP', 'ATAD5', 'EP400', 'SMARCA5', 'OTUD4']	[['IBA'], ['IDA', 'ISS', 'TAS'], ['IDA', 'IBA', 'IEA'], ['IDA', 'IMP', 'IBA', 'IEA'], ['IDA', 'IEA'], ['IDA', 'IMP', 'ISS', 'IEA'], ['IDA', 'IBA'], ['ISS', 'IBA', 'IEA'], ['ISS', 'IBA', 'IEA'], ['NAS'], ['ISS', 'IBA', 'TAS', 'IEA'], ['IMP', 'IBA', 'NAS', 'IEA'], ['IDA', 'ISS', 'IEA'], ['ISS', 'IEA'], ['IMP'], ['IDA'], ['IDA'], ['IMP'], ['IDA', 'IBA'], ['ISS', 'IBA', 'IEA'], ['IDA', 'IMP'], ['IMP'…
GO:BP	GO:0060255	regulation of macromolecule metabolic process	0.0436625	1	"Any process that modulates the frequency, rate or extent of the chemical reactions and pathways involving macromolecules, any molecule of high relative molecular mass, the structure of which essentially comprises the multiple repetition of units derived, actually or conceptually, from molecules of low relative molecular mass." [GOC:dph, GOC:tb]	6851	84	46	21128	0.547619	0.00671435	query_1	['GO:0019222', 'GO:0043170']	['PTMA', 'PABPC1', 'FAM161A', 'HMGB2', 'TRAF3IP1', 'SOX4', 'BTG2', 'BUB1B', 'DHX36', 'ING5', 'NEUROG2', 'PTTG1', 'POU3F2', 'HMGN5', 'HES6', 'RPS4X', 'ITGA2', 'BAZ1A', 'PDCD4', 'PSRC1', 'RIOK1', 'CENPF', 'GLYR1', 'GADD45A', 'RPS2', 'ZNF397', 'RPL13A', 'JMY', 'EGFR', 'AGO1', 'ATRX', 'USP37', 'NEUROD2', 'ZBTB20', 'ZC3H7B', 'EPHA7', 'KAT6B', 'ZNF518A', 'TXNIP', 'ATAD5', 'CD24', 'CCNB2', 'RARRES2', 'E…	[['IBA'], ['IDA', 'ISS', 'TAS', 'IEA'], ['IDA'], ['IDA', 'IBA', 'IEA'], ['IMP'], ['IDA', 'IMP', 'IBA', 'IEA'], ['IDA', 'IEA'], ['IDA'], ['IDA', 'IMP', 'ISS', 'IEA'], ['IDA', 'IBA'], ['ISS', 'IBA', 'IEA'], ['IEA'], ['ISS', 'IBA', 'IEA'], ['IMP', 'NAS'], ['ISS', 'IBA', 'TAS', 'IEA'], ['IMP'], ['IEA'], ['IMP', 'IBA', 'NAS', 'IEA'], ['IDA', 'ISS', 'IEA'], ['ISS', 'IEA'], ['IMP'], ['IDA'], ['IDA'], ['…
KEGG	KEGG:05171	Coronavirus disease - COVID-19	0.0446486	1	Coronavirus disease - COVID-19	231	37	6	8091	0.162162	0.025974	query_1	['KEGG:00000']	['RPL34', 'RPS4X', 'RPS2', 'RPL7A', 'RPL13A', 'EGFR']	[['KEGG'], ['KEGG'], ['KEGG'], ['KEGG'], ['KEGG'], ['KEGG']]
KEGG	KEGG:03010	Ribosome	0.0481493	1	Ribosome	153	37	5	8091	0.135135	0.0326797	query_1	['KEGG:00000']	['RPL34', 'RPS4X', 'RPS2', 'RPL7A', 'RPL13A']	[['KEGG'], ['KEGG'], ['KEGG'], ['KEGG'], ['KEGG']]
HPA	HPA:0430051	seminal vesicle; glandular cells[≥Low]	0.0483134	1	seminal vesicle; glandular cells[≥Low]	6821	57	48	11006	0.842105	0.00703709	query_1	['HPA:0430000']	['PTMA', 'NASP', 'PABPC1', 'HMGN2', 'HMGB2', 'TRAF3IP1', 'SOX4', 'DHX36', 'ING5', 'PTTG1', 'HMGN5', 'FGFR1OP2', 'RPS4X', 'ITGA2', 'BAZ1A', 'HIST1H2BD', 'MTSS1', 'PDCD4', 'RIOK1', 'GLYR1', 'KIF26B', 'RPS2', 'RPL13A', 'ANP32E', 'CCDC28A', 'EGFR', 'ATRX', 'USP37', 'MPHOSPH9', 'COBL', 'IMMP2L', 'PNISR', 'CSGALNACT2', 'ZBTB20', 'TMEM245', 'KIAA1586', 'KIF21A', 'EPHA7', 'DDX42', 'KAT6B', 'TXNIP', 'PCNT…	[['Approved'], ['Enhanced'], ['Supported'], ['Supported'], ['Enhanced'], ['Approved'], ['Approved'], ['Approved'], ['Approved'], ['Enhanced'], ['Approved'], ['Supported'], ['Supported'], ['Enhanced'], ['Supported'], ['Supported'], ['Approved'], ['Enhanced'], ['Enhanced'], ['Enhanced'], ['Enhanced'], ['Approved'], ['Approved'], ['Supported'], ['Approved'], ['Enhanced'], ['Supported'], ['Approved']…
HPA	HPA:0430000	seminal vesicle	0.0483134	1	seminal vesicle	6821	57	48	11006	0.842105	0.00703709	query_1	['HPA:0000000']	['PTMA', 'NASP', 'PABPC1', 'HMGN2', 'HMGB2', 'TRAF3IP1', 'SOX4', 'DHX36', 'ING5', 'PTTG1', 'HMGN5', 'FGFR1OP2', 'RPS4X', 'ITGA2', 'BAZ1A', 'HIST1H2BD', 'MTSS1', 'PDCD4', 'RIOK1', 'GLYR1', 'KIF26B', 'RPS2', 'RPL13A', 'ANP32E', 'CCDC28A', 'EGFR', 'ATRX', 'USP37', 'MPHOSPH9', 'COBL', 'IMMP2L', 'PNISR', 'CSGALNACT2', 'ZBTB20', 'TMEM245', 'KIAA1586', 'KIF21A', 'EPHA7', 'DDX42', 'KAT6B', 'TXNIP', 'PCNT…	[['Approved'], ['Enhanced'], ['Supported'], ['Supported'], ['Enhanced'], ['Approved'], ['Approved'], ['Approved'], ['Approved'], ['Enhanced'], ['Approved'], ['Supported'], ['Supported'], ['Enhanced'], ['Supported'], ['Supported'], ['Approved'], ['Enhanced'], ['Enhanced'], ['Enhanced'], ['Enhanced'], ['Approved'], ['Approved'], ['Supported'], ['Approved'], ['Enhanced'], ['Supported'], ['Approved']…
TF	TF:M09723_1	Factor: BTEB1; motif: GGGGGCGGGGCNGSGGGNGS; match class: 1	0.0484367	1	Factor: BTEB1; motif: GGGGGCGGGGCNGSGGGNGS; match class: 1	6300	86	46	20012	0.534884	0.00730159	query_1	['TF:M09723']	['NPY', 'PTMA', 'SYNE2', 'NASP', 'PABPC1', 'HMGN2', 'SNCAIP', 'FABP5', 'MKI67', 'HMGB2', 'MMS22L', 'TRAF3IP1', 'BTG2', 'ING5', 'POU3F2', 'FGFR1OP2', 'HES6', 'ITGA2', 'BAZ1A', 'HIST1H2BD', 'PDCD4', 'PSRC1', 'SHISA2', 'KIF26B', 'GADD45A', 'RPS2', 'AGO1', 'ATRX', 'USP37', 'COBL', 'IMMP2L', 'CSGALNACT2', 'NEUROD2', 'USP3', 'ZC3H7B', 'EPHA7', 'KAT6B', 'PCNT', 'NABP1', 'CACNA2D1', 'CD24', 'EP400', 'SMC…	[['TF'], ['TF'], ['TF'], ['TF'], ['TF'], ['TF'], ['TF'], ['TF'], ['TF'], ['TF'], ['TF'], ['TF'], ['TF'], ['TF'], ['TF'], ['TF'], ['TF'], ['TF'], ['TF'], ['TF'], ['TF'], ['TF'], ['TF'], ['TF'], ['TF'], ['TF'], ['TF'], ['TF'], ['TF'], ['TF'], ['TF'], ['TF'], ['TF'], ['TF'], ['TF'], ['TF'], ['TF'], ['TF'], ['TF'], ['TF'], ['TF'], ['TF'], ['TF'], ['TF'], ['TF'], ['TF']]
MIRNA	MIRNA:hsa-miR-340-5p	hsa-miR-340-5p	0.0496093	1	hsa-miR-340-5p	340	80	9	14850	0.1125	0.0264706	query_1	['MIRNA:000000']	['HMGN2', 'SOX4', 'PDCD4', 'MPHOSPH9', 'ZBTB20', 'TMEM245', 'KIAA1586', 'KAT6B', 'REV3L']	[['MIRNA'], ['MIRNA'], ['MIRNA'], ['MIRNA'], ['MIRNA'], ['MIRNA'], ['MIRNA'], ['MIRNA'], ['MIRNA']]
GO:BP	GO:0031326	regulation of cellular biosynthetic process	0.0496196	1	"Any process that modulates the frequency, rate or extent of the chemical reactions and pathways resulting in the formation of substances, carried out by individual cells." [GOC:mah]	4124	84	33	21128	0.392857	0.00800194	query_1	['GO:0009889', 'GO:0031323', 'GO:0044249']	['PTMA', 'PABPC1', 'FABP5', 'HMGB2', 'SOX4', 'BTG2', 'DHX36', 'ING5', 'NEUROG2', 'POU3F2', 'HMGN5', 'HES6', 'RPS4X', 'ITGA2', 'BAZ1A', 'PDCD4', 'PSRC1', 'CENPF', 'GLYR1', 'GADD45A', 'ZNF397', 'RPL13A', 'JMY', 'EGFR', 'AGO1', 'ATRX', 'NEUROD2', 'ZBTB20', 'KAT6B', 'ZNF518A', 'TXNIP', 'EP400', 'SMARCA5']	[['IBA'], ['IDA', 'ISS'], ['IEA'], ['IDA', 'IBA', 'IEA'], ['IDA', 'IMP', 'IBA', 'IEA'], ['IDA', 'IEA'], ['IDA', 'IMP', 'ISS', 'IEA'], ['IDA', 'IBA'], ['ISS', 'IBA', 'IEA'], ['ISS', 'IBA', 'IEA'], ['NAS'], ['ISS', 'IBA', 'TAS', 'IEA'], ['IMP'], ['IEA'], ['IBA', 'NAS'], ['IDA', 'ISS', 'IEA'], ['ISS', 'IEA'], ['IDA'], ['IDA'], ['IMP'], ['IDA', 'IBA'], ['IDA', 'IMP', 'IBA', 'IEA'], ['ISS', 'IBA', 'IE…

## Sheet: M3_branch_oRG
source	native	name	p_value	significant	description	term_size	query_size	intersection_size	effective_domain_size	precision	recall	query	parents	intersections	evidences
GO:BP	GO:0048731	system development	1.359e-05	1	"The process whose specific outcome is the progression of an organismal system over time, from its formation to the mature structure. A system is a regularly interacting or interdependent group of organs or tissues that work together to carry out a given biological process." [GOC:dph, GOC:jid]	3962	87	40	21128	0.45977	0.0100959	query_1	['GO:0007275', 'GO:0048856']	['PTN', 'PTPRZ1', 'FABP7', 'TUBB2A', 'TUBB2B', 'RTN1', 'HOPX', 'SLC1A2', 'NRG1', 'ITM2C', 'MT3', 'ROBO1', 'ACSBG1', 'THSD7A', 'LYN', 'CRH', 'FBN2', 'NRCAM', 'SAT1', 'PREX2', 'FAT3', 'ADD2', 'APC', 'NCAN', 'HGF', 'RGCC', 'S100A6', 'TNFSF10', 'CPT1A', 'SLC12A2', 'RNF213', 'TNC', 'KIF5C', 'CEP290', 'GABRB1', 'ETV1', 'SEMA5A', 'SPOCK2', 'HSP90AA1', 'PTPRG']	[['IDA', 'IMP', 'ISS', 'TAS', 'IEA'], ['ISS', 'TAS', 'IEA'], ['TAS'], ['IBA'], ['IMP', 'IBA', 'IEA'], ['IEP'], ['NAS', 'IEA'], ['IEA'], ['IDA', 'ISS', 'IBA', 'TAS', 'IEA'], ['IDA'], ['IDA', 'ISS', 'TAS', 'IEA'], ['IDA', 'IMP', 'ISS', 'TAS', 'IEA'], ['NAS', 'IEA'], ['IEA'], ['IMP', 'ISS', 'IBA', 'TAS', 'IEA'], ['IEA'], ['IEP', 'ISS', 'IEA'], ['IDA', 'IEP', 'IBA', 'TAS', 'NAS', 'IEA'], ['IEP'], ['I…
GO:BP	GO:0048699	generation of neurons	4.0201e-05	1	"The process in which nerve cells are generated. This includes the production of neuroblasts and their differentiation into neurons." [GOC:nln]	1473	87	23	21128	0.264368	0.0156144	query_1	['GO:0022008']	['PTN', 'PTPRZ1', 'TUBB2A', 'TUBB2B', 'RTN1', 'NRG1', 'ITM2C', 'MT3', 'ROBO1', 'LYN', 'NRCAM', 'PREX2', 'FAT3', 'HGF', 'S100A6', 'TNC', 'KIF5C', 'CEP290', 'GABRB1', 'ETV1', 'SEMA5A', 'HSP90AA1', 'PTPRG']	[['ISS', 'IEA'], ['IEA'], ['IBA'], ['IMP', 'IBA'], ['IEP'], ['IEA'], ['IDA'], ['IDA', 'TAS'], ['IDA', 'ISS', 'IEA'], ['IMP', 'IBA', 'IEA'], ['IDA', 'IBA', 'NAS', 'IEA'], ['IEA'], ['IEA'], ['IEA'], ['NAS'], ['IBA', 'IEA'], ['IBA', 'IEA'], ['ISS'], ['IEA'], ['TAS', 'IEA'], ['ISS', 'IBA', 'IEA'], ['ISS', 'IEA'], ['IEA']]
REAC	REAC:R-HSA-380320	Recruitment of NuMA to mitotic centrosomes	4.36417e-05	1	Recruitment of NuMA to mitotic centrosomes	95	66	8	10777	0.121212	0.0842105	query_1	['REAC:R-HSA-68877']	['TUBB2A', 'TUBB2B', 'TUBA1A', 'TUBB', 'TUBA1B', 'CEP290', 'DYNC1I2', 'HSP90AA1']	[['REAC'], ['REAC'], ['REAC'], ['REAC'], ['REAC'], ['REAC'], ['REAC'], ['REAC']]
GO:BP	GO:0048666	neuron development	5.452e-05	1	"The process whose specific outcome is the progression of a neuron over time, from initial commitment of the cell to a specific fate, to the fully functional differentiated cell." [GOC:dph]	1130	87	20	21128	0.229885	0.0176991	query_1	['GO:0030182', 'GO:0048468']	['PTN', 'PTPRZ1', 'TUBB2B', 'ITM2C', 'MT3', 'ROBO1', 'LYN', 'NRCAM', 'PREX2', 'FAT3', 'HGF', 'S100A6', 'TNC', 'KIF5C', 'CEP290', 'GABRB1', 'ETV1', 'SEMA5A', 'HSP90AA1', 'PTPRG']	[['ISS', 'IEA'], ['IEA'], ['IMP'], ['IDA'], ['IDA', 'TAS'], ['IDA', 'ISS', 'IEA'], ['IMP', 'IBA', 'IEA'], ['IDA', 'IBA', 'NAS', 'IEA'], ['IEA'], ['IEA'], ['IEA'], ['NAS'], ['IBA', 'IEA'], ['IBA', 'IEA'], ['ISS'], ['IEA'], ['TAS', 'IEA'], ['ISS', 'IBA', 'IEA'], ['ISS', 'IEA'], ['IEA']]
HPA	HPA:0090991	cerebellum; molecular layer - neuropil[≥Low]	6.47568e-05	1	cerebellum; molecular layer - neuropil[≥Low]	262	64	11	11006	0.171875	0.0419847	query_1	['HPA:0090000']	['PTPRZ1', 'FABP7', 'PEA15', 'SEPT7', 'SLC1A2', 'MT3', 'SAT1', 'ADD2', 'GRIA2', 'KIF5C', 'SPOCK2']	[['Enhanced'], ['Enhanced'], ['Enhanced'], ['Enhanced'], ['Enhanced'], ['Enhanced'], ['Supported'], ['Supported'], ['Enhanced'], ['Enhanced'], ['Enhanced']]
GO:BP	GO:0030182	neuron differentiation	8.03298e-05	1	"The process in which a relatively unspecialized cell acquires specialized features of a neuron." [GOC:mah]	1401	87	22	21128	0.252874	0.0157031	query_1	['GO:0030154', 'GO:0048699']	['PTN', 'PTPRZ1', 'TUBB2B', 'RTN1', 'NRG1', 'ITM2C', 'MT3', 'ROBO1', 'LYN', 'NRCAM', 'PREX2', 'FAT3', 'HGF', 'S100A6', 'TNC', 'KIF5C', 'CEP290', 'GABRB1', 'ETV1', 'SEMA5A', 'HSP90AA1', 'PTPRG']	[['ISS', 'IEA'], ['IEA'], ['IMP'], ['IEP'], ['IEA'], ['IDA'], ['IDA', 'TAS'], ['IDA', 'ISS', 'IEA'], ['IMP', 'IBA', 'IEA'], ['IDA', 'IBA', 'NAS', 'IEA'], ['IEA'], ['IEA'], ['IEA'], ['NAS'], ['IBA', 'IEA'], ['IBA', 'IEA'], ['ISS'], ['IEA'], ['TAS', 'IEA'], ['ISS', 'IBA', 'IEA'], ['ISS', 'IEA'], ['IEA']]
GO:BP	GO:0007399	nervous system development	8.05758e-05	1	"The process whose specific outcome is the progression of nervous tissue over time, from its formation to its mature state." [GOC:dgh]	2525	87	30	21128	0.344828	0.0118812	query_1	['GO:0048731']	['PTN', 'PTPRZ1', 'FABP7', 'TUBB2A', 'TUBB2B', 'RTN1', 'SLC1A2', 'NRG1', 'ITM2C', 'MT3', 'ROBO1', 'ACSBG1', 'LYN', 'NRCAM', 'PREX2', 'FAT3', 'ADD2', 'APC', 'NCAN', 'HGF', 'S100A6', 'TNC', 'KIF5C', 'CEP290', 'GABRB1', 'ETV1', 'SEMA5A', 'SPOCK2', 'HSP90AA1', 'PTPRG']	[['IDA', 'IMP', 'ISS', 'TAS', 'IEA'], ['ISS', 'TAS', 'IEA'], ['TAS'], ['IBA'], ['IMP', 'IBA', 'IEA'], ['IEP'], ['IEA'], ['IBA', 'TAS', 'IEA'], ['IDA'], ['IDA', 'ISS', 'TAS', 'IEA'], ['IDA', 'ISS', 'TAS', 'IEA'], ['NAS'], ['IMP', 'IBA', 'IEA'], ['IDA', 'IBA', 'TAS', 'NAS', 'IEA'], ['IEA'], ['IEA'], ['IEA'], ['IBA'], ['IBA'], ['IEA'], ['NAS'], ['IBA', 'IEA'], ['IBA', 'IEA'], ['ISS'], ['IEA'], ['TAS…
HPA	HPA:0100211	cerebral cortex; neuropil[≥Low]	8.75096e-05	1	cerebral cortex; neuropil[≥Low]	5004	64	49	11006	0.765625	0.00979217	query_1	['HPA:0100000']	['PTPRZ1', 'FABP7', 'TUBB2A', 'TUBB2B', 'TUBA1A', 'PEA15', 'RTN1', 'CST3', 'SEPT7', 'HOPX', 'SLC1A2', 'CARHSP1', 'NKAIN4', 'HMGCR', 'MT3', 'ACSBG1', 'THSD7A', 'LYN', 'NRCAM', 'HMGCS1', 'ACAT2', 'SAT1', 'SCD', 'PREX2', 'TUBB', 'ADD2', 'APC', 'TUBA1B', 'NCAN', 'RAB3GAP2', 'HGF', 'RGCC', 'TPM3', 'CD82', 'GRIA2', 'TMTC3', 'CPT1A', 'TFPI', 'RGS20', 'SLC12A2', 'RNF213', 'PPP2R2B', 'PPID', 'KIF5C', 'ADD…	[['Enhanced'], ['Enhanced'], ['Supported'], ['Supported'], ['Enhanced'], ['Enhanced'], ['Enhanced'], ['Enhanced'], ['Enhanced'], ['Enhanced'], ['Enhanced'], ['Enhanced'], ['Approved'], ['Supported'], ['Enhanced'], ['Approved'], ['Supported'], ['Enhanced'], ['Approved'], ['Approved'], ['Enhanced'], ['Supported'], ['Approved'], ['Enhanced'], ['Enhanced'], ['Supported'], ['Supported'], ['Enhanced'],…
REAC	REAC:R-HSA-9646399	Aggrephagy	0.00010517	1	Aggrephagy	44	66	6	10777	0.0909091	0.136364	query_1	['REAC:R-HSA-9663891']	['TUBB2A', 'TUBB2B', 'TUBA1A', 'TUBA1B', 'DYNC1I2', 'HSP90AA1']	[['REAC'], ['REAC'], ['REAC'], ['REAC'], ['REAC'], ['REAC']]
GO:BP	GO:0031175	neuron projection development	0.000168044	1	"The process whose specific outcome is the progression of a neuron projection over time, from its formation to the mature structure. A neuron projection is any process extending from a neural cell, such as axons or dendrites (collectively called neurites)." [GOC:mah]	976	87	18	21128	0.206897	0.0184426	query_1	['GO:0048666', 'GO:0120036']	['PTN', 'PTPRZ1', 'TUBB2B', 'ITM2C', 'MT3', 'ROBO1', 'LYN', 'NRCAM', 'PREX2', 'FAT3', 'HGF', 'S100A6', 'TNC', 'KIF5C', 'ETV1', 'SEMA5A', 'HSP90AA1', 'PTPRG']	[['ISS', 'IEA'], ['IEA'], ['IMP'], ['IDA'], ['IDA', 'TAS'], ['IDA', 'ISS', 'IEA'], ['IMP', 'IBA', 'IEA'], ['IBA', 'NAS', 'IEA'], ['IEA'], ['IEA'], ['IEA'], ['NAS'], ['IBA', 'IEA'], ['IBA', 'IEA'], ['IEA'], ['ISS', 'IBA', 'IEA'], ['ISS', 'IEA'], ['IEA']]
GO:MF	GO:0005200	structural constituent of cytoskeleton	0.000288981	1	"The action of a molecule that contributes to the structural integrity of a cytoskeletal structure." [GOC:mah]	108	90	7	20171	0.0777778	0.0648148	query_1	['GO:0005198']	['TUBB2A', 'TUBB2B', 'TUBA1A', 'TUBB', 'ADD2', 'TUBA1B', 'ADD3']	[['IBA', 'IEA'], ['IBA', 'IEA'], ['IBA', 'IEA'], ['IBA', 'IEA'], ['IEA'], ['IDA', 'IBA', 'IEA'], ['TAS', 'IEA']]
REAC	REAC:R-HSA-6811436	COPI-independent Golgi-to-ER retrograde traffic	0.000327625	1	COPI-independent Golgi-to-ER retrograde traffic	53	66	6	10777	0.0909091	0.113208	query_1	['REAC:R-HSA-8856688']	['TUBB2A', 'TUBB2B', 'TUBA1A', 'TUBA1B', 'RAB3GAP2', 'DYNC1I2']	[['REAC'], ['REAC'], ['REAC'], ['REAC'], ['REAC'], ['REAC']]
GO:BP	GO:0007275	multicellular organism development	0.000365304	1	"The biological process whose specific outcome is the progression of a multicellular organism over time from an initial condition (e.g. a zygote or a young adult) to a later condition (e.g. a multicellular animal or an aged adult)." [GOC:dph, GOC:ems, GOC:isa_complete, GOC:tb]	4627	87	41	21128	0.471264	0.00886103	query_1	['GO:0032501', 'GO:0048856']	['PTN', 'PTPRZ1', 'FABP7', 'TUBB2A', 'TUBB2B', 'RTN1', 'SEPT7', 'HOPX', 'SLC1A2', 'NRG1', 'ITM2C', 'MT3', 'ROBO1', 'ACSBG1', 'THSD7A', 'LYN', 'CRH', 'FBN2', 'NRCAM', 'SAT1', 'PREX2', 'FAT3', 'ADD2', 'APC', 'NCAN', 'HGF', 'RGCC', 'S100A6', 'TNFSF10', 'CPT1A', 'SLC12A2', 'RNF213', 'TNC', 'KIF5C', 'CEP290', 'GABRB1', 'ETV1', 'SEMA5A', 'SPOCK2', 'HSP90AA1', 'PTPRG']	[['IDA', 'IMP', 'ISS', 'TAS', 'IEA'], ['ISS', 'TAS', 'IEA'], ['TAS'], ['IBA'], ['IMP', 'IBA', 'IEA'], ['IEP'], ['ISS'], ['IDA', 'NAS', 'IEA'], ['IEA'], ['IDA', 'ISS', 'IBA', 'TAS', 'IEA'], ['IDA'], ['IDA', 'ISS', 'TAS', 'IEA'], ['IDA', 'IMP', 'ISS', 'TAS', 'IEA'], ['NAS', 'IEA'], ['IEA'], ['IMP', 'ISS', 'IBA', 'TAS', 'IEA'], ['IEA'], ['IEP', 'ISS', 'IEA'], ['IDA', 'IEP', 'IBA', 'TAS', 'NAS', 'IEA…
GO:BP	GO:0022008	neurogenesis	0.000484677	1	"Generation of cells within the nervous system." [GO_REF:0000021, GOC:cls, GOC:curators, GOC:dgh, GOC:dph, GOC:jid]	1688	87	23	21128	0.264368	0.0136256	query_1	['GO:0007399', 'GO:0030154']	['PTN', 'PTPRZ1', 'TUBB2A', 'TUBB2B', 'RTN1', 'NRG1', 'ITM2C', 'MT3', 'ROBO1', 'LYN', 'NRCAM', 'PREX2', 'FAT3', 'HGF', 'S100A6', 'TNC', 'KIF5C', 'CEP290', 'GABRB1', 'ETV1', 'SEMA5A', 'HSP90AA1', 'PTPRG']	[['IDA', 'IMP', 'ISS', 'IEA'], ['ISS', 'IEA'], ['IBA'], ['IMP', 'IBA'], ['IEP'], ['IEA'], ['IDA'], ['IDA', 'ISS', 'TAS'], ['IDA', 'ISS', 'IEA'], ['IMP', 'IBA', 'IEA'], ['IDA', 'IBA', 'NAS', 'IEA'], ['IEA'], ['IEA'], ['IEA'], ['NAS'], ['IBA', 'IEA'], ['IBA', 'IEA'], ['ISS'], ['IEA'], ['TAS', 'IEA'], ['ISS', 'IBA', 'IEA'], ['ISS', 'IEA'], ['IEA']]
REAC	REAC:R-HSA-3371497	HSP90 chaperone cycle for steroid hormone receptors (SHR) in the presence of ligand	0.000508058	1	HSP90 chaperone cycle for steroid hormone receptors (SHR) in the presence of ligand	57	66	6	10777	0.0909091	0.105263	query_1	['REAC:R-HSA-2262752']	['TUBB2A', 'TUBB2B', 'TUBA1A', 'TUBA1B', 'DYNC1I2', 'HSP90AA1']	[['REAC'], ['REAC'], ['REAC'], ['REAC'], ['REAC'], ['REAC']]
HPA	HPA:0100213	cerebral cortex; neuropil[High]	0.00075366	1	cerebral cortex; neuropil[High]	407	64	12	11006	0.1875	0.029484	query_1	['HPA:0100212']	['PTPRZ1', 'TUBA1A', 'SEPT7', 'SLC1A2', 'NRCAM', 'ADD2', 'APC', 'TUBA1B', 'GRIA2', 'RGS20', 'PPP2R2B', 'ADD3']	[['Enhanced'], ['Enhanced'], ['Enhanced'], ['Enhanced'], ['Approved'], ['Supported'], ['Supported'], ['Enhanced'], ['Enhanced'], ['Enhanced'], ['Approved'], ['Supported']]
GO:CC	GO:0071944	cell periphery	0.000806386	1	"The part of a cell encompassing the cell cortex, the plasma membrane, and any external encapsulating structures." [GOC:mah]	6168	90	46	22112	0.511111	0.00745785	query_1	['GO:0110165']	['PTN', 'PTPRZ1', 'CST3', 'SEPT7', 'FAM107A', 'SLC1A2', 'LIFR', 'NRG1', 'DIO2', 'ITM2C', 'SPARCL1', 'NKAIN4', 'MT3', 'STK17A', 'ROBO1', 'ACSBG1', 'THSD7A', 'LYN', 'TMEM97', 'FBN2', 'GRM3', 'NRCAM', 'PREX2', 'FAT3', 'ADD2', 'APC', 'NCAN', 'RAB3GAP2', 'S100A6', 'CD82', 'TNFSF10', 'GRIA2', 'TFPI', 'RGS20', 'ADK', 'SLC12A2', 'TNC', 'PAQR6', 'ADD3', 'GABRB1', 'DST', 'SEMA5A', 'RGS6', 'SPOCK2', 'MGLL',…	[['IEA'], ['IDA', 'TAS', 'IEA'], ['IDA'], ['IDA', 'ISS', 'IBA', 'IEA'], ['IDA', 'IEA'], ['IBA', 'TAS', 'IEA'], ['IBA', 'TAS', 'IEA'], ['IEA'], ['TAS'], ['IDA', 'IBA', 'IEA'], ['IEA'], ['IEA'], ['IEA'], ['IDA'], ['IDA', 'TAS', 'IEA'], ['IDA', 'IEA'], ['IDA', 'IBA', 'IEA'], ['IDA', 'IBA', 'TAS', 'IEA'], ['IDA'], ['IDA', 'HDA', 'IBA', 'TAS', 'IEA'], ['TAS', 'IEA'], ['IBA', 'TAS', 'NAS', 'IEA'], ['IB…
GO:CC	GO:0005576	extracellular region	0.00113194	1	"The space external to the outermost structure of a cell. For cells without external protective or external encapsulating structures this refers to space outside of the plasma membrane. This term covers the host cell environment outside an intracellular parasite." [GOC:go_curators]	4234	90	36	22112	0.4	0.0085026	query_1	['GO:0110165']	['PTN', 'PTPRZ1', 'TUBB2A', 'TUBA1A', 'CST3', 'SEPT7', 'LIFR', 'NRG1', 'ITM2C', 'MOXD1', 'SPARCL1', 'MT3', 'THSD7A', 'LYN', 'CRH', 'FBN2', 'NRCAM', 'ACAT2', 'TUBB', 'OTOS', 'NCAN', 'HGF', 'S100A6', 'TPM3', 'CD82', 'TNFSF10', 'TFPI', 'SLC12A2', 'TNC', 'CFI', 'CEP290', 'SEMA5A', 'BROX', 'SPOCK2', 'HSP90AA1', 'PTPRG']	[['IDA', 'IBA', 'TAS', 'IEA'], ['IEA'], ['HDA'], ['HDA'], ['IDA', 'IMP', 'HDA', 'IBA', 'TAS', 'IEA'], ['HDA'], ['HDA', 'IEA'], ['IDA', 'IBA', 'TAS', 'NAS', 'IEA'], ['HDA'], ['IBA'], ['HDA', 'IBA', 'IEA'], ['IEA'], ['IEA'], ['HDA'], ['IDA', 'IBA', 'TAS', 'IEA'], ['TAS', 'IEA'], ['IEA'], ['HDA'], ['HDA', 'TAS'], ['IEA'], ['TAS', 'IEA'], ['IBA', 'TAS', 'IEA'], ['HDA'], ['HDA'], ['HDA'], ['HDA', 'TAS…
GO:BP	GO:0051128	regulation of cellular component organization	0.00113774	1	"Any process that modulates the frequency, rate or extent of a process involved in the formation, arrangement of constituent parts, or disassembly of cell structures, including the plasma membrane and any external encapsulating structures such as the cell wall and cell envelope." [GOC:ai]	2365	87	27	21128	0.310345	0.0114165	query_1	['GO:0016043', 'GO:0050794']	['PTN', 'TUBB2B', 'TUBA1A', 'CST3', 'SEPT7', 'HOPX', 'FAM107A', 'NRG1', 'ITM2C', 'MT3', 'ROBO1', 'LYN', 'TMEM97', 'NRCAM', 'FAT3', 'TUBB', 'ADD2', 'APC', 'RAB3GAP2', 'HGF', 'RGCC', 'TNFSF10', 'TNC', 'ADD3', 'SEMA5A', 'HSP90AA1', 'PTPRG']	[['ISS', 'IEA'], ['IMP'], ['IEA'], ['IEP', 'IC'], ['IMP'], ['IEA'], ['IDA', 'IMP', 'IBA'], ['IDA', 'IMP', 'TAS'], ['IDA'], ['IDA', 'IMP', 'TAS'], ['IDA'], ['IMP'], ['NAS'], ['NAS', 'IEA'], ['IEA'], ['IEA'], ['IDA', 'IBA'], ['IDA', 'IMP', 'IBA', 'IEA'], ['IMP'], ['IDA', 'IEA'], ['IDA', 'IMP'], ['IDA'], ['IDA'], ['IBA'], ['ISS', 'IBA', 'IEA'], ['IDA', 'NAS'], ['IEA']]
GO:BP	GO:0048856	anatomical structure development	0.00145056	1	"The biological process whose specific outcome is the progression of an anatomical structure from an initial condition to its mature state. This process begins with the formation of the structure and ends with the mature structure, whatever form that may be including its natural destruction. An anatomical structure is any biological entity that occupies space and is distinguished from its surroun…	5861	87	46	21128	0.528736	0.00784849	query_1	['GO:0032502']	['PTN', 'PTPRZ1', 'FABP7', 'TUBB2A', 'TUBB2B', 'RTN1', 'CST3', 'SEPT7', 'HOPX', 'SLC1A2', 'NRG1', 'ITM2C', 'SPARCL1', 'MT3', 'ROBO1', 'ACSBG1', 'THSD7A', 'LYN', 'CRH', 'FBN2', 'NRCAM', 'SAT1', 'PREX2', 'FAT3', 'TUBB', 'PRMT2', 'ADD2', 'APC', 'NCAN', 'HGF', 'RGCC', 'S100A6', 'TNFSF10', 'CPT1A', 'SLC12A2', 'RNF213', 'TNC', 'KIF5C', 'CEP290', 'GABRB1', 'PUS7', 'ETV1', 'SEMA5A', 'SPOCK2', 'HSP90AA1',…	[['IDA', 'IMP', 'ISS', 'TAS', 'IEA'], ['ISS', 'TAS', 'IEA'], ['TAS'], ['IBA'], ['IMP', 'IBA', 'IEA'], ['IEP'], ['IEP'], ['ISS'], ['IDA', 'NAS', 'IEA'], ['IEA'], ['IDA', 'ISS', 'IBA', 'TAS', 'IEA'], ['IDA'], ['IBA'], ['IDA', 'ISS', 'TAS', 'IEA'], ['IDA', 'IMP', 'ISS', 'TAS', 'IEA'], ['NAS', 'IEA'], ['IEA'], ['IMP', 'ISS', 'IBA', 'TAS', 'IEA'], ['IEA'], ['IEP', 'ISS', 'IBA', 'IEA'], ['IDA', 'IEP', …
GO:BP	GO:0120036	plasma membrane bounded cell projection organization	0.00145899	1	"A process that is carried out at the cellular level which results in the assembly, arrangement of constituent parts, or disassembly of a plasma membrane bounded prolongation or process extending from a cell, e.g. a cilium or axon." [GOC:krc]	1518	87	21	21128	0.241379	0.013834	query_1	['GO:0030030']	['PTN', 'PTPRZ1', 'TUBB2B', 'SEPT7', 'ITM2C', 'MT3', 'ROBO1', 'LYN', 'NRCAM', 'PREX2', 'FAT3', 'APC', 'HGF', 'S100A6', 'TNC', 'KIF5C', 'CEP290', 'ETV1', 'SEMA5A', 'HSP90AA1', 'PTPRG']	[['ISS', 'IEA'], ['IEA'], ['IMP'], ['IMP', 'ISS', 'IBA'], ['IDA'], ['IDA', 'TAS'], ['IDA', 'ISS', 'IEA'], ['IMP', 'IBA', 'IEA'], ['IBA', 'NAS', 'IEA'], ['IEA'], ['IEA'], ['IMP'], ['IEA'], ['NAS'], ['IBA', 'IEA'], ['IBA', 'IEA'], ['IDA', 'ISS', 'IBA'], ['IEA'], ['ISS', 'IBA', 'IEA'], ['ISS', 'IEA'], ['IEA']]
HP	HP:0025102	Dysgenesis of the basal ganglia	0.00166566	1	Structural abnormality of the basal ganglia related to defective development.	4	35	3	4856	0.0857143	0.75	query_1	['HP:0002134']	['TUBB2B', 'TUBA1A', 'TUBB']	[['HP'], ['HP'], ['HP']]
GO:BP	GO:0061564	axon development	0.0020041	1	"The progression of an axon over time. Covers axonogenesis (de novo generation of an axon) and axon regeneration (regrowth), as well as processes pertaining to the progression of the axon over time (fasciculation and defasciculation)." [GOC:dph, GOC:pg, GOC:pr]	496	87	12	21128	0.137931	0.0241935	query_1	['GO:0031175']	['PTN', 'PTPRZ1', 'TUBB2B', 'MT3', 'ROBO1', 'NRCAM', 'S100A6', 'TNC', 'KIF5C', 'ETV1', 'SEMA5A', 'HSP90AA1']	[['ISS'], ['IEA'], ['IMP'], ['IDA'], ['IDA', 'ISS', 'IEA'], ['IBA', 'NAS', 'IEA'], ['NAS'], ['IEA'], ['IBA', 'IEA'], ['IEA'], ['ISS', 'IBA', 'IEA'], ['ISS', 'IEA']]
GO:CC	GO:0016020	membrane	0.00209433	1	"A lipid bilayer along with all the proteins and protein complexes embedded in it and attached to it." [GOC:dos, GOC:mah, ISBN:0815316194]	9840	90	61	22112	0.677778	0.00619919	query_1	['GO:0110165']	['PTN', 'PTPRZ1', 'RTN1', 'CST3', 'SEPT7', 'FAM107A', 'SLC1A2', 'LIFR', 'NRG1', 'DIO2', 'ITM2C', 'MOXD1', 'NKAIN4', 'HMGCR', 'MT3', 'STK17A', 'ROBO1', 'ACSBG1', 'THSD7A', 'B3GALT2', 'LYN', 'TMEM132B', 'TMEM97', 'GRM3', 'NRCAM', 'SCD', 'PREX2', 'FAT3', 'TUBB', 'ADD2', 'APC', 'RAB3GAP2', 'HGF', 'S100A6', 'CD82', 'TNFSF10', 'GRIA2', 'TMTC3', 'CPT1A', 'TFPI', 'RGS20', 'ADK', 'SLC12A2', 'RNF213', 'PPP…	[['IEA'], ['IDA', 'TAS', 'IEA'], ['IDA', 'IBA', 'IEA'], ['IDA'], ['ISS', 'IEA'], ['IDA', 'IEA'], ['IDA', 'ISS', 'IBA', 'TAS', 'IEA'], ['IBA', 'TAS', 'IEA'], ['NAS', 'IEA'], ['TAS', 'IC', 'IEA'], ['IDA', 'IBA', 'IEA'], ['IDA', 'IBA', 'IEA'], ['IEA'], ['IDA', 'IBA', 'TAS', 'IEA'], ['IEA'], ['IDA'], ['IDA', 'TAS', 'IEA'], ['IDA', 'IEA'], ['IDA', 'IBA', 'IEA'], ['IBA', 'TAS', 'IEA'], ['IDA', 'ISS', '…
GO:BP	GO:0030030	cell projection organization	0.00218148	1	"A process that is carried out at the cellular level which results in the assembly, arrangement of constituent parts, or disassembly of a prolongation or process extending from a cell, e.g. a flagellum or axon." [GOC:jl, GOC:mah, http://www.cogsci.princeton.edu/~wn/]	1556	87	21	21128	0.241379	0.0134961	query_1	['GO:0016043']	['PTN', 'PTPRZ1', 'TUBB2B', 'SEPT7', 'ITM2C', 'MT3', 'ROBO1', 'LYN', 'NRCAM', 'PREX2', 'FAT3', 'APC', 'HGF', 'S100A6', 'TNC', 'KIF5C', 'CEP290', 'ETV1', 'SEMA5A', 'HSP90AA1', 'PTPRG']	[['ISS', 'IEA'], ['IEA'], ['IMP'], ['IMP', 'ISS', 'IBA'], ['IDA'], ['IDA', 'TAS'], ['IDA', 'ISS', 'IEA'], ['IMP', 'IBA', 'IEA'], ['IBA', 'NAS', 'IEA'], ['IEA'], ['IEA'], ['IMP'], ['IEA'], ['NAS'], ['IBA', 'IEA'], ['IBA', 'IEA'], ['IDA', 'ISS', 'IBA', 'IEA'], ['IEA'], ['ISS', 'IBA', 'IEA'], ['ISS', 'IEA'], ['IEA']]
KEGG	KEGG:05132	Salmonella infection	0.00233912	1	Salmonella infection	249	53	9	8091	0.169811	0.0361446	query_1	['KEGG:00000']	['TUBB2A', 'TUBB2B', 'TUBA1A', 'TUBB', 'TUBA1B', 'TNFSF10', 'KIF5C', 'DYNC1I2', 'HSP90AA1']	[['KEGG'], ['KEGG'], ['KEGG'], ['KEGG'], ['KEGG'], ['KEGG'], ['KEGG'], ['KEGG'], ['KEGG']]
HP	HP:0002539	Cortical dysplasia	0.00245618	1	The presence of developmental dysplasia of the cerebral cortex.	55	35	6	4856	0.171429	0.109091	query_1	['HP:0002538']	['TUBB2A', 'TUBB2B', 'TUBB', 'SLC12A2', 'KIF5C', 'ASNS']	[['HP'], ['HP'], ['HP'], ['HP'], ['HP'], ['HP']]
REAC	REAC:R-HSA-190840	Microtubule-dependent trafficking of connexons from Golgi to the plasma membrane	0.00246756	1	Microtubule-dependent trafficking of connexons from Golgi to the plasma membrane	20	66	4	10777	0.0606061	0.2	query_1	['REAC:R-HSA-190872']	['TUBB2A', 'TUBB2B', 'TUBA1A', 'TUBA1B']	[['REAC'], ['REAC'], ['REAC'], ['REAC']]
KEGG	KEGG:01212	Fatty acid metabolism	0.00259092	1	Fatty acid metabolism	57	53	5	8091	0.0943396	0.0877193	query_1	['KEGG:00000']	['ACSBG1', 'ACAT2', 'SCD', 'CPT1A', 'ELOVL2']	[['KEGG'], ['KEGG'], ['KEGG'], ['KEGG'], ['KEGG']]
WP	WP:WP4718	Cholesterol metabolism with Bloch and Kandutsch-Russell pathways	0.00275905	1	Cholesterol metabolism with Bloch and Kandutsch-Russell pathways	47	57	5	7899	0.0877193	0.106383	query_1	['WP:000000']	['HMGCR', 'HMGCS1', 'ACAT2', 'SCD', 'ELOVL2']	[['WP'], ['WP'], ['WP'], ['WP'], ['WP']]
REAC	REAC:R-HSA-438064	Post NMDA receptor activation events	0.00279508	1	Post NMDA receptor activation events	76	66	6	10777	0.0909091	0.0789474	query_1	['REAC:R-HSA-442755']	['TUBB2A', 'TUBB2B', 'TUBA1A', 'NRG1', 'TUBA1B', 'GRIA2']	[['REAC'], ['REAC'], ['REAC'], ['REAC'], ['REAC'], ['REAC']]
REAC	REAC:R-HSA-190872	Transport of connexons to the plasma membrane	0.00303415	1	Transport of connexons to the plasma membrane	21	66	4	10777	0.0606061	0.190476	query_1	['REAC:R-HSA-190861']	['TUBB2A', 'TUBB2B', 'TUBA1A', 'TUBA1B']	[['REAC'], ['REAC'], ['REAC'], ['REAC']]
GO:BP	GO:0032502	developmental process	0.00334267	1	"A biological process whose specific outcome is the progression of an integrated living unit: an anatomical structure (which may be a subcellular structure, cell, tissue, or organ), or organism over time from an initial condition to a later condition." [GOC:isa_complete]	6446	87	48	21128	0.551724	0.00744648	query_1	['GO:0008150']	['PTN', 'PTPRZ1', 'FABP7', 'TUBB2A', 'TUBB2B', 'RTN1', 'CST3', 'SEPT7', 'HOPX', 'SLC1A2', 'NRG1', 'DIO2', 'ITM2C', 'SPARCL1', 'MT3', 'ROBO1', 'ACSBG1', 'THSD7A', 'LYN', 'CRH', 'FBN2', 'NRCAM', 'SAT1', 'PREX2', 'FAT3', 'TUBB', 'PRMT2', 'ADD2', 'APC', 'NCAN', 'HGF', 'RGCC', 'S100A6', 'TNFSF10', 'CPT1A', 'SLC12A2', 'RNF213', 'TNC', 'RRBP1', 'KIF5C', 'CEP290', 'GABRB1', 'PUS7', 'ETV1', 'SEMA5A', 'SPO…	[['IDA', 'IMP', 'ISS', 'TAS', 'IEA'], ['ISS', 'TAS', 'IEA'], ['TAS'], ['IBA'], ['IMP', 'IBA', 'IEA'], ['IEP'], ['IEP'], ['ISS', 'IEA'], ['IDA', 'NAS', 'IEA'], ['IEA'], ['IDA', 'ISS', 'IBA', 'TAS', 'IEA'], ['IEA'], ['IDA'], ['IBA'], ['IDA', 'ISS', 'TAS', 'IEA'], ['IDA', 'IMP', 'ISS', 'TAS', 'IEA'], ['NAS', 'IEA'], ['IEA'], ['IMP', 'ISS', 'IBA', 'TAS', 'IEA'], ['IEA'], ['IEP', 'ISS', 'IBA', 'IEA'],…
REAC	REAC:R-HSA-9663891	Selective autophagy	0.00376922	1	Selective autophagy	80	66	6	10777	0.0909091	0.075	query_1	['REAC:R-HSA-1632852']	['TUBB2A', 'TUBB2B', 'TUBA1A', 'TUBA1B', 'DYNC1I2', 'HSP90AA1']	[['REAC'], ['REAC'], ['REAC'], ['REAC'], ['REAC'], ['REAC']]
GO:BP	GO:0000902	cell morphogenesis	0.0040372	1	"The developmental process in which the size or shape of a cell is generated and organized." [GOC:clt, GOC:dph, GOC:go_curators, GOC:tb]	965	87	16	21128	0.183908	0.0165803	query_1	['GO:0009653']	['PTN', 'PTPRZ1', 'TUBB2B', 'SEPT7', 'NRG1', 'MT3', 'ROBO1', 'NRCAM', 'PREX2', 'FAT3', 'HGF', 'S100A6', 'KIF5C', 'ETV1', 'SEMA5A', 'HSP90AA1']	[['ISS', 'IEA'], ['IEA'], ['IMP'], ['ISS'], ['IEA'], ['IDA'], ['IDA', 'ISS', 'IEA'], ['IBA', 'NAS', 'IEA'], ['IEA'], ['IEA'], ['IEA'], ['NAS'], ['IBA', 'IEA'], ['IEA'], ['ISS', 'IBA', 'IEA'], ['ISS', 'IEA']]
GO:BP	GO:0030154	cell differentiation	0.00449834	1	"The process in which relatively unspecialized cells, e.g. embryonic or regenerative cells, acquire specialized structural and/or functional features that characterize the cells, tissues, or organs of the mature organism or some other relatively stable phase of the organism's life history. Differentiation includes the processes involved in commitment of a cell to a specific fate and its subsequen…	4287	87	37	21128	0.425287	0.00863074	query_1	['GO:0048869']	['PTN', 'PTPRZ1', 'TUBB2A', 'TUBB2B', 'RTN1', 'SEPT7', 'HOPX', 'NRG1', 'DIO2', 'ITM2C', 'MT3', 'ROBO1', 'THSD7A', 'LYN', 'FBN2', 'NRCAM', 'PREX2', 'FAT3', 'TUBB', 'PRMT2', 'ADD2', 'APC', 'HGF', 'RGCC', 'S100A6', 'CPT1A', 'TNC', 'RRBP1', 'KIF5C', 'CEP290', 'GABRB1', 'PUS7', 'ETV1', 'SEMA5A', 'SPOCK2', 'HSP90AA1', 'PTPRG']	[['IDA', 'IMP', 'ISS', 'IEA'], ['ISS', 'IEA'], ['IBA'], ['IMP', 'IBA'], ['IEP'], ['IEA'], ['IDA', 'IEA'], ['IDA', 'ISS', 'IBA', 'TAS', 'IEA'], ['IEA'], ['IDA'], ['IDA', 'ISS', 'TAS'], ['IDA', 'ISS', 'IEA'], ['IEA'], ['IMP', 'ISS', 'IBA', 'IEA'], ['ISS', 'IEA'], ['IDA', 'IBA', 'NAS', 'IEA'], ['IEA'], ['IEA'], ['IDA'], ['ISS'], ['IEA'], ['IBA'], ['TAS', 'NAS', 'IEA'], ['IDA', 'IMP'], ['NAS'], ['IEP…
GO:BP	GO:0120035	regulation of plasma membrane bounded cell projection organization	0.00475613	1	"Any process that modulates the frequency, rate or extent of a process involved in the formation, arrangement of constituent parts, or disassembly of plasma membrane bounded cell projections." [GOC:krc]	640	87	13	21128	0.149425	0.0203125	query_1	['GO:0031344', 'GO:0120036']	['PTN', 'TUBB2B', 'SEPT7', 'ITM2C', 'MT3', 'ROBO1', 'LYN', 'NRCAM', 'FAT3', 'APC', 'HGF', 'SEMA5A', 'PTPRG']	[['ISS', 'IEA'], ['IMP'], ['IMP'], ['IDA'], ['IDA', 'TAS'], ['IDA'], ['IMP'], ['IEA'], ['IEA'], ['IMP'], ['IEA'], ['ISS', 'IBA', 'IEA'], ['IEA']]
GO:BP	GO:0010975	regulation of neuron projection development	0.00504349	1	"Any process that modulates the rate, frequency or extent of neuron projection development. Neuron projection development is the process whose specific outcome is the progression of a neuron projection over time, from its formation to the mature structure. A neuron projection is any process extending from a neural cell, such as axons or dendrites (collectively called neurites)." [GOC:dph, GOC:tb]	447	87	11	21128	0.126437	0.0246085	query_1	['GO:0031175', 'GO:0120035']	['PTN', 'TUBB2B', 'ITM2C', 'MT3', 'ROBO1', 'LYN', 'NRCAM', 'FAT3', 'HGF', 'SEMA5A', 'PTPRG']	[['ISS', 'IEA'], ['IMP'], ['IDA'], ['IDA', 'TAS'], ['IDA'], ['IMP'], ['IEA'], ['IEA'], ['IEA'], ['ISS', 'IBA', 'IEA'], ['IEA']]
GO:BP	GO:0048869	cellular developmental process	0.00520096	1	"A biological process whose specific outcome is the progression of a cell over time from an initial condition to a later condition." [GOC:isa_complete]	4312	87	37	21128	0.425287	0.00858071	query_1	['GO:0009987', 'GO:0032502']	['PTN', 'PTPRZ1', 'TUBB2A', 'TUBB2B', 'RTN1', 'SEPT7', 'HOPX', 'NRG1', 'DIO2', 'ITM2C', 'MT3', 'ROBO1', 'THSD7A', 'LYN', 'FBN2', 'NRCAM', 'PREX2', 'FAT3', 'TUBB', 'PRMT2', 'ADD2', 'APC', 'HGF', 'RGCC', 'S100A6', 'CPT1A', 'TNC', 'RRBP1', 'KIF5C', 'CEP290', 'GABRB1', 'PUS7', 'ETV1', 'SEMA5A', 'SPOCK2', 'HSP90AA1', 'PTPRG']	[['IDA', 'IMP', 'ISS', 'IEA'], ['ISS', 'IEA'], ['IBA'], ['IMP', 'IBA'], ['IEP'], ['IEA'], ['IDA', 'IEA'], ['IDA', 'ISS', 'IBA', 'TAS', 'IEA'], ['IEA'], ['IDA'], ['IDA', 'ISS', 'TAS'], ['IDA', 'ISS', 'IEA'], ['IEA'], ['IMP', 'ISS', 'IBA', 'IEA'], ['ISS', 'IEA'], ['IDA', 'IBA', 'NAS', 'IEA'], ['IEA'], ['IEA'], ['IDA'], ['ISS'], ['IEA'], ['IBA'], ['TAS', 'NAS', 'IEA'], ['IDA', 'IMP'], ['NAS'], ['IEP…
REAC	REAC:R-HSA-389977	Post-chaperonin tubulin folding pathway	0.00531305	1	Post-chaperonin tubulin folding pathway	24	66	4	10777	0.0606061	0.166667	query_1	['REAC:R-HSA-391251']	['TUBB2A', 'TUBB2B', 'TUBA1A', 'TUBA1B']	[['REAC'], ['REAC'], ['REAC'], ['REAC']]
GO:BP	GO:0000904	cell morphogenesis involved in differentiation	0.0054519	1	"The change in form (cell shape and size) that occurs when relatively unspecialized cells, e.g. embryonic or regenerative cells, acquire specialized structural and/or functional features that characterize the cells, tissues, or organs of the mature organism or some other relatively stable phase of the organism's life history." [GOC:go_curators]	648	87	13	21128	0.149425	0.0200617	query_1	['GO:0000902', 'GO:0048468']	['PTN', 'PTPRZ1', 'TUBB2B', 'MT3', 'ROBO1', 'NRCAM', 'PREX2', 'FAT3', 'S100A6', 'KIF5C', 'ETV1', 'SEMA5A', 'HSP90AA1']	[['ISS', 'IEA'], ['IEA'], ['IMP'], ['IDA'], ['IDA', 'ISS', 'IEA'], ['IBA', 'NAS', 'IEA'], ['IEA'], ['IEA'], ['NAS'], ['IBA', 'IEA'], ['IEA'], ['ISS', 'IBA', 'IEA'], ['ISS', 'IEA']]
WP	WP:WP2272	Pathogenic Escherichia coli infection	0.00598823	1	Pathogenic Escherichia coli infection	55	57	5	7899	0.0877193	0.0909091	query_1	['WP:000000']	['TUBB2A', 'TUBB2B', 'TUBA1A', 'TUBB', 'TUBA1B']	[['WP'], ['WP'], ['WP'], ['WP'], ['WP']]
GO:BP	GO:0031344	regulation of cell projection organization	0.00623683	1	"Any process that modulates the frequency, rate or extent of a process involved in the formation, arrangement of constituent parts, or disassembly of cell projections." [GOC:mah]	656	87	13	21128	0.149425	0.0198171	query_1	['GO:0030030', 'GO:0051128']	['PTN', 'TUBB2B', 'SEPT7', 'ITM2C', 'MT3', 'ROBO1', 'LYN', 'NRCAM', 'FAT3', 'APC', 'HGF', 'SEMA5A', 'PTPRG']	[['ISS', 'IEA'], ['IMP'], ['IMP'], ['IDA'], ['IDA', 'TAS'], ['IDA'], ['IMP'], ['IEA'], ['IEA'], ['IMP'], ['IEA'], ['ISS', 'IBA', 'IEA'], ['IEA']]
REAC	REAC:R-HSA-442755	Activation of NMDA receptors and postsynaptic events	0.00698215	1	Activation of NMDA receptors and postsynaptic events	89	66	6	10777	0.0909091	0.0674157	query_1	['REAC:R-HSA-112314']	['TUBB2A', 'TUBB2B', 'TUBA1A', 'NRG1', 'TUBA1B', 'GRIA2']	[['REAC'], ['REAC'], ['REAC'], ['REAC'], ['REAC'], ['REAC']]
GO:CC	GO:0005874	microtubule	0.0070662	1	"Any of the long, generally straight, hollow tubes of internal diameter 12-15 nm and external diameter 24 nm found in a wide variety of eukaryotic cells; each consists (usually) of 13 protofilaments of polymeric tubulin, staggered in such a manner that the tubulin monomers are arranged in a helical pattern on the microtubular surface, and with the alpha/beta axes of the tubulin subunits parallel …	474	90	10	22112	0.111111	0.021097	query_1	['GO:0015630', 'GO:0099513']	['TUBB2A', 'TUBB2B', 'TUBA1A', 'MT3', 'TUBB', 'APC', 'TUBA1B', 'KIF5C', 'DST', 'DYNC1I2']	[['IDA', 'IBA', 'IEA'], ['IDA', 'IBA', 'IEA'], ['IDA', 'IBA', 'TAS', 'IEA'], ['IEA'], ['IDA', 'IBA', 'TAS', 'IEA'], ['IDA', 'IBA', 'IEA'], ['IDA', 'IBA', 'TAS', 'IEA'], ['IBA', 'IEA'], ['IDA', 'IEA'], ['IDA', 'IEA']]
REAC	REAC:R-HSA-389960	Formation of tubulin folding intermediates by CCT/TriC	0.00740656	1	Formation of tubulin folding intermediates by CCT/TriC	26	66	4	10777	0.0606061	0.153846	query_1	['REAC:R-HSA-389958']	['TUBB2A', 'TUBB2B', 'TUBA1A', 'TUBA1B']	[['REAC'], ['REAC'], ['REAC'], ['REAC']]
GO:BP	GO:0048667	cell morphogenesis involved in neuron differentiation	0.00958616	1	"The process in which the structures of a neuron are generated and organized. This process occurs while the initially relatively unspecialized cell is acquiring the specialized features of a neuron." [GOC:dph, GOC:tb]	577	87	12	21128	0.137931	0.0207972	query_1	['GO:0000904', 'GO:0048666']	['PTN', 'PTPRZ1', 'TUBB2B', 'MT3', 'ROBO1', 'NRCAM', 'PREX2', 'S100A6', 'KIF5C', 'ETV1', 'SEMA5A', 'HSP90AA1']	[['ISS', 'IEA'], ['IEA'], ['IMP'], ['IDA'], ['IDA', 'ISS', 'IEA'], ['IBA', 'NAS', 'IEA'], ['IEA'], ['NAS'], ['IBA', 'IEA'], ['IEA'], ['ISS', 'IBA', 'IEA'], ['ISS', 'IEA']]
KEGG	KEGG:03320	PPAR signaling pathway	0.00977007	1	PPAR signaling pathway	75	53	5	8091	0.0943396	0.0666667	query_1	['KEGG:00000']	['FABP7', 'ACSBG1', 'HMGCS1', 'SCD', 'CPT1A']	[['KEGG'], ['KEGG'], ['KEGG'], ['KEGG'], ['KEGG']]
REAC	REAC:R-HSA-9619483	Activation of AMPK downstream of NMDARs	0.0100508	1	Activation of AMPK downstream of NMDARs	28	66	4	10777	0.0606061	0.142857	query_1	['REAC:R-HSA-438064']	['TUBB2A', 'TUBB2B', 'TUBA1A', 'TUBA1B']	[['REAC'], ['REAC'], ['REAC'], ['REAC']]
REAC	REAC:R-HSA-69275	G2/M Transition	0.0103224	1	G2/M Transition	196	66	8	10777	0.121212	0.0408163	query_1	['REAC:R-HSA-453274']	['TUBB2A', 'TUBB2B', 'TUBA1A', 'TUBB', 'TUBA1B', 'CEP290', 'DYNC1I2', 'HSP90AA1']	[['REAC'], ['REAC'], ['REAC'], ['REAC'], ['REAC'], ['REAC'], ['REAC'], ['REAC']]
GO:CC	GO:0005886	plasma membrane	0.0108349	1	"The membrane surrounding a cell that separates the cell from its external environment. It consists of a phospholipid bilayer and associated proteins." [ISBN:0716731363]	5682	90	41	22112	0.455556	0.00721577	query_1	['GO:0016020', 'GO:0071944']	['PTN', 'PTPRZ1', 'CST3', 'SEPT7', 'FAM107A', 'SLC1A2', 'LIFR', 'NRG1', 'DIO2', 'ITM2C', 'NKAIN4', 'MT3', 'STK17A', 'ROBO1', 'ACSBG1', 'THSD7A', 'LYN', 'TMEM97', 'GRM3', 'NRCAM', 'PREX2', 'FAT3', 'ADD2', 'APC', 'RAB3GAP2', 'S100A6', 'CD82', 'TNFSF10', 'GRIA2', 'TFPI', 'RGS20', 'ADK', 'SLC12A2', 'PAQR6', 'ADD3', 'GABRB1', 'DST', 'SEMA5A', 'RGS6', 'MGLL', 'HSP90AA1']	[['IEA'], ['IDA', 'TAS', 'IEA'], ['IDA'], ['ISS', 'IEA'], ['IDA', 'IEA'], ['IBA', 'TAS', 'IEA'], ['IBA', 'TAS', 'IEA'], ['IEA'], ['TAS'], ['IDA', 'IBA', 'IEA'], ['IEA'], ['IEA'], ['IDA'], ['IDA', 'TAS', 'IEA'], ['IDA', 'IEA'], ['IDA', 'IBA', 'IEA'], ['IDA', 'IBA', 'TAS', 'IEA'], ['IDA'], ['TAS', 'IEA'], ['IBA', 'TAS', 'NAS', 'IEA'], ['IBA', 'IEA'], ['IEA'], ['IMP', 'IBA', 'IEA'], ['IDA', 'IBA', '…
REAC	REAC:R-HSA-453274	Mitotic G2-G2/M phases	0.0111049	1	Mitotic G2-G2/M phases	198	66	8	10777	0.121212	0.040404	query_1	['REAC:R-HSA-69278']	['TUBB2A', 'TUBB2B', 'TUBA1A', 'TUBB', 'TUBA1B', 'CEP290', 'DYNC1I2', 'HSP90AA1']	[['REAC'], ['REAC'], ['REAC'], ['REAC'], ['REAC'], ['REAC'], ['REAC'], ['REAC']]
REAC	REAC:R-HSA-68877	Mitotic Prometaphase	0.0119366	1	Mitotic Prometaphase	200	66	8	10777	0.121212	0.04	query_1	['REAC:R-HSA-68886']	['TUBB2A', 'TUBB2B', 'TUBA1A', 'TUBB', 'TUBA1B', 'CEP290', 'DYNC1I2', 'HSP90AA1']	[['REAC'], ['REAC'], ['REAC'], ['REAC'], ['REAC'], ['REAC'], ['REAC'], ['REAC']]
GO:CC	GO:0043005	neuron projection	0.0122845	1	"A prolongation or process extending from a nerve cell, e.g. an axon or dendrite." [GOC:jl, http://www.cogsci.princeton.edu/~wn/]	1391	90	17	22112	0.188889	0.0122214	query_1	['GO:0120025']	['RTN1', 'FAM107A', 'SLC1A2', 'NRG1', 'MT3', 'ROBO1', 'GRM3', 'NRCAM', 'FAT3', 'GRIA2', 'SLC12A2', 'KIF5C', 'CEP290', 'GABRB1', 'DST', 'RGS6', 'HSP90AA1']	[['IEA'], ['ISS', 'IBA', 'IEA'], ['IEA'], ['IEA'], ['IEA'], ['IEA'], ['ISS', 'IEA'], ['ISS', 'IBA', 'NAS', 'IEA'], ['IEA'], ['ISS', 'IBA', 'NAS'], ['IDA'], ['ISS', 'IEA'], ['ISS'], ['IBA', 'IEA'], ['IEA'], ['IBA'], ['ISS', 'IEA']]
REAC	REAC:R-HSA-5617833	Cilium Assembly	0.0128199	1	Cilium Assembly	202	66	8	10777	0.121212	0.039604	query_1	['REAC:R-HSA-1852241']	['TUBB2A', 'TUBB2B', 'TUBA1A', 'TUBB', 'TUBA1B', 'CEP290', 'DYNC1I2', 'HSP90AA1']	[['REAC'], ['REAC'], ['REAC'], ['REAC'], ['REAC'], ['REAC'], ['REAC'], ['REAC']]
WP	WP:WP4190	Mevalonate arm of cholesterol biosynthesis pathway	0.0134089	1	Mevalonate arm of cholesterol biosynthesis pathway	13	57	3	7899	0.0526316	0.230769	query_1	['WP:000000']	['HMGCR', 'HMGCS1', 'ACAT2']	[['WP'], ['WP'], ['WP']]
REAC	REAC:R-HSA-9668328	Sealing of the nuclear envelope (NE) by ESCRT-III	0.0173303	1	Sealing of the nuclear envelope (NE) by ESCRT-III	32	66	4	10777	0.0606061	0.125	query_1	['REAC:R-HSA-2995410']	['TUBB2A', 'TUBB2B', 'TUBA1A', 'TUBA1B']	[['REAC'], ['REAC'], ['REAC'], ['REAC']]
REAC	REAC:R-HSA-5626467	RHO GTPases activate IQGAPs	0.0173303	1	RHO GTPases activate IQGAPs	32	66	4	10777	0.0606061	0.125	query_1	['REAC:R-HSA-195258']	['TUBB2A', 'TUBB2B', 'TUBA1A', 'TUBA1B']	[['REAC'], ['REAC'], ['REAC'], ['REAC']]
REAC	REAC:R-HSA-389958	Cooperation of Prefoldin and TriC/CCT in actin and tubulin folding	0.0196301	1	Cooperation of Prefoldin and TriC/CCT in actin and tubulin folding	33	66	4	10777	0.0606061	0.121212	query_1	['REAC:R-HSA-390466']	['TUBB2A', 'TUBB2B', 'TUBA1A', 'TUBA1B']	[['REAC'], ['REAC'], ['REAC'], ['REAC']]
WP	WP:WP2359	Parkin-ubiquitin proteasomal system pathway	0.0205285	1	Parkin-ubiquitin proteasomal system pathway	71	57	5	7899	0.0877193	0.0704225	query_1	['WP:000000']	['TUBB2A', 'TUBB2B', 'TUBA1A', 'TUBB', 'TUBA1B']	[['WP'], ['WP'], ['WP'], ['WP'], ['WP']]
KEGG	KEGG:04540	Gap junction	0.0207963	1	Gap junction	88	53	5	8091	0.0943396	0.0568182	query_1	['KEGG:00000']	['TUBB2A', 'TUBB2B', 'TUBA1A', 'TUBB', 'TUBA1B']	[['KEGG'], ['KEGG'], ['KEGG'], ['KEGG'], ['KEGG']]
GO:CC	GO:0097449	astrocyte projection	0.0216862	1	"A prolongation or process extending from the soma of an astrocyte and wrapping around neurons." [NIF_Subcellular:sao1630537580]	20	90	3	22112	0.0333333	0.15	query_1	['GO:0097386']	['SLC1A2', 'MT3', 'GRM3']	[['ISS', 'IEA'], ['IEA'], ['ISS']]
GO:BP	GO:0048812	neuron projection morphogenesis	0.0252146	1	"The process in which the anatomical structures of a neuron projection are generated and organized. A neuron projection is any process extending from a neural cell, such as axons or dendrites." [GOC:mah]	635	87	12	21128	0.137931	0.0188976	query_1	['GO:0031175', 'GO:0120039']	['PTN', 'PTPRZ1', 'TUBB2B', 'MT3', 'ROBO1', 'NRCAM', 'PREX2', 'S100A6', 'KIF5C', 'ETV1', 'SEMA5A', 'HSP90AA1']	[['ISS', 'IEA'], ['IEA'], ['IMP'], ['IDA'], ['IDA', 'ISS', 'IEA'], ['IBA', 'NAS', 'IEA'], ['IEA'], ['NAS'], ['IBA', 'IEA'], ['IEA'], ['ISS', 'IBA', 'IEA'], ['ISS', 'IEA']]
REAC	REAC:R-HSA-380259	Loss of Nlp from mitotic centrosomes	0.0262149	1	Loss of Nlp from mitotic centrosomes	69	66	5	10777	0.0757576	0.0724638	query_1	['REAC:R-HSA-380284']	['TUBA1A', 'TUBB', 'CEP290', 'DYNC1I2', 'HSP90AA1']	[['REAC'], ['REAC'], ['REAC'], ['REAC'], ['REAC']]
REAC	REAC:R-HSA-380284	Loss of proteins required for interphase microtubule organization from the centrosome	0.0262149	1	Loss of proteins required for interphase microtubule organization from the centrosome	69	66	5	10777	0.0757576	0.0724638	query_1	['REAC:R-HSA-380287']	['TUBA1A', 'TUBB', 'CEP290', 'DYNC1I2', 'HSP90AA1']	[['REAC'], ['REAC'], ['REAC'], ['REAC'], ['REAC']]
GO:CC	GO:0045202	synapse	0.0274528	1	"The junction between an axon of one neuron and a dendrite of another neuron, a muscle fiber or a glial cell. As the axon approaches the synapse it enlarges into a specialized structure, the presynaptic terminal bouton, which contains mitochondria and synaptic vesicles. At the tip of the terminal bouton is the presynaptic membrane; facing it, and separated from it by a minute cleft (the synaptic …	1337	90	16	22112	0.177778	0.0119671	query_1	['GO:0030054']	['PTPRZ1', 'TUBB2B', 'TUBA1A', 'FAM107A', 'SLC1A2', 'NRG1', 'SPARCL1', 'MT3', 'LYN', 'CRH', 'GRM3', 'NRCAM', 'ADD2', 'GRIA2', 'ADD3', 'GABRB1']	[['IEA'], ['IEA'], ['IEA'], ['ISS', 'IBA', 'IEA'], ['IEA'], ['IDA', 'IMP', 'IEA'], ['IEA'], ['ISS', 'IEA'], ['IEA'], ['IEA'], ['IEA'], ['IEA'], ['IBA', 'IEA'], ['ISS', 'IBA', 'TAS', 'NAS', 'IEA'], ['IBA', 'IEA'], ['IBA', 'IEA']]
KEGG	KEGG:04145	Phagosome	0.0297025	1	Phagosome	147	53	6	8091	0.113208	0.0408163	query_1	['KEGG:00000']	['TUBB2A', 'TUBB2B', 'TUBA1A', 'TUBB', 'TUBA1B', 'DYNC1I2']	[['KEGG'], ['KEGG'], ['KEGG'], ['KEGG'], ['KEGG'], ['KEGG']]
KEGG	KEGG:00900	Terpenoid backbone biosynthesis	0.0301391	1	Terpenoid backbone biosynthesis	22	53	3	8091	0.0566038	0.136364	query_1	['KEGG:00000']	['HMGCR', 'HMGCS1', 'ACAT2']	[['KEGG'], ['KEGG'], ['KEGG']]
REAC	REAC:R-HSA-8854518	AURKA Activation by TPX2	0.0321786	1	AURKA Activation by TPX2	72	66	5	10777	0.0757576	0.0694444	query_1	['REAC:R-HSA-69275']	['TUBA1A', 'TUBB', 'CEP290', 'DYNC1I2', 'HSP90AA1']	[['REAC'], ['REAC'], ['REAC'], ['REAC'], ['REAC']]
GO:BP	GO:0120039	plasma membrane bounded cell projection morphogenesis	0.0323102	1	"The process in which the anatomical structures of a plasma membrane bounded cell projection are generated and organized." [GOC:krc]	651	87	12	21128	0.137931	0.0184332	query_1	['GO:0048858']	['PTN', 'PTPRZ1', 'TUBB2B', 'MT3', 'ROBO1', 'NRCAM', 'PREX2', 'S100A6', 'KIF5C', 'ETV1', 'SEMA5A', 'HSP90AA1']	[['ISS', 'IEA'], ['IEA'], ['IMP'], ['IDA'], ['IDA', 'ISS', 'IEA'], ['IBA', 'NAS', 'IEA'], ['IEA'], ['NAS'], ['IBA', 'IEA'], ['IEA'], ['ISS', 'IBA', 'IEA'], ['ISS', 'IEA']]
GO:BP	GO:0007409	axonogenesis	0.0345244	1	"De novo generation of a long process of a neuron, including the terminal branched region. Refers to the morphogenesis or creation of shape or form of the developing axon, which carries efferent (outgoing) action potentials from the cell body towards target cells." [GOC:dph, GOC:jid, GOC:pg, GOC:pr, ISBN:0198506732]	447	87	10	21128	0.114943	0.0223714	query_1	['GO:0048667', 'GO:0048812', 'GO:0061564']	['PTPRZ1', 'TUBB2B', 'MT3', 'ROBO1', 'NRCAM', 'S100A6', 'KIF5C', 'ETV1', 'SEMA5A', 'HSP90AA1']	[['IEA'], ['IMP'], ['IDA'], ['IDA', 'ISS', 'IEA'], ['IBA', 'NAS', 'IEA'], ['NAS'], ['IBA', 'IEA'], ['IEA'], ['ISS', 'IBA', 'IEA'], ['ISS', 'IEA']]
REAC	REAC:R-HSA-190861	Gap junction assembly	0.0346058	1	Gap junction assembly	38	66	4	10777	0.0606061	0.105263	query_1	['REAC:R-HSA-190828']	['TUBB2A', 'TUBB2B', 'TUBA1A', 'TUBA1B']	[['REAC'], ['REAC'], ['REAC'], ['REAC']]
GO:BP	GO:0048858	cell projection morphogenesis	0.0348599	1	"The process in which the anatomical structures of a cell projection are generated and organized." [GO_REF:0000021]	656	87	12	21128	0.137931	0.0182927	query_1	['GO:0000902', 'GO:0030030', 'GO:0032990']	['PTN', 'PTPRZ1', 'TUBB2B', 'MT3', 'ROBO1', 'NRCAM', 'PREX2', 'S100A6', 'KIF5C', 'ETV1', 'SEMA5A', 'HSP90AA1']	[['ISS', 'IEA'], ['IEA'], ['IMP'], ['IDA'], ['IDA', 'ISS', 'IEA'], ['IBA', 'NAS', 'IEA'], ['IEA'], ['NAS'], ['IBA', 'IEA'], ['IEA'], ['ISS', 'IBA', 'IEA'], ['ISS', 'IEA']]
GO:CC	GO:0005615	extracellular space	0.0360524	1	"That part of a multicellular organism outside the cells proper, usually taken to be outside the plasma membranes, and occupied by fluid." [ISBN:0198547684]	3379	90	28	22112	0.311111	0.00828648	query_1	['GO:0005576', 'GO:0110165']	['PTN', 'TUBB2A', 'TUBA1A', 'CST3', 'SEPT7', 'LIFR', 'NRG1', 'ITM2C', 'MOXD1', 'SPARCL1', 'MT3', 'LYN', 'CRH', 'ACAT2', 'TUBB', 'HGF', 'S100A6', 'TPM3', 'CD82', 'TNFSF10', 'TFPI', 'SLC12A2', 'TNC', 'CFI', 'SEMA5A', 'BROX', 'HSP90AA1', 'PTPRG']	[['IDA', 'TAS'], ['HDA'], ['HDA'], ['IDA', 'HDA', 'IBA'], ['HDA'], ['HDA'], ['IDA', 'IBA'], ['HDA'], ['IBA'], ['HDA', 'IBA', 'IEA'], ['IEA'], ['HDA'], ['IDA', 'IBA'], ['HDA'], ['HDA'], ['IBA', 'IEA'], ['HDA'], ['HDA'], ['HDA'], ['HDA', 'IEA'], ['IDA', 'IBA'], ['HDA'], ['HDA', 'IBA'], ['HDA', 'IEA'], ['HDA'], ['HDA'], ['HDA'], ['HDA', 'IEA']]
REAC	REAC:R-HSA-373760	L1CAM interactions	0.0361301	1	L1CAM interactions	119	66	6	10777	0.0909091	0.0504202	query_1	['REAC:R-HSA-422475']	['TUBB2A', 'TUBB2B', 'TUBA1A', 'NRCAM', 'TUBA1B', 'NCAN']	[['REAC'], ['REAC'], ['REAC'], ['REAC'], ['REAC'], ['REAC']]
HP	HP:0002079	Hypoplasia of the corpus callosum	0.0369688	1	Underdevelopment of the corpus callosum.	438	35	12	4856	0.342857	0.0273973	query_1	['HP:0007370']	['TUBB2A', 'TUBB2B', 'TUBA1A', 'SLC1A2', 'TUBB', 'RAB3GAP2', 'TMTC3', 'KIF5C', 'CEP290', 'GABRB1', 'ASNS', 'DYNC1I2']	[['HP'], ['HP'], ['HP'], ['HP'], ['HP'], ['HP'], ['HP'], ['HP'], ['HP'], ['HP'], ['HP'], ['HP']]
WP	WP:WP2011	SREBF and miR33 in cholesterol and lipid homeostasis	0.0372894	1	SREBF and miR33 in cholesterol and lipid homeostasis	18	57	3	7899	0.0526316	0.166667	query_1	['WP:000000']	['HMGCR', 'HMGCS1', 'SCD']	[['WP'], ['WP'], ['WP']]
HP	HP:0002269	Abnormality of neuronal migration	0.0378291	1	An abnormality resulting from an anomaly of neuronal migration, i.e., of the process by which neurons travel from their origin to their final position in the brain.	439	35	12	4856	0.342857	0.0273349	query_1	['HP:0002011']	['TUBB2A', 'TUBB2B', 'TUBA1A', 'NRCAM', 'TUBB', 'RAB3GAP2', 'TMTC3', 'KIF5C', 'ADD3', 'CEP290', 'ASNS', 'DYNC1I2']	[['HP'], ['HP'], ['HP'], ['HP'], ['HP'], ['HP'], ['HP'], ['HP'], ['HP'], ['HP'], ['HP'], ['HP']]
GO:BP	GO:0032501	multicellular organismal process	0.0393245	1	"Any biological process, occurring at the level of a multicellular organism, pertinent to its function." [GOC:curators, GOC:dph, GOC:isa_complete, GOC:tb]	7657	87	51	21128	0.586207	0.00666057	query_1	['GO:0008150']	['PTN', 'PTPRZ1', 'FABP7', 'TUBB2A', 'TUBB2B', 'RTN1', 'CST3', 'SEPT7', 'HOPX', 'FAM107A', 'SLC1A2', 'NRG1', 'DIO2', 'ITM2C', 'HMGCR', 'MT3', 'ROBO1', 'ACSBG1', 'THSD7A', 'LYN', 'CRH', 'FBN2', 'NRCAM', 'SAT1', 'SCD', 'PREX2', 'FAT3', 'OTOS', 'ADD2', 'APC', 'NCAN', 'HGF', 'RGCC', 'S100A6', 'TPM3', 'TNFSF10', 'CPT1A', 'TFPI', 'SLC12A2', 'RNF213', 'TNC', 'RRBP1', 'KIF5C', 'CEP290', 'GABRB1', 'ETV1',…	[['IDA', 'IMP', 'ISS', 'TAS', 'IEA'], ['ISS', 'TAS', 'IEA'], ['TAS'], ['IBA'], ['IMP', 'IBA', 'IEA'], ['IEP'], ['IEP'], ['ISS', 'IEA'], ['IDA', 'NAS', 'IEA'], ['ISS'], ['ISS', 'NAS', 'IEA'], ['IDA', 'ISS', 'IBA', 'TAS', 'IEA'], ['ISS', 'IEA'], ['IDA'], ['ISS', 'IEA'], ['IDA', 'ISS', 'TAS', 'IEA'], ['IDA', 'IMP', 'ISS', 'TAS', 'IEA'], ['NAS', 'IEA'], ['IEA'], ['IMP', 'ISS', 'IBA', 'TAS', 'IEA'], […
KEGG	KEGG:05014	Amyotrophic lateral sclerosis	0.0404231	1	Amyotrophic lateral sclerosis	362	53	9	8091	0.169811	0.0248619	query_1	['KEGG:00000']	['TUBB2A', 'TUBB2B', 'TUBA1A', 'SLC1A2', 'NRG1', 'TUBB', 'TUBA1B', 'GRIA2', 'KIF5C']	[['KEGG'], ['KEGG'], ['KEGG'], ['KEGG'], ['KEGG'], ['KEGG'], ['KEGG'], ['KEGG'], ['KEGG']]
HPA	HPA:0091041	cerebellum; processes in white matter[≥Low]	0.0431236	1	cerebellum; processes in white matter[≥Low]	206	64	7	11006	0.109375	0.0339806	query_1	['HPA:0090000']	['PTPRZ1', 'RTN1', 'MT3', 'ADD2', 'S100A6', 'RGS20', 'SPOCK2']	[['Enhanced'], ['Enhanced'], ['Enhanced'], ['Supported'], ['Enhanced'], ['Enhanced'], ['Enhanced']]
GO:BP	GO:0009653	anatomical structure morphogenesis	0.0454304	1	"The process in which anatomical structures are generated and organized. Morphogenesis pertains to the creation of form." [GOC:go_curators, ISBN:0521436125]	2697	87	26	21128	0.298851	0.00964034	query_1	['GO:0032502', 'GO:0048856']	['PTN', 'PTPRZ1', 'TUBB2B', 'CST3', 'SEPT7', 'HOPX', 'NRG1', 'MT3', 'ROBO1', 'THSD7A', 'FBN2', 'NRCAM', 'SAT1', 'PREX2', 'FAT3', 'HGF', 'RGCC', 'S100A6', 'SLC12A2', 'RNF213', 'TNC', 'KIF5C', 'CEP290', 'ETV1', 'SEMA5A', 'HSP90AA1']	[['ISS', 'IEA'], ['IEA'], ['IMP'], ['IEP'], ['ISS'], ['IDA', 'IEA'], ['IDA', 'IEA'], ['IDA'], ['IDA', 'IMP', 'ISS', 'IEA'], ['IEA'], ['IEP', 'ISS', 'IBA', 'IEA'], ['IEP', 'IBA', 'NAS', 'IEA'], ['IEP'], ['IEA'], ['IEA'], ['IDA', 'IEA'], ['IDA'], ['NAS'], ['ISS'], ['IMP', 'IBA', 'IEA'], ['IEA'], ['IBA', 'IEA'], ['ISS'], ['IEA'], ['ISS', 'IBA', 'IEA'], ['ISS', 'IEA']]
HPA	HPA:0090992	cerebellum; molecular layer - neuropil[≥Medium]	0.0461598	1	cerebellum; molecular layer - neuropil[≥Medium]	146	64	6	11006	0.09375	0.0410959	query_1	['HPA:0090991']	['FABP7', 'SEPT7', 'SLC1A2', 'MT3', 'GRIA2', 'SPOCK2']	[['Enhanced'], ['Enhanced'], ['Enhanced'], ['Enhanced'], ['Enhanced'], ['Enhanced']]
GO:BP	GO:0032990	cell part morphogenesis	0.0462277	1	"The process in which the anatomical structures of a cell part are generated and organized." [GOC:mah]	675	87	12	21128	0.137931	0.0177778	query_1	['GO:0032989']	['PTN', 'PTPRZ1', 'TUBB2B', 'MT3', 'ROBO1', 'NRCAM', 'PREX2', 'S100A6', 'KIF5C', 'ETV1', 'SEMA5A', 'HSP90AA1']	[['ISS', 'IEA'], ['IEA'], ['IMP'], ['IDA'], ['IDA', 'ISS', 'IEA'], ['IBA', 'NAS', 'IEA'], ['IEA'], ['NAS'], ['IBA', 'IEA'], ['IEA'], ['ISS', 'IBA', 'IEA'], ['ISS', 'IEA']]
CORUM	CORUM:6703	TBCD-tubulin(alpha)-tubulin(beta) complex	0.0496525	1	TBCD-tubulin(alpha)-tubulin(beta) complex	3	19	2	3383	0.105263	0.666667	query_1	['CORUM:0000000']	['TUBA1A', 'TUBB']	[['CORUM'], ['CORUM']]

## Sheet: M4_branch_oRG
source	native	name	p_value	significant	description	term_size	query_size	intersection_size	effective_domain_size	precision	recall	query	parents	intersections	evidences
KEGG	KEGG:03320	PPAR signaling pathway	1.15955e-05	1	PPAR signaling pathway	75	45	7	8091	0.155556	0.0933333	query_1	['KEGG:00000']	['FABP7', 'HMGCS1', 'ACSBG1', 'SCD', 'FADS2', 'PPARA', 'ME1']	[['KEGG'], ['KEGG'], ['KEGG'], ['KEGG'], ['KEGG'], ['KEGG'], ['KEGG']]
GO:CC	GO:0005737	cytoplasm	6.37135e-05	1	"The contents of a cell excluding the plasma membrane and nucleus, but including other subcellular structures." [ISBN:0198547684]	12321	88	72	22112	0.818182	0.00584368	query_1	['GO:0005622', 'GO:0110165']	['TUBB2B', 'FABP7', 'PTN', 'HMGCS1', 'TUBB2A', 'NRG1', 'RTN1', 'TUBA1A', 'CST3', 'HOPX', 'IDI1', 'SPARCL1', 'TNC', 'ACSBG1', 'DNAJB1', 'SCD', 'HSP90AA1', 'ARMC8', 'NCAN', 'HIF3A', 'TIMP3', 'ACAT2', 'SLC2A3', 'FADS2', 'PEA15', 'HBEGF', 'FAM107A', 'VEGFA', 'MMD2', 'ALDOC', 'MOXD1', 'RAB3GAP2', 'SARNP', 'PNPLA3', 'FMN2', 'SEPT7', 'AHNAK', 'RPS6KB2', 'GPD2', 'ROBO1', 'ADD3', 'SAT1', 'CLU', 'ITM2C', '…	[['IBA', 'IEA'], ['IBA', 'TAS', 'IEA'], ['IDA'], ['IBA', 'TAS', 'IEA'], ['IBA', 'IEA'], ['IEA'], ['IDA', 'IBA', 'IEA'], ['IDA', 'IBA', 'TAS', 'IEA'], ['IDA', 'IBA', 'TAS'], ['IEA'], ['IDA', 'IBA', 'TAS', 'IEA'], ['TAS'], ['TAS'], ['IDA', 'IBA', 'TAS', 'IEA'], ['IDA', 'IBA', 'TAS', 'IEA'], ['IDA', 'IBA', 'TAS', 'IEA'], ['IDA', 'ISS', 'IBA', 'TAS', 'NAS', 'IEA'], ['IDA', 'TAS', 'IEA'], ['TAS'], ['I…
GO:CC	GO:0031012	extracellular matrix	0.000107502	1	"A structure lying external to one or more cells, which provides structural support, biochemical or biomechanical cues for cells or tissues." [GOC:BHF, GOC:mah, GOC:rph, NIF_Subcellular:nlx_subcell_20090513, PMID:21123617, PMID:28089324]	565	88	13	22112	0.147727	0.0230088	query_1	['GO:0030312']	['PTPRZ1', 'SPARCL1', 'TNC', 'NCAN', 'TIMP3', 'VEGFA', 'LAMA4', 'CLU', 'LRRTM4', 'FBN2', 'HSP90B1', 'C17orf58', 'HAPLN1']	[['IEA'], ['IEA'], ['IDA', 'HDA', 'ISS', 'IBA', 'IEA'], ['IBA'], ['HDA', 'IBA', 'IEA'], ['NAS'], ['IDA', 'HDA', 'ISS', 'TAS', 'IEA'], ['HDA'], ['IBA'], ['IDA', 'HDA', 'IBA', 'TAS', 'IEA'], ['HDA'], ['HDA'], ['HDA', 'IBA', 'TAS', 'IEA']]
GO:CC	GO:0030312	external encapsulating structure	0.000109678	1	"A structure that lies outside the plasma membrane and surrounds the entire cell or cells. This does not include the periplasmic space." [GOC:go_curators]	566	88	13	22112	0.147727	0.0229682	query_1	['GO:0071944', 'GO:0110165']	['PTPRZ1', 'SPARCL1', 'TNC', 'NCAN', 'TIMP3', 'VEGFA', 'LAMA4', 'CLU', 'LRRTM4', 'FBN2', 'HSP90B1', 'C17orf58', 'HAPLN1']	[['IEA'], ['IEA'], ['IDA', 'HDA', 'ISS', 'IBA', 'IEA'], ['IBA'], ['HDA', 'IBA', 'IEA'], ['NAS'], ['IDA', 'HDA', 'ISS', 'TAS', 'IEA'], ['HDA'], ['IBA'], ['IDA', 'HDA', 'IBA', 'TAS', 'IEA'], ['HDA'], ['HDA'], ['HDA', 'IBA', 'TAS', 'IEA']]
GO:BP	GO:0051128	regulation of cellular component organization	0.000163941	1	"Any process that modulates the frequency, rate or extent of a process involved in the formation, arrangement of constituent parts, or disassembly of cell structures, including the plasma membrane and any external encapsulating structures such as the cell wall and cell envelope." [GOC:ai]	2365	85	28	21128	0.329412	0.0118393	query_1	['GO:0016043', 'GO:0050794']	['TUBB2B', 'PTN', 'NRG1', 'TUBA1A', 'CST3', 'HOPX', 'TNC', 'DNAJB1', 'HSP90AA1', 'HBEGF', 'FAM107A', 'VEGFA', 'RAB3GAP2', 'SEPT7', 'AHNAK', 'ROBO1', 'PPARA', 'ADD3', 'CLU', 'ITM2C', 'SARM1', 'VPS13C', 'LYN', 'NIN', 'CCDC88A', 'OMA1', 'ARPC1B', 'MT3']	[['IMP'], ['ISS', 'IEA'], ['IDA', 'IMP', 'TAS'], ['IEA'], ['IEP', 'IC'], ['IEA'], ['IDA'], ['IDA'], ['IDA', 'NAS'], ['IEA'], ['IDA', 'IMP', 'IBA'], ['IDA', 'ISS'], ['IMP'], ['IMP'], ['IC'], ['IDA'], ['IEA'], ['IBA'], ['IDA', 'IMP', 'IGI', 'ISS', 'TAS', 'IEA'], ['IDA'], ['ISS', 'IEA'], ['IMP'], ['IMP'], ['IEA'], ['IMP', 'ISS', 'IEA'], ['IDA', 'IMP', 'ISS', 'IEA'], ['IEA'], ['IDA', 'IMP', 'TAS']]
GO:CC	GO:0005576	extracellular region	0.000191773	1	"The space external to the outermost structure of a cell. For cells without external protective or external encapsulating structures this refers to space outside of the plasma membrane. This term covers the host cell environment outside an intracellular parasite." [GOC:go_curators]	4234	88	37	22112	0.420455	0.00873878	query_1	['GO:0110165']	['PTN', 'PTPRZ1', 'TUBB2A', 'NRG1', 'TUBA1A', 'CST3', 'SPARCL1', 'TNC', 'DNAJB1', 'HSP90AA1', 'ARMC8', 'NCAN', 'TIMP3', 'ACAT2', 'SLC2A3', 'HBEGF', 'VEGFA', 'ALDOC', 'MOXD1', 'SEPT7', 'AHNAK', 'SLC4A4', 'C1QTNF3', 'LAMA4', 'CLU', 'ITM2C', 'LRRTM4', 'SPA17', 'FBN2', 'VPS13C', 'HSP90B1', 'LYN', 'PLAC9', 'GMPPA', 'HAPLN1', 'ARPC1B', 'MT3']	[['IDA', 'IBA', 'TAS', 'IEA'], ['IEA'], ['HDA'], ['IDA', 'IBA', 'TAS', 'NAS', 'IEA'], ['HDA'], ['IDA', 'IMP', 'HDA', 'IBA', 'TAS', 'IEA'], ['HDA', 'IBA', 'IEA'], ['HDA', 'IBA', 'TAS', 'IEA'], ['HDA'], ['HDA', 'TAS'], ['TAS'], ['TAS', 'IEA'], ['IBA', 'TAS', 'IEA'], ['HDA'], ['HDA'], ['IDA', 'ISS', 'IBA', 'TAS', 'IEA'], ['IDA', 'ISS', 'IBA', 'TAS', 'IEA'], ['HDA', 'TAS'], ['IBA'], ['HDA'], ['IDA', …
WP	WP:WP3942	PPAR signaling pathway	0.000754067	1	PPAR signaling pathway	67	54	6	7899	0.111111	0.0895522	query_1	['WP:000000']	['FABP7', 'ACSBG1', 'SCD', 'FADS2', 'PPARA', 'ME1']	[['WP'], ['WP'], ['WP'], ['WP'], ['WP'], ['WP']]
GO:CC	GO:0030054	cell junction	0.00189184	1	"A cellular component that forms a specialized region of connection between two or more cells, or between a cell and the extracellular matrix, or between two membrane-bound components of a cell, such as flagella." [GOC:aruk, GOC:bc, GOC:mah, http://www.vivo.colostate.edu/hbooks/cmb/cells/pmemb/junctions_a.html, ISBN:0198506732, PMID:26820516, PMID:28096264]	2122	88	23	22112	0.261364	0.0108388	query_1	['GO:0110165']	['TUBB2B', 'PTPRZ1', 'NRG1', 'TUBA1A', 'SPARCL1', 'TNC', 'DNAJB1', 'FAM107A', 'VEGFA', 'AHNAK', 'ADD3', 'LAMA4', 'CLU', 'LRRTM4', 'SARM1', 'CLDN10', 'HSP90B1', 'LYN', 'GABRA2', 'HAPLN1', 'FRMD4A', 'ARPC1B', 'MT3']	[['IEA'], ['IEA'], ['IDA', 'IMP', 'IEA'], ['IEA'], ['IEA'], ['HDA'], ['IEA'], ['IDA', 'ISS', 'IBA', 'IEA'], ['IDA'], ['IDA', 'HDA'], ['IBA', 'IEA'], ['IEA'], ['IEA'], ['IEA'], ['ISS', 'IEA'], ['ISS', 'IBA', 'TAS', 'IEA'], ['HDA'], ['IEA'], ['IBA', 'IEA'], ['IEA'], ['IBA', 'IEA'], ['HDA'], ['ISS', 'IEA']]
WP	WP:WP4718	Cholesterol metabolism with Bloch and Kandutsch-Russell pathways	0.00206605	1	Cholesterol metabolism with Bloch and Kandutsch-Russell pathways	47	54	5	7899	0.0925926	0.106383	query_1	['WP:000000']	['HMGCS1', 'IDI1', 'SCD', 'ACAT2', 'FADS2']	[['WP'], ['WP'], ['WP'], ['WP'], ['WP']]
GO:CC	GO:0062023	collagen-containing extracellular matrix	0.00238671	1	"An extracellular matrix consisting mainly of proteins (especially collagen) and glycosaminoglycans (mostly as proteoglycans) that provides not only essential physical scaffolding for the cellular constituents but can also initiate crucial biochemical and biomechanical cues required for tissue morphogenesis, differentiation and homeostasis. The components are secreted by cells in the vicinity and…	429	88	10	22112	0.113636	0.02331	query_1	['GO:0031012']	['PTPRZ1', 'SPARCL1', 'TNC', 'TIMP3', 'LAMA4', 'CLU', 'FBN2', 'HSP90B1', 'C17orf58', 'HAPLN1']	[['IEA'], ['IEA'], ['IDA', 'HDA', 'ISS', 'IBA', 'IEA'], ['HDA', 'IEA'], ['IDA', 'HDA', 'ISS', 'TAS', 'IEA'], ['HDA'], ['HDA', 'IEA'], ['HDA'], ['HDA'], ['HDA']]
GO:CC	GO:0005615	extracellular space	0.00282379	1	"That part of a multicellular organism outside the cells proper, usually taken to be outside the plasma membranes, and occupied by fluid." [ISBN:0198547684]	3379	88	30	22112	0.340909	0.00887837	query_1	['GO:0005576', 'GO:0110165']	['PTN', 'TUBB2A', 'NRG1', 'TUBA1A', 'CST3', 'SPARCL1', 'TNC', 'DNAJB1', 'HSP90AA1', 'TIMP3', 'ACAT2', 'SLC2A3', 'HBEGF', 'VEGFA', 'ALDOC', 'MOXD1', 'SEPT7', 'AHNAK', 'SLC4A4', 'C1QTNF3', 'LAMA4', 'CLU', 'ITM2C', 'LRRTM4', 'VPS13C', 'HSP90B1', 'LYN', 'GMPPA', 'ARPC1B', 'MT3']	[['IDA', 'TAS'], ['HDA'], ['IDA', 'IBA'], ['HDA'], ['IDA', 'HDA', 'IBA'], ['HDA', 'IBA', 'IEA'], ['HDA', 'IBA'], ['HDA'], ['HDA'], ['IBA'], ['HDA'], ['HDA'], ['IDA', 'ISS', 'IBA', 'TAS', 'IEA'], ['IDA', 'ISS', 'IBA'], ['HDA'], ['IBA'], ['HDA'], ['IDA', 'HDA'], ['HDA'], ['HDA', 'IBA'], ['HDA'], ['IDA', 'HDA', 'IBA'], ['HDA'], ['IBA'], ['HDA'], ['HDA'], ['HDA'], ['HDA'], ['HDA'], ['IEA']]
GO:BP	GO:2000177	regulation of neural precursor cell proliferation	0.00503123	1	"Any process that modulates the frequency, rate or extent of neural precursor cell proliferation." [GOC:dph, GOC:yaf]	95	85	6	21128	0.0705882	0.0631579	query_1	['GO:0042127', 'GO:0061351']	['PTN', 'PTPRZ1', 'VEGFA', 'ID2', 'LYN', 'RASSF10']	[['ISS', 'IEA'], ['ISS', 'IEA'], ['ISS'], ['ISS'], ['IEA'], ['ISS', 'IEA']]
REAC	REAC:R-HSA-3371497	HSP90 chaperone cycle for steroid hormone receptors (SHR) in the presence of ligand	0.0078259	1	HSP90 chaperone cycle for steroid hormone receptors (SHR) in the presence of ligand	57	63	5	10777	0.0793651	0.0877193	query_1	['REAC:R-HSA-2262752']	['TUBB2B', 'TUBB2A', 'TUBA1A', 'DNAJB1', 'HSP90AA1']	[['REAC'], ['REAC'], ['REAC'], ['REAC'], ['REAC']]
GO:BP	GO:0007399	nervous system development	0.00823888	1	"The process whose specific outcome is the progression of nervous tissue over time, from its formation to its mature state." [GOC:dgh]	2525	85	26	21128	0.305882	0.010297	query_1	['GO:0048731']	['TUBB2B', 'FABP7', 'PTN', 'PTPRZ1', 'TUBB2A', 'NRG1', 'RTN1', 'TNC', 'ACSBG1', 'DNAJB1', 'HSP90AA1', 'NCAN', 'VEGFA', 'MMD2', 'ROBO1', 'CLU', 'ITM2C', 'SARM1', 'ID2', 'LYN', 'NIN', 'CCDC88A', 'GABRA2', 'RASSF10', 'HAPLN1', 'MT3']	[['IMP', 'IBA', 'IEA'], ['TAS'], ['IDA', 'IMP', 'ISS', 'TAS', 'IEA'], ['ISS', 'TAS', 'IEA'], ['IBA'], ['IBA', 'TAS', 'IEA'], ['IEP'], ['IBA', 'IEA'], ['NAS'], ['IEA'], ['ISS', 'IEA'], ['IBA'], ['ISS', 'TAS'], ['IDA'], ['IDA', 'ISS', 'TAS', 'IEA'], ['IDA', 'IMP'], ['IDA'], ['ISS', 'IEA'], ['ISS'], ['IMP', 'IBA', 'IEA'], ['IEA'], ['ISS', 'IEA'], ['ISS', 'IEA'], ['ISS', 'IEA'], ['IBA'], ['IDA', 'ISS…
GO:BP	GO:2000112	regulation of cellular macromolecule biosynthetic process	0.00958378	1	"Any process that modulates the frequency, rate or extent of cellular macromolecule biosynthetic process." [GOC:obol]	492	85	11	21128	0.129412	0.0223577	query_1	['GO:0010556', 'GO:0031326', 'GO:0034645']	['HBEGF', 'DIO2', 'RAB3GAP2', 'SARNP', 'RPS6KB2', 'PUS7', 'ITM2C', 'RC3H2', 'SELENOW', 'ZFP36L2', 'MT3']	[['IEA'], ['NAS'], ['IMP'], ['IEA'], ['IMP'], ['IDA', 'IMP'], ['IBA'], ['IBA'], ['IEA'], ['IMP', 'ISS', 'IEA'], ['ISS']]
GO:BP	GO:0050769	positive regulation of neurogenesis	0.00977739	1	"Any process that activates or increases the frequency, rate or extent of neurogenesis, the generation of cells within the nervous system." [GOC:ai]	233	85	8	21128	0.0941176	0.0343348	query_1	['GO:0010720', 'GO:0022008', 'GO:0050767', 'GO:0051962']	['PTN', 'PTPRZ1', 'VEGFA', 'ROBO1', 'ID2', 'LYN', 'NIN', 'RASSF10']	[['IDA', 'IMP'], ['ISS'], ['ISS'], ['IDA'], ['ISS'], ['IEA'], ['IEA'], ['ISS', 'IEA']]
GO:BP	GO:0032502	developmental process	0.0106486	1	"A biological process whose specific outcome is the progression of an integrated living unit: an anatomical structure (which may be a subcellular structure, cell, tissue, or organ), or organism over time from an initial condition to a later condition." [GOC:isa_complete]	6446	85	46	21128	0.541176	0.00713621	query_1	['GO:0008150']	['TUBB2B', 'FABP7', 'PTN', 'PTPRZ1', 'TUBB2A', 'NRG1', 'RTN1', 'CST3', 'HOPX', 'SPARCL1', 'TNC', 'ACSBG1', 'DNAJB1', 'HSP90AA1', 'NCAN', 'HIF3A', 'HBEGF', 'VEGFA', 'MMD2', 'DIO2', 'ALDOC', 'PNPLA3', 'FMN2', 'SEPT7', 'ROBO1', 'PPARA', 'SAT1', 'PUS7', 'C1QTNF3', 'LAMA4', 'CLU', 'ITM2C', 'SPA17', 'SARM1', 'ID2', 'FBN2', 'LYN', 'RC3H2', 'NIN', 'CCDC88A', 'GABRA2', 'RASSF10', 'HAPLN1', 'OMA1', 'ZFP36L…	[['IMP', 'IBA', 'IEA'], ['TAS'], ['IDA', 'IMP', 'ISS', 'TAS', 'IEA'], ['ISS', 'TAS', 'IEA'], ['IBA'], ['IDA', 'ISS', 'IBA', 'TAS', 'IEA'], ['IEP'], ['IEP'], ['IDA', 'NAS', 'IEA'], ['IBA'], ['HDA', 'IBA', 'IEA'], ['NAS', 'IEA'], ['IEA'], ['ISS', 'IEA'], ['IBA'], ['IEA'], ['TAS', 'IEA'], ['IDA', 'IMP', 'IGI', 'ISS', 'IBA', 'TAS', 'IEA'], ['IDA'], ['IEA'], ['IEP'], ['IEA'], ['ISS', 'IEA'], ['ISS', '…
WP	WP:WP4190	Mevalonate arm of cholesterol biosynthesis pathway	0.0111523	1	Mevalonate arm of cholesterol biosynthesis pathway	13	54	3	7899	0.0555556	0.230769	query_1	['WP:000000']	['HMGCS1', 'IDI1', 'ACAT2']	[['WP'], ['WP'], ['WP']]
GO:CC	GO:0071944	cell periphery	0.0175114	1	"The part of a cell encompassing the cell cortex, the plasma membrane, and any external encapsulating structures." [GOC:mah]	6168	88	42	22112	0.477273	0.00680934	query_1	['GO:0110165']	['PTN', 'PTPRZ1', 'NRG1', 'CST3', 'SPARCL1', 'TNC', 'ACSBG1', 'NKAIN4', 'HSP90AA1', 'NCAN', 'HIF3A', 'TIMP3', 'SLC2A3', 'HBEGF', 'FAM107A', 'VEGFA', 'DIO2', 'VEPH1', 'RAB3GAP2', 'FMN2', 'SEPT7', 'AHNAK', 'ROBO1', 'SLC4A4', 'ADD3', 'LAMA4', 'CLU', 'ITM2C', 'LRRTM4', 'SPA17', 'FBN2', 'MGLL', 'CLDN10', 'HSP90B1', 'LYN', 'NIN', 'CCDC88A', 'C17orf58', 'GABRA2', 'HAPLN1', 'MT3', 'RGS20']	[['IEA'], ['IDA', 'TAS', 'IEA'], ['IEA'], ['IDA'], ['IEA'], ['IDA', 'HDA', 'ISS', 'IBA', 'IEA'], ['IDA', 'IEA'], ['IEA'], ['IBA', 'TAS', 'IEA'], ['IBA'], ['IDA'], ['HDA', 'IBA', 'IEA'], ['ISS', 'TAS', 'IEA'], ['TAS', 'IEA'], ['IDA', 'IEA'], ['NAS'], ['TAS'], ['IBA', 'IEA'], ['IDA'], ['ISS', 'IEA'], ['IDA', 'ISS', 'IBA', 'IEA'], ['IDA', 'IPI', 'NAS', 'IEA'], ['IDA', 'TAS', 'IEA'], ['IDA', 'IMP', '…
KEGG	KEGG:00900	Terpenoid backbone biosynthesis	0.0176081	1	Terpenoid backbone biosynthesis	22	45	3	8091	0.0666667	0.136364	query_1	['KEGG:00000']	['HMGCS1', 'IDI1', 'ACAT2']	[['KEGG'], ['KEGG'], ['KEGG']]
GO:BP	GO:1901575	organic substance catabolic process	0.019002	1	"The chemical reactions and pathways resulting in the breakdown of an organic substance, any molecular entity containing carbon." [GOC:pr, GOC:TermGenie]	2148	85	23	21128	0.270588	0.0107076	query_1	['GO:0009056', 'GO:0071704']	['NRG1', 'CST3', 'HSP90AA1', 'ARMC8', 'TIMP3', 'ACAT2', 'DIO2', 'ALDOC', 'MOXD1', 'PNPLA3', 'FMN2', 'GPD2', 'SLC4A4', 'PPARA', 'SAT1', 'CLU', 'SARM1', 'MGLL', 'HSP90B1', 'RC3H2', 'OMA1', 'ZFP36L2', 'MT3']	[['IEA'], ['IMP'], ['IGI', 'TAS'], ['IBA'], ['IMP', 'IBA'], ['IBA'], ['IEA'], ['IBA', 'IEA'], ['IBA'], ['IDA', 'IBA', 'IEA'], ['IMP'], ['IEA'], ['IGI', 'ISS'], ['IDA', 'TAS'], ['IEA'], ['IDA', 'IMP', 'IBA'], ['IDA', 'IEA'], ['IDA', 'ISS', 'IEA'], ['IMP', 'IBA'], ['IBA'], ['IMP', 'IBA'], ['IMP', 'ISS', 'IEA'], ['ISS']]
GO:BP	GO:0022008	neurogenesis	0.0196606	1	"Generation of cells within the nervous system." [GO_REF:0000021, GOC:cls, GOC:curators, GOC:dgh, GOC:dph, GOC:jid]	1688	85	20	21128	0.235294	0.0118483	query_1	['GO:0007399', 'GO:0030154']	['TUBB2B', 'PTN', 'PTPRZ1', 'TUBB2A', 'NRG1', 'RTN1', 'TNC', 'HSP90AA1', 'VEGFA', 'MMD2', 'ROBO1', 'CLU', 'ITM2C', 'SARM1', 'ID2', 'LYN', 'NIN', 'CCDC88A', 'RASSF10', 'MT3']	[['IMP', 'IBA'], ['IDA', 'IMP', 'ISS', 'IEA'], ['ISS', 'IEA'], ['IBA'], ['IEA'], ['IEP'], ['IBA', 'IEA'], ['ISS', 'IEA'], ['ISS'], ['IDA'], ['IDA', 'ISS', 'IEA'], ['IDA', 'IMP'], ['IDA'], ['ISS', 'IEA'], ['ISS'], ['IMP', 'IBA', 'IEA'], ['IEA'], ['ISS'], ['ISS', 'IEA'], ['IDA', 'ISS', 'TAS']]
GO:CC	GO:0045202	synapse	0.0202516	1	"The junction between an axon of one neuron and a dendrite of another neuron, a muscle fiber or a glial cell. As the axon approaches the synapse it enlarges into a specialized structure, the presynaptic terminal bouton, which contains mitochondria and synaptic vesicles. At the tip of the terminal bouton is the presynaptic membrane; facing it, and separated from it by a minute cleft (the synaptic …	1337	88	16	22112	0.181818	0.0119671	query_1	['GO:0030054']	['TUBB2B', 'PTPRZ1', 'NRG1', 'TUBA1A', 'SPARCL1', 'DNAJB1', 'FAM107A', 'ADD3', 'LAMA4', 'CLU', 'LRRTM4', 'SARM1', 'LYN', 'GABRA2', 'HAPLN1', 'MT3']	[['IEA'], ['IEA'], ['IDA', 'IMP', 'IEA'], ['IEA'], ['IEA'], ['IEA'], ['ISS', 'IBA', 'IEA'], ['IBA', 'IEA'], ['IEA'], ['IEA'], ['IEA'], ['ISS', 'IEA'], ['IEA'], ['IBA', 'IEA'], ['IEA'], ['ISS', 'IEA']]
KEGG	KEGG:01212	Fatty acid metabolism	0.0203698	1	Fatty acid metabolism	57	45	4	8091	0.0888889	0.0701754	query_1	['KEGG:00000']	['ACSBG1', 'SCD', 'ACAT2', 'FADS2']	[['KEGG'], ['KEGG'], ['KEGG'], ['KEGG']]
GO:BP	GO:0048731	system development	0.0267264	1	"The process whose specific outcome is the progression of an organismal system over time, from its formation to the mature structure. A system is a regularly interacting or interdependent group of organs or tissues that work together to carry out a given biological process." [GOC:dph, GOC:jid]	3962	85	33	21128	0.388235	0.00832913	query_1	['GO:0007275', 'GO:0048856']	['TUBB2B', 'FABP7', 'PTN', 'PTPRZ1', 'TUBB2A', 'NRG1', 'RTN1', 'HOPX', 'TNC', 'ACSBG1', 'DNAJB1', 'HSP90AA1', 'NCAN', 'HIF3A', 'VEGFA', 'MMD2', 'ROBO1', 'PPARA', 'SAT1', 'LAMA4', 'CLU', 'ITM2C', 'SARM1', 'ID2', 'FBN2', 'LYN', 'RC3H2', 'NIN', 'CCDC88A', 'GABRA2', 'RASSF10', 'HAPLN1', 'MT3']	[['IMP', 'IBA', 'IEA'], ['TAS'], ['IDA', 'IMP', 'ISS', 'TAS', 'IEA'], ['ISS', 'TAS', 'IEA'], ['IBA'], ['IDA', 'ISS', 'IBA', 'TAS', 'IEA'], ['IEP'], ['NAS', 'IEA'], ['IBA', 'IEA'], ['NAS', 'IEA'], ['IEA'], ['ISS', 'IEA'], ['IBA'], ['IEA'], ['IDA', 'IMP', 'IGI', 'ISS', 'IBA', 'TAS', 'IEA'], ['IDA'], ['IDA', 'IMP', 'ISS', 'TAS', 'IEA'], ['IEA'], ['IEP'], ['IEA'], ['IDA', 'IMP'], ['IDA'], ['ISS', 'IE…
GO:BP	GO:0010975	regulation of neuron projection development	0.0268184	1	"Any process that modulates the rate, frequency or extent of neuron projection development. Neuron projection development is the process whose specific outcome is the progression of a neuron projection over time, from its formation to the mature structure. A neuron projection is any process extending from a neural cell, such as axons or dendrites (collectively called neurites)." [GOC:dph, GOC:tb]	447	85	10	21128	0.117647	0.0223714	query_1	['GO:0031175', 'GO:0120035']	['TUBB2B', 'PTN', 'VEGFA', 'ROBO1', 'ITM2C', 'SARM1', 'LYN', 'NIN', 'CCDC88A', 'MT3']	[['IMP'], ['ISS', 'IEA'], ['ISS'], ['IDA'], ['IDA'], ['ISS', 'IEA'], ['IMP'], ['IEA'], ['ISS'], ['IDA', 'TAS']]
GO:MF	GO:0004768	stearoyl-CoA 9-desaturase activity	0.0278678	1	"Catalysis of the reaction: 2 Fe(II)-[cytochrome b5] + 2 H+ + O2 + octadecanoyl-CoA = (9Z)-octadecenoyl-CoA + 2 Fe(III)-[cytochrome b5] + 2 H2O." [RHEA:19721]	3	88	2	20171	0.0227273	0.666667	query_1	['GO:0016215']	['SCD', 'FADS2']	[['IDA', 'IBA', 'TAS', 'IEA'], ['IEA']]
KEGG	KEGG:05132	Salmonella infection	0.030709	1	Salmonella infection	249	45	7	8091	0.155556	0.0281124	query_1	['KEGG:00000']	['TUBB2B', 'TUBB2A', 'TUBA1A', 'HSP90AA1', 'AHNAK', 'HSP90B1', 'ARPC1B']	[['KEGG'], ['KEGG'], ['KEGG'], ['KEGG'], ['KEGG'], ['KEGG'], ['KEGG']]
WP	WP:WP2011	SREBF and miR33 in cholesterol and lipid homeostasis	0.0310579	1	SREBF and miR33 in cholesterol and lipid homeostasis	18	54	3	7899	0.0555556	0.166667	query_1	['WP:000000']	['HMGCS1', 'SCD', 'PPARA']	[['WP'], ['WP'], ['WP']]
GO:BP	GO:0043491	protein kinase B signaling	0.0330318	1	"A series of reactions, mediated by the intracellular serine/threonine kinase protein kinase B (also called AKT), which occurs as a result of a single trigger reaction or compound." [GOC:bf, PMID:20517722]	198	85	7	21128	0.0823529	0.0353535	query_1	['GO:0035556']	['NRG1', 'HSP90AA1', 'HBEGF', 'VEGFA', 'RPS6KB2', 'PPARA', 'MT3']	[['IEA'], ['ISS', 'IEA'], ['IMP'], ['IDA'], ['IEA'], ['IMP'], ['IDA']]
REAC	REAC:R-HSA-2426168	Activation of gene expression by SREBF (SREBP)	0.033644	1	Activation of gene expression by SREBF (SREBP)	40	63	4	10777	0.0634921	0.1	query_1	['REAC:R-HSA-1655829']	['HMGCS1', 'IDI1', 'SCD', 'PPARA']	[['REAC'], ['REAC'], ['REAC'], ['REAC']]
GO:BP	GO:0051246	regulation of protein metabolic process	0.0344054	1	"Any process that modulates the frequency, rate or extent of the chemical reactions and pathways involving a protein." [GOC:ai]	2560	85	25	21128	0.294118	0.00976562	query_1	['GO:0019538', 'GO:0051171', 'GO:0060255', 'GO:0080090']	['NRG1', 'RTN1', 'CST3', 'HSP90AA1', 'TIMP3', 'HBEGF', 'FAM107A', 'VEGFA', 'MMD2', 'DIO2', 'RAB3GAP2', 'SARNP', 'FMN2', 'RPS6KB2', 'ROBO1', 'PUS7', 'CLU', 'ITM2C', 'HSP90B1', 'LYN', 'RC3H2', 'CCDC88A', 'SELENOW', 'ZFP36L2', 'MT3']	[['IDA', 'IMP', 'IBA', 'IEA'], ['IDA'], ['IDA', 'IMP', 'IBA', 'IEA'], ['IDA', 'IGI', 'ISS', 'IEA'], ['IMP', 'ISS', 'IBA', 'IEA'], ['IBA', 'IEA'], ['IMP'], ['IDA', 'IBA'], ['IDA'], ['NAS'], ['IMP'], ['IEA'], ['IMP'], ['IMP'], ['IMP'], ['IDA', 'IMP'], ['IDA', 'IMP', 'ISS', 'IBA', 'TAS', 'IEA'], ['IBA'], ['IDA'], ['IMP', 'IGI', 'ISS', 'TAS', 'IEA'], ['IBA'], ['IDA', 'ISS'], ['IEA'], ['IMP', 'ISS', '…
GO:BP	GO:0048856	anatomical structure development	0.0386945	1	"The biological process whose specific outcome is the progression of an anatomical structure from an initial condition to its mature state. This process begins with the formation of the structure and ends with the mature structure, whatever form that may be including its natural destruction. An anatomical structure is any biological entity that occupies space and is distinguished from its surroun…	5861	85	42	21128	0.494118	0.00716601	query_1	['GO:0032502']	['TUBB2B', 'FABP7', 'PTN', 'PTPRZ1', 'TUBB2A', 'NRG1', 'RTN1', 'CST3', 'HOPX', 'SPARCL1', 'TNC', 'ACSBG1', 'DNAJB1', 'HSP90AA1', 'NCAN', 'HIF3A', 'HBEGF', 'VEGFA', 'MMD2', 'ALDOC', 'FMN2', 'SEPT7', 'ROBO1', 'PPARA', 'SAT1', 'PUS7', 'LAMA4', 'CLU', 'ITM2C', 'SARM1', 'ID2', 'FBN2', 'LYN', 'RC3H2', 'NIN', 'CCDC88A', 'GABRA2', 'RASSF10', 'HAPLN1', 'OMA1', 'ZFP36L2', 'MT3']	[['IMP', 'IBA', 'IEA'], ['TAS'], ['IDA', 'IMP', 'ISS', 'TAS', 'IEA'], ['ISS', 'TAS', 'IEA'], ['IBA'], ['IDA', 'ISS', 'IBA', 'TAS', 'IEA'], ['IEP'], ['IEP'], ['IDA', 'NAS', 'IEA'], ['IBA'], ['IBA', 'IEA'], ['NAS', 'IEA'], ['IEA'], ['ISS', 'IEA'], ['IBA'], ['IEA'], ['TAS', 'IEA'], ['IDA', 'IMP', 'IGI', 'ISS', 'IBA', 'TAS', 'IEA'], ['IDA'], ['IEP'], ['ISS', 'IEA'], ['ISS'], ['IDA', 'IMP', 'ISS', 'TA…
GO:BP	GO:0048699	generation of neurons	0.0401852	1	"The process in which nerve cells are generated. This includes the production of neuroblasts and their differentiation into neurons." [GOC:nln]	1473	85	18	21128	0.211765	0.01222	query_1	['GO:0022008']	['TUBB2B', 'PTN', 'PTPRZ1', 'TUBB2A', 'NRG1', 'RTN1', 'TNC', 'HSP90AA1', 'VEGFA', 'MMD2', 'ROBO1', 'ITM2C', 'SARM1', 'ID2', 'LYN', 'NIN', 'CCDC88A', 'MT3']	[['IMP', 'IBA'], ['ISS', 'IEA'], ['IEA'], ['IBA'], ['IEA'], ['IEP'], ['IBA', 'IEA'], ['ISS', 'IEA'], ['ISS'], ['IDA'], ['IDA', 'ISS', 'IEA'], ['IDA'], ['ISS', 'IEA'], ['ISS'], ['IMP', 'IBA', 'IEA'], ['IEA'], ['ISS'], ['IDA', 'TAS']]
GO:BP	GO:0051962	positive regulation of nervous system development	0.040236	1	"Any process that activates, maintains or increases the frequency, rate or extent of nervous system development, the origin and formation of nervous tissue." [GOC:ai]	283	85	8	21128	0.0941176	0.0282686	query_1	['GO:0007399', 'GO:0051094', 'GO:0051240', 'GO:0051960']	['PTN', 'PTPRZ1', 'VEGFA', 'ROBO1', 'ID2', 'LYN', 'NIN', 'RASSF10']	[['IDA', 'IMP'], ['ISS'], ['ISS'], ['IDA'], ['ISS'], ['IEA'], ['IEA'], ['ISS', 'IEA']]
GO:BP	GO:0050767	regulation of neurogenesis	0.043329	1	"Any process that modulates the frequency, rate or extent of neurogenesis, the generation of cells in the nervous system." [GOC:ai]	375	85	9	21128	0.105882	0.024	query_1	['GO:0022008', 'GO:0051960', 'GO:0060284']	['PTN', 'PTPRZ1', 'VEGFA', 'ROBO1', 'ID2', 'LYN', 'NIN', 'RASSF10', 'MT3']	[['IDA', 'IMP', 'ISS', 'IEA'], ['ISS'], ['ISS'], ['IDA'], ['ISS'], ['IEA'], ['IEA'], ['ISS', 'IEA'], ['IDA']]
GO:BP	GO:0009056	catabolic process	0.0477135	1	"The chemical reactions and pathways resulting in the breakdown of substances, including the breakdown of carbon compounds with the liberation of energy for use by the cell or organism." [ISBN:0198547684]	2609	85	25	21128	0.294118	0.00958222	query_1	['GO:0008152']	['NRG1', 'CST3', 'HSP90AA1', 'ARMC8', 'TIMP3', 'ACAT2', 'DIO2', 'ALDOC', 'MOXD1', 'RAB3GAP2', 'PNPLA3', 'FMN2', 'GPD2', 'SLC4A4', 'PPARA', 'SAT1', 'CLU', 'SARM1', 'MGLL', 'VPS13C', 'HSP90B1', 'RC3H2', 'OMA1', 'ZFP36L2', 'MT3']	[['IEA'], ['IMP', 'IEP'], ['IGI', 'TAS'], ['IBA'], ['IMP', 'IBA'], ['IBA'], ['IEA'], ['IBA', 'IEA'], ['IBA'], ['IMP'], ['IDA', 'IBA', 'IEA'], ['IMP'], ['IEA'], ['IGI', 'ISS'], ['IDA', 'TAS'], ['IEA'], ['IDA', 'IMP', 'IBA'], ['IDA', 'IEA'], ['IDA', 'ISS', 'IEA'], ['IMP'], ['IMP', 'IBA'], ['IBA'], ['IMP', 'IBA'], ['IMP', 'ISS', 'IEA'], ['ISS', 'IEA']]
TF	TF:M12169_1	Factor: AP-2rep; motif: RGCCGACGCCCN; match class: 1	0.0488938	1	Factor: AP-2rep; motif: RGCCGACGCCCN; match class: 1	2	89	2	20012	0.0224719	1	query_1	['TF:M12169']	['HBEGF', 'SARM1']	[['TF'], ['TF']]
REAC	REAC:R-HSA-9646399	Aggrephagy	0.0491084	1	Aggrephagy	44	63	4	10777	0.0634921	0.0909091	query_1	['REAC:R-HSA-9663891']	['TUBB2B', 'TUBB2A', 'TUBA1A', 'HSP90AA1']	[['REAC'], ['REAC'], ['REAC'], ['REAC']]

## Sheet: M1_branch_IPC
source	native	name	p_value	significant	description	term_size	query_size	intersection_size	effective_domain_size	precision	recall	query	parents	intersections	evidences
GO:BP	GO:0048856	anatomical structure development	5.01261e-15	1	"The biological process whose specific outcome is the progression of an anatomical structure from an initial condition to its mature state. This process begins with the formation of the structure and ends with the mature structure, whatever form that may be including its natural destruction. An anatomical structure is any biological entity that occupies space and is distinguished from its surroun…	5861	94	67	21128	0.712766	0.0114315	query_1	['GO:0032502']	['FOS', 'CYR61', 'JUN', 'SPARC', 'VIM', 'EGR1', 'CRYAB', 'TPM1', 'ID4', 'ZFP36L1', 'ZFP36', 'MAFF', 'HES1', 'CNN3', 'CLU', 'ATF3', 'SOX9', 'TAGLN2', 'ITGB8', 'NR4A1', 'IER2', 'KLF6', 'IRF1', 'HLA-E', 'CXCL12', 'CEBPD', 'JUNB', 'NRG1', 'NFKBIZ', 'EGR2', 'CDO1', 'ANXA1', 'SFRP2', 'DDAH1', 'PTN', 'MYADM', 'SOX3', 'COL11A1', 'WLS', 'WNT16', 'TGFB2', 'ITGA2', 'LDLR', 'PDLIM3', 'PALLD', 'ANXA2', 'HES4'…	[['IEA'], ['IDA', 'IEA'], ['IEA'], ['IDA', 'IBA'], ['IEA'], ['ISS', 'IEA'], ['IEA'], ['IMP'], ['IEA'], ['IDA', 'IMP', 'ISS', 'IEA'], ['IDA', 'IMP', 'IEA'], ['IBA', 'IEA'], ['IMP', 'ISS', 'IBA', 'TAS', 'IEA'], ['IEP'], ['IDA', 'IMP'], ['IEA'], ['IDA', 'IMP', 'IEP', 'ISS', 'IBA', 'IEA'], ['IDA'], ['IMP', 'TAS', 'IEA'], ['IDA', 'IEA'], ['ISS', 'IEA'], ['NAS'], ['ISS', 'IEA'], ['IDA'], ['IBA', 'IEA']…
GO:BP	GO:0032502	developmental process	3.01567e-14	1	"A biological process whose specific outcome is the progression of an integrated living unit: an anatomical structure (which may be a subcellular structure, cell, tissue, or organ), or organism over time from an initial condition to a later condition." [GOC:isa_complete]	6446	94	69	21128	0.734043	0.0107043	query_1	['GO:0008150']	['FOS', 'CYR61', 'JUN', 'SPARC', 'VIM', 'EGR1', 'CRYAB', 'TPM1', 'ID4', 'ZFP36L1', 'ZFP36', 'MAFF', 'HES1', 'CNN3', 'CLU', 'ATF3', 'SOX9', 'TAGLN2', 'GADD45B', 'ITGB8', 'NR4A1', 'IER2', 'KLF6', 'IRF1', 'HLA-E', 'CXCL12', 'CEBPD', 'JUNB', 'NRG1', 'NFKBIZ', 'EGR2', 'CDO1', 'ANXA1', 'SFRP2', 'DDAH1', 'MCL1', 'PTN', 'MYADM', 'SOX3', 'COL11A1', 'WLS', 'WNT16', 'TGFB2', 'ITGA2', 'LDLR', 'PDLIM3', 'PALL…	[['IEA'], ['IDA', 'IEA'], ['IEA'], ['IDA', 'IBA'], ['IEA'], ['ISS', 'IEA'], ['IEA'], ['IMP'], ['IBA', 'IEA'], ['IDA', 'IMP', 'ISS', 'IEA'], ['IDA', 'IMP', 'ISS', 'IEA'], ['IBA', 'IEA'], ['IMP', 'IEP', 'ISS', 'IBA', 'TAS', 'IEA'], ['IEP'], ['IDA', 'IMP'], ['IEA'], ['IDA', 'IMP', 'IEP', 'ISS', 'IBA', 'IEA'], ['IDA'], ['IEA'], ['IMP', 'TAS', 'IEA'], ['IDA', 'ISS', 'IEA'], ['ISS', 'IEA'], ['NAS'], ['…
GO:BP	GO:0007275	multicellular organism development	3.94357e-14	1	"The biological process whose specific outcome is the progression of a multicellular organism over time from an initial condition (e.g. a zygote or a young adult) to a later condition (e.g. a multicellular animal or an aged adult)." [GOC:dph, GOC:ems, GOC:isa_complete, GOC:tb]	4627	94	59	21128	0.62766	0.0127512	query_1	['GO:0032501', 'GO:0048856']	['FOS', 'CYR61', 'JUN', 'SPARC', 'VIM', 'EGR1', 'CRYAB', 'TPM1', 'ID4', 'ZFP36L1', 'ZFP36', 'MAFF', 'HES1', 'CLU', 'SOX9', 'ITGB8', 'NR4A1', 'IER2', 'IRF1', 'HLA-E', 'CXCL12', 'JUNB', 'NRG1', 'NFKBIZ', 'EGR2', 'ANXA1', 'SFRP2', 'DDAH1', 'PTN', 'MYADM', 'SOX3', 'COL11A1', 'WLS', 'WNT16', 'TGFB2', 'ITGA2', 'LDLR', 'PDLIM3', 'PALLD', 'ANXA2', 'HES4', 'DRC1', 'VCL', 'SAT1', 'TNFRSF12A', 'GLI3', 'SOCS…	[['IEA'], ['IDA', 'IEA'], ['IEA'], ['IDA'], ['IEA'], ['ISS'], ['IEA'], ['IMP'], ['IEA'], ['IDA', 'IMP', 'ISS', 'IEA'], ['IDA', 'IMP', 'IEA'], ['IBA', 'IEA'], ['ISS', 'IBA', 'TAS', 'IEA'], ['IDA', 'IMP'], ['IDA', 'IMP', 'IEP', 'ISS', 'IBA', 'IEA'], ['IMP', 'TAS'], ['IDA'], ['ISS', 'IEA'], ['ISS', 'IEA'], ['IDA'], ['IBA', 'IEA'], ['IC', 'IEA'], ['IDA', 'ISS', 'IBA', 'TAS', 'IEA'], ['ISS', 'IEA'], […
GO:BP	GO:0048731	system development	1.93894e-13	1	"The process whose specific outcome is the progression of an organismal system over time, from its formation to the mature structure. A system is a regularly interacting or interdependent group of organs or tissues that work together to carry out a given biological process." [GOC:dph, GOC:jid]	3962	94	54	21128	0.574468	0.0136295	query_1	['GO:0007275', 'GO:0048856']	['FOS', 'CYR61', 'JUN', 'SPARC', 'VIM', 'EGR1', 'CRYAB', 'TPM1', 'ID4', 'ZFP36L1', 'HES1', 'CLU', 'SOX9', 'ITGB8', 'NR4A1', 'IER2', 'HLA-E', 'CXCL12', 'JUNB', 'NRG1', 'EGR2', 'ANXA1', 'SFRP2', 'DDAH1', 'PTN', 'SOX3', 'COL11A1', 'WLS', 'WNT16', 'TGFB2', 'ITGA2', 'LDLR', 'PDLIM3', 'PALLD', 'ANXA2', 'HES4', 'DRC1', 'VCL', 'SAT1', 'TNFRSF12A', 'GLI3', 'SOCS3', 'IGFBP5', 'F3', 'GABRB2', 'ITGA6', 'NEXN…	[['IEA'], ['IEA'], ['IEA'], ['IDA'], ['IEA'], ['ISS'], ['IEA'], ['IMP'], ['IEA'], ['IEA'], ['ISS', 'IBA', 'TAS', 'IEA'], ['IDA', 'IMP'], ['IDA', 'IMP', 'IEP', 'ISS', 'IBA', 'IEA'], ['IMP', 'TAS'], ['IDA'], ['ISS', 'IEA'], ['IDA'], ['IBA', 'IEA'], ['IEA'], ['IDA', 'ISS', 'IBA', 'TAS', 'IEA'], ['ISS', 'TAS', 'IEA'], ['IDA', 'IBA'], ['IMP', 'ISS', 'IEA'], ['IEA'], ['IDA', 'IMP', 'ISS', 'TAS', 'IEA']…
GO:BP	GO:0009888	tissue development	4.36104e-13	1	"The process whose specific outcome is the progression of a tissue over time, from its formation to the mature structure." [ISBN:0471245208]	1995	94	39	21128	0.414894	0.0195489	query_1	['GO:0048856']	['FOS', 'CYR61', 'JUN', 'VIM', 'EGR1', 'TPM1', 'ID4', 'ZFP36L1', 'ZFP36', 'MAFF', 'HES1', 'CNN3', 'ATF3', 'SOX9', 'TAGLN2', 'ITGB8', 'NR4A1', 'JUNB', 'NRG1', 'EGR2', 'ANXA1', 'SFRP2', 'PTN', 'MYADM', 'COL11A1', 'WLS', 'WNT16', 'TGFB2', 'ITGA2', 'PALLD', 'HBEGF', 'VCL', 'RHOC', 'GLI3', 'SOCS3', 'IGFBP5', 'ITGA6', 'COL5A1', 'EDNRB']	[['IEA'], ['IDA', 'IEA'], ['IEA'], ['IEA'], ['ISS', 'IEA'], ['IMP'], ['IEA'], ['IMP', 'ISS', 'IEA'], ['IMP'], ['IBA', 'IEA'], ['ISS', 'IEA'], ['IEP'], ['IEA'], ['IDA', 'IMP', 'ISS', 'IBA', 'IEA'], ['IDA'], ['IMP'], ['IEA'], ['IEA'], ['IDA', 'ISS', 'TAS', 'IEA'], ['ISS', 'IEA'], ['IDA', 'IBA'], ['IDA', 'ISS', 'IEA'], ['ISS', 'IEA'], ['IMP'], ['IEP', 'IEA'], ['IEA'], ['IMP', 'ISS', 'IEA'], ['IDA', …
GO:BP	GO:0072359	circulatory system development	1.07368e-12	1	"The process whose specific outcome is the progression of the circulatory system over time, from its formation to the mature structure. The circulatory system is the organ system that passes nutrients (such as amino acids and electrolytes), gases, hormones, blood cells, etc. to and from cells in the body to help fight diseases and help stabilize body temperature and pH to maintain homeostasis." […	1118	94	30	21128	0.319149	0.0268336	query_1	['GO:0048731']	['CYR61', 'JUN', 'SPARC', 'EGR1', 'TPM1', 'ZFP36L1', 'HES1', 'SOX9', 'ITGB8', 'NR4A1', 'JUNB', 'NRG1', 'EGR2', 'ANXA1', 'SFRP2', 'DDAH1', 'COL11A1', 'WNT16', 'TGFB2', 'LDLR', 'PDLIM3', 'ANXA2', 'DRC1', 'SAT1', 'TNFRSF12A', 'GLI3', 'SOCS3', 'F3', 'COL5A1', 'CCL2']	[['IEA'], ['IEA'], ['IDA'], ['ISS'], ['IMP'], ['IEA'], ['ISS', 'IEA'], ['IDA', 'ISS', 'IBA', 'IEA'], ['IMP', 'TAS'], ['IDA'], ['IEA'], ['IDA', 'ISS', 'IEA'], ['IEA'], ['IDA', 'IBA'], ['IMP', 'ISS', 'IEA'], ['IEA'], ['IEA'], ['IEA'], ['IDA', 'ISS'], ['IEA'], ['IBA'], ['IEP', 'IEA'], ['IEA'], ['IEP'], ['IEA'], ['IEA'], ['IEA'], ['IDA'], ['IEA'], ['TAS']]
GO:BP	GO:0030154	cell differentiation	6.68246e-12	1	"The process in which relatively unspecialized cells, e.g. embryonic or regenerative cells, acquire specialized structural and/or functional features that characterize the cells, tissues, or organs of the mature organism or some other relatively stable phase of the organism's life history. Differentiation includes the processes involved in commitment of a cell to a specific fate and its subsequen…	4287	94	54	21128	0.574468	0.0125962	query_1	['GO:0048869']	['FOS', 'CYR61', 'JUN', 'VIM', 'EGR1', 'TPM1', 'ID4', 'ZFP36L1', 'ZFP36', 'MAFF', 'HES1', 'CNN3', 'CLU', 'ATF3', 'SOX9', 'TAGLN2', 'GADD45B', 'ITGB8', 'NR4A1', 'IER2', 'KLF6', 'IRF1', 'CXCL12', 'CEBPD', 'JUNB', 'NRG1', 'NFKBIZ', 'EGR2', 'ANXA1', 'SFRP2', 'MCL1', 'PTN', 'MYADM', 'SOX3', 'COL11A1', 'WNT16', 'TGFB2', 'ITGA2', 'LDLR', 'PALLD', 'ANXA2', 'HES4', 'VCL', 'TNFRSF12A', 'GLI3', 'SOCS3', 'IG…	[['IEA'], ['IDA', 'IEA'], ['IEA'], ['IEA'], ['IEA'], ['IMP'], ['IBA', 'IEA'], ['IDA', 'IMP', 'ISS', 'IEA'], ['IDA', 'IMP', 'ISS', 'IEA'], ['IBA', 'IEA'], ['IMP', 'ISS', 'IBA', 'IEA'], ['IEP'], ['IDA', 'IMP'], ['IEA'], ['IDA', 'IMP', 'ISS', 'IBA', 'IEA'], ['IDA'], ['IEA'], ['IMP', 'IEA'], ['ISS', 'IEA'], ['ISS', 'IEA'], ['NAS'], ['ISS', 'IEA'], ['IBA', 'IEA'], ['IBA', 'IEA'], ['IC', 'IEA'], ['IDA'…
GO:BP	GO:0048869	cellular developmental process	8.65002e-12	1	"A biological process whose specific outcome is the progression of a cell over time from an initial condition to a later condition." [GOC:isa_complete]	4312	94	54	21128	0.574468	0.0125232	query_1	['GO:0009987', 'GO:0032502']	['FOS', 'CYR61', 'JUN', 'VIM', 'EGR1', 'TPM1', 'ID4', 'ZFP36L1', 'ZFP36', 'MAFF', 'HES1', 'CNN3', 'CLU', 'ATF3', 'SOX9', 'TAGLN2', 'GADD45B', 'ITGB8', 'NR4A1', 'IER2', 'KLF6', 'IRF1', 'CXCL12', 'CEBPD', 'JUNB', 'NRG1', 'NFKBIZ', 'EGR2', 'ANXA1', 'SFRP2', 'MCL1', 'PTN', 'MYADM', 'SOX3', 'COL11A1', 'WNT16', 'TGFB2', 'ITGA2', 'LDLR', 'PALLD', 'ANXA2', 'HES4', 'VCL', 'TNFRSF12A', 'GLI3', 'SOCS3', 'IG…	[['IEA'], ['IDA', 'IEA'], ['IEA'], ['IEA'], ['IEA'], ['IMP'], ['IBA', 'IEA'], ['IDA', 'IMP', 'ISS', 'IEA'], ['IDA', 'IMP', 'ISS', 'IEA'], ['IBA', 'IEA'], ['IMP', 'ISS', 'IBA', 'IEA'], ['IEP'], ['IDA', 'IMP'], ['IEA'], ['IDA', 'IMP', 'ISS', 'IBA', 'IEA'], ['IDA'], ['IEA'], ['IMP', 'IEA'], ['ISS', 'IEA'], ['ISS', 'IEA'], ['NAS'], ['ISS', 'IEA'], ['IBA', 'IEA'], ['IBA', 'IEA'], ['IC', 'IEA'], ['IDA'…
GO:BP	GO:0009653	anatomical structure morphogenesis	9.75597e-12	1	"The process in which anatomical structures are generated and organized. Morphogenesis pertains to the creation of form." [GOC:go_curators, ISBN:0521436125]	2697	94	43	21128	0.457447	0.0159436	query_1	['GO:0032502', 'GO:0048856']	['CYR61', 'JUN', 'SPARC', 'CRYAB', 'TPM1', 'ID4', 'ZFP36L1', 'HES1', 'CLU', 'SOX9', 'ITGB8', 'NR4A1', 'CXCL12', 'JUNB', 'NRG1', 'EGR2', 'ANXA1', 'SFRP2', 'DDAH1', 'PTN', 'MYADM', 'SOX3', 'COL11A1', 'WLS', 'WNT16', 'TGFB2', 'ITGA2', 'LDLR', 'PALLD', 'ANXA2', 'HBEGF', 'VCL', 'SAT1', 'RHOC', 'TNFRSF12A', 'GLI3', 'SOCS3', 'IGFBP5', 'F3', 'ITGA6', 'NEXN', 'COL5A1', 'CCL2']	[['IDA', 'IEA'], ['IEA'], ['IDA'], ['IEA'], ['IMP'], ['IEA'], ['IEA'], ['ISS', 'IEA'], ['IDA'], ['IDA', 'IMP', 'ISS', 'IBA', 'IEA'], ['IMP'], ['IDA'], ['IBA', 'IEA'], ['IEA'], ['IDA', 'IEA'], ['ISS', 'IEA'], ['IDA', 'IBA'], ['IMP', 'ISS', 'IEA'], ['IEA'], ['ISS', 'IEA'], ['IDA', 'IBA'], ['IBA'], ['IEP', 'IEA'], ['IEA'], ['ISS', 'IEA'], ['IDA', 'IEP', 'ISS', 'NAS'], ['IEP', 'TAS', 'IEA'], ['IEA'],…
GO:BP	GO:0048513	animal organ development	9.96613e-12	1	"Development of a tissue or tissues that work together to perform a specific function or functions. Development pertains to the process whose specific outcome is the progression of a structure over time, from its formation to the mature structure. Organs are commonly observed as visibly distinct structures, but may also exist as loosely associated clusters of cells that work together to perform a…	3109	94	46	21128	0.489362	0.0147958	query_1	['GO:0048856']	['FOS', 'CYR61', 'JUN', 'VIM', 'EGR1', 'CRYAB', 'TPM1', 'ID4', 'ZFP36L1', 'ZFP36', 'MAFF', 'HES1', 'ATF3', 'SOX9', 'ITGB8', 'NR4A1', 'CXCL12', 'CEBPD', 'JUNB', 'NRG1', 'EGR2', 'CDO1', 'ANXA1', 'SFRP2', 'PTN', 'SOX3', 'COL11A1', 'WLS', 'WNT16', 'TGFB2', 'ITGA2', 'PDLIM3', 'PALLD', 'ANXA2', 'DRC1', 'HBEGF', 'GLI3', 'SOCS3', 'IGFBP5', 'GABRB2', 'ITGA6', 'BCAN', 'COL5A1', 'CKB', 'CCL2', 'EDNRB']	[['IEA'], ['IDA', 'IEA'], ['IEA'], ['IEA'], ['ISS', 'IEA'], ['IEA'], ['IMP'], ['IEA'], ['IMP', 'IEA'], ['IMP'], ['IEA'], ['ISS', 'IEA'], ['IEA'], ['IDA', 'IMP', 'IEP', 'ISS', 'IBA', 'IEA'], ['IMP', 'TAS'], ['IEA'], ['IEA'], ['IEA'], ['IEA'], ['IDA', 'ISS', 'IBA', 'TAS', 'IEA'], ['ISS', 'TAS', 'IEA'], ['IEA'], ['IDA', 'IBA'], ['IDA', 'IMP', 'ISS', 'IEA'], ['ISS', 'IEA'], ['ISS'], ['IEA'], ['IEA'],…
GO:BP	GO:0001568	blood vessel development	1.04675e-10	1	"The process whose specific outcome is the progression of a blood vessel over time, from its formation to the mature structure. The blood vessel is the vasculature carrying blood." [GOC:hjd, UBERON:0001981]	706	94	23	21128	0.244681	0.0325779	query_1	['GO:0001944', 'GO:0048856']	['CYR61', 'JUN', 'SPARC', 'EGR1', 'ZFP36L1', 'HES1', 'ITGB8', 'NR4A1', 'JUNB', 'EGR2', 'ANXA1', 'SFRP2', 'DDAH1', 'TGFB2', 'LDLR', 'ANXA2', 'SAT1', 'TNFRSF12A', 'GLI3', 'SOCS3', 'F3', 'COL5A1', 'CCL2']	[['IEA'], ['IEA'], ['IDA'], ['ISS'], ['IEA'], ['ISS', 'IEA'], ['IMP', 'TAS'], ['IDA'], ['IEA'], ['IEA'], ['IDA', 'IBA'], ['ISS', 'IEA'], ['IEA'], ['IDA', 'ISS'], ['IEA'], ['IEP', 'IEA'], ['IEP'], ['IEA'], ['IEA'], ['IEA'], ['IDA'], ['IEA'], ['TAS']]
GO:BP	GO:0001944	vasculature development	2.57676e-10	1	"The process whose specific outcome is the progression of the vasculature over time, from its formation to the mature structure. The vasculature is an interconnected tubular multi-tissue structure that contains fluid that is actively transported around the organism." [GOC:dph, UBERON:0002409]	737	94	23	21128	0.244681	0.0312076	query_1	['GO:0048731', 'GO:0072359']	['CYR61', 'JUN', 'SPARC', 'EGR1', 'ZFP36L1', 'HES1', 'ITGB8', 'NR4A1', 'JUNB', 'EGR2', 'ANXA1', 'SFRP2', 'DDAH1', 'TGFB2', 'LDLR', 'ANXA2', 'SAT1', 'TNFRSF12A', 'GLI3', 'SOCS3', 'F3', 'COL5A1', 'CCL2']	[['IEA'], ['IEA'], ['IDA'], ['ISS'], ['IEA'], ['ISS', 'IEA'], ['IMP', 'TAS'], ['IDA'], ['IEA'], ['IEA'], ['IDA', 'IBA'], ['ISS', 'IEA'], ['IEA'], ['IDA', 'ISS'], ['IEA'], ['IEP', 'IEA'], ['IEP'], ['IEA'], ['IEA'], ['IEA'], ['IDA'], ['IEA'], ['TAS']]
GO:BP	GO:0048518	positive regulation of biological process	3.57035e-10	1	"Any process that activates or increases the frequency, rate or extent of a biological process. Biological processes are regulated by many means; examples include the control of gene expression, protein modification or interaction with a protein or substrate molecule." [GOC:jid]	6348	94	63	21128	0.670213	0.00992439	query_1	['GO:0008150', 'GO:0050789']	['FOS', 'CYR61', 'JUN', 'SPARC', 'FOSB', 'VIM', 'EGR1', 'TPM1', 'ID4', 'ZFP36L1', 'ZFP36', 'MAFF', 'HES1', 'FGFBP3', 'CLU', 'ATF3', 'SOX9', 'GADD45B', 'LIMCH1', 'ITGB8', 'NR4A1', 'IER2', 'KLF6', 'IRF1', 'HLA-E', 'CREB5', 'CXCL12', 'CEBPD', 'JUNB', 'NRG1', 'LIPG', 'NFKBIZ', 'EGR2', 'ANXA1', 'SFRP2', 'DDAH1', 'MCL1', 'PTN', 'AKAP12', 'DBI', 'MYADM', 'PEA15', 'SOX3', 'WLS', 'WNT16', 'TGFB2', 'GATM',…	[['IDA', 'IMP', 'IGI', 'ISS', 'IEA'], ['IDA', 'IGI', 'IEA'], ['IDA', 'IMP', 'ISS', 'IC', 'IEA'], ['IDA'], ['IEA'], ['IMP', 'IEA'], ['IDA', 'IMP', 'IGI', 'ISS', 'IEA'], ['ISS'], ['IEA'], ['IDA', 'IMP', 'ISS', 'IEA'], ['IDA', 'IMP', 'ISS', 'IEA'], ['IDA'], ['ISS', 'IEA'], ['IGI'], ['IDA', 'IMP', 'IGI', 'ISS', 'IBA', 'TAS', 'IEA'], ['IDA', 'IMP', 'ISS', 'IC', 'IEA'], ['IDA', 'IMP', 'IEP', 'ISS', 'IB…
GO:BP	GO:0032501	multicellular organismal process	5.64774e-10	1	"Any biological process, occurring at the level of a multicellular organism, pertinent to its function." [GOC:curators, GOC:dph, GOC:isa_complete, GOC:tb]	7657	94	69	21128	0.734043	0.00901136	query_1	['GO:0008150']	['FOS', 'CYR61', 'JUN', 'SPARC', 'FOSB', 'VIM', 'EGR1', 'CRYAB', 'TPM1', 'ID4', 'ZFP36L1', 'ZFP36', 'MAFF', 'FBXO32', 'HES1', 'FGFBP3', 'CLU', 'SOX9', 'ITGB8', 'NR4A1', 'IER2', 'KLF6', 'IRF1', 'HLA-E', 'CXCL12', 'CEBPD', 'JUNB', 'NRG1', 'LIPG', 'NFKBIZ', 'EGR2', 'ANXA1', 'SFRP2', 'DDAH1', 'PTN', 'AKAP12', 'MYADM', 'SOX3', 'COL11A1', 'WLS', 'WNT16', 'TGFB2', 'GATM', 'ITGA2', 'LDLR', 'SYNM', 'PDLIM…	[['IEA'], ['IDA', 'IEA'], ['IEA'], ['IDA'], ['IEA'], ['IEA'], ['ISS', 'IEA'], ['TAS', 'IEA'], ['IMP', 'ISS', 'IBA', 'TAS'], ['IEA'], ['IDA', 'IMP', 'ISS', 'IEA'], ['IDA', 'IMP', 'ISS', 'IEA'], ['IBA', 'TAS', 'IEA'], ['ISS', 'IEA'], ['IEP', 'ISS', 'IBA', 'TAS', 'IEA'], ['IDA'], ['IDA', 'IMP'], ['IDA', 'IMP', 'IEP', 'ISS', 'IBA', 'IEA'], ['IDA', 'IMP', 'ISS', 'TAS', 'IEA'], ['IDA', 'IMP', 'IEA'], […
GO:BP	GO:0008283	cell population proliferation	6.31835e-10	1	"The multiplication or reproduction of cells, resulting in the expansion of a cell population." [GOC:mah, GOC:mb]	1985	94	35	21128	0.37234	0.0176322	query_1	['GO:0009987']	['FOS', 'CYR61', 'JUN', 'SPARC', 'EGR1', 'TPM1', 'ID4', 'ZFP36L1', 'ZFP36', 'HES1', 'CLU', 'ATF3', 'SOX9', 'NR4A1', 'IRF1', 'HLA-E', 'CXCL12', 'JUNB', 'NRG1', 'LIPG', 'ANXA1', 'SFRP2', 'DDAH1', 'PTN', 'P3H2', 'WNT16', 'TGFB2', 'ITGA2', 'HBEGF', 'GLI3', 'IGFBP5', 'F3', 'FABP7', 'CCL2', 'EDNRB']	[['IEA'], ['IDA'], ['IMP', 'IBA', 'IEA'], ['IDA'], ['ISS'], ['IMP'], ['IEA'], ['IMP', 'ISS', 'IEA'], ['IMP'], ['ISS', 'IEA'], ['IDA', 'IMP'], ['IEA'], ['IDA', 'IMP', 'IEP', 'ISS', 'IEA'], ['IMP', 'ISS', 'IEA'], ['ISS', 'TAS', 'IEA'], ['IDA'], ['IEA'], ['IBA', 'IEA'], ['IDA', 'IMP'], ['IEA'], ['IDA', 'IBA', 'IEA'], ['IDA', 'IMP', 'ISS', 'IEA'], ['IDA'], ['IDA', 'ISS', 'TAS', 'IEA'], ['IDA'], ['IMP…
GO:BP	GO:0048522	positive regulation of cellular process	6.61344e-10	1	"Any process that activates or increases the frequency, rate or extent of a cellular process, any of those that are carried out at the cellular level, but are not necessarily restricted to a single cell. For example, cell communication occurs among more than one cell, but occurs at the cellular level." [GOC:jid]	5657	94	59	21128	0.62766	0.0104296	query_1	['GO:0009987', 'GO:0048518', 'GO:0050794']	['FOS', 'CYR61', 'JUN', 'SPARC', 'FOSB', 'VIM', 'EGR1', 'TPM1', 'ID4', 'ZFP36L1', 'ZFP36', 'MAFF', 'HES1', 'FGFBP3', 'CLU', 'ATF3', 'SOX9', 'GADD45B', 'LIMCH1', 'NR4A1', 'IER2', 'KLF6', 'IRF1', 'HLA-E', 'CREB5', 'CXCL12', 'CEBPD', 'JUNB', 'NRG1', 'NFKBIZ', 'EGR2', 'ANXA1', 'SFRP2', 'DDAH1', 'MCL1', 'PTN', 'AKAP12', 'MYADM', 'PEA15', 'SOX3', 'WLS', 'WNT16', 'TGFB2', 'ITGA2', 'LDLR', 'PRR16', 'ANXA…	[['IDA', 'IMP', 'IGI', 'ISS', 'IEA'], ['IDA', 'IGI', 'IEA'], ['IDA', 'IMP', 'ISS', 'IC', 'IEA'], ['IDA'], ['IEA'], ['IMP'], ['IDA', 'IMP', 'IGI', 'ISS', 'IEA'], ['ISS'], ['IEA'], ['IDA', 'IMP', 'ISS', 'IEA'], ['IDA', 'IMP', 'ISS', 'IEA'], ['IDA'], ['ISS', 'IEA'], ['IGI'], ['IDA', 'IMP', 'IGI', 'ISS', 'IBA', 'TAS', 'IEA'], ['IDA', 'IMP', 'ISS', 'IC', 'IEA'], ['IDA', 'IMP', 'IEP', 'ISS', 'IBA', 'IE…
GO:BP	GO:0042127	regulation of cell population proliferation	1.18082e-09	1	"Any process that modulates the frequency, rate or extent of cell proliferation." [GOC:jl]	1677	94	32	21128	0.340426	0.0190817	query_1	['GO:0008283', 'GO:0050794']	['CYR61', 'JUN', 'SPARC', 'EGR1', 'TPM1', 'ID4', 'ZFP36L1', 'ZFP36', 'HES1', 'CLU', 'ATF3', 'SOX9', 'NR4A1', 'IRF1', 'HLA-E', 'CXCL12', 'JUNB', 'NRG1', 'ANXA1', 'SFRP2', 'DDAH1', 'PTN', 'P3H2', 'TGFB2', 'ITGA2', 'HBEGF', 'GLI3', 'IGFBP5', 'F3', 'FABP7', 'CCL2', 'EDNRB']	[['IDA'], ['IMP', 'IBA', 'IEA'], ['IDA'], ['ISS'], ['IMP'], ['IEA'], ['IMP', 'ISS', 'IEA'], ['IMP'], ['ISS', 'IEA'], ['IMP'], ['IEA'], ['IDA', 'IMP', 'IEP', 'ISS', 'IEA'], ['IMP', 'ISS', 'IEA'], ['ISS', 'TAS', 'IEA'], ['IDA'], ['IEA'], ['IBA'], ['IDA', 'IMP'], ['IDA', 'IBA', 'IEA'], ['IDA', 'IMP', 'IEA'], ['IDA'], ['IDA', 'ISS', 'TAS', 'IEA'], ['IDA'], ['IDA', 'IMP', 'IBA'], ['IEA'], ['IBA', 'IEA…
GO:BP	GO:0048870	cell motility	1.68133e-09	1	"Any process involved in the controlled self-propelled movement of a cell that results in translocation of the cell from one place to another." [GOC:dgh, GOC:dph, GOC:isa_complete, GOC:mlg]	1699	94	32	21128	0.340426	0.0188346	query_1	['GO:0009987']	['CYR61', 'JUN', 'SPARC', 'TPM1', 'HES1', 'SOX9', 'LIMCH1', 'ITGB8', 'NR4A1', 'IER2', 'CXCL12', 'NRG1', 'ANXA1', 'SFRP2', 'PTN', 'AKAP12', 'MYADM', 'TGFB2', 'ITGA2', 'PALLD', 'DRC1', 'HBEGF', 'VCL', 'RHOC', 'GLI3', 'IGFBP5', 'F3', 'ITGA6', 'NEXN', 'COL5A1', 'CCL2', 'EDNRB']	[['IDA', 'IEA'], ['IEA'], ['IDA'], ['IMP', 'ISS'], ['IEA'], ['IMP', 'IEA'], ['IMP'], ['IBA'], ['IDA', 'IMP'], ['IMP'], ['IDA', 'IBA', 'IEA'], ['IEA'], ['IDA', 'ISS', 'IBA', 'IEA'], ['ISS', 'IEA'], ['ISS', 'IEA'], ['IEA'], ['IMP'], ['IDA', 'ISS'], ['IMP', 'IEA'], ['IEA'], ['IMP', 'IBA'], ['IMP', 'IEA'], ['TAS', 'IEA'], ['IMP', 'ISS', 'IBA'], ['IEA'], ['IDA', 'IGI'], ['TAS'], ['IMP', 'IBA'], ['IDA'…
GO:BP	GO:0016477	cell migration	2.53072e-09	1	"The controlled self-propelled movement of a cell from one site to a destination guided by molecular cues. Cell migration is a central process in the development and maintenance of multicellular organisms." [GOC:cjm, GOC:dph, GOC:ems, GOC:pf, Wikipedia:Cell_migration]	1502	94	30	21128	0.319149	0.0199734	query_1	['GO:0048870']	['CYR61', 'JUN', 'SPARC', 'TPM1', 'HES1', 'SOX9', 'LIMCH1', 'ITGB8', 'NR4A1', 'CXCL12', 'NRG1', 'ANXA1', 'SFRP2', 'PTN', 'AKAP12', 'MYADM', 'TGFB2', 'ITGA2', 'PALLD', 'HBEGF', 'VCL', 'RHOC', 'GLI3', 'IGFBP5', 'F3', 'ITGA6', 'NEXN', 'COL5A1', 'CCL2', 'EDNRB']	[['IDA', 'IEA'], ['IEA'], ['IDA'], ['IMP', 'ISS'], ['IEA'], ['IMP', 'IEA'], ['IMP'], ['IBA'], ['IDA', 'IMP'], ['IDA', 'IBA', 'IEA'], ['IEA'], ['IDA', 'ISS', 'IBA', 'IEA'], ['ISS', 'IEA'], ['ISS', 'IEA'], ['IEA'], ['IMP'], ['IDA', 'ISS'], ['IMP', 'IEA'], ['IEA'], ['IMP', 'IEA'], ['TAS', 'IEA'], ['IMP', 'ISS', 'IBA'], ['IEA'], ['IDA', 'IGI'], ['TAS'], ['IMP', 'IBA'], ['IDA'], ['IMP'], ['IDA', 'ISS'…
GO:BP	GO:0060429	epithelium development	4.44591e-09	1	"The process whose specific outcome is the progression of an epithelium over time, from its formation to the mature structure. An epithelium is a tissue that covers the internal or external surfaces of an anatomical structure." [GOC:dph, GOC:mtg_lung]	1220	94	27	21128	0.287234	0.0221311	query_1	['GO:0009888']	['CYR61', 'JUN', 'VIM', 'ID4', 'ZFP36L1', 'ZFP36', 'MAFF', 'HES1', 'CNN3', 'SOX9', 'TAGLN2', 'NRG1', 'ANXA1', 'SFRP2', 'MYADM', 'WNT16', 'TGFB2', 'ITGA2', 'PALLD', 'HBEGF', 'VCL', 'RHOC', 'GLI3', 'SOCS3', 'IGFBP5', 'COL5A1', 'EDNRB']	[['IDA'], ['IEA'], ['IEA'], ['IEA'], ['IMP', 'IEA'], ['IMP'], ['IBA', 'IEA'], ['ISS', 'IEA'], ['IEP'], ['ISS', 'IBA', 'IEA'], ['IDA'], ['IDA'], ['IDA', 'IBA'], ['ISS', 'IEA'], ['IMP'], ['IMP', 'ISS'], ['IDA', 'ISS'], ['IEA'], ['IEA'], ['IEA'], ['IDA', 'IMP'], ['ISS'], ['IEA'], ['IEA'], ['IEA'], ['IMP'], ['IEA']]
GO:BP	GO:0040011	locomotion	7.75783e-09	1	"Self-propelled movement of a cell or organism from one location to another." [GOC:dgh]	1353	94	28	21128	0.297872	0.0206948	query_1	['GO:0008150']	['CYR61', 'JUN', 'SPARC', 'TPM1', 'SOX9', 'LIMCH1', 'NR4A1', 'CXCL12', 'NRG1', 'EGR2', 'ANXA1', 'SFRP2', 'PTN', 'AKAP12', 'MYADM', 'TGFB2', 'ITGA2', 'PALLD', 'HBEGF', 'VCL', 'RHOC', 'GLI3', 'IGFBP5', 'F3', 'ITGA6', 'NEXN', 'CCL2', 'EDNRB']	[['IDA', 'IEA'], ['IEA'], ['IDA'], ['IMP', 'ISS'], ['IMP', 'IEA'], ['IMP'], ['IMP'], ['IDA', 'IBA', 'TAS', 'IEA'], ['IEA'], ['IEA'], ['IDA', 'ISS', 'IBA', 'IEA'], ['ISS', 'IEA'], ['ISS', 'IEA'], ['IEA'], ['IMP'], ['IDA', 'ISS'], ['IEA'], ['IBA'], ['IMP', 'IEA'], ['TAS', 'IEA'], ['IMP'], ['IEA'], ['IDA', 'IGI'], ['TAS', 'IC'], ['IMP'], ['IDA', 'IBA', 'IEA'], ['IDA', 'IBA', 'TAS', 'IEA'], ['IMP']]
GO:BP	GO:0051239	regulation of multicellular organismal process	1.12915e-08	1	"Any process that modulates the frequency, rate or extent of a multicellular organismal process, the processes pertinent to the function of a multicellular organism above the cellular level; includes the integrated processes of tissues and organs." [GOC:ai, GOC:dph, GOC:tb]	3004	94	41	21128	0.43617	0.0136485	query_1	['GO:0032501', 'GO:0050789']	['FOS', 'CYR61', 'JUN', 'SPARC', 'EGR1', 'TPM1', 'ID4', 'ZFP36L1', 'ZFP36', 'MAFF', 'FBXO32', 'HES1', 'CLU', 'SOX9', 'ITGB8', 'NR4A1', 'IRF1', 'HLA-E', 'CXCL12', 'JUNB', 'NRG1', 'LIPG', 'NFKBIZ', 'EGR2', 'ANXA1', 'SFRP2', 'DDAH1', 'PTN', 'AKAP12', 'TGFB2', 'GATM', 'ITGA2', 'LDLR', 'ANXA2', 'HBEGF', 'VCL', 'GLI3', 'IGFBP5', 'F3', 'CCL2', 'EDNRB']	[['IEA'], ['IDA', 'IEA'], ['IEA'], ['IDA'], ['ISS', 'IEA'], ['ISS', 'TAS'], ['IEA'], ['IDA', 'IMP', 'ISS', 'IEA'], ['IDA', 'IMP', 'ISS', 'IEA'], ['IBA', 'IEA'], ['ISS', 'IEA'], ['ISS', 'IBA', 'IEA'], ['IDA'], ['IDA', 'IMP', 'ISS', 'IBA', 'IEA'], ['IDA', 'IMP', 'ISS', 'IEA'], ['IEA'], ['IMP', 'ISS', 'IEA'], ['IDA'], ['IEA'], ['IC'], ['IDA'], ['IMP'], ['ISS', 'IEA'], ['ISS', 'IEA'], ['IDA', 'IMP', …
GO:BP	GO:0009891	positive regulation of biosynthetic process	1.30142e-08	1	"Any process that activates or increases the frequency, rate or extent of the chemical reactions and pathways resulting in the formation of substances." [GOC:go_curators]	2077	94	34	21128	0.361702	0.0163698	query_1	['GO:0009058', 'GO:0009889', 'GO:0009893']	['FOS', 'CYR61', 'JUN', 'FOSB', 'VIM', 'EGR1', 'ID4', 'MAFF', 'HES1', 'CLU', 'ATF3', 'SOX9', 'NR4A1', 'IER2', 'KLF6', 'IRF1', 'CREB5', 'CEBPD', 'JUNB', 'EGR2', 'ANXA1', 'SFRP2', 'DDAH1', 'AKAP12', 'SOX3', 'TGFB2', 'ITGA2', 'LDLR', 'PRR16', 'ANXA2', 'PCGF5', 'GLI3', 'ITGA6', 'CCL2']	[['IDA', 'IMP', 'IGI', 'ISS', 'IEA'], ['IDA', 'IEA'], ['IDA', 'IMP', 'ISS', 'IC', 'IEA'], ['IEA'], ['IMP'], ['IDA', 'IMP', 'IGI', 'ISS', 'IEA'], ['IEA'], ['IDA'], ['ISS', 'IEA'], ['IDA'], ['IDA', 'ISS', 'IC', 'IEA'], ['IDA', 'IMP', 'IEA'], ['IDA', 'IEA'], ['IDA'], ['IDA', 'TAS'], ['IDA', 'IMP', 'ISS', 'IEA'], ['IDA'], ['IEA'], ['IDA', 'IEA'], ['IDA', 'ISS', 'IEA'], ['IBA'], ['ISS', 'IEA'], ['ISS'…
GO:BP	GO:0007155	cell adhesion	2.12898e-08	1	"The attachment of a cell, either to another cell or to an underlying substrate such as the extracellular matrix, via cell adhesion molecules." [GOC:hb, GOC:pf]	1521	94	29	21128	0.308511	0.0190664	query_1	['GO:0009987']	['CYR61', 'TPM1', 'ZFP36L1', 'HES1', 'CNN3', 'SOX9', 'LIMCH1', 'ITGB8', 'IRF1', 'HLA-E', 'CXCL12', 'NRG1', 'NFKBIZ', 'ANXA1', 'SFRP2', 'TTYH1', 'MYADM', 'TGFB2', 'ITGA2', 'PALLD', 'ANXA2', 'VCL', 'TNFRSF12A', 'GLI3', 'ITGA6', 'NEXN', 'BCAN', 'COL5A1', 'CCL2']	[['IBA', 'IEA'], ['ISS'], ['IEA'], ['IEA'], ['IEA'], ['IEA'], ['IMP', 'IBA'], ['IBA', 'TAS', 'IC', 'IEA'], ['ISS', 'IEA'], ['IDA'], ['IDA', 'TAS'], ['EXP', 'IDA', 'IMP'], ['ISS', 'IEA'], ['IDA', 'IBA', 'IEA'], ['ISS'], ['IEA'], ['IDA', 'IMP', 'IBA'], ['IDA', 'ISS'], ['IMP', 'IBA', 'TAS', 'IEA'], ['IBA'], ['IEA'], ['IMP', 'HMP', 'IBA', 'TAS', 'IC', 'IEA'], ['IEA'], ['ISS', 'IEA'], ['IMP', 'IBA', '…
GO:BP	GO:0050673	epithelial cell proliferation	2.58451e-08	1	"The multiplication or reproduction of epithelial cells, resulting in the expansion of a cell population. Epithelial cells make up the epithelium, the covering of internal and external surfaces of the body, including the lining of vessels and other small cavities. It consists of cells joined by small amounts of cementing substances." [ISBN:0721662544]	443	94	17	21128	0.180851	0.0383747	query_1	['GO:0008283']	['JUN', 'SPARC', 'ZFP36L1', 'ZFP36', 'HES1', 'SOX9', 'NR4A1', 'CXCL12', 'SFRP2', 'PTN', 'WNT16', 'TGFB2', 'IGFBP5', 'F3', 'FABP7', 'CCL2', 'EDNRB']	[['IEA'], ['IDA'], ['IMP'], ['IMP'], ['IEA'], ['IEP', 'ISS', 'IEA'], ['IMP', 'ISS', 'IEA'], ['IEA'], ['IDA'], ['ISS', 'IEA'], ['IMP'], ['IDA', 'IMP'], ['IEA'], ['IDA'], ['IEA'], ['IMP'], ['IEA']]
GO:BP	GO:0030334	regulation of cell migration	2.80981e-08	1	"Any process that modulates the frequency, rate or extent of cell migration." [GOC:go_curators]	926	94	23	21128	0.244681	0.024838	query_1	['GO:0016477', 'GO:2000145']	['CYR61', 'JUN', 'SPARC', 'TPM1', 'SOX9', 'LIMCH1', 'CXCL12', 'NRG1', 'ANXA1', 'SFRP2', 'PTN', 'AKAP12', 'MYADM', 'TGFB2', 'ITGA2', 'HBEGF', 'VCL', 'RHOC', 'IGFBP5', 'F3', 'ITGA6', 'NEXN', 'CCL2']	[['IDA', 'IEA'], ['IEA'], ['IDA'], ['IMP', 'ISS'], ['IMP', 'IEA'], ['IMP'], ['IDA', 'IBA', 'IEA'], ['IEA'], ['IDA', 'ISS', 'IBA', 'IEA'], ['ISS', 'IEA'], ['ISS', 'IEA'], ['IEA'], ['IMP'], ['IDA'], ['IEA'], ['IMP', 'IEA'], ['TAS', 'IEA'], ['IMP'], ['IDA', 'IGI'], ['TAS'], ['IMP'], ['IDA'], ['IDA']]
GO:BP	GO:0009719	response to endogenous stimulus	5.12538e-08	1	"Any process that results in a change in state or activity of a cell or an organism (in terms of movement, secretion, enzyme production, gene expression, etc.) as a result of a stimulus arising within the organism." [GOC:sm]	1692	94	30	21128	0.319149	0.0177305	query_1	['GO:0050896']	['FOS', 'CYR61', 'JUN', 'FOSB', 'VIM', 'EGR1', 'ZFP36L1', 'ZFP36', 'FBXO32', 'HES1', 'FGFBP3', 'SOX9', 'ITGB8', 'NR4A1', 'IER2', 'CXCL12', 'EGR2', 'CDO1', 'ANXA1', 'SFRP2', 'TGFB2', 'ITGA2', 'LDLR', 'SOCS3', 'IGFBP5', 'GABRB2', 'DOK5', 'CKB', 'CCL2', 'EDNRB']	[['IDA', 'IEA'], ['IGI'], ['IDA', 'IEA'], ['IEA'], ['IMP'], ['ISS', 'IEA'], ['IDA', 'ISS', 'IEA'], ['IDA', 'IEA'], ['IEA'], ['IEA'], ['IGI'], ['IDA', 'ISS', 'IEA'], ['IEA'], ['IMP', 'ISS', 'IBA', 'IEA'], ['ISS', 'IEA'], ['IEA'], ['IEA'], ['IEA'], ['IDA', 'IBA', 'IEA'], ['IEA'], ['IDA', 'IBA'], ['IEA'], ['IMP'], ['IEA'], ['IDA', 'ISS'], ['ISS', 'IEA'], ['IMP'], ['IEA'], ['IEP'], ['IEA']]
GO:BP	GO:0051240	positive regulation of multicellular organismal process	5.35658e-08	1	"Any process that activates or increases the frequency, rate or extent of an organismal process, any of the processes pertinent to the function of an organism above the cellular level; includes the integrated processes of tissues and organs." [GOC:ai]	1695	94	30	21128	0.319149	0.0176991	query_1	['GO:0032501', 'GO:0048518', 'GO:0051239']	['FOS', 'CYR61', 'EGR1', 'TPM1', 'ID4', 'ZFP36L1', 'HES1', 'CLU', 'SOX9', 'ITGB8', 'IRF1', 'HLA-E', 'CXCL12', 'NRG1', 'LIPG', 'NFKBIZ', 'EGR2', 'ANXA1', 'SFRP2', 'DDAH1', 'PTN', 'AKAP12', 'TGFB2', 'GATM', 'ITGA2', 'ANXA2', 'GLI3', 'F3', 'CCL2', 'EDNRB']	[['IEA'], ['IDA', 'IEA'], ['ISS', 'IEA'], ['ISS'], ['IEA'], ['IDA'], ['ISS', 'IEA'], ['IDA'], ['IDA', 'IMP', 'ISS', 'IBA', 'IEA'], ['IMP'], ['IMP', 'ISS', 'IEA'], ['IDA'], ['IEA'], ['IDA'], ['IMP'], ['ISS', 'IEA'], ['ISS', 'IEA'], ['IDA', 'IBA'], ['ISS', 'IEA'], ['IEA'], ['IDA', 'IMP', 'ISS', 'IEA'], ['IEA'], ['IDA', 'IEP', 'ISS'], ['ISS', 'IEA'], ['IEA'], ['IDA', 'IEA'], ['ISS', 'IEA'], ['IDA', …
GO:BP	GO:0042221	response to chemical	5.66266e-08	1	"Any process that results in a change in state or activity of a cell or an organism (in terms of movement, secretion, enzyme production, gene expression, etc.) as a result of a chemical stimulus." [GOC:jl]	4088	94	47	21128	0.5	0.0114971	query_1	['GO:0050896']	['FOS', 'CYR61', 'JUN', 'FOSB', 'VIM', 'EGR1', 'CRYAB', 'TPM1', 'ZFP36L1', 'ZFP36', 'FBXO32', 'HES1', 'CLU', 'GPX3', 'ATF3', 'SOX9', 'NR4A1', 'IRF1', 'CXCL12', 'JUNB', 'NRG1', 'LIPG', 'EGR2', 'CDO1', 'ANXA1', 'SFRP2', 'DDAH1', 'MCL1', 'PTN', 'AKAP12', 'PEA15', 'WNT16', 'TGFB2', 'ITGA2', 'LDLR', 'IFITM3', 'PALLD', 'HBEGF', 'GLI3', 'SOCS3', 'IGFBP5', 'F3', 'GABRB2', 'NEXN', 'CKB', 'CCL2', 'EDNRB']	[['IDA', 'IMP', 'IEA'], ['IEA'], ['IMP', 'IEA'], ['IEA'], ['IMP', 'IEA'], ['IDA', 'IMP', 'ISS', 'IEA'], ['IEA'], ['IEP'], ['IDA', 'IMP', 'ISS', 'IEA'], ['IDA', 'IMP', 'IEA'], ['IEA'], ['IEA'], ['IDA'], ['TAS', 'IEA'], ['TAS', 'IEA'], ['IEP', 'ISS', 'IEA'], ['IMP', 'ISS', 'IBA', 'IEA'], ['IDA', 'ISS', 'IEA'], ['IDA', 'IMP', 'IBA', 'TAS', 'IEA'], ['IEA'], ['IEA'], ['IEA'], ['IEA'], ['IEA'], ['IDA',…
GO:BP	GO:0048646	anatomical structure formation involved in morphogenesis	7.38778e-08	1	"The developmental process pertaining to the initial formation of an anatomical structure from unspecified parts. This process begins with the specific processes that contribute to the appearance of the discrete structure and ends when the structural rudiment is recognizable. An anatomical structure is any biological entity that occupies space and is distinguished from its surroundings. Anatomica…	1168	94	25	21128	0.265957	0.0214041	query_1	['GO:0009653', 'GO:0032502']	['CYR61', 'JUN', 'SPARC', 'TPM1', 'HES1', 'SOX9', 'ITGB8', 'NR4A1', 'JUNB', 'EGR2', 'ANXA1', 'SFRP2', 'DDAH1', 'COL11A1', 'WLS', 'WNT16', 'TGFB2', 'ITGA2', 'ANXA2', 'SAT1', 'TNFRSF12A', 'GLI3', 'F3', 'COL5A1', 'CCL2']	[['IEA'], ['IEA'], ['IDA'], ['IMP'], ['IEA'], ['ISS', 'IEA'], ['IMP'], ['IDA'], ['IEA'], ['IEA'], ['IDA', 'IBA'], ['ISS', 'IEA'], ['IEA'], ['IEP'], ['IEA'], ['ISS'], ['IDA', 'ISS'], ['IEP'], ['IEP', 'IEA'], ['IEP'], ['IEA'], ['IEA'], ['IDA'], ['IDA'], ['TAS']]
GO:BP	GO:0048729	tissue morphogenesis	9.60159e-08	1	"The process in which the anatomical structures of a tissue are generated and organized." [GOC:dph, GOC:jid]	633	94	19	21128	0.202128	0.0300158	query_1	['GO:0009653', 'GO:0009888']	['CYR61', 'TPM1', 'ID4', 'HES1', 'SOX9', 'NRG1', 'SFRP2', 'COL11A1', 'WLS', 'WNT16', 'TGFB2', 'ITGA2', 'HBEGF', 'VCL', 'RHOC', 'GLI3', 'SOCS3', 'IGFBP5', 'COL5A1']	[['IDA'], ['IMP'], ['IEA'], ['ISS', 'IEA'], ['ISS', 'IBA', 'IEA'], ['IDA'], ['ISS', 'IEA'], ['IEA'], ['IEA'], ['ISS'], ['ISS'], ['IEP'], ['IEA'], ['IMP'], ['ISS'], ['IEA'], ['IEA'], ['IEA'], ['IMP']]
GO:BP	GO:2000145	regulation of cell motility	1.03127e-07	1	"Any process that modulates the frequency, rate or extent of cell motility." [GOC:mah]	988	94	23	21128	0.244681	0.0232794	query_1	['GO:0040012', 'GO:0048870', 'GO:0050794']	['CYR61', 'JUN', 'SPARC', 'TPM1', 'SOX9', 'LIMCH1', 'CXCL12', 'NRG1', 'ANXA1', 'SFRP2', 'PTN', 'AKAP12', 'MYADM', 'TGFB2', 'ITGA2', 'HBEGF', 'VCL', 'RHOC', 'IGFBP5', 'F3', 'ITGA6', 'NEXN', 'CCL2']	[['IDA', 'IEA'], ['IEA'], ['IDA'], ['IMP', 'ISS'], ['IMP', 'IEA'], ['IMP'], ['IDA', 'IBA', 'IEA'], ['IEA'], ['IDA', 'ISS', 'IBA', 'IEA'], ['ISS', 'IEA'], ['ISS', 'IEA'], ['IEA'], ['IMP'], ['IDA'], ['IEA'], ['IMP', 'IEA'], ['TAS', 'IEA'], ['IMP'], ['IDA', 'IGI'], ['TAS'], ['IMP'], ['IDA'], ['IDA']]
GO:BP	GO:0010604	positive regulation of macromolecule metabolic process	1.25553e-07	1	"Any process that increases the frequency, rate or extent of the chemical reactions and pathways involving macromolecules, any molecule of high relative molecular mass, the structure of which essentially comprises the multiple repetition of units derived, actually or conceptually, from molecules of low relative molecular mass." [GOC:dph, GOC:tb]	3540	94	43	21128	0.457447	0.0121469	query_1	['GO:0009893', 'GO:0043170', 'GO:0060255']	['FOS', 'CYR61', 'JUN', 'FOSB', 'VIM', 'EGR1', 'ID4', 'ZFP36L1', 'ZFP36', 'MAFF', 'HES1', 'CLU', 'ATF3', 'SOX9', 'LIMCH1', 'ITGB8', 'NR4A1', 'IER2', 'KLF6', 'IRF1', 'HLA-E', 'CREB5', 'CEBPD', 'JUNB', 'NRG1', 'EGR2', 'ANXA1', 'SFRP2', 'AKAP12', 'SOX3', 'WNT16', 'TGFB2', 'ITGA2', 'LDLR', 'PRR16', 'ANXA2', 'HBEGF', 'PCGF5', 'GLI3', 'F3', 'ITGA6', 'CCL2', 'EDNRB']	[['IDA', 'IMP', 'IGI', 'ISS', 'IEA'], ['IDA', 'IEA'], ['IDA', 'IMP', 'ISS', 'IC', 'IEA'], ['IEA'], ['IMP', 'IEA'], ['IDA', 'IMP', 'IGI', 'ISS', 'IEA'], ['IEA'], ['IDA', 'IMP', 'ISS', 'IEA'], ['IDA', 'IMP', 'ISS', 'IEA'], ['IDA'], ['ISS', 'IEA'], ['IDA', 'IMP', 'ISS', 'IBA', 'TAS', 'IEA'], ['IDA', 'ISS', 'IC', 'IEA'], ['IDA', 'IMP', 'ISS', 'IEA'], ['IMP'], ['IMP'], ['IDA', 'IEA'], ['IDA'], ['IDA',…
GO:BP	GO:0009893	positive regulation of metabolic process	1.28561e-07	1	"Any process that activates or increases the frequency, rate or extent of the chemical reactions and pathways within a cell or an organism." [GOC:go_curators]	3857	94	45	21128	0.478723	0.0116671	query_1	['GO:0008152', 'GO:0019222', 'GO:0048518']	['FOS', 'CYR61', 'JUN', 'FOSB', 'VIM', 'EGR1', 'ID4', 'ZFP36L1', 'ZFP36', 'MAFF', 'HES1', 'CLU', 'ATF3', 'SOX9', 'LIMCH1', 'ITGB8', 'NR4A1', 'IER2', 'KLF6', 'IRF1', 'HLA-E', 'CREB5', 'CEBPD', 'JUNB', 'NRG1', 'EGR2', 'ANXA1', 'SFRP2', 'DDAH1', 'AKAP12', 'SOX3', 'WNT16', 'TGFB2', 'GATM', 'ITGA2', 'LDLR', 'PRR16', 'ANXA2', 'HBEGF', 'PCGF5', 'GLI3', 'F3', 'ITGA6', 'CCL2', 'EDNRB']	[['IDA', 'IMP', 'IGI', 'ISS', 'IEA'], ['IDA', 'IEA'], ['IDA', 'IMP', 'ISS', 'IC', 'IEA'], ['IEA'], ['IMP', 'IEA'], ['IDA', 'IMP', 'IGI', 'ISS', 'IEA'], ['IEA'], ['IDA', 'IMP', 'ISS', 'IEA'], ['IDA', 'IMP', 'ISS', 'IEA'], ['IDA'], ['ISS', 'IEA'], ['IDA', 'IMP', 'ISS', 'IBA', 'TAS', 'IEA'], ['IDA', 'ISS', 'IC', 'IEA'], ['IDA', 'IMP', 'ISS', 'IEA'], ['IMP'], ['IMP'], ['IDA', 'IEA'], ['IDA'], ['IDA',…
GO:BP	GO:0031328	positive regulation of cellular biosynthetic process	2.0602e-07	1	"Any process that activates or increases the frequency, rate or extent of the chemical reactions and pathways resulting in the formation of substances, carried out by individual cells." [GOC:mah]	2037	94	32	21128	0.340426	0.0157094	query_1	['GO:0009891', 'GO:0031325', 'GO:0031326', 'GO:0044249']	['FOS', 'CYR61', 'JUN', 'FOSB', 'VIM', 'EGR1', 'ID4', 'MAFF', 'HES1', 'CLU', 'ATF3', 'SOX9', 'NR4A1', 'IER2', 'KLF6', 'IRF1', 'CREB5', 'CEBPD', 'JUNB', 'EGR2', 'ANXA1', 'SFRP2', 'DDAH1', 'SOX3', 'TGFB2', 'ITGA2', 'LDLR', 'PRR16', 'ANXA2', 'PCGF5', 'GLI3', 'ITGA6']	[['IDA', 'IMP', 'IGI', 'ISS', 'IEA'], ['IDA', 'IEA'], ['IDA', 'IMP', 'ISS', 'IC', 'IEA'], ['IEA'], ['IMP'], ['IDA', 'IMP', 'IGI', 'ISS', 'IEA'], ['IEA'], ['IDA'], ['ISS', 'IEA'], ['IDA'], ['IDA', 'ISS', 'IC', 'IEA'], ['IDA', 'IMP', 'IEA'], ['IDA', 'IEA'], ['IDA'], ['IDA', 'TAS'], ['IDA', 'IMP', 'ISS', 'IEA'], ['IDA'], ['IEA'], ['IDA', 'IEA'], ['IDA', 'ISS', 'IEA'], ['IBA'], ['ISS', 'IEA'], ['ISS'…
GO:BP	GO:0045595	regulation of cell differentiation	2.47346e-07	1	"Any process that modulates the frequency, rate or extent of cell differentiation, the process in which relatively unspecialized cells acquire specialized structural and functional features." [GOC:go_curators]	1567	94	28	21128	0.297872	0.0178685	query_1	['GO:0030154', 'GO:0050793', 'GO:0050794']	['FOS', 'CYR61', 'ID4', 'ZFP36L1', 'ZFP36', 'MAFF', 'HES1', 'SOX9', 'IRF1', 'CXCL12', 'CEBPD', 'JUNB', 'NRG1', 'NFKBIZ', 'EGR2', 'ANXA1', 'SFRP2', 'PTN', 'SOX3', 'TGFB2', 'LDLR', 'ANXA2', 'VCL', 'GLI3', 'SOCS3', 'IGFBP5', 'COL5A1', 'EDNRB']	[['IEA'], ['IDA', 'IEA'], ['IEA'], ['IDA', 'IMP', 'ISS', 'IEA'], ['IDA', 'IMP', 'ISS', 'IEA'], ['IBA', 'IEA'], ['IMP', 'ISS', 'IBA', 'IEA'], ['IDA', 'IMP', 'ISS', 'IBA', 'IEA'], ['ISS', 'IEA'], ['IEA'], ['IBA', 'IEA'], ['IC', 'IEA'], ['ISS', 'IEA'], ['ISS', 'IEA'], ['ISS', 'IEA'], ['IDA', 'IBA'], ['IDA', 'IEA'], ['IDA', 'IMP', 'ISS', 'IEA'], ['ISS'], ['IDA', 'ISS'], ['ISS', 'IEA'], ['IEA'], ['IDA…
GO:BP	GO:0040012	regulation of locomotion	2.49784e-07	1	"Any process that modulates the frequency, rate or extent of locomotion of a cell or organism." [GOC:ems]	1033	94	23	21128	0.244681	0.0222652	query_1	['GO:0040011', 'GO:0050789']	['CYR61', 'JUN', 'SPARC', 'TPM1', 'SOX9', 'LIMCH1', 'CXCL12', 'NRG1', 'ANXA1', 'SFRP2', 'PTN', 'AKAP12', 'MYADM', 'TGFB2', 'ITGA2', 'HBEGF', 'VCL', 'RHOC', 'IGFBP5', 'F3', 'ITGA6', 'NEXN', 'CCL2']	[['IDA', 'IEA'], ['IEA'], ['IDA'], ['IMP', 'ISS'], ['IMP', 'IEA'], ['IMP'], ['IDA', 'IBA', 'IEA'], ['IEA'], ['IDA', 'ISS', 'IBA', 'IEA'], ['ISS', 'IEA'], ['ISS', 'IEA'], ['IEA'], ['IMP'], ['IDA'], ['IEA'], ['IMP', 'IEA'], ['TAS', 'IEA'], ['IMP'], ['IDA', 'IGI'], ['TAS', 'IC'], ['IMP'], ['IDA'], ['IDA']]
GO:BP	GO:0098609	cell-cell adhesion	3.15633e-07	1	"The attachment of one cell to another cell via adhesion molecules." [GOC:dos]	948	94	22	21128	0.234043	0.0232068	query_1	['GO:0007155']	['CYR61', 'ZFP36L1', 'HES1', 'CNN3', 'SOX9', 'IRF1', 'HLA-E', 'CXCL12', 'NRG1', 'NFKBIZ', 'ANXA1', 'TTYH1', 'MYADM', 'TGFB2', 'ITGA2', 'PALLD', 'ANXA2', 'VCL', 'GLI3', 'ITGA6', 'NEXN', 'CCL2']	[['IEA'], ['IEA'], ['IEA'], ['IEA'], ['IEA'], ['ISS', 'IEA'], ['IDA'], ['IDA'], ['EXP', 'IDA', 'IMP'], ['ISS', 'IEA'], ['IDA', 'IBA', 'IEA'], ['IEA'], ['IDA', 'IBA'], ['ISS'], ['IBA'], ['IBA'], ['IEA'], ['IMP', 'HMP'], ['ISS', 'IEA'], ['IBA'], ['IBA'], ['ISS']]
[truncated: 269 more rows]

## Sheet: M2_branch_IPC
source	native	name	p_value	significant	description	term_size	query_size	intersection_size	effective_domain_size	precision	recall	query	parents	intersections	evidences
[truncated: 389 more rows]

[truncated: 22 more sheets: M3_branch_IPC, M4_branch_IPC, M3,4_specific_oRG, M3,4_specific_IPC, stdNMF_M1_branch_oRG, stdNMF_M2_branch_oRG, stdNMF_M3_branch_oRG, stdNMF_M4_branch_oRG, stdNMF_M1_branch_IPC, stdNMF_M2_branch_IPC, stdNMF_M3_branch_IPC, stdNMF_M4_branch_IPC, stdNFM_M3,4_specific_oRG, stdNMF_M3,4_specific_IPC, Integration_M1_branch_oRG, Integration_M2_branch_oRG, Integration_M3_branch_oRG, Integration_M4_branch_oRG, Integration_M1_branch_IP, Integration_M2_branch_IP …]
