# Supplementary material for: A multi-layered integrative analysis reveals a cholesterol metabolic program in outer radial glia with implications for human brain evolution
Source: Development. 2024 Aug 27;151(16):dev202390. doi: 10.1242/dev.202390 (PMC11385646; doi:10.1242/dev.202390)
Supplement: Table S7. Gene ontology enrichment results for TFs impacted by Homo sapiens-derived variants. [file develop-151-202390-TableS7.xlsx]

## Sheet: TableS7
GO.ID	Term	Annotated	Significant	Expected	Statistics
GO:0045944	positive regulation of transcription by RNA polymerase II	308	259	250.2	1.7e-09
GO:0006357	regulation of transcription by RNA polymerase II	392	316	318.44	1.9e-06
GO:0030154	cell differentiation	281	232	228.27	0.00093
GO:0045893	positive regulation of transcription, DNA-templated	327	275	265.64	0.00242
GO:0051241	negative regulation of multicellular organismal process	82	68	66.61	0.00529
GO:0019221	cytokine-mediated signaling pathway	23	22	18.68	0.01233
GO:0033043	regulation of organelle organization	14	14	11.37	0.01916
GO:0009267	cellular response to starvation	14	14	11.37	0.01916
GO:0055088	lipid homeostasis	13	13	10.56	0.02554
GO:0035914	skeletal muscle cell differentiation	13	13	10.56	0.02554
GO:0042752	regulation of circadian rhythm	13	13	10.56	0.02554
GO:0008285	negative regulation of cell population proliferation	69	57	56.05	0.03162
GO:0030324	lung development	27	25	21.93	0.04015
GO:0010628	positive regulation of gene expression	107	87	86.92	0.04264
GO:0007005	mitochondrion organization	11	11	8.94	0.0453
GO:0048384	retinoic acid receptor signaling pathway	11	11	8.94	0.0453
GO:0009953	dorsal/ventral pattern formation	11	11	8.94	0.0453
GO:0043086	negative regulation of catalytic activity	11	11	8.94	0.0453
GO:1902895	positive regulation of pri-miRNA transcription by RNA polymerase II	23	21	18.68	0.05313
GO:0009416	response to light stimulus	17	16	13.81	0.05407
GO:0042593	glucose homeostasis	27	26	21.93	0.05422
GO:0071347	cellular response to interleukin-1	10	10	8.12	0.06025
GO:0034976	response to endoplasmic reticulum stress	10	10	8.12	0.06025
GO:0001894	tissue homeostasis	10	10	8.12	0.06025
GO:0017015	regulation of transforming growth factor beta receptor signaling pathway	10	10	8.12	0.06025
GO:0006886	intracellular protein transport	10	10	8.12	0.06025
GO:0045648	positive regulation of erythrocyte differentiation	10	10	8.12	0.06025
GO:0048839	inner ear development	26	21	21.12	0.06244
GO:0048856	anatomical structure development	314	258	255.08	0.06662
GO:0050796	regulation of insulin secretion	16	15	13	0.06846
GO:0007568	aging	29	22	23.56	0.07688
GO:0002068	glandular epithelial cell development	9	9	7.31	0.08008
GO:0030219	megakaryocyte differentiation	9	9	7.31	0.08008
GO:0044262	cellular carbohydrate metabolic process	9	9	7.31	0.08008
GO:0034504	protein localization to nucleus	9	9	7.31	0.08008
GO:0006913	nucleocytoplasmic transport	9	9	7.31	0.08008
GO:0042176	regulation of protein catabolic process	9	9	7.31	0.08008
GO:0072594	establishment of protein localization to organelle	9	9	7.31	0.08008
GO:0043549	regulation of kinase activity	9	9	7.31	0.08008
GO:0016525	negative regulation of angiogenesis	9	9	7.31	0.08008
GO:0032103	positive regulation of response to external stimulus	9	9	7.31	0.08008
GO:0051094	positive regulation of developmental process	124	97	100.73	0.08324
GO:0032355	response to estradiol	15	14	12.19	0.08637
GO:0030522	intracellular receptor signaling pathway	62	53	50.37	0.09013
GO:0048609	multicellular organismal reproductive process	51	44	41.43	0.09625
GO:0009755	hormone-mediated signaling pathway	36	31	29.24	0.10113
GO:0060341	regulation of cellular localization	16	15	13	0.10375
GO:0007517	muscle organ development	40	33	32.49	0.10397
GO:0048863	stem cell differentiation	40	28	32.49	0.10444
GO:0070542	response to fatty acid	8	8	6.5	0.10634
GO:0060350	endochondral bone morphogenesis	8	8	6.5	0.10634
GO:0019915	lipid storage	8	8	6.5	0.10634
GO:2000378	negative regulation of reactive oxygen species metabolic process	8	8	6.5	0.10634
GO:0031349	positive regulation of defense response	8	8	6.5	0.10634
GO:0007612	learning	8	8	6.5	0.10634
GO:0007281	germ cell development	8	8	6.5	0.10634
GO:0051603	proteolysis involved in cellular protein catabolic process	8	8	6.5	0.10634
GO:0002224	toll-like receptor signaling pathway	8	8	6.5	0.10634
GO:0006306	DNA methylation	8	8	6.5	0.10634
GO:0021987	cerebral cortex development	8	8	6.5	0.10634
GO:0070741	response to interleukin-6	8	8	6.5	0.10634
GO:0001938	positive regulation of endothelial cell proliferation	8	8	6.5	0.10634
GO:0040029	regulation of gene expression, epigenetic	8	8	6.5	0.10634
GO:0043467	regulation of generation of precursor metabolites and energy	8	8	6.5	0.10634
GO:0043470	regulation of carbohydrate catabolic process	8	8	6.5	0.10634
GO:0045088	regulation of innate immune response	8	8	6.5	0.10634
GO:0021549	cerebellum development	8	8	6.5	0.10634
GO:0045661	regulation of myoblast differentiation	8	8	6.5	0.10634
GO:1903320	regulation of protein modification by small protein conjugation or removal	8	8	6.5	0.10634
GO:0060759	regulation of response to cytokine stimulus	8	8	6.5	0.10634
GO:0045670	regulation of osteoclast differentiation	8	8	6.5	0.10634
GO:0043122	regulation of I-kappaB kinase/NF-kappaB signaling	8	8	6.5	0.10634
GO:0007599	hemostasis	8	8	6.5	0.10634
GO:0048639	positive regulation of developmental growth	16	14	13	0.10647
GO:0030183	B cell differentiation	14	13	11.37	0.10856
GO:0009612	response to mechanical stimulus	14	13	11.37	0.10856
GO:0071356	cellular response to tumor necrosis factor	14	13	11.37	0.10856
GO:0071333	cellular response to glucose stimulus	14	13	11.37	0.10856
GO:0032869	cellular response to insulin stimulus	14	13	11.37	0.10856
GO:0030336	negative regulation of cell migration	14	13	11.37	0.10856
GO:0071222	cellular response to lipopolysaccharide	14	13	11.37	0.10856
GO:0042060	wound healing	19	17	15.43	0.12042
GO:0051130	positive regulation of cellular component organization	24	21	19.5	0.1249
GO:0045892	negative regulation of transcription, DNA-templated	220	174	178.72	0.12903
GO:0051649	establishment of localization in cell	27	24	21.93	0.12979
GO:0009749	response to glucose	21	20	17.06	0.13347
GO:0032446	protein modification by small protein conjugation	13	12	10.56	0.13587
GO:0007623	circadian rhythm	25	22	20.31	0.13662
GO:0031400	negative regulation of protein modification process	15	14	12.19	0.1381
GO:0016032	viral process	16	14	13	0.14048
GO:0042981	regulation of apoptotic process	96	74	77.99	0.14223
GO:0007275	multicellular organism development	301	246	244.52	0.14425
GO:0043065	positive regulation of apoptotic process	36	30	29.24	0.14772
GO:0045165	cell fate commitment	71	56	57.68	0.15084
GO:0030182	neuron differentiation	80	67	64.99	0.16641
GO:0009967	positive regulation of signal transduction	47	39	38.18	0.16823
GO:0043281	regulation of cysteine-type endopeptidase activity involved in apoptotic process	12	11	9.75	0.16927
GO:0007626	locomotory behavior	12	11	9.75	0.16927
GO:0008585	female gonad development	12	11	9.75	0.16927
GO:0006006	glucose metabolic process	12	11	9.75	0.16927
GO:0045638	negative regulation of myeloid cell differentiation	12	11	9.75	0.16927
GO:0043401	steroid hormone mediated signaling pathway	28	23	22.75	0.16971
GO:0035264	multicellular organism growth	17	15	13.81	0.17639
GO:0006955	immune response	61	50	49.55	0.17748
GO:1901653	cellular response to peptide	33	29	26.81	0.17752
GO:0048646	anatomical structure formation involved in morphogenesis	110	87	89.36	0.17866
GO:0120036	plasma membrane bounded cell projection organization	38	32	30.87	0.18029
GO:1901135	carbohydrate derivative metabolic process	15	14	12.19	0.18281
GO:0007409	axonogenesis	19	17	15.43	0.18285
GO:0060041	retina development in camera-type eye	14	13	11.37	0.18368
GO:0000082	G1/S transition of mitotic cell cycle	14	12	11.37	0.18727
GO:0007498	mesoderm development	22	18	17.87	0.18746
GO:0010564	regulation of cell cycle process	25	20	20.31	0.18847
GO:0071310	cellular response to organic substance	156	129	126.73	0.19368
GO:0051240	positive regulation of multicellular organismal process	121	95	98.29	0.19744
GO:0007283	spermatogenesis	26	22	21.12	0.20064
GO:0000122	negative regulation of transcription by RNA polymerase II	194	152	157.6	0.20476
GO:1901701	cellular response to oxygen-containing compound	78	67	63.36	0.20489
GO:0048469	cell maturation	21	18	17.06	0.20745
GO:0044089	positive regulation of cellular component biogenesis	11	10	8.94	0.20979
GO:1902894	negative regulation of pri-miRNA transcription by RNA polymerase II	11	10	8.94	0.20979
GO:0051222	positive regulation of protein transport	11	10	8.94	0.20979
GO:0010506	regulation of autophagy	11	10	8.94	0.20979
GO:0006066	alcohol metabolic process	11	10	8.94	0.20979
GO:0009948	anterior/posterior axis specification	11	10	8.94	0.20979
GO:0070925	organelle assembly	11	10	8.94	0.20979
GO:0043535	regulation of blood vessel endothelial cell migration	11	10	8.94	0.20979
GO:0051384	response to glucocorticoid	11	10	8.94	0.20979
GO:0048593	camera-type eye morphogenesis	16	14	13	0.21178
GO:2000026	regulation of multicellular organismal development	130	105	105.61	0.21905
GO:0006996	organelle organization	63	55	51.18	0.22131
GO:0048872	homeostasis of number of cells	31	29	25.18	0.23034
GO:0007610	behavior	37	33	30.06	0.23756
GO:0032868	response to insulin	19	18	15.43	0.23828
GO:0030162	regulation of proteolysis	21	19	17.06	0.24026
GO:0030217	T cell differentiation	37	31	30.06	0.24038
GO:0098542	defense response to other organism	27	23	21.93	0.24232
GO:0043618	regulation of transcription from RNA polymerase II promoter in response to stress	14	13	11.37	0.24314
GO:0051247	positive regulation of protein metabolic process	38	31	30.87	0.24351
GO:0002062	chondrocyte differentiation	17	15	13.81	0.24418
GO:0030850	prostate gland development	15	13	12.19	0.24613
GO:0098609	cell-cell adhesion	35	28	28.43	0.24659
GO:0022612	gland morphogenesis	22	18	17.87	0.2473
GO:0007368	determination of left/right symmetry	17	14	13.81	0.24818
GO:0010720	positive regulation of cell development	21	17	17.06	0.24829
GO:0046890	regulation of lipid biosynthetic process	16	13	13	0.24916
GO:0044283	small molecule biosynthetic process	15	13	12.19	0.25277
GO:0097305	response to alcohol	15	13	12.19	0.25277
GO:0060828	regulation of canonical Wnt signaling pathway	19	14	15.43	0.25437
GO:0072331	signal transduction by p53 class mediator	16	11	13	0.25733
GO:0033077	T cell differentiation in thymus	10	9	8.12	0.2585
GO:0048708	astrocyte differentiation	10	9	8.12	0.2585
GO:0030851	granulocyte differentiation	10	9	8.12	0.2585
GO:0001942	hair follicle development	10	9	8.12	0.2585
GO:0045446	endothelial cell differentiation	10	9	8.12	0.2585
GO:0045600	positive regulation of fat cell differentiation	10	9	8.12	0.2585
GO:0007507	heart development	59	44	47.93	0.27189
GO:0048511	rhythmic process	39	34	31.68	0.27649
GO:0002064	epithelial cell development	27	25	21.93	0.27663
GO:0065008	regulation of biological quality	123	107	99.92	0.28732
GO:0071417	cellular response to organonitrogen compound	42	37	34.12	0.29104
GO:0001666	response to hypoxia	30	25	24.37	0.29301
GO:0006325	chromatin organization	29	24	23.56	0.29484
GO:0009968	negative regulation of signal transduction	67	51	54.43	0.29535
GO:0010243	response to organonitrogen compound	57	51	46.3	0.29673
GO:0009611	response to wounding	29	26	23.56	0.29881
GO:0009966	regulation of signal transduction	102	82	82.86	0.30796
GO:0065003	protein-containing complex assembly	30	25	24.37	0.30952
GO:0043434	response to peptide hormone	35	31	28.43	0.31262
GO:0048666	neuron development	49	40	39.81	0.31351
GO:0031667	response to nutrient levels	34	30	27.62	0.3137
GO:0014902	myotube differentiation	9	8	7.31	0.31645
GO:0051591	response to cAMP	9	8	7.31	0.31645
GO:0035195	gene silencing by miRNA	9	8	7.31	0.31645
GO:0070167	regulation of biomineral tissue development	9	8	7.31	0.31645
GO:1903578	regulation of ATP metabolic process	9	8	7.31	0.31645
GO:0060487	lung epithelial cell differentiation	9	8	7.31	0.31645
GO:1901522	positive regulation of transcription from RNA polymerase II promoter involved in cellular response to chemical stimulus	9	8	7.31	0.31645
GO:0008589	regulation of smoothened signaling pathway	9	8	7.31	0.31645
GO:2000179	positive regulation of neural precursor cell proliferation	9	8	7.31	0.31645
GO:0036003	positive regulation of transcription from RNA polymerase II promoter in response to stress	9	8	7.31	0.31645
GO:0042693	muscle cell fate commitment	9	8	7.31	0.31645
GO:0065004	protein-DNA complex assembly	9	8	7.31	0.31645
GO:0045058	T cell selection	9	8	7.31	0.31645
GO:0021517	ventral spinal cord development	9	8	7.31	0.31645
GO:0048665	neuron fate specification	9	8	7.31	0.31645
GO:0070848	response to growth factor	58	47	47.12	0.31814
GO:0008202	steroid metabolic process	24	19	19.5	0.31861
GO:0002066	columnar/cuboidal epithelial cell development	13	13	10.56	0.31898
GO:0022412	cellular process involved in reproduction in multicellular organism	12	12	9.75	0.32001
GO:0001936	regulation of endothelial cell proliferation	12	12	9.75	0.32001
GO:0006109	regulation of carbohydrate metabolic process	12	12	9.75	0.32001
GO:0043534	blood vessel endothelial cell migration	15	14	12.19	0.32108
GO:0032787	monocarboxylic acid metabolic process	21	18	17.06	0.32327
GO:0030900	forebrain development	37	30	30.06	0.32356
GO:0042326	negative regulation of phosphorylation	12	11	9.75	0.32416
GO:0045926	negative regulation of growth	16	14	13	0.32424
GO:0001837	epithelial to mesenchymal transition	24	18	19.5	0.32487
GO:0010565	regulation of cellular ketone metabolic process	14	12	11.37	0.3263
GO:0006367	transcription initiation from RNA polymerase II promoter	13	11	10.56	0.32733
GO:0042445	hormone metabolic process	13	11	10.56	0.32733
GO:1901216	positive regulation of neuron death	12	10	9.75	0.32836
GO:0035282	segmentation	16	13	13	0.32848
GO:0018205	peptidyl-lysine modification	24	19	19.5	0.32872
GO:0061351	neural precursor cell proliferation	19	15	15.43	0.32964
GO:0050767	regulation of neurogenesis	27	21	21.93	0.32991
GO:1905114	cell surface receptor signaling pathway involved in cell-cell signaling	38	29	30.87	0.33144
GO:0030155	regulation of cell adhesion	42	32	34.12	0.3316
GO:0002250	adaptive immune response	22	16	17.87	0.3352
GO:0001816	cytokine production	51	38	41.43	0.33551
GO:0045444	fat cell differentiation	34	29	27.62	0.33642
GO:0060485	mesenchyme development	40	29	32.49	0.3384
GO:0003179	heart valve morphogenesis	14	8	11.37	0.3435
GO:0007411	axon guidance	13	11	10.56	0.35294
GO:0050728	negative regulation of inflammatory response	13	11	10.56	0.35294
GO:0021915	neural tube development	13	11	10.56	0.35294
GO:0032526	response to retinoic acid	13	11	10.56	0.35294
GO:0006915	apoptotic process	109	86	88.55	0.36412
GO:0050727	regulation of inflammatory response	21	18	17.06	0.37716
GO:0007165	signal transduction	191	153	155.16	0.38333
GO:0120162	positive regulation of cold-induced thermogenesis	8	7	6.5	0.38447
GO:0120163	negative regulation of cold-induced thermogenesis	8	7	6.5	0.38447
GO:0008366	axon ensheathment	8	7	6.5	0.38447
GO:1901991	negative regulation of mitotic cell cycle phase transition	8	7	6.5	0.38447
GO:0051051	negative regulation of transport	8	7	6.5	0.38447
GO:1903034	regulation of response to wounding	8	7	6.5	0.38447
GO:0046638	positive regulation of alpha-beta T cell differentiation	8	7	6.5	0.38447
GO:0003309	type B pancreatic cell differentiation	8	7	6.5	0.38447
GO:0010950	positive regulation of endopeptidase activity	8	7	6.5	0.38447
GO:0045995	regulation of embryonic development	8	7	6.5	0.38447
GO:0032368	regulation of lipid transport	8	7	6.5	0.38447
GO:0006875	cellular metal ion homeostasis	8	7	6.5	0.38447
GO:0050804	modulation of chemical synaptic transmission	8	7	6.5	0.38447
GO:0003407	neural retina development	8	7	6.5	0.38447
GO:2000036	regulation of stem cell population maintenance	8	7	6.5	0.38447
GO:0045599	negative regulation of fat cell differentiation	8	7	6.5	0.38447
GO:1904035	regulation of epithelial cell apoptotic process	8	7	6.5	0.38447
GO:1902806	regulation of cell cycle G1/S phase transition	8	7	6.5	0.38447
GO:0045581	negative regulation of T cell differentiation	8	7	6.5	0.38447
GO:0001933	negative regulation of protein phosphorylation	8	7	6.5	0.38447
GO:0009880	embryonic pattern specification	8	7	6.5	0.38447
GO:0048588	developmental cell growth	8	7	6.5	0.38447
GO:0006096	glycolytic process	8	7	6.5	0.38447
GO:0010611	regulation of cardiac muscle hypertrophy	8	7	6.5	0.38447
GO:0045669	positive regulation of osteoblast differentiation	8	7	6.5	0.38447
GO:0043409	negative regulation of MAPK cascade	8	7	6.5	0.38447
GO:0042246	tissue regeneration	8	7	6.5	0.38447
GO:0097028	dendritic cell differentiation	8	7	6.5	0.38447
GO:1903827	regulation of cellular protein localization	8	7	6.5	0.38447
GO:1900542	regulation of purine nucleotide metabolic process	8	7	6.5	0.38447
GO:0072089	stem cell proliferation	8	7	6.5	0.38447
GO:0060395	SMAD protein signal transduction	8	7	6.5	0.38447
GO:0007595	lactation	8	7	6.5	0.38447
GO:0009605	response to external stimulus	102	87	82.86	0.38737
GO:0045787	positive regulation of cell cycle	18	14	14.62	0.38805
GO:0007565	female pregnancy	17	13	13.81	0.38957
GO:0035265	organ growth	25	19	20.31	0.39003
GO:0051091	positive regulation of DNA-binding transcription factor activity	21	17	17.06	0.3945
GO:0030099	myeloid cell differentiation	58	51	47.12	0.40477
GO:0071495	cellular response to endogenous stimulus	111	92	90.17	0.40613
GO:0045595	regulation of cell differentiation	156	125	126.73	0.40642
GO:0001889	liver development	25	20	20.31	0.40824
GO:0009628	response to abiotic stimulus	62	53	50.37	0.40915
GO:0019932	second-messenger-mediated signaling	12	10	9.75	0.41238
GO:0031331	positive regulation of cellular catabolic process	12	10	9.75	0.41238
GO:0007010	cytoskeleton organization	12	10	9.75	0.41238
GO:0030278	regulation of ossification	12	10	9.75	0.41238
GO:0071466	cellular response to xenobiotic stimulus	12	10	9.75	0.41238
GO:0002274	myeloid leukocyte activation	12	10	9.75	0.41238
GO:0032330	regulation of chondrocyte differentiation	12	10	9.75	0.41238
GO:0030308	negative regulation of cell growth	12	10	9.75	0.41238
GO:0034248	regulation of cellular amide metabolic process	12	10	9.75	0.41238
GO:0019953	sexual reproduction	43	37	34.93	0.41745
GO:0071496	cellular response to external stimulus	27	25	21.93	0.41763
GO:0001708	cell fate specification	25	21	20.31	0.41956
GO:0048545	response to steroid hormone	41	35	33.31	0.41967
GO:0031668	cellular response to extracellular stimulus	24	22	19.5	0.42082
GO:0048704	embryonic skeletal system morphogenesis	23	17	18.68	0.42287
GO:0008015	blood circulation	23	17	18.68	0.42287
GO:1903530	regulation of secretion by cell	26	23	21.12	0.42294
GO:0042127	regulation of cell population proliferation	147	117	119.42	0.42329
GO:0045646	regulation of erythrocyte differentiation	13	13	10.56	0.42393
GO:0001678	cellular glucose homeostasis	17	16	13.81	0.42395
GO:0048592	eye morphogenesis	21	19	17.06	0.42398
GO:0009887	animal organ morphogenesis	125	96	101.54	0.42438
GO:0071695	anatomical structure maturation	24	21	19.5	0.42505
GO:0001659	temperature homeostasis	19	17	15.43	0.42606
GO:0009798	axis specification	14	13	11.37	0.42705
GO:0010629	negative regulation of gene expression	55	42	44.68	0.42824
GO:0002065	columnar/cuboidal epithelial cell differentiation	25	21	20.31	0.42826
GO:0002695	negative regulation of leukocyte activation	12	11	9.75	0.4291
GO:2000177	regulation of neural precursor cell proliferation	12	11	9.75	0.4291
GO:0002067	glandular epithelial cell differentiation	16	14	13	0.42917
GO:0032102	negative regulation of response to external stimulus	16	14	13	0.42917
GO:0062012	regulation of small molecule metabolic process	28	23	22.75	0.42939
GO:0043502	regulation of muscle adaptation	11	10	8.94	0.43012
GO:0051345	positive regulation of hydrolase activity	11	10	8.94	0.43012
GO:0071453	cellular response to oxygen levels	19	16	15.43	0.43028
GO:0010038	response to metal ion	19	16	15.43	0.43028
GO:0071456	cellular response to hypoxia	16	13	13	0.43036
GO:0071248	cellular response to metal ion	16	13	13	0.43036
GO:0007346	regulation of mitotic cell cycle	27	22	21.93	0.43045
GO:0007417	central nervous system development	83	68	67.43	0.43048
GO:0051960	regulation of nervous system development	30	24	24.37	0.43161
GO:0043588	skin development	21	17	17.06	0.43245
GO:0023057	negative regulation of signaling	70	54	56.86	0.43272
GO:0010648	negative regulation of cell communication	70	54	56.86	0.43272
GO:0006091	generation of precursor metabolites and energy	16	13	13	0.43338
GO:0097193	intrinsic apoptotic signaling pathway	19	15	15.43	0.43453
GO:0051098	regulation of binding	35	27	28.43	0.43506
GO:0042542	response to hydrogen peroxide	14	11	11.37	0.43542
GO:0019218	regulation of steroid metabolic process	14	11	11.37	0.43542
GO:0048562	embryonic organ morphogenesis	55	42	44.68	0.43578
GO:0016570	histone modification	26	20	21.12	0.43584
GO:0045664	regulation of neuron differentiation	30	23	24.37	0.43598
GO:0006952	defense response	56	47	45.49	0.43654
GO:0001944	vasculature development	75	57	60.93	0.43659
GO:0014855	striated muscle cell proliferation	16	12	13	0.43761
GO:0002285	lymphocyte activation involved in immune response	19	14	15.43	0.4388
GO:0031401	positive regulation of protein modification process	23	17	18.68	0.43897
GO:0060173	limb development	30	22	24.37	0.44039
GO:0051402	neuron apoptotic process	21	15	17.06	0.44105
GO:0051251	positive regulation of lymphocyte activation	21	15	17.06	0.44105
GO:0022409	positive regulation of cell-cell adhesion	25	18	20.31	0.44124
GO:0048762	mesenchymal cell differentiation	32	23	26	0.44271
GO:0035108	limb morphogenesis	27	19	21.93	0.44354
GO:0048468	cell development	129	108	104.79	0.45026
GO:0043085	positive regulation of catalytic activity	18	16	14.62	0.45263
GO:0030218	erythrocyte differentiation	24	22	19.5	0.45327
GO:0043010	camera-type eye development	35	30	28.43	0.45519
GO:0019637	organophosphate metabolic process	16	14	13	0.45566
GO:0060348	bone development	20	17	16.25	0.45577
GO:0006935	chemotaxis	20	17	16.25	0.45577
GO:0016477	cell migration	56	44	45.49	0.45683
GO:0032269	negative regulation of cellular protein metabolic process	26	23	21.12	0.45713
GO:0031018	endocrine pancreas development	15	13	12.19	0.45718
GO:0006468	protein phosphorylation	27	22	21.93	0.45755
GO:0044057	regulation of system process	31	24	25.18	0.4641
GO:0031016	pancreas development	26	22	21.12	0.46489
GO:0045596	negative regulation of cell differentiation	83	66	67.43	0.46541
GO:0061448	connective tissue development	41	33	33.31	0.46729
GO:0001503	ossification	37	28	30.06	0.46768
GO:0051726	regulation of cell cycle	62	50	50.37	0.46815
GO:0043254	regulation of protein-containing complex assembly	11	9	8.94	0.47774
GO:0051153	regulation of striated muscle cell differentiation	11	9	8.94	0.47774
GO:0048771	tissue remodeling	11	9	8.94	0.47774
GO:0062014	negative regulation of small molecule metabolic process	11	9	8.94	0.47774
GO:0042475	odontogenesis of dentin-containing tooth	11	9	8.94	0.47774
GO:0043392	negative regulation of DNA binding	11	9	8.94	0.47774
GO:0045834	positive regulation of lipid metabolic process	11	9	8.94	0.47774
GO:0048660	regulation of smooth muscle cell proliferation	11	9	8.94	0.47774
GO:0030198	extracellular matrix organization	11	9	8.94	0.47774
GO:0002009	morphogenesis of an epithelium	60	44	48.74	0.47791
GO:0006974	cellular response to DNA damage stimulus	35	24	28.43	0.48403
GO:0050778	positive regulation of immune response	15	12	12.19	0.48763
GO:0006338	chromatin remodeling	15	12	12.19	0.48763
GO:0021953	central nervous system neuron differentiation	15	12	12.19	0.48763
GO:1901654	response to ketone	21	15	17.06	0.49001
GO:0009719	response to endogenous stimulus	125	106	101.54	0.51985
GO:0016043	cellular component organization	131	110	106.42	0.52147
GO:0009952	anterior/posterior pattern specification	50	40	40.62	0.52917
GO:0007276	gamete generation	37	32	30.06	0.53011
GO:0033365	protein localization to organelle	18	17	14.62	0.53466
GO:0007179	transforming growth factor beta receptor signaling pathway	16	15	13	0.53757
GO:0032496	response to lipopolysaccharide	20	18	16.25	0.53761
GO:0019538	protein metabolic process	87	74	70.67	0.53982
GO:0071383	cellular response to steroid hormone stimulus	34	28	27.62	0.54078
GO:0071824	protein-DNA complex subunit organization	15	13	12.19	0.54483
GO:0007224	smoothened signaling pathway	15	13	12.19	0.54483
GO:0048878	chemical homeostasis	44	41	35.74	0.54529
GO:0048732	gland development	84	65	68.24	0.5453
GO:0050678	regulation of epithelial cell proliferation	38	30	30.87	0.54703
GO:0034599	cellular response to oxidative stress	23	18	18.68	0.54709
GO:0062013	positive regulation of small molecule metabolic process	14	11	11.37	0.54802
GO:0051148	negative regulation of muscle cell differentiation	14	11	11.37	0.54802
GO:2000677	regulation of transcription regulatory region DNA binding	14	11	11.37	0.54802
GO:0050777	negative regulation of immune response	10	8	8.12	0.54823
GO:0001764	neuron migration	10	8	8.12	0.54823
GO:0051607	defense response to virus	10	8	8.12	0.54823
GO:0060043	regulation of cardiac muscle cell proliferation	10	8	8.12	0.54823
GO:0001824	blastocyst development	10	8	8.12	0.54823
GO:0019217	regulation of fatty acid metabolic process	10	8	8.12	0.54823
GO:0009895	negative regulation of catabolic process	10	8	8.12	0.54823
GO:0043491	protein kinase B signaling	10	8	8.12	0.54823
GO:0021515	cell differentiation in spinal cord	10	8	8.12	0.54823
GO:0021545	cranial nerve development	10	8	8.12	0.54823
GO:0046887	positive regulation of hormone secretion	10	8	8.12	0.54823
GO:0097191	extrinsic apoptotic signaling pathway	10	8	8.12	0.54823
GO:0055085	transmembrane transport	10	8	8.12	0.54823
GO:0030510	regulation of BMP signaling pathway	10	8	8.12	0.54823
GO:0060740	prostate gland epithelium morphogenesis	10	8	8.12	0.54823
GO:0030534	adult behavior	10	8	8.12	0.54823
GO:0001658	branching involved in ureteric bud morphogenesis	10	8	8.12	0.54823
GO:0051302	regulation of cell division	10	8	8.12	0.54823
GO:0090066	regulation of anatomical structure size	10	8	8.12	0.54823
GO:0007600	sensory perception	18	14	14.62	0.54868
GO:0021983	pituitary gland development	18	14	14.62	0.54892
GO:1902533	positive regulation of intracellular signal transduction	18	14	14.62	0.54892
GO:0019827	stem cell population maintenance	24	19	19.5	0.54955
GO:0010001	glial cell differentiation	24	19	19.5	0.54955
GO:0045786	negative regulation of cell cycle	23	18	18.68	0.55101
GO:0007492	endoderm development	14	11	11.37	0.55209
GO:0045937	positive regulation of phosphate metabolic process	22	17	17.87	0.55245
GO:0001822	kidney development	34	26	27.62	0.55302
GO:0055007	cardiac muscle cell differentiation	17	13	13.81	0.55369
GO:0001890	placenta development	29	22	23.56	0.5543
GO:0045637	regulation of myeloid cell differentiation	35	32	28.43	0.5543
GO:0015031	protein transport	31	29	25.18	0.55439
GO:0001525	angiogenesis	44	33	35.74	0.55474
GO:0050769	positive regulation of neurogenesis	16	12	13	0.55511
GO:0001568	blood vessel development	72	54	58.49	0.55649
GO:0071214	cellular response to abiotic stimulus	15	11	12.19	0.55653
GO:0007369	gastrulation	27	20	21.93	0.55721
GO:0045785	positive regulation of cell adhesion	31	23	25.18	0.55745
GO:0032268	regulation of cellular protein metabolic process	58	48	47.12	0.5589
GO:0051641	cellular localization	38	33	30.87	0.55909
GO:0010942	positive regulation of cell death	41	35	33.31	0.56004
GO:0019725	cellular homeostasis	28	25	22.75	0.56107
GO:0006810	transport	71	57	57.68	0.56197
GO:0050878	regulation of body fluid levels	19	18	15.43	0.56203
GO:0071559	response to transforming growth factor beta	22	20	17.87	0.56297
GO:0006082	organic acid metabolic process	25	22	20.31	0.56392
GO:0040008	regulation of growth	37	31	30.06	0.56396
GO:0023056	positive regulation of signaling	53	43	43.05	0.56402
GO:0010647	positive regulation of cell communication	53	43	43.05	0.56402
GO:0071216	cellular response to biotic stimulus	16	15	13	0.56481
GO:0009314	response to radiation	24	21	19.5	0.56485
GO:0044248	cellular catabolic process	28	24	22.75	0.56488
GO:0051338	regulation of transferase activity	11	11	8.94	0.56569
GO:0019752	carboxylic acid metabolic process	23	20	18.68	0.56579
GO:0051235	maintenance of location	10	10	8.12	0.5666
GO:0046660	female sex differentiation	14	13	11.37	0.56664
GO:0023061	signal release	30	25	24.37	0.56681
GO:0030334	regulation of cell migration	38	31	30.87	0.5669
GO:0006914	autophagy	13	12	10.56	0.56755
GO:0007420	brain development	64	52	51.99	0.56867
GO:0097190	apoptotic signaling pathway	32	26	26	0.56876
GO:0022402	cell cycle process	36	29	29.24	0.56882
GO:1903038	negative regulation of leukocyte cell-cell adhesion	11	10	8.94	0.56935
GO:0031214	biomineral tissue development	11	10	8.94	0.56935
GO:0016458	gene silencing	11	10	8.94	0.56935
GO:0031348	negative regulation of defense response	15	13	12.19	0.56942
GO:0006979	response to oxidative stress	27	22	21.93	0.56963
GO:0007268	chemical synaptic transmission	10	9	8.12	0.57025
GO:1904019	epithelial cell apoptotic process	10	9	8.12	0.57025
GO:0055065	metal ion homeostasis	10	9	8.12	0.57025
GO:0009896	positive regulation of catabolic process	14	12	11.37	0.57033
GO:0001558	regulation of cell growth	14	12	11.37	0.57033
GO:0071407	cellular response to organic cyclic compound	59	47	47.93	0.5704
GO:0019216	regulation of lipid metabolic process	26	21	21.12	0.57057
GO:0007389	pattern specification process	83	64	67.43	0.57081
GO:0021510	spinal cord development	13	11	10.56	0.57123
GO:0034097	response to cytokine	65	56	52.8	0.57159
GO:0032270	positive regulation of cellular protein metabolic process	33	26	26.81	0.57168
GO:1903532	positive regulation of secretion by cell	12	10	9.75	0.57213
GO:0055021	regulation of cardiac muscle tissue growth	12	10	9.75	0.57213
GO:0035136	forelimb morphogenesis	11	9	8.94	0.57303
GO:0008610	lipid biosynthetic process	19	15	15.43	0.57324
GO:0006518	peptide metabolic process	10	8	8.12	0.57392
GO:0010634	positive regulation of epithelial cell migration	10	8	8.12	0.57392
GO:1901988	negative regulation of cell cycle phase transition	13	10	10.56	0.57493
GO:0034614	cellular response to reactive oxygen species	13	10	10.56	0.57493
GO:2000756	regulation of peptidyl-lysine acetylation	11	8	8.94	0.57671
GO:0003229	ventricular cardiac muscle tissue development	10	7	8.12	0.5776
GO:0009792	embryo development ending in birth or egg hatching	88	66	71.49	0.57887
GO:0048738	cardiac muscle tissue development	29	21	23.56	0.5793
GO:0002697	regulation of immune effector process	15	10	12.19	0.58059
GO:0010660	regulation of muscle cell apoptotic process	10	6	8.12	0.58129
GO:0048514	blood vessel morphogenesis	60	44	48.74	0.5818
GO:0060548	negative regulation of cell death	71	52	57.68	0.5835
GO:0009790	embryo development	133	99	108.04	0.5854
GO:0008284	positive regulation of cell population proliferation	86	67	69.86	0.58604
GO:0014033	neural crest cell differentiation	13	7	10.56	0.58609
GO:0071375	cellular response to peptide hormone stimulus	27	23	21.93	0.59054
GO:0001819	positive regulation of cytokine production	37	28	30.06	0.59568
GO:1901564	organonitrogen compound metabolic process	97	82	78.8	0.59576
GO:0009725	response to hormone	85	73	69.05	0.59707
GO:0007169	transmembrane receptor protein tyrosine kinase signaling pathway	25	19	20.31	0.5979
GO:0043433	negative regulation of DNA-binding transcription factor activity	17	13	13.81	0.60401
GO:0006950	response to stress	140	112	113.73	0.60683
GO:0051050	positive regulation of transport	26	22	21.12	0.60769
GO:0061180	mammary gland epithelium development	13	10	10.56	0.61053
GO:0034622	cellular protein-containing complex assembly	18	15	14.62	0.61442
GO:0001501	skeletal system development	66	51	53.62	0.61626
GO:0071396	cellular response to lipid	62	51	50.37	0.61916
GO:0035556	intracellular signal transduction	85	65	69.05	0.61918
GO:1903131	mononuclear cell differentiation	55	47	44.68	0.61995
GO:0090183	regulation of kidney development	9	7	7.31	0.62252
GO:0035115	embryonic forelimb morphogenesis	9	7	7.31	0.62252
GO:0007017	microtubule-based process	9	7	7.31	0.62252
GO:0051054	positive regulation of DNA metabolic process	9	7	7.31	0.62252
GO:0072210	metanephric nephron development	9	7	7.31	0.62252
GO:0034968	histone lysine methylation	9	7	7.31	0.62252
GO:0030216	keratinocyte differentiation	9	7	7.31	0.62252
GO:0019083	viral transcription	9	7	7.31	0.62252
GO:1990830	cellular response to leukemia inhibitory factor	9	7	7.31	0.62252
GO:0031589	cell-substrate adhesion	9	7	7.31	0.62252
GO:0009791	post-embryonic development	9	7	7.31	0.62252
GO:0016202	regulation of striated muscle tissue development	9	7	7.31	0.62252
GO:0032350	regulation of hormone metabolic process	9	7	7.31	0.62252
GO:0031076	embryonic camera-type eye development	9	7	7.31	0.62252
GO:0006959	humoral immune response	9	7	7.31	0.62252
GO:0060260	regulation of transcription initiation from RNA polymerase II promoter	9	7	7.31	0.62252
GO:0032479	regulation of type I interferon production	9	7	7.31	0.62252
GO:0001570	vasculogenesis	9	7	7.31	0.62252
GO:0048048	embryonic eye morphogenesis	9	7	7.31	0.62252
GO:0035904	aorta development	9	7	7.31	0.62252
GO:0000165	MAPK cascade	21	16	17.06	0.62317
GO:0060541	respiratory system development	32	29	26	0.62474
GO:0006796	phosphate-containing compound metabolic process	46	38	37.37	0.63281
GO:0044419	biological process involved in interspecies interaction between organisms	54	44	43.87	0.63282
GO:0007267	cell-cell signaling	80	65	64.99	0.63427
GO:0048584	positive regulation of response to stimulus	72	59	58.49	0.6346
GO:0090287	regulation of cellular response to growth factor stimulus	22	19	17.87	0.63806
GO:0007611	learning or memory	13	12	10.56	0.63923
GO:0009410	response to xenobiotic stimulus	32	25	26	0.64117
GO:0050673	epithelial cell proliferation	43	34	34.93	0.6425
GO:1901990	regulation of mitotic cell cycle phase transition	13	11	10.56	0.64436
GO:0045930	negative regulation of mitotic cell cycle	13	11	10.56	0.64436
GO:1902106	negative regulation of leukocyte differentiation	13	11	10.56	0.64436
GO:1901615	organic hydroxy compound metabolic process	22	17	17.87	0.64855
GO:0009653	anatomical structure morphogenesis	196	153	159.22	0.64987
GO:0016331	morphogenesis of embryonic epithelium	16	12	13	0.65091
GO:0051099	positive regulation of binding	18	13	14.62	0.65359
GO:0009913	epidermal cell differentiation	18	13	14.62	0.65359
GO:1902107	positive regulation of leukocyte differentiation	22	16	17.87	0.6538
GO:0033554	cellular response to stress	87	65	70.67	0.65628
GO:0010717	regulation of epithelial to mesenchymal transition	15	10	12.19	0.6573
GO:0045666	positive regulation of neuron differentiation	16	12	13	0.65944
GO:0043066	negative regulation of apoptotic process	63	45	51.18	0.66845
GO:0007422	peripheral nervous system development	12	9	9.75	0.6738
GO:0001756	somitogenesis	12	9	9.75	0.6738
GO:0007259	receptor signaling pathway via JAK-STAT	12	9	9.75	0.6738
GO:0002244	hematopoietic progenitor cell differentiation	12	9	9.75	0.6738
GO:0032922	circadian regulation of gene expression	12	9	9.75	0.6738
GO:0001947	heart looping	12	9	9.75	0.6738
GO:0001934	positive regulation of protein phosphorylation	12	9	9.75	0.6738
GO:0048546	digestive tract morphogenesis	12	9	9.75	0.6738
GO:1901566	organonitrogen compound biosynthetic process	20	15	16.25	0.67429
GO:0032101	regulation of response to external stimulus	35	30	28.43	0.67616
GO:0045639	positive regulation of myeloid cell differentiation	18	16	14.62	0.68389
GO:0003008	system process	77	60	62.55	0.68658
GO:1902532	negative regulation of intracellular signal transduction	27	21	21.93	0.69097
GO:0048663	neuron fate commitment	17	14	13.81	0.69147
GO:0045667	regulation of osteoblast differentiation	16	13	13	0.69295
GO:0000904	cell morphogenesis involved in differentiation	32	25	26	0.69353
GO:0030097	hemopoiesis	94	82	76.36	0.69606
GO:0071363	cellular response to growth factor stimulus	52	41	42.24	0.69743
GO:0002562	somatic diversification of immune receptors via germline recombination within a single locus	8	6	6.5	0.69858
GO:0090100	positive regulation of transmembrane receptor protein serine/threonine kinase signaling pathway	8	6	6.5	0.69858
GO:0090102	cochlea development	8	6	6.5	0.69858
GO:0035137	hindlimb morphogenesis	8	6	6.5	0.69858
GO:0060560	developmental growth involved in morphogenesis	8	6	6.5	0.69858
GO:0060421	positive regulation of heart growth	8	6	6.5	0.69858
GO:0000083	regulation of transcription involved in G1/S transition of mitotic cell cycle	8	6	6.5	0.69858
GO:0000086	G2/M transition of mitotic cell cycle	8	6	6.5	0.69858
GO:0007601	visual perception	8	6	6.5	0.69858
GO:0000077	DNA damage checkpoint signaling	8	6	6.5	0.69858
GO:0050864	regulation of B cell activation	8	6	6.5	0.69858
GO:0001706	endoderm formation	8	6	6.5	0.69858
GO:0015980	energy derivation by oxidation of organic compounds	8	6	6.5	0.69858
GO:0010595	positive regulation of endothelial cell migration	8	6	6.5	0.69858
GO:0031060	regulation of histone methylation	8	6	6.5	0.69858
GO:0061323	cell proliferation involved in heart morphogenesis	8	6	6.5	0.69858
GO:0032835	glomerulus development	8	6	6.5	0.69858
GO:0048806	genitalia development	8	6	6.5	0.69858
GO:0031670	cellular response to nutrient	8	6	6.5	0.69858
GO:0030858	positive regulation of epithelial cell differentiation	8	6	6.5	0.69858
GO:0030878	thyroid gland development	8	6	6.5	0.69858
GO:0043525	positive regulation of neuron apoptotic process	8	6	6.5	0.69858
GO:0045685	regulation of glial cell differentiation	8	6	6.5	0.69858
GO:0030520	intracellular estrogen receptor signaling pathway	8	6	6.5	0.69858
GO:0009566	fertilization	8	6	6.5	0.69858
GO:0010212	response to ionizing radiation	8	6	6.5	0.69858
GO:0043043	peptide biosynthetic process	8	6	6.5	0.69858
GO:0060706	cell differentiation involved in embryonic placenta development	8	6	6.5	0.69858
GO:0032649	regulation of interferon-gamma production	8	6	6.5	0.69858
GO:0007584	response to nutrient	16	12	13	0.69897
GO:0060070	canonical Wnt signaling pathway	27	20	21.93	0.70107
GO:0048645	animal organ formation	16	11	13	0.70496
GO:0035019	somatic stem cell population maintenance	15	11	12.19	0.71411
GO:0051145	smooth muscle cell differentiation	15	11	12.19	0.71411
GO:0001707	mesoderm formation	15	11	12.19	0.71411
GO:0001892	embryonic placenta development	23	17	18.68	0.71464
GO:0009888	tissue development	171	135	138.91	0.71554
GO:0045934	negative regulation of nucleobase-containing compound metabolic process	221	175	179.53	0.72139
GO:0045087	innate immune response	19	16	15.43	0.7234
GO:0007399	nervous system development	146	117	118.6	0.72419
GO:0002520	immune system development	98	85	79.61	0.72531
GO:0051216	cartilage development	30	24	24.37	0.72539
GO:0048871	multicellular organismal homeostasis	32	29	26	0.73126
GO:0001775	cell activation	66	54	53.62	0.73296
GO:0007049	cell cycle	77	62	62.55	0.73402
GO:0032870	cellular response to hormone stimulus	71	60	57.68	0.73563
GO:0022411	cellular component disassembly	11	8	8.94	0.73622
GO:0016192	vesicle-mediated transport	11	8	8.94	0.73622
GO:0002699	positive regulation of immune effector process	11	8	8.94	0.73622
GO:0021761	limbic system development	11	8	8.94	0.73622
GO:0050810	regulation of steroid biosynthetic process	11	8	8.94	0.73622
GO:2000144	positive regulation of DNA-templated transcription, initiation	11	8	8.94	0.73622
GO:0001838	embryonic epithelial tube formation	11	8	8.94	0.73622
GO:1901617	organic hydroxy compound biosynthetic process	11	8	8.94	0.73622
GO:2000241	regulation of reproductive process	11	8	8.94	0.73622
GO:0070301	cellular response to hydrogen peroxide	11	8	8.94	0.73622
GO:0055013	cardiac muscle cell development	11	8	8.94	0.73622
GO:0002682	regulation of immune system process	75	64	60.93	0.73775
GO:0071560	cellular response to transforming growth factor beta stimulus	20	18	16.25	0.73985
GO:0030073	insulin secretion	20	18	16.25	0.73985
GO:0008283	cell population proliferation	156	123	126.73	0.7406
GO:0014070	response to organic cyclic compound	79	65	64.18	0.74128
GO:0050877	nervous system process	34	28	27.62	0.74207
GO:1903706	regulation of hemopoiesis	53	46	43.05	0.74255
GO:1901699	cellular response to nitrogen compound	43	38	34.93	0.74406
GO:0008219	cell death	117	93	95.05	0.74426
GO:0043500	muscle adaptation	15	13	12.19	0.74498
GO:0022008	neurogenesis	100	80	81.24	0.74534
GO:0031329	regulation of cellular catabolic process	22	18	17.87	0.74614
GO:0050790	regulation of catalytic activity	30	27	24.37	0.74745
GO:0002262	myeloid cell homeostasis	26	24	21.12	0.74747
GO:0006508	proteolysis	26	24	21.12	0.74747
GO:0034101	erythrocyte homeostasis	25	23	20.31	0.74811
GO:0065009	regulation of molecular function	76	61	61.74	0.74855
GO:0031347	regulation of defense response	28	25	22.75	0.74873
GO:0032880	regulation of protein localization	24	22	19.5	0.74874
GO:0044255	cellular lipid metabolic process	15	12	12.19	0.74908
GO:0030030	cell projection organization	39	33	31.68	0.74935
GO:0051248	negative regulation of protein metabolic process	27	24	21.93	0.74937
GO:0042594	response to starvation	15	15	12.19	0.74939
GO:0008544	epidermis development	31	24	25.18	0.74952
GO:0032879	regulation of localization	74	59	60.11	0.75
GO:0034613	cellular protein localization	22	20	17.87	0.75
GO:0050708	regulation of protein secretion	17	16	13.81	0.75062
GO:0090130	tissue migration	21	19	17.06	0.75062
GO:0009894	regulation of catabolic process	29	25	23.56	0.75064
GO:0043933	protein-containing complex subunit organization	37	31	30.06	0.75065
GO:0061564	axon development	20	18	16.25	0.75124
GO:0010631	epithelial cell migration	20	18	16.25	0.75124
GO:0042110	T cell activation	40	33	32.49	0.75131
GO:0009607	response to biotic stimulus	52	42	42.24	0.75135
GO:0060249	anatomical structure homeostasis	11	11	8.94	0.75182
GO:0070555	response to interleukin-1	11	11	8.94	0.75182
GO:0043620	regulation of DNA-templated transcription in response to stress	15	14	12.19	0.75184
GO:0060538	skeletal muscle organ development	19	17	15.43	0.75186
GO:0002683	negative regulation of immune system process	23	20	18.68	0.75188
GO:0007167	enzyme linked receptor protein signaling pathway	51	41	41.43	0.75202
GO:0042327	positive regulation of phosphorylation	16	12	13	0.75218
GO:0030518	intracellular steroid hormone receptor signaling pathway	16	12	13	0.75218
GO:0050890	cognition	14	13	11.37	0.75245
GO:0009617	response to bacterium	22	19	17.87	0.7525
GO:0044093	positive regulation of molecular function	46	37	37.37	0.75266
GO:0002221	pattern recognition receptor signaling pathway	9	9	7.31	0.75303
GO:0045936	negative regulation of phosphate metabolic process	13	12	10.56	0.75306
GO:0032259	methylation	17	15	13.81	0.75309
GO:0042325	regulation of phosphorylation	29	24	23.56	0.75318
GO:0060284	regulation of cell development	33	27	26.81	0.75321
GO:0044092	negative regulation of molecular function	37	30	30.06	0.75325
GO:0048870	cell motility	57	45	46.3	0.75342
GO:0022408	negative regulation of cell-cell adhesion	12	11	9.75	0.75366
GO:0032989	cellular component morphogenesis	24	20	19.5	0.75377
GO:0040012	regulation of locomotion	40	32	32.49	0.75393
GO:0099536	synaptic signaling	11	10	8.94	0.75426
GO:0042633	hair cycle	11	10	8.94	0.75426
GO:0042180	cellular ketone metabolic process	15	13	12.19	0.7543
GO:0051147	regulation of muscle cell differentiation	19	16	15.43	0.75434
GO:0071345	cellular response to cytokine stimulus	54	47	43.87	0.75436
GO:0120039	plasma membrane bounded cell projection morphogenesis	23	19	18.68	0.75439
GO:0009855	determination of bilateral symmetry	18	15	14.62	0.75495
GO:0048589	developmental growth	54	44	43.87	0.75502
GO:0061008	hepaticobiliary system development	26	21	21.12	0.75505
GO:0016573	histone acetylation	13	9	10.56	0.75512
GO:0001655	urogenital system development	46	36	37.37	0.75532
GO:0060537	muscle tissue development	50	39	40.62	0.75538
GO:0007589	body fluid secretion	9	8	7.31	0.75545
GO:0009150	purine ribonucleotide metabolic process	9	8	7.31	0.75545
GO:0050868	negative regulation of T cell activation	9	8	7.31	0.75545
GO:0006869	lipid transport	9	8	7.31	0.75545
GO:1905952	regulation of lipid localization	9	8	7.31	0.75545
GO:0051047	positive regulation of secretion	13	11	10.56	0.7555
GO:0010594	regulation of endothelial cell migration	13	11	10.56	0.7555
GO:0071241	cellular response to inorganic substance	17	14	13.81	0.75556
GO:0002696	positive regulation of leukocyte activation	25	18	20.31	0.75563
GO:0050801	ion homeostasis	12	10	9.75	0.7561
GO:0000302	response to reactive oxygen species	16	13	13	0.75616
GO:0001932	regulation of protein phosphorylation	20	16	16.25	0.75622
GO:0072080	nephron tubule development	16	11	13	0.75627
GO:0008406	gonad development	28	22	22.75	0.75635
GO:0046661	male sex differentiation	24	17	19.5	0.75662
GO:0006631	fatty acid metabolic process	11	9	8.94	0.75669
GO:0016571	histone methylation	11	9	8.94	0.75669
GO:0072001	renal system development	35	27	28.43	0.75711
GO:0002694	regulation of leukocyte activation	35	27	28.43	0.75711
GO:0043604	amide biosynthetic process	9	7	7.31	0.75787
GO:0006310	DNA recombination	9	7	7.31	0.75787
GO:0044839	cell cycle G2/M phase transition	9	7	7.31	0.75787
GO:0035148	tube formation	13	10	10.56	0.75795
GO:0046634	regulation of alpha-beta T cell activation	13	10	10.56	0.75795
GO:0097696	receptor signaling pathway via STAT	13	10	10.56	0.75795
GO:0006473	protein acetylation	17	13	13.81	0.75802
GO:0046632	alpha-beta T cell differentiation	21	16	17.06	0.7581
GO:0045580	regulation of T cell differentiation	21	16	17.06	0.7581
GO:1901983	regulation of protein acetylation	12	9	9.75	0.75854
GO:0046637	regulation of alpha-beta T cell differentiation	12	9	9.75	0.75854
GO:0072175	epithelial tube formation	12	9	9.75	0.75854
GO:1903039	positive regulation of leukocyte cell-cell adhesion	22	15	17.87	0.7586
GO:0060840	artery development	16	12	13	0.75862
GO:0048332	mesoderm morphogenesis	16	12	13	0.75862
GO:0042692	muscle cell differentiation	36	27	29.24	0.75907
GO:0050867	positive regulation of cell activation	26	19	21.12	0.7601
GO:0055123	digestive system development	26	19	21.12	0.7601
GO:0060415	muscle tissue morphogenesis	9	6	7.31	0.76029
GO:0120035	regulation of plasma membrane bounded cell projection organization	13	9	10.56	0.76039
GO:0061333	renal tubule morphogenesis	13	9	10.56	0.76039
GO:0072088	nephron epithelium morphogenesis	13	9	10.56	0.76039
GO:0002286	T cell activation involved in immune response	16	11	13	0.76108
GO:0002293	alpha-beta T cell differentiation involved in immune response	15	10	12.19	0.76167
GO:0045682	regulation of epidermis development	10	6	8.12	0.76214
GO:0003170	heart valve development	16	10	13	0.76355
GO:0030335	positive regulation of cell migration	24	18	19.5	0.76389
GO:0060562	epithelial tube morphogenesis	45	32	36.56	0.76393
GO:0007569	cell aging	13	7	10.56	0.76528
GO:0043069	negative regulation of programmed cell death	64	46	51.99	0.76536
GO:0003206	cardiac chamber morphogenesis	21	13	17.06	0.76559
GO:0014031	mesenchymal cell development	12	6	9.75	0.76585
GO:0003176	aortic valve development	11	5	8.94	0.76642
GO:0030855	epithelial cell differentiation	78	63	63.36	0.76662
GO:0051129	negative regulation of cellular component organization	14	10	11.37	0.76678
GO:0006396	RNA processing	14	10	11.37	0.76678
GO:0042472	inner ear morphogenesis	14	10	11.37	0.76678
GO:0048844	artery morphogenesis	14	10	11.37	0.76678
GO:0045665	negative regulation of neuron differentiation	14	10	11.37	0.76678
GO:0010608	posttranscriptional regulation of gene expression	16	13	13	0.76776
GO:0018193	peptidyl-amino acid modification	31	24	25.18	0.76948
GO:0001656	metanephros development	16	12	13	0.77274
GO:1901215	negative regulation of neuron death	17	12	13.81	0.7765
GO:0048565	digestive tract development	25	18	20.31	0.7769
GO:0003208	cardiac ventricle morphogenesis	15	10	12.19	0.77886
GO:0001657	ureteric bud development	19	13	15.43	0.77908
GO:0002761	regulation of myeloid leukocyte differentiation	18	15	14.62	0.78511
GO:0050679	positive regulation of epithelial cell proliferation	18	15	14.62	0.78511
GO:0072132	mesenchyme morphogenesis	18	11	14.62	0.78517
GO:0048568	embryonic organ development	86	65	69.86	0.79363
GO:0002449	lymphocyte mediated immunity	10	7	8.12	0.79586
GO:0014015	positive regulation of gliogenesis	10	7	8.12	0.79586
GO:2001242	regulation of intrinsic apoptotic signaling pathway	10	7	8.12	0.79586
GO:0060443	mammary gland morphogenesis	10	7	8.12	0.79586
GO:0008593	regulation of Notch signaling pathway	10	7	8.12	0.79586
GO:0043370	regulation of CD4-positive, alpha-beta T cell differentiation	10	7	8.12	0.79586
GO:0045931	positive regulation of mitotic cell cycle	10	7	8.12	0.79586
GO:0048483	autonomic nervous system development	10	7	8.12	0.79586
GO:0043524	negative regulation of neuron apoptotic process	10	7	8.12	0.79586
GO:0050670	regulation of lymphocyte proliferation	10	7	8.12	0.79586
GO:0008584	male gonad development	20	14	16.25	0.81455
GO:0048534	hematopoietic or lymphoid organ development	97	84	78.8	0.81527
GO:0033993	response to lipid	85	70	69.05	0.81575
GO:0043388	positive regulation of DNA binding	13	9	10.56	0.81618
GO:0001654	eye development	44	37	35.74	0.82692
GO:0051128	regulation of cellular component organization	58	47	47.12	0.82896
GO:0048754	branching morphogenesis of an epithelial tube	26	19	21.12	0.83188
GO:0050680	negative regulation of epithelial cell proliferation	16	11	13	0.83437
GO:0002573	myeloid leukocyte differentiation	30	24	24.37	0.83704
GO:0007166	cell surface receptor signaling pathway	116	92	94.23	0.83729
GO:0030098	lymphocyte differentiation	48	41	38.99	0.83847
GO:0044087	regulation of cellular component biogenesis	20	16	16.25	0.8388
GO:0060322	head development	67	54	54.43	0.84217
GO:0045445	myoblast differentiation	17	14	13.81	0.8422
GO:0030509	BMP signaling pathway	16	12	13	0.84249
GO:1901575	organic substance catabolic process	28	24	22.75	0.84446
GO:0055001	muscle cell development	17	12	13.81	0.84533
GO:0048638	regulation of developmental growth	26	22	21.12	0.84587
GO:0045598	regulation of fat cell differentiation	21	18	17.06	0.84654
GO:0046879	hormone secretion	28	23	22.75	0.8473
GO:0051276	chromosome organization	32	26	26	0.84733
GO:2000377	regulation of reactive oxygen species metabolic process	11	10	8.94	0.84783
GO:0050776	regulation of immune response	31	25	25.18	0.84804
GO:0031175	neuron projection development	31	25	25.18	0.84804
GO:0051093	negative regulation of developmental process	101	79	82.05	0.84834
GO:0009615	response to virus	19	14	15.43	0.8489
GO:0003002	regionalization	70	54	56.86	0.84929
GO:0021537	telencephalon development	16	13	13	0.84993
GO:0051052	regulation of DNA metabolic process	18	13	14.62	0.84995
GO:0045862	positive regulation of proteolysis	11	9	8.94	0.85052
GO:0035065	regulation of histone acetylation	9	6	7.31	0.85069
GO:0002440	production of molecular mediator of immune response	9	6	7.31	0.85069
GO:0034330	cell junction organization	9	6	7.31	0.85069
GO:0033143	regulation of intracellular steroid hormone receptor signaling pathway	9	6	7.31	0.85069
GO:0071478	cellular response to radiation	9	6	7.31	0.85069
GO:2000027	regulation of animal organ morphogenesis	9	6	7.31	0.85069
GO:0060135	maternal process involved in female pregnancy	9	6	7.31	0.85069
GO:0008630	intrinsic apoptotic signaling pathway in response to DNA damage	9	6	7.31	0.85069
GO:0002703	regulation of leukocyte mediated immunity	9	6	7.31	0.85069
GO:0002819	regulation of adaptive immune response	9	6	7.31	0.85069
GO:0006954	inflammatory response	33	26	26.81	0.85078
GO:0042476	odontogenesis	14	11	11.37	0.85125
GO:0051100	negative regulation of binding	14	11	11.37	0.85125
GO:0002366	leukocyte activation involved in immune response	22	16	17.87	0.85414
GO:0048706	embryonic skeletal system development	26	19	21.12	0.85424
GO:0014013	regulation of gliogenesis	13	9	10.56	0.85458
GO:2001233	regulation of apoptotic signaling pathway	21	15	17.06	0.8548
GO:0030111	regulation of Wnt signaling pathway	25	18	20.31	0.85491
GO:0051239	regulation of multicellular organismal process	186	151	151.1	0.85532
GO:0035050	embryonic heart tube development	16	11	13	0.85533
GO:0072009	nephron epithelium development	19	13	15.43	0.8561
GO:0030178	negative regulation of Wnt signaling pathway	17	11	13.81	0.85738
GO:0030856	regulation of epithelial cell differentiation	21	14	17.06	0.85751
GO:0003197	endocardial cushion development	14	8	11.37	0.85927
GO:0016071	mRNA metabolic process	12	8	9.75	0.86104
GO:0010975	regulation of neuron projection development	12	8	9.75	0.86104
GO:2001234	negative regulation of apoptotic signaling pathway	15	10	12.19	0.87213
GO:0048513	animal organ development	262	216	212.84	0.87609
GO:0080135	regulation of cellular response to stress	34	22	27.62	0.87821
GO:0022603	regulation of anatomical structure morphogenesis	52	36	42.24	0.88319
GO:0050896	response to stimulus	264	214	214.46	0.8903
GO:0030902	hindbrain development	18	14	14.62	0.89411
GO:0031099	regeneration	16	12	13	0.89569
GO:0022607	cellular component assembly	45	37	36.56	0.8958
GO:0051301	cell division	18	13	14.62	0.89735
GO:0007519	skeletal muscle tissue development	18	16	14.62	0.89779
GO:0042733	embryonic digit morphogenesis	8	5	6.5	0.89865
GO:0060575	intestinal epithelial cell differentiation	8	5	6.5	0.89865
GO:0014009	glial cell proliferation	8	5	6.5	0.89865
GO:1905207	regulation of cardiocyte differentiation	8	5	6.5	0.89865
GO:0045833	negative regulation of lipid metabolic process	8	5	6.5	0.89865
GO:0006302	double-strand break repair	8	5	6.5	0.89865
GO:0010092	specification of animal organ identity	8	5	6.5	0.89865
GO:0030325	adrenal gland development	8	5	6.5	0.89865
GO:0030857	negative regulation of epithelial cell differentiation	8	5	6.5	0.89865
GO:0035850	epithelial cell differentiation involved in kidney development	8	5	6.5	0.89865
GO:0055010	ventricular cardiac muscle tissue morphogenesis	8	5	6.5	0.89865
GO:0048701	embryonic cranial skeleton morphogenesis	11	7	8.94	0.90025
GO:0031058	positive regulation of histone modification	11	7	8.94	0.90025
GO:0008016	regulation of heart contraction	11	7	8.94	0.90025
GO:0009954	proximal/distal pattern formation	11	7	8.94	0.90025
GO:0060795	cell fate commitment involved in formation of primary germ layer	11	7	8.94	0.90025
GO:0002764	immune response-regulating signaling pathway	14	12	11.37	0.90031
GO:0060349	bone morphogenesis	13	11	10.56	0.90093
GO:0021543	pallium development	13	11	10.56	0.90093
GO:0007219	Notch signaling pathway	21	14	17.06	0.90241
GO:0048705	skeletal system morphogenesis	37	28	30.06	0.90384
GO:0042093	T-helper cell differentiation	14	9	11.37	0.90509
GO:0090090	negative regulation of canonical Wnt signaling pathway	14	9	11.37	0.90509
GO:0061138	morphogenesis of a branching epithelium	31	22	25.18	0.90757
GO:0002460	adaptive immune response based on somatic recombination of immune receptors built from immunoglobulin superfamily domains	17	11	13.81	0.91119
GO:0045766	positive regulation of angiogenesis	17	11	13.81	0.91119
GO:0050793	regulation of developmental process	184	147	149.47	0.92458
GO:0071702	organic substance transport	44	37	35.74	0.92639
GO:0003281	ventricular septum development	13	8	10.56	0.93282
GO:0006260	DNA replication	10	6	8.12	0.93293
GO:0010718	positive regulation of epithelial to mesenchymal transition	10	6	8.12	0.93293
GO:0050768	negative regulation of neurogenesis	10	6	8.12	0.93293
GO:0002040	sprouting angiogenesis	10	6	8.12	0.93293
GO:0048709	oligodendrocyte differentiation	10	6	8.12	0.93293
GO:1901655	cellular response to ketone	10	6	8.12	0.93293
GO:0033036	macromolecule localization	55	46	44.68	0.93527
GO:0051707	response to other organism	49	40	39.81	0.93733
GO:0042113	B cell activation	21	18	17.06	0.93859
GO:0001701	in utero embryonic development	51	37	41.43	0.93895
GO:0022037	metencephalon development	10	9	8.12	0.93946
GO:0046620	regulation of organ growth	15	12	12.19	0.94038
GO:0007548	sex differentiation	35	27	28.43	0.94053
GO:0030003	cellular cation homeostasis	10	8	8.12	0.94064
GO:0035883	enteroendocrine cell differentiation	10	8	8.12	0.94064
GO:0061035	regulation of cartilage development	14	11	11.37	0.94067
GO:0051270	regulation of cellular component movement	42	32	34.12	0.9409
GO:0062197	cellular response to chemical stress	25	19	20.31	0.94107
GO:0021536	diencephalon development	20	15	16.25	0.94132
GO:0003012	muscle system process	22	16	17.87	0.94195
GO:0016055	Wnt signaling pathway	34	25	27.62	0.94208
GO:0042471	ear morphogenesis	16	11	13	0.94247
GO:0060993	kidney morphogenesis	15	10	12.19	0.94275
GO:0061005	cell differentiation involved in kidney development	10	6	8.12	0.94298
GO:0001817	regulation of cytokine production	47	34	38.18	0.94319
GO:1904888	cranial skeletal system development	13	8	10.56	0.94331
GO:0006259	DNA metabolic process	33	23	26.81	0.9436
GO:0001763	morphogenesis of a branching structure	33	23	26.81	0.9436
GO:0002831	regulation of response to biotic stimulus	12	10	9.75	0.95175
GO:0030879	mammary gland development	26	20	21.12	0.95252
GO:1903047	mitotic cell cycle process	25	19	20.31	0.95285
GO:0003300	cardiac muscle hypertrophy	12	9	9.75	0.95306
GO:0043408	regulation of MAPK cascade	12	9	9.75	0.95306
GO:0071773	cellular response to BMP stimulus	20	14	16.25	0.95445
GO:0035051	cardiocyte differentiation	24	17	19.5	0.9545
GO:0001818	negative regulation of cytokine production	15	9	12.19	0.95454
GO:0043009	chordate embryonic development	86	64	69.86	0.95466
GO:2000736	regulation of stem cell differentiation	12	7	9.75	0.95514
GO:2001020	regulation of response to DNA damage stimulus	12	7	9.75	0.95514
GO:0045582	positive regulation of T cell differentiation	17	12	13.81	0.95702
GO:0045604	regulation of epidermal cell differentiation	9	5	7.31	0.9586
GO:0045597	positive regulation of cell differentiation	96	72	77.99	0.96655
GO:0006281	DNA repair	14	8	11.37	0.96862
GO:0003151	outflow tract morphogenesis	17	10	13.81	0.96914
GO:0060411	cardiac septum morphogenesis	14	8	11.37	0.9698
GO:0001709	cell fate determination	14	8	11.37	0.9698
GO:0090398	cellular senescence	11	6	8.94	0.97215
GO:0030330	DNA damage response, signal transduction by p53 class mediator	11	6	8.94	0.97215
GO:0003203	endocardial cushion morphogenesis	11	6	8.94	0.97215
GO:0001649	osteoblast differentiation	24	17	19.5	0.9764
GO:0007405	neuroblast proliferation	8	4	6.5	0.97725
GO:0010665	regulation of cardiac muscle cell apoptotic process	8	4	6.5	0.97725
GO:0030326	embryonic limb morphogenesis	23	15	18.68	0.97766
GO:0008104	protein localization	48	41	38.99	0.98322
GO:0046907	intracellular transport	14	12	11.37	0.98494
GO:0048812	neuron projection morphogenesis	22	18	17.87	0.98495
GO:0048667	cell morphogenesis involved in neuron differentiation	24	19	19.5	0.98524
GO:0044265	cellular macromolecule catabolic process	11	9	8.94	0.98527
GO:0090257	regulation of muscle system process	16	12	13	0.98577
GO:0060038	cardiac muscle cell proliferation	13	9	10.56	0.98592
GO:0046651	lymphocyte proliferation	13	8	10.56	0.98635
GO:0001667	ameboidal-type cell migration	27	21	21.93	0.98797
GO:0060021	roof of mouth development	12	6	9.75	0.98916
GO:0010002	cardioblast differentiation	9	4	7.31	0.99217
GO:1905330	regulation of morphogenesis of an epithelium	9	4	7.31	0.99217
GO:0014032	neural crest cell development	11	5	8.94	0.99436
GO:0048585	negative regulation of response to stimulus	80	60	64.99	0.99651
GO:0090342	regulation of cell aging	8	3	6.5	0.99675
GO:0048598	embryonic morphogenesis	90	64	73.11	0.99708
GO:0003161	cardiac conduction system development	10	4	8.12	0.99744
GO:0003180	aortic valve morphogenesis	10	4	8.12	0.99744
GO:0009056	catabolic process	36	31	29.24	1
GO:0009057	macromolecule catabolic process	16	14	13	1
GO:0009058	biosynthetic process	395	318	320.88	1
GO:0009059	macromolecule biosynthetic process	395	318	320.88	1
GO:0048608	reproductive structure development	66	52	53.62	1
GO:0007423	sensory organ development	63	51	51.18	1
GO:0090087	regulation of peptide transport	17	15	13.81	1
GO:0045229	external encapsulating structure organization	11	9	8.94	1
GO:0072006	nephron development	20	14	16.25	1
GO:0061614	pri-miRNA transcription by RNA polymerase II	31	28	25.18	1
GO:0046545	development of primary female sexual characteristics	12	11	9.75	1
GO:0046546	development of primary male sexual characteristics	20	14	16.25	1
GO:1901700	response to oxygen-containing compound	107	90	86.92	1
GO:0140352	export from cell	35	29	28.43	1
GO:0032606	type I interferon production	9	7	7.31	1
GO:0022414	reproductive process	101	81	82.05	1
GO:0032609	interferon-gamma production	8	6	6.5	1
GO:0035194	post-transcriptional gene silencing by RNA	9	8	7.31	1
GO:0031399	regulation of protein modification process	41	34	33.31	1
GO:0071772	response to BMP	20	14	16.25	1
GO:0016052	carbohydrate catabolic process	9	8	7.31	1
GO:2001141	regulation of RNA biosynthetic process	395	318	320.88	1
GO:0009185	ribonucleoside diphosphate metabolic process	8	7	6.5	1
GO:0043603	cellular amide metabolic process	13	11	10.56	1
GO:1901360	organic cyclic compound metabolic process	395	318	320.88	1
GO:1901362	organic cyclic compound biosynthetic process	395	318	320.88	1
GO:0016070	RNA metabolic process	395	318	320.88	1
GO:0009179	purine ribonucleoside diphosphate metabolic process	8	7	6.5	1
GO:1903522	regulation of blood circulation	11	7	8.94	1
GO:0120161	regulation of cold-induced thermogenesis	16	14	13	1
GO:0005996	monosaccharide metabolic process	12	11	9.75	1
GO:0002443	leukocyte mediated immunity	14	10	11.37	1
GO:0009117	nucleotide metabolic process	9	8	7.31	1
GO:0022404	molting cycle process	10	9	8.12	1
GO:0022405	hair cycle process	10	9	8.12	1
GO:0050794	regulation of cellular process	395	318	320.88	1
GO:0010721	negative regulation of cell development	10	6	8.12	1
GO:0022407	regulation of cell-cell adhesion	30	23	24.37	1
GO:1901861	regulation of muscle tissue development	9	7	7.31	1
GO:0002521	leukocyte differentiation	67	57	54.43	1
GO:0090132	epithelium migration	20	18	16.25	1
GO:0070661	leukocyte proliferation	13	8	10.56	1
GO:0070663	regulation of leukocyte proliferation	10	7	8.12	1
GO:0048232	male gamete generation	26	22	21.12	1
GO:0016049	cell growth	18	15	14.62	1
GO:0009132	nucleoside diphosphate metabolic process	8	7	6.5	1
GO:0009135	purine nucleoside diphosphate metabolic process	8	7	6.5	1
GO:0031323	regulation of cellular metabolic process	395	318	320.88	1
GO:0031324	negative regulation of cellular metabolic process	229	182	186.03	1
GO:0031325	positive regulation of cellular metabolic process	329	275	267.26	1
GO:0031326	regulation of cellular biosynthetic process	395	318	320.88	1
GO:0031327	negative regulation of cellular biosynthetic process	220	174	178.72	1
GO:0031328	positive regulation of cellular biosynthetic process	328	275	266.45	1
GO:0071704	organic substance metabolic process	396	319	321.69	1
GO:0071705	nitrogen compound transport	34	29	27.62	1
GO:1901342	regulation of vasculature development	25	19	20.31	1
GO:1901343	negative regulation of vasculature development	9	9	7.31	1
GO:0035113	embryonic appendage morphogenesis	23	15	18.68	1
GO:0051090	regulation of DNA-binding transcription factor activity	35	27	28.43	1
GO:0046031	ADP metabolic process	8	7	6.5	1
GO:0046034	ATP metabolic process	9	8	7.31	1
GO:0031344	regulation of cell projection organization	13	9	10.56	1
GO:0000902	cell morphogenesis	34	25	27.62	1
GO:0007162	negative regulation of cell adhesion	14	11	11.37	1
GO:1903506	regulation of nucleic acid-templated transcription	395	318	320.88	1
GO:1903507	negative regulation of nucleic acid-templated transcription	220	174	178.72	1
GO:1903508	positive regulation of nucleic acid-templated transcription	327	275	265.64	1
GO:0005975	carbohydrate metabolic process	21	20	17.06	1
GO:0050789	regulation of biological process	396	319	321.69	1
GO:0007154	cell communication	211	171	171.41	1
GO:0031960	response to corticosteroid	11	10	8.94	1
GO:0007155	cell adhesion	45	35	36.56	1
GO:0033500	carbohydrate homeostasis	27	26	21.93	1
GO:0045765	regulation of angiogenesis	25	19	20.31	1
GO:0007159	leukocyte cell-cell adhesion	26	19	21.12	1
GO:0046683	response to organophosphorus	9	8	7.31	1
GO:0006793	phosphorus metabolic process	46	38	37.37	1
GO:0042886	amide transport	21	18	17.06	1
GO:1901987	regulation of cell cycle phase transition	18	14	14.62	1
GO:0042330	taxis	20	17	16.25	1
GO:0070647	protein modification by small protein conjugation or removal	13	12	10.56	1
GO:0019438	aromatic compound biosynthetic process	395	318	320.88	1
GO:0007178	transmembrane receptor protein serine/threonine kinase signaling pathway	28	24	22.75	1
GO:0014074	response to purine-containing compound	9	8	7.31	1
GO:0046622	positive regulation of organ growth	8	6	6.5	1
GO:0035107	appendage morphogenesis	27	19	21.93	1
GO:0044085	cellular component biogenesis	46	38	37.37	1
GO:0071322	cellular response to carbohydrate stimulus	14	13	11.37	1
GO:0071326	cellular response to monosaccharide stimulus	14	13	11.37	1
GO:0043207	response to external biotic stimulus	49	40	39.81	1
GO:0060479	lung cell differentiation	9	8	7.31	1
GO:0060420	regulation of heart growth	13	11	10.56	1
GO:1904951	positive regulation of establishment of protein localization	11	10	8.94	1
GO:0006753	nucleoside phosphate metabolic process	9	8	7.31	1
GO:0042303	molting cycle	11	10	8.94	1
GO:1903037	regulation of leukocyte cell-cell adhesion	26	19	21.12	1
GO:0046649	lymphocyte activation	55	45	44.68	1
GO:0006757	ATP generation from ADP	8	7	6.5	1
GO:0060428	lung epithelium development	9	8	7.31	1
GO:0060429	epithelium development	114	88	92.61	1
GO:0051169	nuclear transport	9	9	7.31	1
GO:0046631	alpha-beta T cell activation	21	16	17.06	1
GO:0046635	positive regulation of alpha-beta T cell activation	8	7	6.5	1
GO:0035295	tube development	111	86	90.17	1
GO:0060419	heart growth	17	12	13.81	1
GO:0071331	cellular response to hexose stimulus	14	13	11.37	1
GO:0009259	ribonucleotide metabolic process	9	8	7.31	1
GO:0051046	regulation of secretion	27	24	21.93	1
GO:0051049	regulation of transport	43	37	34.93	1
GO:0051171	regulation of nitrogen compound metabolic process	395	318	320.88	1
GO:0090276	regulation of peptide hormone secretion	17	15	13.81	1
GO:0051172	negative regulation of nitrogen compound metabolic process	225	179	182.78	1
GO:0006725	cellular aromatic compound metabolic process	395	318	320.88	1
GO:0051173	positive regulation of nitrogen compound metabolic process	329	275	267.26	1
GO:0051174	regulation of phosphorus metabolic process	33	27	26.81	1
GO:0051179	localization	121	94	98.29	1
GO:0019080	viral gene expression	9	7	7.31	1
GO:0033002	muscle cell proliferation	25	19	20.31	1
GO:0022610	biological adhesion	45	35	36.56	1
GO:0071840	cellular component organization or biogenesis	131	110	106.42	1
GO:0048729	tissue morphogenesis	71	52	57.68	1
GO:0060512	prostate gland morphogenesis	10	8	8.12	1
GO:0002684	positive regulation of immune system process	35	27	28.43	1
GO:0010876	lipid localization	11	10	8.94	1
GO:0032774	RNA biosynthetic process	395	318	320.88	1
GO:0051146	striated muscle cell differentiation	25	20	20.31	1
GO:1990823	response to leukemia inhibitory factor	9	7	7.31	1
GO:0010952	positive regulation of peptidase activity	8	7	6.5	1
GO:0019693	ribose phosphate metabolic process	9	8	7.31	1
GO:1901565	organonitrogen compound catabolic process	13	13	10.56	1
GO:0042592	homeostatic process	86	77	69.86	1
GO:0035270	endocrine system development	43	33	34.93	1
GO:0051674	localization of cell	57	45	46.3	1
GO:0048731	system development	289	238	234.77	1
GO:0010817	regulation of hormone levels	36	31	29.24	1
GO:0048736	appendage development	30	22	24.37	1
GO:0018393	internal peptidyl-lysine acetylation	13	9	10.56	1
GO:0018394	peptidyl-lysine acetylation	15	11	12.19	1
GO:0000075	cell cycle checkpoint signaling	8	6	6.5	1
GO:1990845	adaptive thermogenesis	16	14	13	1
GO:0050863	regulation of T cell activation	23	17	18.68	1
GO:0050865	regulation of cell activation	36	28	29.24	1
GO:0050866	negative regulation of cell activation	12	11	9.75	1
GO:0140546	defense response to symbiont	10	8	8.12	1
GO:2000514	regulation of CD4-positive, alpha-beta T cell activation	10	7	8.12	1
GO:1901576	organic substance biosynthetic process	395	318	320.88	1
GO:0051101	regulation of DNA binding	25	19	20.31	1
GO:0021700	developmental maturation	25	21	20.31	1
GO:0031570	DNA integrity checkpoint signaling	8	6	6.5	1
GO:0045321	leukocyte activation	61	50	49.55	1
GO:0035239	tube morphogenesis	92	69	74.74	1
GO:0010941	regulation of cell death	104	81	84.48	1
GO:0050870	positive regulation of T cell activation	18	12	14.62	1
GO:0006366	transcription by RNA polymerase II	393	317	319.25	1
GO:0010948	negative regulation of cell cycle process	14	10	11.37	1
GO:0002292	T cell differentiation involved in immune response	15	10	12.19	1
GO:0002294	CD4-positive, alpha-beta T cell differentiation involved in immune response	14	9	11.37	1
GO:0006351	transcription, DNA-templated	395	318	320.88	1
GO:0006352	DNA-templated transcription, initiation	17	14	13.81	1
GO:0006355	regulation of transcription, DNA-templated	395	318	320.88	1
GO:0007272	ensheathment of neurons	8	7	6.5	1
GO:0070201	regulation of establishment of protein localization	21	20	17.06	1
GO:0050953	sensory perception of light stimulus	8	6	6.5	1
GO:0009799	specification of symmetry	18	15	14.62	1
GO:0001704	formation of primary germ layer	21	15	17.06	1
GO:0010467	gene expression	396	319	321.69	1
GO:0010468	regulation of gene expression	396	319	321.69	1
GO:1902893	regulation of pri-miRNA transcription by RNA polymerase II	31	28	25.18	1
GO:0060047	heart contraction	11	7	8.94	1
GO:0002263	cell activation involved in immune response	22	16	17.87	1
GO:0000003	reproduction	101	81	82.05	1
GO:0044260	cellular macromolecule metabolic process	395	318	320.88	1
GO:0002252	immune effector process	27	20	21.93	1
GO:0048864	stem cell development	11	5	8.94	1
GO:0044267	cellular protein metabolic process	78	65	63.36	1
GO:0048869	cellular developmental process	283	232	229.9	1
GO:0007249	I-kappaB kinase/NF-kappaB signaling	9	8	7.31	1
GO:0015833	peptide transport	21	18	17.06	1
GO:0150063	visual system development	44	37	35.74	1
GO:0051250	negative regulation of lymphocyte activation	9	8	7.31	1
GO:0051252	regulation of RNA metabolic process	395	318	320.88	1
GO:0051253	negative regulation of RNA metabolic process	220	174	178.72	1
GO:0002287	alpha-beta T cell activation involved in immune response	15	10	12.19	1
GO:0051254	positive regulation of RNA metabolic process	327	275	265.64	1
GO:0044257	cellular protein catabolic process	8	8	6.5	1
GO:0048858	cell projection morphogenesis	23	19	18.68	1
GO:0043367	CD4-positive, alpha-beta T cell differentiation	17	12	13.81	1
GO:0031056	regulation of histone modification	17	12	13.81	1
GO:0044281	small molecule metabolic process	43	37	34.93	1
GO:0010562	positive regulation of phosphorus metabolic process	22	17	17.87	1
GO:0048880	sensory system development	45	37	36.56	1
GO:0010563	negative regulation of phosphorus metabolic process	13	12	10.56	1
GO:0006873	cellular ion homeostasis	10	8	8.12	1
GO:0012501	programmed cell death	109	86	88.55	1
GO:0042063	gliogenesis	29	23	23.56	1
GO:2000181	negative regulation of blood vessel morphogenesis	9	9	7.31	1
GO:0044271	cellular nitrogen compound biosynthetic process	395	318	320.88	1
GO:0060675	ureteric bud morphogenesis	12	8	9.75	1
GO:0051271	negative regulation of cellular component movement	15	13	12.19	1
GO:0010556	regulation of macromolecule biosynthetic process	395	318	320.88	1
GO:0045927	positive regulation of growth	16	14	13	1
GO:0051272	positive regulation of cellular component movement	26	18	21.12	1
GO:0010557	positive regulation of macromolecule biosynthetic process	327	275	265.64	1
GO:0198738	cell-cell signaling by wnt	34	25	27.62	1
GO:0010558	negative regulation of macromolecule biosynthetic process	220	174	178.72	1
GO:0032990	cell part morphogenesis	23	19	18.68	1
GO:0023051	regulation of signaling	115	93	93.42	1
GO:1901698	response to nitrogen compound	58	52	47.12	1
GO:0023052	signaling	204	164	165.72	1
GO:0110148	biomineralization	11	10	8.94	1
GO:0110149	regulation of biomineralization	9	8	7.31	1
GO:0051223	regulation of protein transport	21	20	17.06	1
GO:0052547	regulation of peptidase activity	13	12	10.56	1
GO:0052548	regulation of endopeptidase activity	13	12	10.56	1
GO:0006304	DNA modification	9	8	7.31	1
GO:0006305	DNA alkylation	8	8	6.5	1
GO:2000112	regulation of cellular macromolecule biosynthetic process	395	318	320.88	1
GO:2000113	negative regulation of cellular macromolecule biosynthetic process	220	174	178.72	1
GO:0008150	biological_process	396	319	321.69	1
GO:0045935	positive regulation of nucleobase-containing compound metabolic process	328	275	266.45	1
GO:0008152	metabolic process	396	319	321.69	1
GO:2000116	regulation of cysteine-type endopeptidase activity	12	11	9.75	1
GO:0002237	response to molecule of bacterial origin	21	18	17.06	1
GO:0009743	response to carbohydrate	22	20	17.87	1
GO:0051246	regulation of protein metabolic process	65	55	52.8	1
GO:0044249	cellular biosynthetic process	395	318	320.88	1
GO:0061371	determination of heart left/right asymmetry	12	9	9.75	1
GO:0009746	response to hexose	21	20	17.06	1
GO:0051249	regulation of lymphocyte activation	27	20	21.93	1
GO:0031047	gene silencing by RNA	9	8	7.31	1
GO:2000142	regulation of DNA-templated transcription, initiation	13	10	10.56	1
GO:0006928	movement of cell or subcellular component	68	53	55.24	1
GO:2000145	regulation of cell motility	39	31	31.68	1
GO:2000146	negative regulation of cell motility	15	13	12.19	1
GO:2000147	positive regulation of cell motility	25	18	20.31	1
GO:0072359	circulatory system development	103	80	83.67	1
GO:0044237	cellular metabolic process	395	318	320.88	1
GO:0051234	establishment of localization	73	58	59.3	1
GO:0044238	primary metabolic process	395	318	320.88	1
GO:0070727	cellular macromolecule localization	22	20	17.87	1
GO:1901652	response to peptide	41	36	33.31	1
GO:0061326	renal tubule development	16	11	13	1
GO:0001823	mesonephros development	19	13	15.43	1
GO:0031669	cellular response to nutrient levels	21	19	17.06	1
GO:0002200	somatic diversification of immune receptors	8	6	6.5	1
GO:0035710	CD4-positive, alpha-beta T cell activation	17	12	13.81	1
GO:0006807	nitrogen compound metabolic process	395	318	320.88	1
GO:1904018	positive regulation of vasculature development	17	11	13.81	1
GO:0019220	regulation of phosphate metabolic process	33	27	26.81	1
GO:0019222	regulation of metabolic process	396	319	321.69	1
GO:0065007	biological regulation	396	319	321.69	1
GO:0019219	regulation of nucleobase-containing compound metabolic process	395	318	320.88	1
GO:0003158	endothelium development	11	9	8.94	1
GO:0003013	circulatory system process	23	17	18.68	1
GO:0071692	protein localization to extracellular region	21	19	17.06	1
GO:0006464	cellular protein modification process	61	51	49.55	1
GO:0003015	heart process	11	7	8.94	1
GO:0002790	peptide secretion	21	18	17.06	1
GO:0002791	regulation of peptide secretion	17	15	13.81	1
GO:0000278	mitotic cell cycle	39	29	31.68	1
GO:0036293	response to decreased oxygen levels	30	25	24.37	1
GO:0036294	cellular response to decreased oxygen levels	16	13	13	1
GO:0032940	secretion by cell	35	29	28.43	1
GO:0032943	mononuclear cell proliferation	13	8	10.56	1
GO:0032944	regulation of mononuclear cell proliferation	10	7	8.12	1
GO:0030323	respiratory tube development	27	25	21.93	1
GO:0009890	negative regulation of biosynthetic process	220	174	178.72	1
GO:0060255	regulation of macromolecule metabolic process	396	319	321.69	1
GO:0009891	positive regulation of biosynthetic process	328	275	266.45	1
GO:0009892	negative regulation of metabolic process	237	189	192.53	1
GO:0009893	positive regulation of metabolic process	333	278	270.51	1
GO:0034654	nucleobase-containing compound biosynthetic process	395	318	320.88	1
GO:0030316	osteoclast differentiation	9	8	7.31	1
GO:0006475	internal protein amino acid acetylation	13	9	10.56	1
GO:0006479	protein methylation	11	9	8.94	1
GO:0099537	trans-synaptic signaling	10	9	8.12	1
GO:0001935	endothelial cell proliferation	12	12	9.75	1
GO:0098771	inorganic ion homeostasis	11	9	8.94	1
GO:0098773	skin epidermis development	11	9	8.94	1
GO:0097485	neuron projection guidance	13	11	10.56	1
GO:0080090	regulation of primary metabolic process	395	318	320.88	1
GO:0003143	embryonic heart tube morphogenesis	13	9	10.56	1
GO:0061919	process utilizing autophagic mechanism	13	12	10.56	1
GO:0098727	maintenance of cell number	24	19	19.5	1
GO:0003006	developmental process involved in reproduction	86	69	69.86	1
GO:0003007	heart morphogenesis	31	20	25.18	1
GO:0009991	response to extracellular stimulus	37	33	30.06	1
GO:0040011	locomotion	67	55	54.43	1
GO:0040013	negative regulation of locomotion	15	13	12.19	1
GO:0034612	response to tumor necrosis factor	14	13	11.37	1
GO:0040017	positive regulation of locomotion	25	18	20.31	1
GO:0010033	response to organic substance	182	151	147.85	1
GO:0010035	response to inorganic substance	30	25	24.37	1
GO:0010662	regulation of striated muscle cell apoptotic process	8	4	6.5	1
GO:0048583	regulation of response to stimulus	131	103	106.42	1
GO:0034641	cellular nitrogen compound metabolic process	395	318	320.88	1
GO:0034645	cellular macromolecule biosynthetic process	395	318	320.88	1
GO:0009889	regulation of biosynthetic process	395	318	320.88	1
GO:0044770	cell cycle phase transition	25	20	20.31	1
GO:0044772	mitotic cell cycle phase transition	21	17	17.06	1
GO:0010657	muscle cell apoptotic process	10	6	8.12	1
GO:0010658	striated muscle cell apoptotic process	8	4	6.5	1
GO:0010659	cardiac muscle cell apoptotic process	8	4	6.5	1
GO:0048522	positive regulation of cellular process	344	282	279.45	1
GO:0036211	protein modification process	61	51	49.55	1
GO:0048523	negative regulation of cellular process	267	215	216.9	1
GO:0070997	neuron death	31	23	25.18	1
GO:1905314	semi-lunar valve development	11	5	8.94	1
GO:0044728	DNA methylation or demethylation	9	8	7.31	1
GO:0014743	regulation of muscle hypertrophy	8	7	6.5	1
GO:0006090	pyruvate metabolic process	9	7	7.31	1
GO:0061458	reproductive system development	66	52	53.62	1
GO:0106106	cold-induced thermogenesis	16	14	13	1
GO:0051716	cellular response to stimulus	236	189	191.71	1
GO:0048518	positive regulation of biological process	348	285	282.7	1
GO:0048519	negative regulation of biological process	276	223	224.21	1
GO:0070887	cellular response to chemical stimulus	174	142	141.35	1
GO:0016310	phosphorylation	37	30	30.06	1
GO:0043412	macromolecule modification	65	55	52.8	1
GO:0090304	nucleic acid metabolic process	395	318	320.88	1
GO:0009987	cellular process	395	318	320.88	1
GO:0043414	macromolecule methylation	16	14	13	1
GO:0040007	growth	62	50	50.37	1
GO:0072593	reactive oxygen species metabolic process	11	10	8.94	1
GO:0009306	protein secretion	21	19	17.06	1
GO:1903707	negative regulation of hemopoiesis	13	11	10.56	1
GO:0043583	ear development	28	22	22.75	1
GO:1903708	positive regulation of hemopoiesis	22	16	17.87	1
GO:0099177	regulation of trans-synaptic signaling	8	7	6.5	1
GO:1901214	regulation of neuron death	28	20	22.75	1
GO:0010646	regulation of cell communication	115	93	93.42	1
GO:0046883	regulation of hormone secretion	21	18	17.06	1
GO:0043436	oxoacid metabolic process	23	20	18.68	1
GO:0014706	striated muscle tissue development	49	38	39.81	1
GO:1902531	regulation of intracellular signal transduction	42	32	34.12	1
GO:0010632	regulation of epithelial cell migration	15	13	12.19	1
GO:0043523	regulation of neuron apoptotic process	18	12	14.62	1
GO:0009914	hormone transport	28	23	22.75	1
GO:0045184	establishment of protein localization	33	30	26.81	1
GO:0044703	multi-organism reproductive process	54	45	43.87	1
GO:0042221	response to chemical	198	163	160.85	1
GO:0044706	multi-multicellular organism process	17	13	13.81	1
GO:0008213	protein alkylation	11	9	8.94	1
GO:0051704	multi-organism process	54	45	43.87	1
GO:0055080	cation homeostasis	11	9	8.94	1
GO:0055082	cellular chemical homeostasis	26	23	21.12	1
GO:0043542	endothelial cell migration	17	15	13.81	1
GO:0043543	protein acylation	17	13	13.81	1
GO:0034284	response to monosaccharide	21	20	17.06	1
GO:0018022	peptidyl-lysine methylation	9	7	7.31	1
GO:0104004	cellular response to environmental stimulus	15	11	12.19	1
GO:0055086	nucleobase-containing small molecule metabolic process	9	8	7.31	1
GO:0006163	purine nucleotide metabolic process	9	8	7.31	1
GO:0014896	muscle hypertrophy	12	9	9.75	1
GO:0006165	nucleoside diphosphate phosphorylation	8	7	6.5	1
GO:0014897	striated muscle hypertrophy	12	9	9.75	1
GO:0010604	positive regulation of macromolecule metabolic process	333	278	270.51	1
GO:0010605	negative regulation of macromolecule metabolic process	233	186	189.28	1
GO:0006694	steroid biosynthetic process	12	8	9.75	1
GO:0032501	multicellular organismal process	325	267	264.01	1
GO:0032502	developmental process	332	273	269.7	1
GO:0032504	multicellular organism reproduction	51	44	41.43	1
GO:0090596	sensory organ morphogenesis	33	27	26.81	1
GO:0072521	purine-containing compound metabolic process	9	8	7.31	1
GO:0048699	generation of neurons	95	76	77.17	1
GO:0003279	cardiac septum development	18	10	14.62	1
GO:0043062	extracellular structure organization	11	9	8.94	1
GO:0080134	regulation of response to stress	62	47	50.37	1
GO:0043067	regulation of programmed cell death	97	75	78.8	1
GO:0043068	positive regulation of programmed cell death	36	30	29.24	1
GO:0055017	cardiac muscle tissue growth	16	11	13	1
GO:0002376	immune system process	124	105	100.73	1
GO:0045137	development of primary sexual characteristics	28	22	22.75	1
GO:0045620	negative regulation of lymphocyte differentiation	8	7	6.5	1
GO:0045621	positive regulation of lymphocyte differentiation	17	12	13.81	1
GO:0061061	muscle structure development	69	54	56.05	1
GO:0071219	cellular response to molecule of bacterial origin	14	13	11.37	1
GO:0045619	regulation of lymphocyte differentiation	21	16	17.06	1
GO:0003231	cardiac ventricle development	20	13	16.25	1
GO:0061053	somite development	12	9	9.75	1
GO:0035592	establishment of protein localization to extracellular region	21	19	17.06	1
GO:0006140	regulation of nucleotide metabolic process	8	7	6.5	1
GO:0046939	nucleotide phosphorylation	8	7	6.5	1
GO:0048659	smooth muscle cell proliferation	11	9	8.94	1
GO:0070482	response to oxygen levels	33	28	26.81	1
GO:0018130	heterocycle biosynthetic process	395	318	320.88	1
GO:0097659	nucleic acid-templated transcription	395	318	320.88	1
GO:1903844	regulation of cellular response to transforming growth factor beta stimulus	10	10	8.12	1
GO:0006139	nucleobase-containing compound metabolic process	395	318	320.88	1
GO:0055006	cardiac cell development	11	8	8.94	1
GO:0055008	cardiac muscle tissue morphogenesis	8	5	6.5	1
GO:0006629	lipid metabolic process	38	30	30.87	1
GO:1902680	positive regulation of RNA biosynthetic process	327	275	265.64	1
GO:0051336	regulation of hydrolase activity	17	15	13.81	1
GO:0021675	nerve development	10	8	8.12	1
GO:0051961	negative regulation of nervous system development	10	6	8.12	1
GO:0051962	positive regulation of nervous system development	16	12	13	1
GO:0046903	secretion	41	34	33.31	1
GO:0043170	macromolecule metabolic process	396	319	321.69	1
GO:0003205	cardiac chamber development	24	15	19.5	1
GO:0046483	heterocycle metabolic process	395	318	320.88	1
GO:1902679	negative regulation of RNA biosynthetic process	220	174	178.72	1
GO:0072073	kidney epithelium development	24	17	19.5	1
GO:0098916	anterograde trans-synaptic signaling	10	9	8.12	1
GO:0072078	nephron tubule morphogenesis	12	8	9.75	1
GO:0090092	regulation of transmembrane receptor protein serine/threonine kinase signaling pathway	17	15	13.81	1
GO:0072163	mesonephric epithelium development	19	13	15.43	1
GO:0072164	mesonephric tubule development	19	13	15.43	1
GO:0044843	cell cycle G1/S phase transition	15	13	12.19	1
GO:0048644	muscle organ morphogenesis	10	6	8.12	1
GO:0072028	nephron morphogenesis	13	9	10.56	1
GO:0016441	posttranscriptional gene silencing	9	8	7.31	1
GO:0016444	somatic cell DNA recombination	8	6	6.5	1
GO:0048634	regulation of muscle organ development	9	7	7.31	1
GO:0019318	hexose metabolic process	12	11	9.75	1
GO:0030072	peptide hormone secretion	21	18	17.06	1
GO:1902105	regulation of leukocyte differentiation	36	29	29.24	1
GO:0072171	mesonephric tubule morphogenesis	12	8	9.75	1
GO:0030163	protein catabolic process	13	13	10.56	1
GO:0042770	signal transduction in response to DNA damage	17	10	13.81	1
