# Supplementary material for: A multi-layered integrative analysis reveals a cholesterol metabolic program in outer radial glia with implications for human brain evolution
Source: Development. 2024 Aug 27;151(16):dev202390. doi: 10.1242/dev.202390 (PMC11385646; doi:10.1242/dev.202390)
Supplement: Table S8. TF differential binding affinity analysis results. [file develop-151-202390-TableS8.xlsx]

## Sheet: TableS8
seqnames	start	end	width	strand	SNP_id	REF	ALT	varType	motifPos	geneSymbol	dataSource	providerName	providerId	seqMatch	pctRef	pctAlt	scoreRef	scoreAlt	Refpvalue	Altpvalue	altPos	alleleDiff	effect	uniqID	AltFDR	RefFDR
chr1	2845494	2845494	1	-	chr1:2845494:A:T	A	T	SNV	c(-3, 6)	ATF1	HOCOMOCO	ATF1_si	ATF1_HUMAN	agcttCcgcacgtcatcat	0.944669	0.830338	10.0856	8.8843	0.000103951	0.000921249	1	-1.20134	strong	chr1:2845494:A:T_ATF1_si	0.00147296	0.000212099
chr1	2845494	2845494	1	-	chr1:2845494:A:T	A	T	SNV	c(-2, 9)	ATF6	HOCOMOCO	ATF6A_si	ATF6A_HUMAN	tgagcttCcgcacgtcatcattt	0.879889	0.744531	10.8569	9.21772	4.32134e-05	0.00162077	1	-1.63915	strong	chr1:2845494:A:T_ATF6A_si	0.00219186	0.00018518
chr1	2845494	2845494	1	-	chr1:2845494:A:T	A	T	SNV	c(-4, 7)	HIF1A	HOCOMOCO	HIF1A_si	HIF1A_HUMAN	tgagcttCcgcacgtcatcattt	0.970541	0.768929	9.68593	7.70842	9.799e-05	0.00527692	1	-1.97751	strong	chr1:2845494:A:T_HIF1A_si	0.00564043	0.000207075
chr1	3132979	3132979	1	-	chr1:3132979:T:C	T	C	SNV	c(-7, 6)	NR1H4	HOCOMOCO	NR1H4_f1	NR1H4_HUMAN	tcctgcaggCccctgagcccaccaggg	0.839712	0.685251	9.0411	7.43874	9.10163e-05	0.0039063	1	-1.60236	strong	chr1:3132979:T:C_NR1H4_f1	0.00435392	0.00020329
chr1	3457897	3457897	1	-	chr1:3457897:C:T	C	T	SNV	c(-9, 5)	ESR2	HOCOMOCO	ESR2_do	ESR2_HUMAN	cagcaagagcAcattgtcccaggaagcaa	0.711849	0.869114	7.38134	8.95596	0.00456029	8.17105e-05	1	1.57462	strong	chr1:3457897:C:T_ESR2_do	0.000198827	0.00500243
chr1	3457897	3457897	1	-	chr1:3457897:C:T	C	T	SNV	c(-13, 4)	SOX17	HOCOMOCO	SOX17_f2	SOX17_HUMAN	gttcagcaagagcAcattgtcccaggaagcaacaa	0.706967	0.82997	10.8003	12.6477	0.00185652	7.47467e-05	1	1.84744	strong	chr1:3457897:C:T_SOX17_f2	0.000195592	0.00245764
chr1	3713269	3713269	1	+	chr1:3713269:A:G	A	G	SNV	c(-10, 4)	TEAD3	HOCOMOCO	TEAD3_si	TEAD3_HUMAN	ttatgaacccAaaaatatctgagacagga	0.904976	0.732112	6.09272	4.98159	7.4286e-05	0.00535853	1	-1.11113	strong	chr1:3713269:A:G_TEAD3_si	0.00571659	0.000195891
chr1	6208250	6208250	1	+	chr1:6208250:A:G	A	G	SNV	c(-7, 2)	KLF4	HOCOMOCO	KLF4_f2	KLF4_HUMAN	gagggGtgggggatctggc	0.850362	0.97311	8.475	9.67926	0.000636101	3.91006e-05	1	1.20426	strong	chr1:6208250:A:G_KLF4_f2	0.000173938	0.00110782
chr1	6325098	6325098	1	-	chr1:6325098:T:C	T	C	SNV	c(-3, 7)	EGR3	HOCOMOCO	EGR3_f1	EGR3_HUMAN	ccctgtGacaccctctcacca	0.72621	0.907241	5.4729	6.76544	0.00505304	6.77109e-05	1	1.29254	strong	chr1:6325098:T:C_EGR3_f1	0.000193049	0.00545752
chr1	8214774	8214774	1	+	chr1:8214774:T:C	T	C	SNV	c(-2, 6)	FOXD3	HOCOMOCO	FOXD3_f1	FOXD3_HUMAN	acttTgtgttcttttat	0.906141	0.731361	9.82669	7.94731	8.01086e-05	0.00378418	1	-1.87938	strong	chr1:8214774:T:C_FOXD3_f1	0.00424101	0.00019858
chr1	9652041	9652041	1	+	chr1:9652041:C:T	C	T	SNV	c(1, 10)	FOXA1	HOCOMOCO	FOXA1_f1	FOXA1_HUMAN	gtcttgCtcatgtttgcatct	0.763705	0.937872	7.75311	9.49993	0.00376916	7.82013e-05	1	1.74682	strong	chr1:9652041:C:T_FOXA1_f1	0.000196847	0.00425639
chr1	9652041	9652041	1	+	chr1:9652041:C:T	C	T	SNV	c(1, 10)	FOXF2	HOCOMOCO	FOXF2_f1	FOXF2_HUMAN	gtcttgCtcatgtttgcatct	0.744242	0.89621	6.85582	8.22425	0.0027256	8.74996e-05	1	1.36843	strong	chr1:9652041:C:T_FOXF2_f1	0.000200566	0.00327183
chr1	9879812	9879812	1	-	chr1:9879812:T:C	T	C	SNV	c(-11, 8)	IRF5	HOCOMOCO	IRF5_f1	IRF5_HUMAN	tttcttcagcagttaTaggtctcctttgagaaataaatg	0.76534	0.678018	9.92	8.87141	5.18874e-05	0.000770801	1	-1.0486	strong	chr1:9879812:T:C_IRF5_f1	0.00128015	0.000188336
chr1	10276041	10276041	1	+	chr1:10276041:T:C	T	C	SNV	c(-4, 5)	POU3F2	HOCOMOCO	PO3F2_si	PO3F2_HUMAN	aatagCttattcatattga	0.958185	0.700124	6.02384	4.43984	7.53403e-05	0.0247622	1	-1.584	strong	chr1:10276041:T:C_PO3F2_si	0.0248499	0.000195891
chr1	12041997	12041997	1	-	chr1:12041997:G:T	G	T	SNV	c(-5, 4)	TFE3	HOCOMOCO	TFE3_f1	TFE3_HUMAN	ttggaCacctgatccatct	0.755695	0.949435	6.38608	7.97659	0.00614357	0.000105858	1	1.59052	strong	chr1:12041997:G:T_TFE3_f1	0.000212596	0.00649329
chr1	12332011	12332011	1	+	chr1:12332011:A:G	A	G	SNV	c(-6, 4)	SP1	HOCOMOCO	SP1_f1	SP1_HUMAN	cactggGggaggcggaggtgg	0.784881	0.894854	8.31434	9.4495	0.00118184	7.12872e-05	1	1.13516	strong	chr1:12332011:A:G_SP1_f1	0.000195101	0.00178495
chr1	12563981	12563981	1	+	chr1:12563981:A:G	A	G	SNV	c(-5, 4)	KLF4	HOCOMOCO	KLF4_f2	KLF4_HUMAN	ggccaGggagggggaatta	0.802031	0.960293	8.00083	9.55352	0.0023241	8.7738e-05	1	1.55269	strong	chr1:12563981:A:G_KLF4_f2	0.000200566	0.00289436
chr1	12563981	12563981	1	+	chr1:12563981:A:G	A	G	SNV	c(-11, 7)	SP1	HOCOMOCO	SP1_f2	SP1_HUMAN	ggagaactaggccaGggagggggaattacctgtggct	0.753106	0.868975	8.54281	9.7955	0.00156422	7.45837e-05	1	1.25269	strong	chr1:12563981:A:G_SP1_f2	0.000195592	0.00218522
chr1	12563981	12563981	1	+	chr1:12563981:A:G	A	G	SNV	c(-6, 10)	SP2	HOCOMOCO	SP2_si	SP2_HUMAN	agaactaggccaGggagggggaattacctgtgg	0.711826	0.892674	5.27815	6.54937	0.0111864	6.12921e-05	1	1.27121	strong	chr1:12563981:A:G_SP2_si	0.000189154	0.0113838
chr1	13943478	13943478	1	+	chr1:13943478:A:T	A	T	SNV	c(-5, 2)	HOXD4	HOCOMOCO	HXD4_f1	HXD4_HUMAN	tctTaattttaaaag	0.763641	0.991014	4.58826	5.88079	0.00874329	4.57764e-05	1	1.29254	strong	chr1:13943478:A:T_HXD4_f1	0.000177574	0.00899874
chr1	15078201	15078201	1	-	chr1:15078201:C:A	C	A	SNV	c(-4, 7)	NEUROD1	HOCOMOCO	NDF1_f1	NDF1_HUMAN	ttgctgaGctcatctggctatgg	0.771556	0.944889	6.71791	8.19158	0.00464576	8.18968e-05	1	1.47367	strong	chr1:15078201:C:A_NDF1_f1	0.000198827	0.00506908
chr1	15273387	15273387	1	+	chr1:15273387:A:G	A	G	SNV	c(-5, 3)	BRCA1	HOCOMOCO	BRCA1_f1	BRCA1_HUMAN	ttggTttggttgtctat	0.800365	0.979606	5.39524	6.57555	0.00807953	8.39233e-05	1	1.18031	strong	chr1:15273387:A:G_BRCA1_f1	0.000198955	0.00836845
chr1	16767359	16767359	1	-	chr1:16767359:A:G	A	G	SNV	c(-9, 1)	GLI2	HOCOMOCO	GLI2_f1	GLI2_HUMAN	gtgactAcccaccgccagacc	0.878514	0.764429	15.3804	13.3928	3.24249e-05	0.000561714	1	-1.98763	strong	chr1:16767359:A:G_GLI2_f1	0.000989376	0.000179684
chr1	17997984	17997984	1	-	chr1:17997984:T:C	T	C	SNV	c(-13, 3)	ZBTB4	HOCOMOCO	ZBTB4_si	ZBTB4_HUMAN	acccgcaccagcCttgtggtgtttctatggcaa	0.740447	0.664463	11.8571	10.6824	9.36543e-05	0.00090155	1	-1.17469	strong	chr1:17997984:T:C_ZBTB4_si	0.00144679	0.000204883
chr1	18414926	18414926	1	-	chr1:18414926:G:A	G	A	SNV	c(-3, 4)	MAF	HOCOMOCO	MAF_f1	MAF_HUMAN	tccCgtcagcagctg	0.822627	0.99509	6.07679	7.31476	0.00189209	4.57764e-05	1	1.23797	strong	chr1:18414926:G:A_MAF_f1	0.000177574	0.00248704
chr1	18414926	18414926	1	-	chr1:18414926:G:A	G	A	SNV	c(-5, 3)	MAFB	HOCOMOCO	MAFB_f1	MAFB_HUMAN	ctccCgtcagcagctga	0.81598	1	5.31132	6.47529	0.00449753	0	1	1.16397	strong	chr1:18414926:G:A_MAFB_f1	0	0.00494607
chr1	19221879	19221879	1	+	chr1:19221879:T:C	T	C	SNV	c(-3, 7)	ELK4	HOCOMOCO	ELK4_f1	ELK4_HUMAN	cctcctGcaccggaagttgtc	0.864638	0.995748	9.24898	10.6334	0.000264883	2.86102e-06	1	1.38445	strong	chr1:19221879:T:C_ELK4_f1	8.43678e-05	0.000508916
chr1	19221879	19221879	1	+	chr1:19221879:T:C	T	C	SNV	c(-4, 8)	GABPA	HOCOMOCO	GABPA_f1	GABPA_HUMAN	cacctcctGcaccggaagttgtcag	0.88234	0.979037	10.969	12.1577	0.000193998	4.27663e-06	1	1.18873	strong	chr1:19221879:T:C_GABPA_f1	9.71082e-05	0.000378529
chr1	19236584	19236584	1	+	chr1:19236584:G:A	G	A	SNV	c(-3, 9)	MEIS2	HOCOMOCO	MEIS2_do	MEIS2_HUMAN	agcaggccTttgacaagtatctatt	0.797458	0.888676	11.111	12.3642	0.00061515	6.73681e-05	1	1.25325	strong	chr1:19236584:G:A_MEIS2_do	0.000193049	0.00107883
chr1	19236584	19236584	1	-	chr1:19236584:G:A	G	A	SNV	c(-10, 2)	RXRG	HOCOMOCO	RXRG_f1	RXRG_HUMAN	agcaggccTttgacaagtatctatt	0.73451	0.812697	12.1058	13.3825	0.000602812	7.80672e-05	1	1.27663	strong	chr1:19236584:G:A_RXRG_f1	0.000196847	0.0010609
chr1	20139463	20139463	1	+	chr1:20139463:G:T	G	T	SNV	c(-3, 7)	ETS2	HOCOMOCO	ETS2_f1	ETS2_HUMAN	cgaataGaagggaagtgagtt	0.977177	0.766939	6.34362	5.02516	4.17233e-05	0.0139284	1	-1.31846	strong	chr1:20139463:G:T_ETS2_f1	0.0141169	0.00018518
chr1	20139463	20139463	1	+	chr1:20139463:G:T	G	T	SNV	c(-6, 10)	FLI1	HOCOMOCO	FLI1_f1	FLI1_HUMAN	acagatcgaataGaagggaagtgagttgggagg	0.95501	0.737851	6.66427	5.20678	7.91252e-05	0.00995673	1	-1.45749	strong	chr1:20139463:G:T_FLI1_f1	0.0101737	0.000198329
chr1	20139463	20139463	1	+	chr1:20139463:G:T	G	T	SNV	c(-7, 9)	SPI1	HOCOMOCO	SPI1_si	SPI1_HUMAN	acagatcgaataGaagggaagtgagttgggagg	0.843724	0.744366	11.0324	9.76647	4.30709e-05	0.000947926	1	-1.26592	strong	chr1:20139463:G:T_SPI1_si	0.00150601	0.00018518
chr1	24018953	24018953	1	-	chr1:24018953:T:C	T	C	SNV	c(-2, 9)	INSM1	HOCOMOCO	INSM1_f1	INSM1_HUMAN	ttcccttGatgccccctaaacat	0.817798	0.904629	11.2827	12.4639	0.000153065	1.10865e-05	1	1.1812	strong	chr1:24018953:T:C_INSM1_f1	0.00013357	0.00030064
chr1	25020898	25020898	1	+	chr1:25020898:C:T	C	T	SNV	c(-3, 4)	ARNT	HOCOMOCO	ARNT_f1	ARNT_HUMAN	cagGgtacgtgcaga	0.988505	0.767033	8.81097	6.85232	0.000106812	0.00518799	1	-1.95866	strong	chr1:25020898:C:T_ARNT_f1	0.00554992	0.000215375
chr1	25020898	25020898	1	+	chr1:25020898:C:T	C	T	SNV	c(-5, 6)	HIF1A	HOCOMOCO	HIF1A_si	HIF1A_HUMAN	aagacagGgtacgtgcagagagc	0.993249	0.793099	9.90866	7.9455	1.43051e-06	0.00392443	1	-1.96316	strong	chr1:25020898:C:T_HIF1A_si	0.00437039	6.01461e-05
chr1	27726001	27726001	1	-	chr1:27726001:T:A	T	A	SNV	c(-5, 5)	GLI3	HOCOMOCO	GLI3_si	GLI3_HUMAN	gcctgaTcccacccaactaca	0.737455	0.890932	7.68586	9.2353	0.00236225	7.72476e-05	1	1.54944	strong	chr1:27726001:T:A_GLI3_si	0.000196173	0.00292677
chr1	31657941	31657941	1	+	chr1:31657941:A:G	A	G	SNV	c(-8, 2)	DBP	HOCOMOCO	DBP_si	DBP_HUMAN	aaattgTgtaagtaggaaatg	0.957565	0.739712	6.41949	5.00514	4.31538e-05	0.00650334	1	-1.41435	strong	chr1:31657941:A:G_DBP_si	0.00682485	0.00018518
chr1	31657941	31657941	1	+	chr1:31657941:A:G	A	G	SNV	c(-9, 3)	HLF	HOCOMOCO	HLF_si	HLF_HUMAN	ataaattgTgtaagtaggaaatggg	0.92889	0.762928	9.0159	7.43909	0.000108346	0.00416595	1	-1.57681	strong	chr1:31657941:A:G_HLF_si	0.00459227	0.000217997
chr1	31666792	31666792	1	-	chr1:31666792:T:A	T	A	SNV	c(-3, 8)	HOXA10	HOCOMOCO	HXA10_f1	HXA10_HUMAN	actccttTgcataaattgcaaat	0.966202	0.778648	7.47768	6.0842	5.45382e-05	0.00316465	1	-1.39348	strong	chr1:31666792:T:A_HXA10_f1	0.00364833	0.000190294
chr1	31666792	31666792	1	-	chr1:31666792:T:A	T	A	SNV	c(-7, 1)	POU2F1	HOCOMOCO	PO2F1_f1	PO2F1_HUMAN	ccttTgcataaattgca	0.953938	0.783315	6.74027	5.57209	2.67029e-05	0.00226974	1	-1.16818	strong	chr1:31666792:T:A_PO2F1_f1	0.00279005	0.00017578
chr1	31666792	31666792	1	-	chr1:31666792:T:A	T	A	SNV	c(-7, 1)	POU2F2	HOCOMOCO	PO2F2_si	PO2F2_HUMAN	ccttTgcataaattgca	0.916925	0.778443	12.5732	10.6782	3.05176e-05	0.000957489	1	-1.89506	strong	chr1:31666792:T:A_PO2F2_si	0.00151787	0.000177058
chr1	32279871	32279871	1	-	chr1:32279871:T:C	T	C	SNV	c(-1, 7)	NR4A1	HOCOMOCO	NR4A1_f1	NR4A1_HUMAN	ctggAgcctggccttca	0.929858	0.783334	9.47775	8.00657	8.01086e-05	0.00201416	1	-1.47119	strong	chr1:32279871:T:C_NR4A1_f1	0.00255177	0.00019858
chr1	32456820	32456820	1	-	chr1:32456820:C:T	C	T	SNV	c(-4, 8)	RXRG	HOCOMOCO	RXRG_f1	RXRG_HUMAN	tatagactGtgacatttcactatag	0.799644	0.713034	13.1693	11.7552	9.48608e-05	0.000905797	1	-1.41415	strong	chr1:32456820:C:T_RXRG_f1	0.00145241	0.00020573
chr1	34226990	34226990	1	+	chr1:34226990:A:C	A	C	SNV	c(-6, 6)	MYOG	HOCOMOCO	MYOG_f1	MYOG_HUMAN	ggcagatcCcagctggtctctatgc	0.773182	0.898387	8.36329	9.66976	0.0017511	9.4533e-05	1	1.30647	strong	chr1:34226990:A:C_MYOG_f1	0.000203123	0.00236381
chr1	34226990	34226990	1	+	chr1:34226990:A:C	A	C	SNV	c(-6, 5)	TAL1	HOCOMOCO	TAL1_f1	TAL1_HUMAN	gcagatcCcagatggtctctatg	0.939581	0.821729	13.5874	11.908	8.28505e-06	0.000246882	1	-1.67935	strong	chr1:34226990:A:C_TAL1_f1	0.000473773	0.000134647
chr1	34226990	34226990	1	+	chr1:34226990:A:C	A	C	SNV	c(-5, 8)	ZBTB18	HOCOMOCO	ZN238_f1	ZN238_HUMAN	gggcagatcCcagatggtctctatgcc	0.871836	0.775208	11.2999	10.0782	4.8548e-05	0.000656411	1	-1.22167	strong	chr1:34226990:A:C_ZN238_f1	0.00112545	0.000186971
chr1	34228032	34228032	1	+	chr1:34228032:T:C	T	C	SNV	c(-2, 10)	NKX3-1	HOCOMOCO	NKX31_si	NKX31_HUMAN	ctcattccCctataagtagaggtca	0.9412	0.820728	8.36337	7.31742	4.32432e-05	0.00126661	1	-1.04595	strong	chr1:34228032:T:C_NKX31_si	0.00184376	0.00018518
chr1	35162954	35162954	1	-	chr1:35162954:C:A	C	A	SNV	c(-6, 2)	RBPJ	HOCOMOCO	SUH_f1	SUH_HUMAN	tcttTcccactcagaaa	0.827619	0.980648	6.96773	8.22388	0.00102997	1.52588e-05	1	1.25615	strong	chr1:35162954:C:A_SUH_f1	0.000142324	0.00162133
chr1	37772399	37772399	1	+	chr1:37772399:G:A	G	A	SNV	c(-8, 4)	MEF2C	HOCOMOCO	MEF2C_f1	MEF2C_HUMAN	tattggctAgaaattgccagccacc	0.727839	0.843559	12.3449	14.2994	0.00135344	9.52035e-05	1	1.95453	strong	chr1:37772399:G:A_MEF2C_f1	0.000203174	0.00197192
chr1	38502404	38502404	1	+	chr1:38502404:C:G	C	G	SNV	c(-5, 9)	ELF2	HOCOMOCO	ELF2_f1	ELF2_HUMAN	gtggaagggtCccgggaagggcaagaaag	0.737052	0.894317	6.6654	8.01253	0.00363399	0.000113876	1	1.34713	strong	chr1:38502404:C:G_ELF2_f1	0.000225434	0.00412519
chr1	38502404	38502404	1	+	chr1:38502404:C:G	C	G	SNV	c(-3, 7)	ETS2	HOCOMOCO	ETS2_f1	ETS2_HUMAN	aagggtCccgggaagggcaag	0.775204	0.971026	5.077	6.30505	0.0126433	7.7486e-05	1	1.22805	strong	chr1:38502404:C:G_ETS2_f1	0.000196526	0.0128244
chr1	38502404	38502404	1	-	chr1:38502404:C:G	C	G	SNV	c(-8, 3)	ZBTB33	HOCOMOCO	KAISO_f1	KAISO_HUMAN	gaagggtCccgcgaagggcaaga	0.956722	0.793442	9.42878	7.83571	8.08239e-05	0.00276959	1	-1.59307	strong	chr1:38502404:C:G_KAISO_f1	0.00327695	0.000199323
chr1	38539524	38539524	1	+	chr1:38539524:C:T	C	T	SNV	c(-3, 8)	EBF1	HOCOMOCO	COE1_f2	COE1_HUMAN	ccaggcaGttccctggggtcagt	0.987655	0.883709	10.915	9.77675	1.66893e-06	0.000182927	1	-1.13823	strong	chr1:38539524:C:T_COE1_f2	0.000356286	6.71384e-05
chr1	38539524	38539524	1	+	chr1:38539524:C:T	C	T	SNV	c(-1, 7)	TFAP2C	HOCOMOCO	AP2C_f1	AP2C_HUMAN	ggcaGttccctggggtc	0.944618	0.752767	8.93389	7.12936	0.000102997	0.00611115	1	-1.80454	strong	chr1:38539524:C:T_AP2C_f1	0.00644231	0.000210825
chr1	40164393	40164393	1	+	chr1:40164393:C:T	C	T	SNV	c(-3, 7)	ELK4	HOCOMOCO	ELK4_f1	ELK4_HUMAN	ccaccgCcaccggaaccacca	0.906329	0.77522	9.68922	8.30477	6.86646e-05	0.00156832	1	-1.38445	strong	chr1:40164393:C:T_ELK4_f1	0.00214181	0.000194943
chr1	40679039	40679039	1	+	chr1:40679039:G:A	G	A	SNV	c(-10, 6)	ETV7	HOCOMOCO	ETV7_si	ETV7_HUMAN	aagaattcagcaGgacgtttcagccttctttca	0.887022	0.759949	9.48595	8.19341	2.37273e-05	0.000820562	1	-1.29254	strong	chr1:40679039:G:A_ETV7_si	0.00134666	0.000171498
chr1	41918705	41918705	1	-	chr1:41918705:A:C	A	C	SNV	c(-12, 2)	HNF1A	HOCOMOCO	HNF1A_f1	HNF1A_HUMAN	gggtaataacAttaactgtattaagggat	0.876393	0.753073	8.94736	7.72225	6.37593e-05	0.00150329	1	-1.22511	strong	chr1:41918705:A:C_HNF1A_f1	0.00208224	0.000193175
chr1	46645561	46645561	1	+	chr1:46645561:C:G	C	G	SNV	c(-4, 7)	ZBTB33	HOCOMOCO	KAISO_f1	KAISO_HUMAN	tttgctaCtcgcaggagagagcg	0.993583	0.798931	9.78842	7.88926	2.5034e-06	0.00244135	1	-1.89916	strong	chr1:46645561:C:G_KAISO_f1	0.0029486	8.58665e-05
chr1	46931854	46931854	1	-	chr1:46931854:A:G	A	G	SNV	c(-3, 10)	TEAD1	HOCOMOCO	TEAD1_f1	TEAD1_HUMAN	tcactagagTcaaattccacggaggca	0.907645	0.74578	6.41813	5.31247	8.87699e-05	0.00744569	1	-1.10566	strong	chr1:46931854:A:G_TEAD1_f1	0.00773284	0.000202501
chr1	47032958	47032958	1	+	chr1:47032958:A:T	A	T	SNV	c(-11, 1)	FOXJ3	HOCOMOCO	FOXJ3_f2	FOXJ3_HUMAN	cacgttctTgttttgagacagaatc	0.774923	0.90748	10.9792	12.8382	0.00108981	3.47942e-05	1	1.85894	strong	chr1:47032958:A:T_FOXJ3_f2	0.000168841	0.00168322
chr1	47035464	47035464	1	+	chr1:47035464:G:A	G	A	SNV	c(-7, 4)	IRF1	HOCOMOCO	IRF1_si	IRF1_HUMAN	cactaaaAgtgaaagatattttc	0.836159	0.973752	10.7563	12.5038	0.000389934	9.47714e-06	1	1.74744	strong	chr1:47035464:G:A_IRF1_si	0.000128411	0.000723576
chr1	47035464	47035464	1	+	chr1:47035464:G:A	G	A	SNV	c(-8, 5)	IRF2	HOCOMOCO	IRF2_f1	IRF2_HUMAN	tgcactaaaAgtgaaagatattttcca	0.824122	0.959359	10.728	12.4578	0.000334769	5.49853e-06	1	1.7298	strong	chr1:47035464:G:A_IRF2_f1	0.000111285	0.000629274
chr1	47035464	47035464	1	+	chr1:47035464:G:A	G	A	SNV	c(-8, 8)	IRF3	HOCOMOCO	IRF3_f1	IRF3_HUMAN	cgctgcactaaaAgtgaaagatattttccatta	0.769184	0.911028	9.2044	10.8468	0.0010722	3.11279e-05	1	1.64238	strong	chr1:47035464:G:A_IRF3_f1	0.000166882	0.00166331
chr1	47035464	47035464	1	+	chr1:47035464:G:A	G	A	SNV	c(-7, 2)	IRF7	HOCOMOCO	IRF7_f1	IRF7_HUMAN	ctaaaAgtgaaagatattt	0.80871	0.967494	6.55649	7.81551	0.00188637	1.52588e-05	1	1.25902	strong	chr1:47035464:G:A_IRF7_f1	0.000142324	0.00248551
chr1	47035464	47035464	1	+	chr1:47035464:G:A	G	A	SNV	c(-9, 5)	IRF8	HOCOMOCO	IRF8_si	IRF8_HUMAN	ctgcactaaaAgtgaaagatattttccat	0.76312	0.900487	7.7785	9.12662	0.00159746	5.36386e-05	1	1.34811	strong	chr1:47035464:G:A_IRF8_si	0.000184935	0.00221409
chr1	47035464	47035464	1	+	chr1:47035464:G:A	G	A	SNV	c(-7, 6)	PRDM1	HOCOMOCO	PRDM1_f1	PRDM1_HUMAN	tgcactaaaAgtgaaagatattttcca	0.821245	0.946378	12.7701	14.6874	0.000131618	1.68756e-06	1	1.91737	strong	chr1:47035464:G:A_PRDM1_f1	6.28446e-05	0.000260084
chr1	47035464	47035464	1	+	chr1:47035464:G:A	G	A	SNV	c(-8, 3)	SPIB	HOCOMOCO	SPIB_f1	SPIB_HUMAN	cactaaaAgtggaagatattttc	0.978415	0.821202	11.0813	9.32152	3.57628e-06	0.000784814	1	-1.75976	strong	chr1:47035464:G:A_SPIB_f1	0.00129945	9.71109e-05
chr1	49077948	49077948	1	-	chr1:49077948:C:T	C	T	SNV	c(-4, 5)	ATF1	HOCOMOCO	ATF1_si	ATF1_HUMAN	caattCttacgtcagagga	0.981534	0.837784	10.473	8.96255	3.43323e-05	0.000647545	1	-1.51045	strong	chr1:49077948:C:T_ATF1_si	0.00111582	0.000179684
chr1	49077948	49077948	1	-	chr1:49077948:C:T	C	T	SNV	c(-3, 5)	ATF2+ATF4	HOCOMOCO	ATF2+ATF4_f1	ATF2+ATF4_HUMAN	aattCttacgtcagagg	0.98996	0.839781	9.13839	7.77612	2.28882e-05	0.00125504	1	-1.36227	strong	chr1:49077948:C:T_ATF2+ATF4_f1	0.001831	0.000170471
chr1	49077948	49077948	1	-	chr1:49077948:C:T	C	T	SNV	c(-3, 5)	CREB1	HOCOMOCO	CREB1_f1	CREB1_HUMAN	aattCttacgtcagagg	0.984829	0.812912	9.26097	7.66561	2.67029e-05	0.00236511	1	-1.59536	strong	chr1:49077948:C:T_CREB1_f1	0.00287539	0.00017578
chr1	51655420	51655420	1	+	chr1:51655420:G:C	G	C	SNV	c(-4, 4)	POU2F2	HOCOMOCO	PO2F2_si	PO2F2_HUMAN	gaaaTatgcaaacaaat	0.79515	0.921095	10.9068	12.6303	0.00082016	2.67029e-05	1	1.7235	strong	chr1:51655420:G:C_PO2F2_si	0.000164018	0.00136466
chr1	52383609	52383609	1	+	chr1:52383609:C:G	C	G	SNV	c(-6, 7)	TFDP1	HOCOMOCO	TFDP1_f1	TFDP1_HUMAN	aaaagaaaaCtggcgagagactcctcc	0.877407	0.717308	7.0969	5.86967	7.6171e-05	0.0044195	1	-1.22723	strong	chr1:52383609:C:G_TFDP1_f1	0.00483253	0.000195891
chr1	52391893	52391893	1	+	chr1:52391893:G:A	G	A	SNV	c(-8, 6)	FOXD1	HOCOMOCO	FOXD1_si	FOXD1_HUMAN	ataattatctGtttacaattttgtttccc	0.765499	0.90499	6.78605	7.96037	0.00187624	7.15395e-05	1	1.17432	strong	chr1:52391893:G:A_FOXD1_si	0.000195101	0.0024777
chr1	54780032	54780032	1	-	chr1:54780032:G:A	G	A	SNV	c(-8, 3)	FUBP1	HOCOMOCO	FUBP1_f1	FUBP1_HUMAN	aagcaaaAaggacgaaggactcc	0.707841	0.934983	5.533	7.21263	0.0124412	3.09348e-05	1	1.67963	strong	chr1:54780032:G:A_FUBP1_f1	0.000166882	0.0126312
chr1	57363459	57363459	1	+	chr1:57363459:G:A	G	A	SNV	c(-4, 7)	CEBPE	HOCOMOCO	CEBPE_f1	CEBPE_HUMAN	aaaccgtAttcgtaatctaatct	0.953701	0.795149	7.91698	6.61967	7.30157e-05	0.00402588	1	-1.29731	strong	chr1:57363459:G:A_CEBPE_f1	0.00446505	0.000195606
chr1	62051656	62051656	1	+	chr1:62051656:T:C	T	C	SNV	c(-4, 8)	FOXO3	HOCOMOCO	FOXO3_si	FOXO3_HUMAN	aatccaccTatgtgttttctagtga	0.953354	0.778348	8.65341	7.09451	7.82162e-05	0.00430366	1	-1.5589	strong	chr1:62051656:T:C_FOXO3_si	0.00472251	0.000197572
chr1	62191036	62191036	1	+	chr1:62191036:A:G	A	G	SNV	c(-4, 10)	HNF1A	HOCOMOCO	HNF1A_f1	HNF1A_HUMAN	aaggagctaaGgttaatctttgagtgctg	0.944231	0.771977	9.6213	7.91006	4.94812e-06	0.000983589	1	-1.71124	strong	chr1:62191036:A:G_HNF1A_f1	0.0015394	0.000111968
chr1	62191036	62191036	1	+	chr1:62191036:A:G	A	G	SNV	c(-4, 9)	HNF1B	HOCOMOCO	HNF1B_f1	HNF1B_HUMAN	aggagctaaGgttaatctttgagtgct	0.895139	0.739364	7.87392	6.55248	7.92742e-06	0.00104465	1	-1.32144	strong	chr1:62191036:A:G_HNF1B_f1	0.00160453	0.000131458
chr1	71173402	71173402	1	+	chr1:71173402:G:T	G	T	SNV	c(-3, 6)	E2F2	HOCOMOCO	E2F2_f1	E2F2_HUMAN	ttttaAtgcgggaaacagc	0.890909	0.709985	6.65791	5.36537	9.25064e-05	0.00597382	1	-1.29254	strong	chr1:71173402:G:T_E2F2_f1	0.00630978	0.000203808
chr1	71173402	71173402	1	+	chr1:71173402:G:T	G	T	SNV	c(-7, 6)	E2F4	HOCOMOCO	E2F4_do	E2F4_HUMAN	catgttttaAtgcgggaaacagcttcc	0.914045	0.782455	8.8691	7.62084	4.82202e-05	0.00119393	1	-1.24827	strong	chr1:71173402:G:T_E2F4_do	0.00176928	0.000186971
chr1	71173402	71173402	1	+	chr1:71173402:G:T	G	T	SNV	c(-3, 6)	E2F5	HOCOMOCO	E2F5_do	E2F5_HUMAN	ttttaAtgcgggaaacagc	0.916958	0.764715	9.08735	7.61934	8.39233e-05	0.00215912	1	-1.46801	strong	chr1:71173402:G:T_E2F5_do	0.00269044	0.000199824
chr1	71173402	71173402	1	+	chr1:71173402:G:T	G	T	SNV	c(-6, 6)	E2F7	HOCOMOCO	E2F7_f1	E2F7_HUMAN	atgttttaAtgcgggaaacagcttc	0.896206	0.77872	8.51176	7.46316	2.3365e-05	0.000551701	1	-1.0486	strong	chr1:71173402:G:T_E2F7_f1	0.000975959	0.000171475
chr1	71173402	71173402	1	+	chr1:71173402:G:T	G	T	SNV	c(-7, 6)	TFDP1	HOCOMOCO	TFDP1_f1	TFDP1_HUMAN	catgttttaAtgcgggaaacagcttcc	0.920364	0.760265	7.42618	6.19896	1.25803e-05	0.00188888	1	-1.22723	strong	chr1:71173402:G:T_TFDP1_f1	0.00244561	0.000155257
chr1	71927112	71927112	1	-	chr1:71927112:A:G	A	G	SNV	c(-4, 4)	HBP1	HOCOMOCO	HBP1_f1	HBP1_HUMAN	tcatTttcattgaagaa	0.976571	0.787799	5.7609	4.71231	3.05176e-05	0.00376129	1	-1.0486	strong	chr1:71927112:A:G_HBP1_f1	0.00421972	0.000177058
chr1	74418194	74418194	1	-	chr1:74418194:C:T	C	T	SNV	c(-1, 11)	RXRG	HOCOMOCO	RXRG_f1	RXRG_HUMAN	ttagtgcaGttctgacatctgacaa	0.713887	0.797328	11.7691	13.1315	0.000892743	0.000100166	1	1.36242	strong	chr1:74418194:C:T_RXRG_f1	0.000206054	0.00145567
chr1	79050249	79050249	1	+	chr1:79050249:G:A	G	A	SNV	c(-3, 6)	MITF	HOCOMOCO	MITF_f1	MITF_HUMAN	cacagGgccatgtgctcag	0.807322	0.993562	7.5838	9.30115	0.00268936	3.14713e-05	1	1.71734	strong	chr1:79050249:G:A_MITF_f1	0.000166882	0.00323727
chr1	81841679	81841679	1	-	chr1:81841679:C:T	C	T	SNV	c(-9, 6)	POU5F1	HOCOMOCO	PO5F1_do	PO5F1_HUMAN	attcaatttttAaaatacaaatccagcatca	0.674429	0.823681	7.5122	9.09442	0.00391041	9.58913e-05	1	1.58222	strong	chr1:81841679:C:T_PO5F1_do	0.000203542	0.0043923
chr1	82164819	82164819	1	+	chr1:82164819:A:G	A	G	SNV	c(-5, 4)	GFI1	HOCOMOCO	GFI1_f1	GFI1_HUMAN	aggaaCtctgattttattt	0.763381	0.969739	7.34925	9.28409	0.00423813	2.76566e-05	1	1.93484	strong	chr1:82164819:A:G_GFI1_f1	0.000165597	0.00469327
chr1	86527149	86527149	1	-	chr1:86527149:T:G	T	G	SNV	c(-6, 7)	ONECUT1	HOCOMOCO	HNF6_f1	HNF6_HUMAN	cctcgataaAaagtcaatctgttatag	0.90175	0.758468	9.20189	7.77871	7.11195e-05	0.00263204	1	-1.42318	strong	chr1:86527149:T:G_HNF6_f1	0.00313825	0.000194943
chr1	86527149	86527149	1	-	chr1:86527149:T:G	T	G	SNV	c(-8, 12)	ONECUT2	HOCOMOCO	ONEC2_si	ONEC2_HUMAN	taactaacctcgataaAaagtcaatctgttatagaacataa	0.853159	0.728126	8.50196	7.33061	3.47609e-05	0.00168999	1	-1.17134	strong	chr1:86527149:T:G_ONEC2_si	0.00225644	0.000179934
chr1	87799196	87799196	1	-	chr1:87799196:T:C	T	C	SNV	c(-4, 5)	CEBPA	HOCOMOCO	CEBPA_do	CEBPA_HUMAN	ctaacAttgcaaaagatcc	0.792171	0.993531	5.2403	6.52934	0.0124207	1.04904e-05	1	1.28904	strong	chr1:87799196:T:C_CEBPA_do	0.000132492	0.0126122
chr1	87799196	87799196	1	-	chr1:87799196:T:C	T	C	SNV	c(-4, 5)	CEBPB	HOCOMOCO	CEBPB_f1	CEBPB_HUMAN	ctaacAttgcaaaagatcc	0.784175	0.978986	7.37541	9.18551	0.00442314	5.43594e-05	1	1.81011	strong	chr1:87799196:T:C_CEBPB_f1	0.000186657	0.00487331
chr1	87799196	87799196	1	-	chr1:87799196:T:C	T	C	SNV	c(-7, 4)	CEBPE	HOCOMOCO	CEBPE_f1	CEBPE_HUMAN	gactaacAttgcaaaagatccca	0.79369	0.952242	6.60773	7.90504	0.0042035	8.27312e-05	1	1.29731	strong	chr1:87799196:T:C_CEBPE_f1	0.000198827	0.00466397
chr1	88527370	88527370	1	-	chr1:88527370:A:C	A	C	SNV	c(-4, 6)	CBFB	HOCOMOCO	PEBB_f1	PEBB_HUMAN	tctgatGaaaccacaggggca	0.773886	0.983038	5.51629	6.96482	0.0047555	1.4782e-05	1	1.44853	strong	chr1:88527370:A:C_PEBB_f1	0.000142324	0.00517389
chr1	88527370	88527370	1	-	chr1:88527370:A:C	A	C	SNV	c(-3, 6)	RUNX1	HOCOMOCO	RUNX1_f1	RUNX1_HUMAN	ctgatGaaaccacaggggc	0.76393	0.98677	6.36869	8.1758	0.00706196	4.29153e-05	1	1.80711	strong	chr1:88527370:A:C_RUNX1_f1	0.000177461	0.00739203
chr1	88527370	88527370	1	-	chr1:88527370:A:C	A	C	SNV	c(-5, 5)	RUNX2	HOCOMOCO	RUNX2_f1	RUNX2_HUMAN	tctgatGaaaccacaggggca	0.760531	0.983103	6.10155	7.83312	0.00827527	4.07696e-05	1	1.73157	strong	chr1:88527370:A:C_RUNX2_f1	0.000175523	0.00854945
chr1	90686201	90686201	1	-	chr1:90686201:C:A	C	A	SNV	c(-3, 6)	MITF	HOCOMOCO	MITF_f1	MITF_HUMAN	ccgagGgccacatgactgg	0.802483	0.988722	7.53918	9.25652	0.00343895	8.29697e-05	1	1.71734	strong	chr1:90686201:C:A_MITF_f1	0.000198827	0.00394502
chr1	90686201	90686201	1	-	chr1:90686201:C:A	C	A	SNV	c(-2, 7)	TFE3	HOCOMOCO	TFE3_f1	TFE3_HUMAN	ccgagGgccacatgactgg	0.848138	0.998606	7.14498	8.38026	0.00131321	9.53674e-07	1	1.23528	strong	chr1:90686201:C:A_TFE3_f1	4.22796e-05	0.00192961
chr1	98208158	98208158	1	-	chr1:98208158:G:A	G	A	SNV	c(-7, 4)	STAT5A	HOCOMOCO	STA5A_do	STA5A_HUMAN	ataatttCttcgaagtataatct	0.963688	0.832518	9.50416	8.23788	3.24845e-05	0.000690997	1	-1.26628	strong	chr1:98208158:G:A_STA5A_do	0.00117202	0.000179684
chr1	98208158	98208158	1	+	chr1:98208158:G:A	G	A	SNV	c(-8, 4)	STAT5B	HOCOMOCO	STA5B_f1	STA5B_HUMAN	aataatttCttcgaagtataatctg	0.949011	0.811795	13.2358	11.344	1.28746e-05	0.000475883	1	-1.89173	strong	chr1:98208158:G:A_STA5B_f1	0.000860048	0.000155257
chr1	98208158	98208158	1	+	chr1:98208158:G:A	G	A	SNV	c(-6, 5)	TCF7L2	HOCOMOCO	TF7L2_f1	TF7L2_HUMAN	ataatttCttcaaagtataatct	0.744039	0.931746	6.84134	8.53194	0.00637102	0.000110328	1	1.6906	strong	chr1:98208158:G:A_TF7L2_f1	0.000219265	0.00671518
chr1	100152080	100152080	1	+	chr1:100152080:A:G	A	G	SNV	c(-4, 8)	SREBF2	HOCOMOCO	SRBP2_f1	SRBP2_HUMAN	agtatcatGcttggtgtgatgctaa	0.742609	0.948633	4.78094	6.03861	0.0101525	6.0752e-05	1	1.25766	strong	chr1:100152080:A:G_SRBP2_f1	0.000188694	0.0103673
chr1	103490080	103490080	1	+	chr1:103490080:T:G	T	G	SNV	c(-6, 6)	ARID5B	HOCOMOCO	ARI5B_f1	ARI5B_HUMAN	taatttttTttgtattcttagataa	0.974211	0.742971	5.67026	4.38225	9.96888e-06	0.0117043	1	-1.28802	strong	chr1:103490080:T:G_ARI5B_f1	0.0119127	0.000143099
chr1	103490080	103490080	1	+	chr1:103490080:T:G	T	G	SNV	c(-4, 9)	MEF2A	HOCOMOCO	MEF2A_f1	MEF2A_HUMAN	gtaatttttTttgtattcttagataag	0.860916	0.717921	10.632	8.88611	9.69805e-05	0.00277896	1	-1.74592	strong	chr1:103490080:T:G_MEF2A_f1	0.00328511	0.000206968
chr1	107644582	107644582	1	+	chr1:107644582:A:G	A	G	SNV	c(-3, 8)	NKX2-2	HOCOMOCO	NKX22_si	NKX22_HUMAN	cagagaaAggtaagtatttgtat	0.919432	0.743591	9.0608	7.363	8.54731e-05	0.00441021	1	-1.6978	strong	chr1:107644582:A:G_NKX22_si	0.00482399	0.000200864
chr1	107644582	107644582	1	+	chr1:107644582:A:G	A	G	SNV	c(-3, 9)	NKX3-1	HOCOMOCO	NKX31_si	NKX31_HUMAN	gcagagaaAggtaagtatttgtatg	0.923586	0.748815	8.21045	6.69307	0.000101686	0.00446153	1	-1.51737	strong	chr1:107644582:A:G_NKX31_si	0.00486787	0.000209843
chr1	107645851	107645851	1	-	chr1:107645851:C:T	C	T	SNV	c(-12, 8)	ONECUT2	HOCOMOCO	ONEC2_si	ONEC2_HUMAN	accagctgtaaaaaatTgcataatgaaatatgcaaataggt	0.696492	0.82749	7.03426	8.26149	0.00338161	0.000100349	1	1.22723	strong	chr1:107645851:C:T_ONEC2_si	0.000206223	0.00388923
chr1	110769555	110769555	1	+	chr1:110769555:C:G	C	G	SNV	c(-6, 8)	ZNF148	HOCOMOCO	ZN148_si	ZN148_HUMAN	ctggcctcggAaagggggtaggaatgatc	0.767761	0.883157	8.67011	9.93159	0.000991253	4.4032e-05	1	1.26148	strong	chr1:110769555:C:G_ZN148_si	0.000177574	0.00157292
chr1	113258847	113258847	1	+	chr1:113258847:G:A	G	A	SNV	c(-6, 10)	ETV7	HOCOMOCO	ETV7_si	ETV7_HUMAN	accgtgacttgcCccaggaggtcacacggtcaa	0.912349	0.785276	9.74357	8.45103	1.17037e-05	0.000466727	1	-1.29254	strong	chr1:113258847:G:A_ETV7_si	0.000847495	0.000153987
chr1	117419769	117419769	1	-	chr1:117419769:C:T	C	T	SNV	c(-9, 2)	FUBP1	HOCOMOCO	FUBP1_f1	FUBP1_HUMAN	tttgaaaAatacaaaaggttatg	0.925756	0.734986	7.14439	5.73372	4.75645e-05	0.00821626	1	-1.41067	strong	chr1:117419769:C:T_FUBP1_f1	0.00845631	0.000186971
chr1	117419769	117419769	1	+	chr1:117419769:C:T	C	T	SNV	c(-14, -1)	HMGA2	HOCOMOCO	HMGA2_f1	HMGA2_HUMAN	aattttgaaaAatataaaaggttatgaag	0.760455	0.875508	9.36992	10.7626	0.000707692	2.04779e-05	1	1.39267	strong	chr1:117419769:C:T_HMGA2_f1	0.000156766	0.00121178
chr1	117560657	117560657	1	-	chr1:117560657:G:T	G	T	SNV	c(-9, 3)	POU6F1	HOCOMOCO	PO6F1_f1	PO6F1_HUMAN	ctctataaAatatgaaactccaaat	0.729051	0.841942	10.1405	11.6659	0.000832438	4.03821e-05	1	1.5254	strong	chr1:117560657:G:T_PO6F1_f1	0.000175523	0.00138111
chr1	117560657	117560657	1	-	chr1:117560657:G:T	G	T	SNV	c(-1, 10)	REL	HOCOMOCO	REL_do	REL_HUMAN	tctataaAataggaaactccaaa	0.969349	0.810922	8.29822	6.96476	2.3663e-05	0.00174975	1	-1.33346	strong	chr1:117560657:G:T_REL_do	0.00231527	0.000171498
chr1	117560657	117560657	1	-	chr1:117560657:G:T	G	T	SNV	c(-1, 9)	RELA	HOCOMOCO	TF65_f2	TF65_HUMAN	ctataaAataggaaactccaa	0.954435	0.825887	10.8973	9.44769	1.5974e-05	0.000447273	1	-1.44959	strong	chr1:117560657:G:T_TF65_f2	0.000815807	0.000158853
chr1	117560657	117560657	1	+	chr1:117560657:G:T	G	T	SNV	c(-7, 4)	SPIB	HOCOMOCO	SPIB_f1	SPIB_HUMAN	tctataaAataggaaactccaaa	0.949415	0.816309	10.7567	9.26676	3.3915e-05	0.000878215	1	-1.48992	strong	chr1:117560657:G:T_SPIB_f1	0.00141877	0.000179684
chr1	117588273	117588273	1	-	chr1:117588273:T:A	T	A	SNV	c(-1, 8)	HOXA1	HOCOMOCO	HXA1_f1	HXA1_HUMAN	ttattGagcagccatcaca	0.756837	0.911799	6.67318	7.96572	0.00194931	4.673e-05	1	1.29254	strong	chr1:117588273:T:A_HXA1_f1	0.000178616	0.00254429
chr1	118472424	118472424	1	+	chr1:118472424:T:C	T	C	SNV	c(-5, 5)	GLI3	HOCOMOCO	GLI3_si	GLI3_HUMAN	tggaggTgcgtggttggggcg	0.895044	0.741568	9.27682	7.72739	6.24657e-05	0.00217366	1	-1.54944	strong	chr1:118472424:T:C_GLI3_si	0.00270081	0.000191752
chr1	118510255	118510255	1	+	chr1:118510255:T:C	T	C	SNV	c(-8, 5)	EOMES	HOCOMOCO	EOMES_f1	EOMES_HUMAN	cagtagaggGagacaaaattagtttaa	0.660606	0.74093	12.4151	13.8844	0.000872232	8.70079e-05	1	1.46933	strong	chr1:118510255:T:C_EOMES_f1	0.000200566	0.0014293
chr1	154836418	154836418	1	+	chr1:154836418:G:A	G	A	SNV	c(-5, 6)	TAL1	HOCOMOCO	TAL1_f1	TAL1_HUMAN	tgtgggtTacagatgtttgactc	0.910328	0.782578	13.1705	11.3501	2.43187e-05	0.000647545	1	-1.82039	strong	chr1:154836418:G:A_TAL1_f1	0.00111582	0.000173397
chr1	154836418	154836418	1	+	chr1:154836418:G:A	G	A	SNV	c(-4, 6)	TCF3	HOCOMOCO	TFE2_f2	TFE2_HUMAN	gtgggtTacagatgtttgact	0.973616	0.794588	9.09958	7.45044	3.24249e-05	0.0030756	1	-1.64914	strong	chr1:154836418:G:A_TFE2_f2	0.00356931	0.000179684
chr1	154836418	154836418	1	+	chr1:154836418:G:A	G	A	SNV	c(-4, 9)	ZBTB18	HOCOMOCO	ZN238_f1	ZN238_HUMAN	cctgtgggtTacagatgtttgactcat	0.945777	0.818575	12.2347	10.6265	4.52995e-06	0.000229783	1	-1.60822	strong	chr1:154836418:G:A_ZN238_f1	0.000442654	0.000106577
chr1	155289842	155289842	1	-	chr1:155289842:T:C	T	C	SNV	c(-4, 11)	SOX2	HOCOMOCO	SOX2_f1	SOX2_HUMAN	gacattttttgCcattgtcattacaactctg	0.899637	0.76609	9.27373	7.95495	7.02683e-06	0.00104993	1	-1.31878	strong	chr1:155289842:T:C_SOX2_f1	0.00161073	0.000129481
chr1	156042420	156042420	1	+	chr1:156042420:C:T	C	T	SNV	c(-13, 1)	HOXC6	HOCOMOCO	HXC6_f1	HXC6_HUMAN	gttgatttctCacatgcagaagccaagcc	0.676314	0.766395	9.78045	11.0077	0.000908054	7.42143e-05	1	1.22723	strong	chr1:156042420:C:T_HXC6_f1	0.000195592	0.00147429
chr1	156042420	156042420	1	-	chr1:156042420:C:T	C	T	SNV	c(-6, 3)	MITF	HOCOMOCO	MITF_f1	MITF_HUMAN	tttctCacatgcagaagcc	0.804263	0.990503	7.5556	9.27294	0.00314522	6.67572e-05	1	1.71734	strong	chr1:156042420:C:T_MITF_f1	0.000193049	0.00366811
chr1	159760022	159760022	1	-	chr1:159760022:C:G	C	G	SNV	c(-3, 8)	TAL1	HOCOMOCO	TAL1_f1	TAL1_HUMAN	ttagcagAaatcatctggcctgg	0.875774	0.748024	12.6782	10.8578	5.1558e-05	0.00120854	1	-1.82039	strong	chr1:159760022:C:G_TAL1_f1	0.00178322	0.000188336
chr1	159760022	159760022	1	-	chr1:159760022:C:G	C	G	SNV	c(-6, 7)	ZBTB18	HOCOMOCO	ZN238_f1	ZN238_HUMAN	tgttagcagAaatcatctggcctggct	0.885068	0.757866	11.4672	9.85895	3.65227e-05	0.000952423	1	-1.60822	strong	chr1:159760022:C:G_ZN238_f1	0.00151241	0.000182244
chr1	159933093	159933093	1	-	chr1:159933093:A:G	A	G	SNV	c(-2, 5)	DLX2	HOCOMOCO	DLX2_f1	DLX2_HUMAN	ggtCtgtaattattg	0.996192	0.809385	5.94013	4.89154	1.52588e-05	0.00239563	1	-1.0486	strong	chr1:159933093:A:G_DLX2_f1	0.00290408	0.000155257
chr1	159933093	159933093	1	-	chr1:159933093:A:G	A	G	SNV	c(-3, 6)	DLX3	HOCOMOCO	DLX3_do	DLX3_HUMAN	agggtCtgtaattattgaa	0.970951	0.812015	9.16583	7.68688	7.24792e-05	0.0013895	1	-1.47895	strong	chr1:159933093:A:G_DLX3_do	0.00197414	0.000194943
chr1	159933093	159933093	1	-	chr1:159933093:A:G	A	G	SNV	c(-1, 9)	ZFHX3	HOCOMOCO	ZFHX3_f1	ZFHX3_HUMAN	cagggtCtgtaattattgaag	0.918486	0.763632	7.64118	6.41395	2.88486e-05	0.00182867	1	-1.22723	strong	chr1:159933093:A:G_ZFHX3_f1	0.00239157	0.000177058
chr1	160107499	160107499	1	+	chr1:160107499:T:G	T	G	SNV	c(-4, 6)	HOXA13	HOCOMOCO	HXA13_f1	HXA13_HUMAN	tgtgatTctattatgggtggt	0.938154	0.755403	6.64453	5.38937	4.26769e-05	0.00487828	1	-1.25516	strong	chr1:160107499:T:G_HXA13_f1	0.00525137	0.00018518
chr1	161720349	161720349	1	+	chr1:161720349:C:G	C	G	SNV	c(-7, 3)	EGR2	HOCOMOCO	EGR2_si	EGR2_HUMAN	ggatggGtggggggtggttga	0.792531	0.941514	8.32807	9.85714	0.00157309	4.86374e-05	1	1.52906	strong	chr1:161720349:C:G_EGR2_si	0.000181437	0.00219196
chr1	161720349	161720349	1	+	chr1:161720349:C:G	C	G	SNV	c(-7, 2)	KLF4	HOCOMOCO	KLF4_f2	KLF4_HUMAN	gatggGtggggggtggttg	0.844718	0.974908	8.41963	9.6969	0.000754356	3.14713e-05	1	1.27727	strong	chr1:161720349:C:G_KLF4_f2	0.000166882	0.00127792
chr1	165093380	165093380	1	+	chr1:165093380:A:G	A	G	SNV	c(-4, 3)	ARNT	HOCOMOCO	ARNT_f1	ARNT_HUMAN	catCtacgtgcccag	0.767193	0.988664	6.85373	8.81239	0.00500488	9.15527e-05	1	1.95866	strong	chr1:165093380:A:G_ARNT_f1	0.000200925	0.00541089
chr1	165093380	165093380	1	+	chr1:165093380:A:G	A	G	SNV	c(-6, 5)	HIF1A	HOCOMOCO	HIF1A_si	HIF1A_HUMAN	atcacatCtacgtgcccagatac	0.775886	0.973849	7.77666	9.71838	0.00450546	6.61016e-05	1	1.94171	strong	chr1:165093380:A:G_HIF1A_si	0.000192358	0.00495228
chr1	165093380	165093380	1	+	chr1:165093380:A:G	A	G	SNV	c(-16, 8)	T	HOCOMOCO	BRAC_si	BRAC_HUMAN	gagaaaaaatggatcacatCtacgtgcccagatactctaaccttgtgt	0.624681	0.679486	17.1166	18.5789	0.000482911	7.35643e-05	1	1.46229	strong	chr1:165093380:A:G_BRAC_si	0.000195592	0.000878351
chr1	165373130	165373130	1	-	chr1:165373130:C:T	C	T	SNV	c(-2, 6)	E4F1	HOCOMOCO	E4F1_f1	E4F1_HUMAN	cccaTgaacgtcacagc	0.981128	0.797623	7.4744	6.12727	5.34058e-05	0.00281906	1	-1.34713	strong	chr1:165373130:C:T_E4F1_f1	0.00331801	0.000188336
chr1	170066709	170066709	1	-	chr1:170066709:A:T	A	T	SNV	c(-13, 5)	NR1I2	HOCOMOCO	NR1I2_f2	NR1I2_HUMAN	cccccttgaacttcCtgcactaactgtgcaggcttag	0.87	0.750054	8.67335	7.51265	3.99454e-05	0.00148859	1	-1.1607	strong	chr1:170066709:A:T_NR1I2_f2	0.00206848	0.00018518
chr1	175799606	175799606	1	-	chr1:175799606:T:C	T	C	SNV	c(-10, 5)	FOXO1	HOCOMOCO	FOXO1_si	FOXO1_HUMAN	taagttcctgaAaaacaacttaggcaactgt	0.807475	0.945569	7.88906	9.19272	0.00133856	9.66087e-05	1	1.30365	strong	chr1:175799606:T:C_FOXO1_si	0.000203914	0.00195548
chr1	175799606	175799606	1	-	chr1:175799606:T:C	T	C	SNV	c(-2, 10)	POU6F1	HOCOMOCO	PO6F1_f1	PO6F1_HUMAN	gttcctgaAaaataacttaggcaac	0.844898	0.732007	11.7059	10.1805	3.63588e-05	0.000764847	1	-1.5254	strong	chr1:175799606:T:C_PO6F1_f1	0.00127221	0.00018213
chr1	178743734	178743734	1	+	chr1:178743734:C:T	C	T	SNV	c(-5, 7)	RFX2	HOCOMOCO	RFX2_f1	RFX2_HUMAN	ctggttttGttgcatagcagtataa	0.905284	0.739612	8.4353	6.93685	6.3628e-05	0.00298823	1	-1.49845	strong	chr1:178743734:C:T_RFX2_f1	0.00348253	0.000192867
chr1	178819064	178819064	1	-	chr1:178819064:T:A	T	A	SNV	c(-4, 5)	HOXB7	HOCOMOCO	HXB7_si	HXB7_HUMAN	tcacaAataaattaaggca	0.736944	0.881608	8.92703	10.6513	0.00218964	8.29697e-05	1	1.72423	strong	chr1:178819064:T:A_HXB7_si	0.000198827	0.00277192
chr1	178819064	178819064	1	-	chr1:178819064:T:A	T	A	SNV	c(-5, 5)	HOXB8	HOCOMOCO	HXB8_do	HXB8_HUMAN	ttcacaAataaattaaggcaa	0.742359	0.881525	9.27606	10.9833	0.00189185	7.9155e-05	1	1.70719	strong	chr1:178819064:T:A_HXB8_do	0.00019734	0.00248704
chr1	181161664	181161664	1	-	chr1:181161664:C:A	C	A	SNV	c(-5, 10)	AR	HOCOMOCO	ANDR_do	ANDR_HUMAN	tcggtggaggaTgcacatgctgttctccagg	0.945754	0.778704	7.87699	6.528	8.95443e-06	0.00190368	1	-1.34899	strong	chr1:181161664:C:A_ANDR_do	0.00245669	0.000136665
chr1	181161664	181161664	1	+	chr1:181161664:C:A	C	A	SNV	c(-6, 2)	POU2F2	HOCOMOCO	PO2F2_si	PO2F2_HUMAN	aggaTgcaaatgctgtt	0.882072	0.971374	12.0963	13.3183	0.000137329	1.14441e-05	1	1.22205	strong	chr1:181161664:C:A_PO2F2_si	0.00013357	0.000270958
chr1	181176349	181176349	1	+	chr1:181176349:T:C	T	C	SNV	c(-3, 4)	ARNT	HOCOMOCO	ARNT_f1	ARNT_HUMAN	tttGttacgtgctgc	0.76992	0.991391	6.87784	8.8365	0.00463867	6.10352e-05	1	1.95866	strong	chr1:181176349:T:C_ARNT_f1	0.000188694	0.00506284
chr1	181176349	181176349	1	+	chr1:181176349:T:C	T	C	SNV	c(-5, 3)	E4F1	HOCOMOCO	E4F1_f1	E4F1_HUMAN	ttttGttacgtgctgca	0.792882	0.976387	6.09246	7.4396	0.00353241	9.91821e-05	1	1.34713	strong	chr1:181176349:T:C_E4F1_f1	0.000205132	0.00403024
chr1	183994806	183994806	1	-	chr1:183994806:T:G	T	G	SNV	c(-5, 5)	NKX3-2	HOCOMOCO	NKX32_f1	NKX32_HUMAN	atgttgCcactttccttggga	0.962477	0.760198	7.92359	6.29923	6.74725e-05	0.00547695	1	-1.62436	strong	chr1:183994806:T:G_NKX32_f1	0.00582557	0.000194943
chr1	184706885	184706885	1	+	chr1:184706885:C:A	C	A	SNV	c(-10, 9)	IRF5	HOCOMOCO	IRF5_f1	IRF5_HUMAN	agttactaaggaaaaTaagcgaaagcacacatcattttg	0.770322	0.683	9.97983	8.93123	4.35456e-05	0.000671583	1	-1.0486	strong	chr1:184706885:C:A_IRF5_f1	0.00114603	0.00018518
chr1	184707610	184707610	1	-	chr1:184707610:A:T	A	T	SNV	c(-3, 9)	DDIT3	HOCOMOCO	DDIT3_f1	DDIT3_HUMAN	tacaaacaAtgatgcaataaacacc	0.781012	0.917568	7.34981	8.60411	0.00221564	9.84967e-05	1	1.2543	strong	chr1:184707610:A:T_DDIT3_f1	0.000205132	0.00279561
chr1	184707610	184707610	1	-	chr1:184707610:A:T	A	T	SNV	c(-1, 11)	FOXJ3	HOCOMOCO	FOXJ3_si	FOXJ3_HUMAN	tacaaacaAtgaagcaataaacacc	0.885166	0.772976	13.2043	11.5393	3.00556e-05	0.000595227	1	-1.66506	strong	chr1:184707610:A:T_FOXJ3_si	0.00104025	0.000177058
chr1	185125449	185125449	1	+	chr1:185125449:A:C	A	C	SNV	c(-8, 2)	DBP	HOCOMOCO	DBP_si	DBP_HUMAN	ccattcTgtaaccctgcttta	0.95352	0.735668	6.39323	4.97888	5.4121e-05	0.00702047	1	-1.41435	strong	chr1:185125449:A:C_DBP_si	0.0073239	0.000189932
chr1	185125449	185125449	1	+	chr1:185125449:A:C	A	C	SNV	c(-9, 3)	HLF	HOCOMOCO	HLF_si	HLF_HUMAN	tcccattcTgtaaccctgctttagc	0.962799	0.796837	9.33808	7.76127	2.25157e-05	0.00226471	1	-1.57681	strong	chr1:185125449:A:C_HLF_si	0.00278737	0.000170471
chr1	185615577	185615577	1	-	chr1:185615577:C:T	C	T	SNV	c(-6, 8)	FOXC1	HOCOMOCO	FOXC1_f1	FOXC1_HUMAN	cattcactacAaagtaaacaggaatttgg	0.826235	0.94417	10.4694	11.9317	0.00019721	3.93018e-06	1	1.46229	strong	chr1:185615577:C:T_FOXC1_f1	9.28887e-05	0.000384336
chr1	185615577	185615577	1	-	chr1:185615577:C:T	C	T	SNV	c(-6, 8)	FOXD1	HOCOMOCO	FOXD1_si	FOXD1_HUMAN	cattcactacAaagtaaacaggaatttgg	0.806961	0.946451	7.1351	8.30942	0.000784344	1.45771e-05	1	1.17432	strong	chr1:185615577:C:T_FOXD1_si	0.000142324	0.00131828
chr1	185926579	185926579	1	+	chr1:185926579:A:G	A	G	SNV	c(-5, 7)	POU1F1	HOCOMOCO	PIT1_f1	PIT1_HUMAN	ggacgtttTtatgtatatagtagga	0.752645	0.955357	6.26254	7.90252	0.00441614	1.00881e-05	1	1.63998	strong	chr1:185926579:A:G_PIT1_f1	0.000132302	0.00486724
chr1	185926579	185926579	1	-	chr1:185926579:A:G	A	G	SNV	c(-10, 5)	POU5F1	HOCOMOCO	PO5F1_do	PO5F1_HUMAN	aggggacgtttTtatgtatatagtaggagtt	0.745624	0.865153	8.26693	9.53406	0.000806644	2.25841e-05	1	1.26713	strong	chr1:185926579:A:G_PO5F1_do	0.000159703	0.00134731
chr1	188770737	188770737	1	+	chr1:188770737:C:T	C	T	SNV	c(-4, 5)	POU3F2	HOCOMOCO	PO3F2_si	PO3F2_HUMAN	agaagAtaatttaaaaaga	0.70245	0.955622	4.45413	6.00811	0.0241594	9.05991e-05	1	1.55399	strong	chr1:188770737:C:T_PO3F2_si	0.000200925	0.0241928
chr1	191883919	191883919	1	-	chr1:191883919:T:C	T	C	SNV	c(-3, 6)	GFI1	HOCOMOCO	GFI1_f1	GFI1_HUMAN	tgcaaAtaatcaatgcatg	0.957254	0.750897	9.16703	7.2322	7.34329e-05	0.00478745	1	-1.93484	strong	chr1:191883919:T:C_GFI1_f1	0.00516895	0.000195606
chr1	191883919	191883919	1	-	chr1:191883919:T:C	T	C	SNV	c(-3, 7)	GFI1B	HOCOMOCO	GFI1B_f1	GFI1B_HUMAN	atgcaaAtaatcaatgcatgt	0.945942	0.768626	9.60584	7.84169	5.03063e-05	0.0029707	1	-1.76416	strong	chr1:191883919:T:C_GFI1B_f1	0.00346395	0.000188336
chr1	191883919	191883919	1	+	chr1:191883919:T:C	T	C	SNV	c(1, 8)	HBP1	HOCOMOCO	HBP1_f1	HBP1_HUMAN	gcaaAtaatcaatgcat	0.976467	0.787694	5.76032	4.71173	5.34058e-05	0.00403595	1	-1.0486	strong	chr1:191883919:T:C_HBP1_f1	0.00447318	0.000188336
chr1	191883919	191883919	1	-	chr1:191883919:T:C	T	C	SNV	c(-11, 3)	HOXC6	HOCOMOCO	HXC6_f1	HXC6_HUMAN	agcaatgcaaAtaatcaatgcatgtaatt	0.771975	0.681893	11.0837	9.85647	6.27842e-05	0.000796676	1	-1.22723	strong	chr1:191883919:T:C_HXC6_f1	0.00131575	0.000191869
chr1	191883919	191883919	1	-	chr1:191883919:T:C	T	C	SNV	c(-6, 7)	ONECUT1	HOCOMOCO	HNF6_f1	HNF6_HUMAN	gcaatgcaaAtaatcaatgcatgtaat	0.906622	0.769756	9.25028	7.89082	5.90384e-05	0.00213293	1	-1.35945	strong	chr1:191883919:T:C_HNF6_f1	0.00266442	0.000190592
chr1	191883919	191883919	1	-	chr1:191883919:T:C	T	C	SNV	c(-8, 12)	ONECUT2	HOCOMOCO	ONEC2_si	ONEC2_HUMAN	acaataagcaatgcaaAtaatcaatgcatgtaatttttagg	0.84442	0.733026	8.42009	7.37652	5.10016e-05	0.00151065	1	-1.04357	strong	chr1:191883919:T:C_ONEC2_si	0.00208932	0.000188336
chr1	193021902	193021902	1	+	chr1:193021902:C:T	C	T	SNV	c(-5, 10)	POU5F1	HOCOMOCO	PO5F1_do	PO5F1_HUMAN	attagccagtaTtatcatcacaatacaaaaa	0.838979	0.71945	9.25659	7.98946	5.7078e-05	0.00152134	1	-1.26713	strong	chr1:193021902:C:T_PO5F1_do	0.0020997	0.000190592
chr1	193152151	193152151	1	+	chr1:193152151:A:T	A	T	SNV	c(-5, 3)	ZNF333	HOCOMOCO	ZN333_f1	ZN333_HUMAN	ctgtGataatgagagag	0.991027	0.78424	7.71313	6.1421	1.14441e-05	0.00404358	1	-1.57102	strong	chr1:193152151:A:T_ZN333_f1	0.00448002	0.000151896
chr1	194621094	194621094	1	+	chr1:194621094:G:A	G	A	SNV	c(-6, 9)	POU5F1	HOCOMOCO	PO5F1_do	PO5F1_HUMAN	agaaacaatttTttcatagaaaaacctgata	0.675823	0.834213	7.52697	9.20607	0.00380285	6.75069e-05	1	1.67909	strong	chr1:194621094:G:A_PO5F1_do	0.000193049	0.00428849
chr1	195778570	195778570	1	+	chr1:195778570:A:G	A	G	SNV	c(-8, -1)	ESRRA	HOCOMOCO	ERR1_f1	ERR1_HUMAN	tgaaGgtcatagccatt	0.978971	0.825194	8.89896	7.52882	2.28882e-05	0.00124359	1	-1.37014	strong	chr1:195778570:A:G_ERR1_f1	0.00182041	0.000170471
chr1	195778570	195778570	1	+	chr1:195778570:A:G	A	G	SNV	c(-8, -1)	ESRRB	HOCOMOCO	ERR2_f1	ERR2_HUMAN	tgaaGgtcatagccatt	0.964486	0.842946	10.9143	9.55555	1.52588e-05	0.000518799	1	-1.35878	strong	chr1:195778570:A:G_ERR2_f1	0.000926812	0.000155257
chr1	195778570	195778570	1	+	chr1:195778570:A:G	A	G	SNV	c(-11, 1)	NR2C1	HOCOMOCO	NR2C1_si	NR2C1_HUMAN	agcatgaaGgtcatagccatttgga	0.927727	0.793518	9.11057	7.82896	7.81268e-05	0.00155792	1	-1.28161	strong	chr1:195778570:A:G_NR2C1_si	0.00213208	0.000197572
chr1	195778570	195778570	1	+	chr1:195778570:A:G	A	G	SNV	c(-7, 1)	NR4A1	HOCOMOCO	NR4A1_f1	NR4A1_HUMAN	tgaaGgtcatagccatt	0.991058	0.844534	10.0922	8.62105	3.05176e-05	0.000747681	1	-1.47119	strong	chr1:195778570:A:G_NR4A1_f1	0.00124811	0.000177058
chr1	195778570	195778570	1	+	chr1:195778570:A:G	A	G	SNV	c(-7, 1)	NR4A2	HOCOMOCO	NR4A2_si	NR4A2_HUMAN	tgaaGgtcatagccatt	0.962544	0.779973	9.39357	7.63468	2.67029e-05	0.00162888	1	-1.75889	strong	chr1:195778570:A:G_NR4A2_si	0.0021978	0.00017578
chr1	195778570	195778570	1	+	chr1:195778570:A:G	A	G	SNV	c(-6, -1)	PPARA	HOCOMOCO	PPARA_f1	PPARA_HUMAN	aaGgtcatagcca	1	0.873857	8.46559	7.40931	0	0.0010376	1	-1.05628	strong	chr1:195778570:A:G_PPARA_f1	0.00159783	0
chr1	195778570	195778570	1	+	chr1:195778570:A:G	A	G	SNV	c(-8, -1)	PPARG	HOCOMOCO	PPARG_si	PPARG_HUMAN	tgaaGgtcatagccatt	0.968914	0.788833	7.75828	6.3394	7.62939e-05	0.00352859	1	-1.41888	strong	chr1:195778570:A:G_PPARG_si	0.00399789	0.000195891
chr1	195778570	195778570	1	+	chr1:195778570:A:G	A	G	SNV	c(-6, 4)	RARB	HOCOMOCO	RARB_f1	RARB_HUMAN	catgaaGgtcatagccatttg	0.988704	0.809273	9.33701	7.67169	6.62804e-05	0.00250435	1	-1.66531	strong	chr1:195778570:A:G_RARB_f1	0.00300956	0.000194923
chr1	195778570	195778570	1	+	chr1:195778570:A:G	A	G	SNV	c(-11, -1)	RORA	HOCOMOCO	RORA_f1	RORA_HUMAN	gcatgaaGgtcatagccatttgg	0.906991	0.765837	12.4358	10.519	5.13792e-05	0.00143236	1	-1.91676	strong	chr1:195778570:A:G_RORA_f1	0.00201657	0.000188336
chr1	195778570	195778570	1	+	chr1:195778570:A:G	A	G	SNV	c(-11, 1)	RORC	HOCOMOCO	RORG_f1	RORG_HUMAN	agcatgaaGgtcatagccatttgga	0.880408	0.743271	8.27563	7.04841	8.12113e-05	0.00205445	1	-1.22723	strong	chr1:195778570:A:G_RORG_f1	0.00259173	0.000199439
chr1	196987537	196987537	1	-	chr1:196987537:C:G	C	G	SNV	c(-4, 5)	ATF1	HOCOMOCO	ATF1_si	ATF1_HUMAN	gtttaGtaacgtcagttac	0.982951	0.834527	10.4879	8.92832	2.67029e-05	0.000716209	1	-1.55957	strong	chr1:196987537:C:G_ATF1_si	0.00120639	0.00017578
chr1	196987537	196987537	1	-	chr1:196987537:C:G	C	G	SNV	c(-3, 5)	ATF2+ATF4	HOCOMOCO	ATF2+ATF4_f1	ATF2+ATF4_HUMAN	tttaGtaacgtcagtta	0.980672	0.835648	9.05414	7.73864	4.57764e-05	0.00146484	1	-1.3155	strong	chr1:196987537:C:G_ATF2+ATF4_f1	0.00204639	0.00018518
chr1	196987537	196987537	1	-	chr1:196987537:C:G	C	G	SNV	c(-3, 5)	CREB1	HOCOMOCO	CREB1_f1	CREB1_HUMAN	tttaGtaacgtcagtta	0.976578	0.802649	9.18441	7.57037	8.7738e-05	0.00321198	1	-1.61404	strong	chr1:196987537:C:G_CREB1_f1	0.0036957	0.000201377
chr1	196987537	196987537	1	+	chr1:196987537:C:G	C	G	SNV	c(-4, 4)	ESRRA	HOCOMOCO	ERR1_f1	ERR1_HUMAN	tttaGtaaggtcagtta	0.784399	0.96328	7.16534	8.75916	0.00245285	5.72205e-05	1	1.59382	strong	chr1:196987537:C:G_ERR1_f1	0.000188336	0.0030087
chr1	196987537	196987537	1	+	chr1:196987537:C:G	C	G	SNV	c(-4, 4)	ESRRB	HOCOMOCO	ERR2_f1	ERR2_HUMAN	tttaGtaaggtcagtta	0.784871	0.95258	8.90628	10.7812	0.00165558	4.57764e-05	1	1.87494	strong	chr1:196987537:C:G_ERR2_f1	0.000177574	0.00226811
chr1	196987537	196987537	1	+	chr1:196987537:C:G	C	G	SNV	c(-13, 5)	NR1I2	HOCOMOCO	NR1I2_f2	NR1I2_HUMAN	aaaaataaggtttaGtaaggtcagttacttacgaata	0.706203	0.885186	7.0883	8.82029	0.00386385	2.10863e-05	1	1.73199	strong	chr1:196987537:C:G_NR1I2_f2	0.000158469	0.00435125
chr1	196987537	196987537	1	+	chr1:196987537:C:G	C	G	SNV	c(-4, 5)	NR2F2	HOCOMOCO	COT2_f1	COT2_HUMAN	gtttaGtaaggtcagttac	0.730468	0.943452	6.64222	8.52431	0.00657845	7.53403e-05	1	1.88208	strong	chr1:196987537:C:G_COT2_f1	0.000195592	0.00691926
chr1	196987537	196987537	1	+	chr1:196987537:C:G	C	G	SNV	c(-3, 5)	NR4A1	HOCOMOCO	NR4A1_f1	NR4A1_HUMAN	tttaGtaaggtcagtta	0.816658	0.981265	8.34116	9.99392	0.00127411	4.95911e-05	1	1.65275	strong	chr1:196987537:C:G_NR4A1_f1	0.000181565	0.00188756
chr1	196987537	196987537	1	+	chr1:196987537:C:G	C	G	SNV	c(-3, 5)	NR4A2	HOCOMOCO	NR4A2_si	NR4A2_HUMAN	tttaGtaaggtcagtta	0.809482	0.955669	7.91897	9.32734	0.00111389	4.19617e-05	1	1.40837	strong	chr1:196987537:C:G_NR4A2_si	0.000175523	0.00170718
chr1	196987537	196987537	1	+	chr1:196987537:C:G	C	G	SNV	c(-2, 4)	PPARA	HOCOMOCO	PPARA_f1	PPARA_HUMAN	taGtaaggtcagt	0.77125	1	6.55011	8.46559	0.00463867	0	1	1.91548	strong	chr1:196987537:C:G_PPARA_f1	0	0.00506284
chr1	196987537	196987537	1	+	chr1:196987537:C:G	C	G	SNV	c(-7, 4)	RORA	HOCOMOCO	RORA_f1	RORA_HUMAN	aggtttaGtaaggtcagttactt	0.750652	0.891806	10.3128	12.2296	0.00189126	7.4923e-05	1	1.91676	strong	chr1:196987537:C:G_RORA_f1	0.000195592	0.00248695
chr1	196987537	196987537	1	+	chr1:196987537:C:G	C	G	SNV	c(-7, 5)	RORC	HOCOMOCO	RORG_f1	RORG_HUMAN	aaggtttaGtaaggtcagttactta	0.768327	0.905464	7.27263	8.49986	0.00122641	3.72529e-05	1	1.22723	strong	chr1:196987537:C:G_RORG_f1	0.000171939	0.00183021
chr1	196987537	196987537	1	+	chr1:196987537:C:G	C	G	SNV	c(-4, 5)	THRA	HOCOMOCO	THA_f1	THA_HUMAN	gtttaGtaaggtcagttac	0.826663	0.984168	7.08949	8.41379	0.00130081	3.43323e-05	1	1.3243	strong	chr1:196987537:C:G_THA_f1	0.000168102	0.00191796
chr1	196987537	196987537	1	+	chr1:196987537:C:G	C	G	SNV	c(-12, 4)	THRB	HOCOMOCO	THB_do	THB_HUMAN	aaataaggtttaGtaaggtcagttacttacgaa	0.783514	0.928245	7.53072	8.86858	0.00114686	5.49195e-06	1	1.33786	strong	chr1:196987537:C:G_THB_do	0.000111285	0.00174424
chr1	199753203	199753203	1	+	chr1:199753203:G:A	G	A	SNV	c(-8, 3)	TAL1	HOCOMOCO	TAL1_f1	TAL1_HUMAN	atgaaccAgatgttacagtagct	0.920682	0.792932	13.3181	11.4977	1.90735e-05	0.000525594	1	-1.82039	strong	chr1:199753203:G:A_TAL1_f1	0.000937622	0.000163468
chr1	199753203	199753203	1	+	chr1:199753203:G:A	G	A	SNV	c(-7, 17)	TAL1	HOCOMOCO	TAL1_f2	TAL1_HUMAN	ttaatactttctatgaaccAgatgttacagtagctttgttagctgatg	0.902366	0.775466	12.9738	11.1982	5.0832e-06	0.00045532	1	-1.77559	strong	chr1:199753203:G:A_TAL1_f2	0.000829325	0.000113449
chr1	199753203	199753203	1	+	chr1:199753203:G:A	G	A	SNV	c(-7, 6)	ZBTB18	HOCOMOCO	ZN238_f1	ZN238_HUMAN	ctatgaaccAgatgttacagtagcttt	0.956674	0.829472	12.3725	10.7643	3.03239e-06	0.000174761	1	-1.60822	strong	chr1:199753203:G:A_ZN238_f1	0.000340687	9.50099e-05
chr1	199753919	199753919	1	-	chr1:199753919:A:T	A	T	SNV	c(-11, 5)	RARA	HOCOMOCO	RARA_f2	RARA_HUMAN	tgccttaccctcTttgtgaaccttatttgaaga	0.723161	0.873147	6.04685	7.22194	0.00422137	5.34814e-05	1	1.17509	strong	chr1:199753919:A:T_RARA_f2	0.000184935	0.00467868
chr1	201621593	201621593	1	+	chr1:201621593:G:A	G	A	SNV	c(-2, 6)	ESRRB	HOCOMOCO	ERR2_f1	ERR2_HUMAN	tgagTaccaagggcaaa	0.797002	0.922411	9.04191	10.4439	0.00111771	6.48499e-05	1	1.40203	strong	chr1:201621593:G:A_ERR2_f1	0.000191072	0.00171109
chr1	201621593	201621593	1	+	chr1:201621593:G:A	G	A	SNV	c(-6, 10)	MTF1	HOCOMOCO	MTF1_f1	MTF1_HUMAN	ctgaggagtgagTaccgagggcaaatgggctaa	0.89027	0.750348	11.5045	9.74561	2.49629e-05	0.00119251	1	-1.75889	strong	chr1:201621593:G:A_MTF1_f1	0.00176868	0.000175116
chr1	201621593	201621593	1	+	chr1:201621593:G:A	G	A	SNV	c(-2, 6)	NR5A1	HOCOMOCO	STF1_f1	STF1_HUMAN	tgagTaccaagggcaaa	0.817297	0.973832	6.54091	7.75756	0.00257492	4.19617e-05	1	1.21666	strong	chr1:201621593:G:A_STF1_f1	0.000175523	0.00312782
chr1	201621593	201621593	1	+	chr1:201621593:G:A	G	A	SNV	c(-3, 6)	NR5A2	HOCOMOCO	NR5A2_f1	NR5A2_HUMAN	gtgagTaccaagggcaaat	0.7853	0.9792	7.51938	9.33649	0.00419521	8.39233e-05	1	1.81711	strong	chr1:201621593:G:A_NR5A2_f1	0.000198955	0.00465682
chr1	203096150	203096150	1	-	chr1:203096150:C:T	C	T	SNV	c(-5, 3)	ESRRA	HOCOMOCO	ERR1_f1	ERR1_HUMAN	ctgtGaccttccggaag	0.809722	0.970385	7.39097	8.82246	0.0015831	4.57764e-05	1	1.43149	strong	chr1:203096150:C:T_ERR1_f1	0.000177574	0.00220215
chr1	203096150	203096150	1	-	chr1:203096150:C:T	C	T	SNV	c(-5, 3)	ESRRB	HOCOMOCO	ERR2_f1	ERR2_HUMAN	ctgtGaccttccggaag	0.792566	0.956679	8.99232	10.827	0.00125885	3.05176e-05	1	1.83473	strong	chr1:203096150:C:T_ERR2_f1	0.000166882	0.00187005
chr1	203096150	203096150	1	-	chr1:203096150:C:T	C	T	SNV	c(-5, 3)	ESRRG	HOCOMOCO	ERR3_f1	ERR3_HUMAN	ctgtGaccttccggaag	0.692495	0.886652	5.67423	7.19962	0.00692368	8.39233e-05	1	1.5254	strong	chr1:203096150:C:T_ERR3_f1	0.000198955	0.00725428
chr1	203096150	203096150	1	-	chr1:203096150:C:T	C	T	SNV	c(-4, 5)	GABPB1+GABPB2	HOCOMOCO	GABP1+GABP2_f1	GABP1+GABP2_HUMAN	cctgtGaccttccggaagt	0.807472	0.9731	7.09954	8.52272	0.00234127	3.91006e-05	1	1.42318	strong	chr1:203096150:C:T_GABP1+GABP2_f1	0.000173938	0.00291296
chr1	203096150	203096150	1	-	chr1:203096150:C:T	C	T	SNV	c(-6, 12)	NR1I2	HOCOMOCO	NR1I2_f2	NR1I2_HUMAN	aggatttgccctgtGaccttccggaagtcccttgctt	0.725203	0.85108	7.27217	8.49026	0.00259553	8.19935e-05	1	1.21809	strong	chr1:203096150:C:T_NR1I2_f2	0.000198827	0.00314581
chr1	203096150	203096150	1	-	chr1:203096150:C:T	C	T	SNV	c(-6, 6)	NR2C1	HOCOMOCO	NR2C1_si	NR2C1_HUMAN	tgccctgtGaccttccggaagtccc	0.79425	0.923581	7.83595	9.07098	0.00153734	8.73059e-05	1	1.23503	strong	chr1:203096150:C:T_NR2C1_si	0.000200566	0.00215862
chr1	203096150	203096150	1	-	chr1:203096150:C:T	C	T	SNV	c(-6, 2)	NR4A1	HOCOMOCO	NR4A1_f1	NR4A1_HUMAN	ctgtGaccttccggaag	0.848042	0.994566	8.65628	10.1275	0.000598907	1.52588e-05	1	1.47119	strong	chr1:203096150:C:T_NR4A1_f1	0.000142324	0.00105574
chr1	203096150	203096150	1	-	chr1:203096150:C:T	C	T	SNV	c(-6, 2)	NR4A2	HOCOMOCO	NR4A2_si	NR4A2_HUMAN	ctgtGaccttccggaag	0.821196	0.971073	8.03182	9.47574	0.000904083	1.52588e-05	1	1.44392	strong	chr1:203096150:C:T_NR4A2_si	0.000142324	0.00146967
chr1	203566740	203566740	1	-	chr1:203566740:T:C	T	C	SNV	c(-5, 2)	IKZF1	HOCOMOCO	IKZF1_f1	IKZF1_HUMAN	agcCtcccagattct	0.799816	0.992738	5.8691	7.26768	0.00668335	6.10352e-05	1	1.39858	strong	chr1:203566740:T:C_IKZF1_f1	0.000188694	0.00702506
chr1	203569595	203569595	1	-	chr1:203569595:A:G	A	G	SNV	c(-6, 7)	BACH1	HOCOMOCO	BACH1_si	BACH1_HUMAN	cactaggagTctgattcagttcagctg	0.811331	0.704942	10.2738	8.98125	6.85789e-05	0.00113197	1	-1.29254	strong	chr1:203569595:A:G_BACH1_si	0.00170214	0.000194943
chr1	206234235	206234235	1	+	chr1:206234235:C:T	C	T	SNV	c(-3, 8)	HNF4G	HOCOMOCO	HNF4G_f1	HNF4G_HUMAN	atgttgtTtggcacaggccagta	0.891111	0.740605	7.62925	6.40202	6.46114e-05	0.00237578	1	-1.22723	strong	chr1:206234235:C:T_HNF4G_f1	0.00288377	0.000193438
chr1	206588879	206588879	1	+	chr1:206588879:T:C	T	C	SNV	c(-11, 10)	ZNF143	HOCOMOCO	ZN143_si	ZN143_HUMAN	caccgaggggccagggcAgggtgggatgtcagtggaggtgaca	0.90082	0.792304	11.0688	9.7743	4.08526e-06	0.000406315	1	-1.29446	strong	chr1:206588879:T:C_ZN143_si	0.000749068	0.000100847
chr1	206589888	206589888	1	-	chr1:206589888:T:A	T	A	SNV	c(-5, 4)	NR5A2	HOCOMOCO	NR5A2_f1	NR5A2_HUMAN	gctgaGgccttggtgctga	0.975821	0.793975	9.30482	7.60068	0.000104904	0.00297546	1	-1.70414	strong	chr1:206589888:T:A_NR5A2_f1	0.00346827	0.000213305
chr1	208117842	208117842	1	+	chr1:208117842:T:C	T	C	SNV	c(1, 9)	FOXJ2	HOCOMOCO	FOXJ2_f1	FOXJ2_HUMAN	agtttAgcttatttatatg	0.927924	0.769955	9.40729	7.82156	8.10623e-05	0.00320625	1	-1.58573	strong	chr1:208117842:T:C_FOXJ2_f1	0.00369172	0.000199323
chr1	208117842	208117842	1	-	chr1:208117842:T:C	T	C	SNV	c(-12, 7)	IRF5	HOCOMOCO	IRF5_f1	IRF5_HUMAN	tggagtttcaagtttAgcttatttatatgcagtgtgata	0.748053	0.660732	9.71242	8.66382	9.33599e-05	0.00122507	1	-1.0486	strong	chr1:208117842:T:C_IRF5_f1	0.0018014	0.000204595
chr1	208117842	208117842	1	+	chr1:208117842:T:C	T	C	SNV	c(-4, 9)	MEF2A	HOCOMOCO	MEF2A_f1	MEF2A_HUMAN	ttcaagtttAgcttatttatatgcagt	0.865951	0.731284	10.6935	9.04928	8.07084e-05	0.00212484	1	-1.64424	strong	chr1:208117842:T:C_MEF2A_f1	0.00265612	0.000199234
chr1	208117842	208117842	1	+	chr1:208117842:T:C	T	C	SNV	c(-2, 9)	MEF2D	HOCOMOCO	MEF2D_f1	MEF2D_HUMAN	caagtttAgcttatttatatgca	0.861361	0.702661	8.04828	6.61493	7.56383e-05	0.00328737	1	-1.43335	strong	chr1:208117842:T:C_MEF2D_f1	0.00377017	0.000195891
chr1	208121209	208121209	1	+	chr1:208121209:C:T	C	T	SNV	c(-4, 8)	MEIS2	HOCOMOCO	MEIS2_do	MEIS2_HUMAN	acacatgtGtgacatgtatctatat	0.882387	0.778577	12.2778	10.8515	8.15541e-05	0.00102067	1	-1.42624	strong	chr1:208121209:C:T_MEIS2_do	0.00157773	0.000199617
chr1	208122931	208122931	1	+	chr1:208122931:G:A	G	A	SNV	c(-7, 3)	EGR3	HOCOMOCO	EGR3_f1	EGR3_HUMAN	ttaaatGtgggtgaatgatta	0.91045	0.72942	6.78835	5.49582	6.07967e-05	0.00480962	1	-1.29254	strong	chr1:208122931:G:A_EGR3_f1	0.00518899	0.000190592
chr1	208213241	208213241	1	-	chr1:208213241:C:T	C	T	SNV	c(-4, 7)	EBF1	HOCOMOCO	COE1_f2	COE1_HUMAN	gttcctgCtcccgagggaggggg	0.947221	0.827341	10.4722	9.15951	1.8239e-05	0.000702083	1	-1.3127	strong	chr1:208213241:C:T_COE1_f2	0.00118642	0.000163468
chr1	209584015	209584015	1	+	chr1:209584015:A:G	A	G	SNV	c(-17, 3)	PTF1A	HOCOMOCO	PTF1A_f1	PTF1A_HUMAN	tgaaagggaagttctcTgctgtgtggaactatatcacattc	0.691741	0.855417	6.27082	7.6643	0.00425225	3.45215e-05	1	1.39348	strong	chr1:209584015:A:G_PTF1A_f1	0.000168461	0.00470571
chr1	209584015	209584015	1	-	chr1:209584015:A:G	A	G	SNV	c(-11, 13)	T	HOCOMOCO	BRAC_si	BRAC_HUMAN	ctttgaaagggaagttctcTgctatgtggaactatatcacattccgta	0.679407	0.615423	18.5768	16.8696	7.37777e-05	0.000647411	1	-1.70719	strong	chr1:209584015:A:G_BRAC_si	0.00111582	0.000195654
chr1	209687397	209687397	1	+	chr1:209687397:T:C	T	C	SNV	c(-5, 6)	TEAD4	HOCOMOCO	TEAD4_f1	TEAD4_HUMAN	gtctgggGaggtctttttggcct	0.875004	0.715199	8.09192	6.65858	8.38637e-05	0.00437498	1	-1.43335	strong	chr1:209687397:T:C_TEAD4_f1	0.00478948	0.000199824
chr1	209687574	209687574	1	-	chr1:209687574:G:A	G	A	SNV	c(-10, 4)	ESR2	HOCOMOCO	ESR2_do	ESR2_HUMAN	gagcaggctaCaatggccctgcatctgcc	0.863965	0.669279	8.9044	6.95511	0.000100879	0.00940617	1	-1.94929	strong	chr1:209687574:G:A_ESR2_do	0.00962928	0.000209039
chr1	209723578	209723578	1	+	chr1:209723578:G:A	G	A	SNV	c(-2, 5)	NR1I3	HOCOMOCO	NR1I3_si	NR1I3_HUMAN	atgGaaagttcaagt	0.994349	0.773658	8.0151	6.25621	4.57764e-05	0.0072937	1	-1.75889	strong	chr1:209723578:G:A_NR1I3_si	0.00758708	0.00018518
chr1	209723578	209723578	1	+	chr1:209723578:G:A	G	A	SNV	c(-2, 10)	NR6A1	HOCOMOCO	NR6A1_do	NR6A1_HUMAN	agaagatgGaaagttcaagtttaca	0.923821	0.830102	13.4451	12.1079	9.53674e-07	3.33041e-05	1	-1.33721	strong	chr1:209723578:G:A_NR6A1_do	0.000167879	4.53657e-05
chr1	209793111	209793111	1	-	chr1:209793111:T:C	T	C	SNV	c(-5, 8)	PRDM1	HOCOMOCO	PRDM1_f1	PRDM1_HUMAN	ccccaggccCagtttcactctacaact	0.840719	0.724062	13.0685	11.281	7.36229e-05	0.0013464	1	-1.7875	strong	chr1:209793111:T:C_PRDM1_f1	0.00192682	0.000195606
chr1	213141154	213141154	1	+	chr1:213141154:A:G	A	G	SNV	c(-4, 8)	POU4F2	HOCOMOCO	PO4F2_si	PO4F2_HUMAN	gacgcaggAgttaatgaggaaggag	0.939969	0.77753	10.3285	8.58229	2.22325e-05	0.00187467	1	-1.74619	strong	chr1:213141154:A:G_PO4F2_si	0.00243226	0.000170471
chr1	213155867	213155867	1	+	chr1:213155867:G:T	G	T	SNV	c(-10, 3)	MEF2A	HOCOMOCO	MEF2A_f1	MEF2A_HUMAN	aatattctaAttatagctgggggagca	0.773524	0.89685	9.56501	11.0708	0.000849694	3.05921e-05	1	1.50578	strong	chr1:213155867:G:T_MEF2A_f1	0.000166882	0.00140153
chr1	213155867	213155867	1	-	chr1:213155867:G:T	G	T	SNV	c(-8, 4)	MEF2C	HOCOMOCO	MEF2C_f1	MEF2C_HUMAN	atattctaAttatagctgggggagc	0.762909	0.880118	12.9372	14.9169	0.000721201	3.29316e-05	1	1.97969	strong	chr1:213155867:G:T_MEF2C_f1	0.000167879	0.00123161
chr1	213155867	213155867	1	+	chr1:213155867:G:T	G	T	SNV	c(-6, 4)	VSX2	HOCOMOCO	VSX2_si	VSX2_HUMAN	attctaAttagagctggggga	0.897011	0.748665	10.3184	8.64148	6.48499e-05	0.00220108	1	-1.67694	strong	chr1:213155867:G:T_VSX2_si	0.00272604	0.000193438
chr1	213155867	213155867	1	-	chr1:213155867:G:T	G	T	SNV	c(-6, 2)	ZNF333	HOCOMOCO	ZN333_f1	ZN333_HUMAN	tctaAttatagctgggg	0.774636	0.981423	6.06914	7.64016	0.00436401	3.8147e-05	1	1.57102	strong	chr1:213155867:G:T_ZN333_f1	0.000172283	0.00481622
chr1	213156418	213156418	1	-	chr1:213156418:A:C	A	C	SNV	c(-8, 2)	JUND	HOCOMOCO	JUND_f1	JUND_HUMAN	cagatgAttcactatcatcca	0.887338	0.739417	10.2616	8.56906	6.50883e-05	0.00198054	1	-1.69251	strong	chr1:213156418:A:C_JUND_f1	0.00252644	0.00019369
chr1	215798154	215798154	1	+	chr1:215798154:C:T	C	T	SNV	c(-6, 8)	FOXD1	HOCOMOCO	FOXD1_si	FOXD1_HUMAN	gtatagtcttGtctttacatgtatatatg	0.752252	0.922925	6.67453	8.11137	0.00249608	3.3183e-05	1	1.43683	strong	chr1:215798154:C:T_FOXD1_si	0.000167879	0.0030491
chr1	215799074	215799074	1	+	chr1:215799074:T:G	T	G	SNV	c(-7, 2)	FEV	HOCOMOCO	FEV_f1	FEV_HUMAN	aggagGaaatgggtgcaga	0.957057	0.778958	8.2906	6.79216	7.15256e-05	0.00321579	1	-1.49845	strong	chr1:215799074:T:G_FEV_f1	0.00369683	0.000194943
chr1	218518742	218518742	1	+	chr1:218518742:A:G	A	G	SNV	c(-8, 5)	PRDM1	HOCOMOCO	PRDM1_f1	PRDM1_HUMAN	tcctgacaaGagaaagacagattgaga	0.87743	0.760772	13.631	11.8435	2.4505e-05	0.000591688	1	-1.7875	strong	chr1:218518742:A:G_PRDM1_f1	0.00103462	0.000174254
chr1	218867498	218867498	1	-	chr1:218867498:C:G	C	G	SNV	c(-7, 5)	ETV5	HOCOMOCO	ETV5_f1	ETV5_HUMAN	atatatttGcatcctgttatcttga	0.903143	0.719981	5.47769	4.421	5.27352e-05	0.00921957	1	-1.05669	strong	chr1:218867498:C:G_ETV5_f1	0.00944122	0.000188336
chr1	220743183	220743183	1	-	chr1:220743183:G:A	G	A	SNV	c(-8, 4)	MEIS2	HOCOMOCO	MEIS2_do	MEIS2_HUMAN	gtgtttatAgatgtcagtaagccat	0.877241	0.733627	12.2071	10.234	9.73791e-05	0.00243159	1	-1.97312	strong	chr1:220743183:G:A_MEIS2_do	0.00293981	0.000206968
chr1	221051924	221051924	1	+	chr1:221051924:G:A	G	A	SNV	c(-3, 7)	KLF1	HOCOMOCO	KLF1_f1	KLF1_HUMAN	gtggtgGaggggtgaggctaa	0.964534	0.805944	9.02538	7.59204	2.71797e-05	0.000994682	1	-1.43335	strong	chr1:221051924:G:A_KLF1_f1	0.0015508	0.0001766
chr1	221051924	221051924	1	+	chr1:221051924:G:A	G	A	SNV	c(-2, 7)	KLF4	HOCOMOCO	KLF4_f2	KLF4_HUMAN	tggtgGaggggtgaggcta	0.963576	0.787998	9.58572	7.86315	8.01086e-05	0.00304699	1	-1.72256	strong	chr1:221051924:G:A_KLF4_f2	0.00354024	0.00019858
chr1	221651416	221651416	1	-	chr1:221651416:G:A	G	A	SNV	c(-7, 6)	ARNTL	HOCOMOCO	BMAL1_f1	BMAL1_HUMAN	aatttggtgTtacgtgatcctctgaag	0.847961	0.721236	10.6954	9.14592	8.7142e-05	0.00181084	1	-1.54944	strong	chr1:221651416:G:A_BMAL1_f1	0.00237354	0.000201377
chr1	221651416	221651416	1	+	chr1:221651416:G:A	G	A	SNV	c(-6, 2)	E4F1	HOCOMOCO	E4F1_f1	E4F1_HUMAN	ggtgTtacgtgatcctc	0.976387	0.792882	7.4396	6.09246	9.91821e-05	0.00353241	1	-1.34713	strong	chr1:221651416:G:A_E4F1_f1	0.00400082	0.000207392
chr1	223315784	223315784	1	-	chr1:223315784:G:A	G	A	SNV	c(-2, 11)	CUX1	HOCOMOCO	CUX1_f1	CUX1_HUMAN	gaaagccgcAgccatcgattcccaccc	0.768276	0.991077	5.66879	7.25634	0.00951295	1.08778e-06	1	1.58755	strong	chr1:223315784:G:A_CUX1_f1	4.69476e-05	0.00975391
chr1	223385795	223385795	1	-	chr1:223385795:A:G	A	G	SNV	c(-9, 1)	FOXF1	HOCOMOCO	FOXF1_f1	FOXF1_HUMAN	aacaacAaacaaatcactgta	0.930504	0.770455	7.8228	6.53027	5.17368e-05	0.00224495	1	-1.29254	strong	chr1:223385795:A:G_FOXF1_f1	0.0027709	0.000188336
chr1	223385795	223385795	1	-	chr1:223385795:A:G	A	G	SNV	c(-9, -1)	FOXJ2	HOCOMOCO	FOXJ2_f1	FOXJ2_HUMAN	acaacAaacaaatcactgt	0.939798	0.781828	9.52648	7.94075	6.00815e-05	0.00262642	1	-1.58573	strong	chr1:223385795:A:G_FOXJ2_f1	0.00313315	0.000190592
chr1	223385795	223385795	1	-	chr1:223385795:A:G	A	G	SNV	c(-11, 1)	FOXJ3	HOCOMOCO	FOXJ3_si	FOXJ3_HUMAN	acaacaacAaacaaatcactgtaag	0.915269	0.781904	13.6511	11.6718	9.22382e-06	0.00048393	1	-1.97932	strong	chr1:223385795:A:G_FOXJ3_si	0.000872896	0.00013835
chr1	223385795	223385795	1	-	chr1:223385795:A:G	A	G	SNV	c(-5, 3)	SRY	HOCOMOCO	SRY_f1	SRY_HUMAN	caacAaacaaatcactg	0.968726	0.789156	6.0832	4.9819	9.53674e-05	0.00488663	1	-1.1013	strong	chr1:223385795:A:G_SRY_f1	0.00525948	0.00020573
chr1	225676582	225676582	1	-	chr1:225676582:T:C	T	C	SNV	c(-16, 2)	MLXIPL	HOCOMOCO	MLXPL_f1	MLXPL_HUMAN	tggcacggaagcggCacctggtctgccaagacattgc	0.903414	0.796203	9.35201	8.28705	3.38743e-06	0.000218133	1	-1.06497	strong	chr1:225676582:T:C_MLXPL_f1	0.000421207	9.71109e-05
chr1	225676582	225676582	1	-	chr1:225676582:T:C	T	C	SNV	c(-6, 2)	TCF4	HOCOMOCO	ITF2_f1	ITF2_HUMAN	gcggCacctggtctgcc	0.995803	0.839578	12.6383	10.6588	3.43323e-05	0.000896454	1	-1.97942	strong	chr1:225676582:T:C_ITF2_f1	0.00144074	0.000179684
chr1	225676582	225676582	1	-	chr1:225676582:T:C	T	C	SNV	c(-5, 4)	TWIST1	HOCOMOCO	TWST1_f1	TWST1_HUMAN	agcggCacctggtctgcca	0.925975	0.771127	6.64841	5.59982	8.86917e-05	0.00230694	1	-1.0486	strong	chr1:225676582:T:C_TWST1_f1	0.002826	0.000202453
chr1	225742304	225742304	1	+	chr1:225742304:G:A	G	A	SNV	c(-4, 4)	ELK1	HOCOMOCO	ELK1_f1	ELK1_HUMAN	ttgcAacggaagtgttt	0.946678	0.729201	7.00686	5.42304	0.000102997	0.0101318	1	-1.58382	strong	chr1:225742304:G:A_ELK1_f1	0.0103445	0.000210825
chr1	225742304	225742304	1	+	chr1:225742304:G:A	G	A	SNV	c(-4, 6)	ETS2	HOCOMOCO	ETS2_f1	ETS2_HUMAN	acttgcAacggaagtgtttct	0.976309	0.769943	6.33817	5.04401	4.64916e-05	0.0134871	1	-1.29417	strong	chr1:225742304:G:A_ETS2_f1	0.0136866	0.000186559
chr1	225742304	225742304	1	+	chr1:225742304:G:A	G	A	SNV	c(-7, 9)	FLI1	HOCOMOCO	FLI1_f1	FLI1_HUMAN	tcatgtacttgcAacggaagtgtttctaaagca	0.962497	0.778805	6.71452	5.48165	3.6574e-05	0.00448046	1	-1.23287	strong	chr1:225742304:G:A_FLI1_f1	0.00488688	0.000182244
chr1	225742304	225742304	1	+	chr1:225742304:G:A	G	A	SNV	c(-6, 6)	GABPA	HOCOMOCO	GABPA_f1	GABPA_HUMAN	gtacttgcAacggaagtgtttctaa	0.937352	0.775031	11.6453	9.64983	3.86238e-05	0.00196296	1	-1.99546	strong	chr1:225742304:G:A_GABPA_f1	0.00250983	0.000184404
chr1	225742304	225742304	1	+	chr1:225742304:G:A	G	A	SNV	c(-3, 6)	GABPB1+GABPB2	HOCOMOCO	GABP1+GABP2_f1	GABP1+GABP2_HUMAN	cttgcAacggaagtgtttc	0.972903	0.766261	8.52102	6.74543	4.00543e-05	0.0053587	1	-1.77559	strong	chr1:225742304:G:A_GABP1+GABP2_f1	0.00571659	0.00018518
chr1	225742588	225742588	1	-	chr1:225742588:A:G	A	G	SNV	c(-7, 2)	FOXJ2	HOCOMOCO	FOXJ2_f1	FOXJ2_HUMAN	aaaatAcaaataaaccatg	0.92414	0.762233	9.36931	7.74404	9.15527e-05	0.00364494	1	-1.62527	strong	chr1:225742588:A:G_FOXJ2_f1	0.00410828	0.00020329
chr1	225742588	225742588	1	-	chr1:225742588:A:G	A	G	SNV	c(-2, 9)	FOXQ1	HOCOMOCO	FOXQ1_f1	FOXQ1_HUMAN	agaaaatAcaaataaaccatggg	0.875697	0.78235	10.8162	9.69089	4.85778e-05	0.000605643	1	-1.12528	strong	chr1:225742588:A:G_FOXQ1_f1	0.00105619	0.000186971
chr1	225742588	225742588	1	-	chr1:225742588:A:G	A	G	SNV	c(-6, 8)	HOXC6	HOCOMOCO	HXC6_f1	HXC6_HUMAN	gaaagaaaatAcaaataaaccatgggcac	0.769909	0.679827	11.0555	9.82832	6.59013e-05	0.000831053	1	-1.22723	strong	chr1:225742588:A:G_HXC6_f1	0.00135909	0.000194529
chr1	226846359	226846359	1	-	chr1:226846359:G:C	G	C	SNV	c(-8, 6)	ZNF148	HOCOMOCO	ZN148_si	ZN148_HUMAN	ccccgtctccAccccccgtgtgatgttcc	0.787216	0.902612	8.88278	10.1443	0.000638013	2.49809e-05	1	1.26148	strong	chr1:226846359:G:C_ZN148_si	0.000162528	0.00111026
chr1	226926006	226926006	1	+	chr1:226926006:A:G	A	G	SNV	c(-3, 7)	EGR4	HOCOMOCO	EGR4_f1	EGR4_HUMAN	ctgggcGggcggcggggccgc	0.841484	0.988575	6.97147	8.11914	0.000332594	7.15256e-07	1	1.14767	strong	chr1:226926006:A:G_EGR4_f1	3.40242e-05	0.000625365
chr1	226926006	226926006	1	+	chr1:226926006:A:G	A	G	SNV	c(-8, 4)	WT1	HOCOMOCO	WT1_f1	WT1_HUMAN	gcctgggcGggcggcggggccgcag	0.808104	0.934546	7.62151	8.77529	0.000899792	1.40071e-05	1	1.15378	strong	chr1:226926006:A:G_WT1_f1	0.000142324	0.00146489
chr1	227134386	227134386	1	-	chr1:227134386:A:G	A	G	SNV	c(-4, 4)	POU2F2	HOCOMOCO	PO2F2_si	PO2F2_HUMAN	gaggTtttgcatacaca	0.802205	0.923844	11.0033	12.6679	0.000728607	1.90735e-05	1	1.66458	strong	chr1:227134386:A:G_PO2F2_si	0.000151288	0.00124334
chr1	229036268	229036268	1	+	chr1:229036268:C:G	C	G	SNV	c(-13, 8)	REST	HOCOMOCO	REST_f1	REST_HUMAN	atgggagagagccttttCcaggttcctgaagtgataaaagacc	0.669693	0.741173	13.1309	14.474	0.000590891	6.85851e-05	1	1.34307	strong	chr1:229036268:C:G_REST_f1	0.000193049	0.00104359
chr1	229900299	229900299	1	-	chr1:229900299:G:A	G	A	SNV	c(-4, 4)	HIC1	HOCOMOCO	HIC1_si	HIC1_HUMAN	gcccTggcaaccaccat	0.784797	0.971558	7.69286	9.48726	0.00244141	3.43323e-05	1	1.7944	strong	chr1:229900299:G:A_HIC1_si	0.000168102	0.00299692
chr1	229900299	229900299	1	-	chr1:229900299:G:A	G	A	SNV	c(-9, 2)	RFX1	HOCOMOCO	RFX1_f1	RFX1_HUMAN	ccagcccTggcaaccaccatggc	0.778541	0.932481	6.59461	7.85391	0.0021767	4.44055e-05	1	1.2593	strong	chr1:229900299:G:A_RFX1_f1	0.000177574	0.00276145
chr1	229900299	229900299	1	-	chr1:229900299:G:A	G	A	SNV	c(-9, 3)	RFX2	HOCOMOCO	RFX2_f1	RFX2_HUMAN	tccagcccTggcaaccaccatggca	0.772999	0.908655	7.23883	8.46579	0.00156553	5.71012e-05	1	1.22696	strong	chr1:229900299:G:A_RFX2_f1	0.000188336	0.00218611
chr1	229900299	229900299	1	-	chr1:229900299:G:A	G	A	SNV	c(-10, 3)	RFX3	HOCOMOCO	RFX3_f1	RFX3_HUMAN	ctccagcccTggcaaccaccatggcac	0.778277	0.871234	11.9455	13.3613	0.000414029	3.24398e-05	1	1.41582	strong	chr1:229900299:G:A_RFX3_f1	0.000167653	0.000763289
chr1	232990448	232990448	1	-	chr1:232990448:C:T	C	T	SNV	c(-9, 2)	FUBP1	HOCOMOCO	FUBP1_f1	FUBP1_HUMAN	aaaaaaaGaaaccatacccaaaa	0.911514	0.674736	7.03908	5.2882	9.14931e-05	0.0199171	1	-1.75088	strong	chr1:232990448:C:T_FUBP1_f1	0.0200154	0.00020329
chr1	232990448	232990448	1	-	chr1:232990448:C:T	C	T	SNV	c(-11, 3)	HOXC6	HOCOMOCO	HXC6_f1	HXC6_HUMAN	agaaaaaaaaGaaatcatacccaaaaatc	0.766827	0.856909	11.0136	12.2408	7.13635e-05	2.96347e-06	1	1.22723	strong	chr1:232990448:C:T_HXC6_f1	8.54554e-05	0.000194943
chr1	233272533	233272533	1	+	chr1:233272533:A:C	A	C	SNV	c(-3, 10)	IRF2	HOCOMOCO	IRF2_f1	IRF2_HUMAN	aaacccctgTggaaagccaaagccctg	0.867476	0.750311	11.2826	9.78393	9.04202e-05	0.00155076	1	-1.49865	strong	chr1:233272533:A:C_IRF2_f1	0.00212495	0.00020329
chr1	233272533	233272533	1	+	chr1:233272533:A:C	A	C	SNV	c(-3, 13)	IRF3	HOCOMOCO	IRF3_f1	IRF3_HUMAN	taaaaacccctgTggaaagccaaagccctgtgg	0.874821	0.733255	10.4275	8.78839	6.81759e-05	0.00197176	1	-1.63915	strong	chr1:233272533:A:C_IRF3_f1	0.00251861	0.000194943
chr1	233272533	233272533	1	+	chr1:233272533:A:C	A	C	SNV	c(-2, 7)	IRF7	HOCOMOCO	IRF7_f1	IRF7_HUMAN	ccctgTggaaagccaaagc	0.941892	0.715588	7.61251	5.81811	7.24792e-05	0.00983906	1	-1.7944	strong	chr1:233272533:A:C_IRF7_f1	0.0100645	0.000194943
chr1	234412398	234412398	1	-	chr1:234412398:G:A	G	A	SNV	c(-1, 11)	FOXJ3	HOCOMOCO	FOXJ3_si	FOXJ3_HUMAN	gattatgcAcagaagaacaaacaga	0.778947	0.890639	11.6279	13.2855	0.00051634	2.45273e-05	1	1.65766	strong	chr1:234412398:G:A_FOXJ3_si	0.000162007	0.000928273
chr1	234413007	234413007	1	+	chr1:234413007:A:C	A	C	SNV	c(-7, 1)	ESRRB	HOCOMOCO	ERR2_f1	ERR2_HUMAN	atgaAggtcatggggag	0.860617	0.964486	9.7531	10.9143	0.000392914	1.52588e-05	1	1.16123	strong	chr1:234413007:A:C_ERR2_f1	0.000142324	0.000727862
chr1	234413007	234413007	1	+	chr1:234413007:A:C	A	C	SNV	c(-10, 2)	NR2C1	HOCOMOCO	NR2C1_si	NR2C1_HUMAN	gtggatgaAggtcatggggagaggc	0.762174	0.930586	7.52965	9.13787	0.00283061	7.18534e-05	1	1.60822	strong	chr1:234413007:A:C_NR2C1_si	0.000195101	0.00337179
chr1	234413007	234413007	1	+	chr1:234413007:A:C	A	C	SNV	c(-7, 1)	NR2F1	HOCOMOCO	COT1_si	COT1_HUMAN	atgaAggtcatggggag	0.768473	0.928465	6.30793	7.57846	0.00304413	6.10352e-05	1	1.27053	strong	chr1:234413007:A:C_COT1_si	0.000188694	0.00357516
chr1	234413007	234413007	1	+	chr1:234413007:A:C	A	C	SNV	c(-6, 2)	NR4A1	HOCOMOCO	NR4A1_f1	NR4A1_HUMAN	atgaAggtcatggggag	0.856295	0.991058	8.73914	10.0922	0.000362396	3.05176e-05	1	1.3531	strong	chr1:234413007:A:C_NR4A1_f1	0.000166882	0.000675941
chr1	234413007	234413007	1	+	chr1:234413007:A:C	A	C	SNV	c(-6, 2)	NR4A2	HOCOMOCO	NR4A2_si	NR4A2_HUMAN	atgaAggtcatggggag	0.832127	0.962544	8.13713	9.39357	0.000717163	2.67029e-05	1	1.25644	strong	chr1:234413007:A:C_NR4A2_si	0.000164018	0.00122542
chr1	234413007	234413007	1	+	chr1:234413007:A:C	A	C	SNV	c(-5, 7)	NR6A1	HOCOMOCO	NR6A1_do	NR6A1_HUMAN	gtggatgaAggtcatggggagaggc	0.678808	0.793912	9.9492	11.5915	0.00193663	0.000102699	1	1.64235	strong	chr1:234413007:A:C_NR6A1_do	0.000208327	0.00253281
chr1	234413007	234413007	1	+	chr1:234413007:A:C	A	C	SNV	c(-5, 1)	PPARA	HOCOMOCO	PPARA_f1	PPARA_HUMAN	gaAggtcatgggg	0.79338	1	6.73542	8.46559	0.00317383	0	1	1.73016	strong	chr1:234413007:A:C_PPARA_f1	0	0.00369354
chr1	234413007	234413007	1	+	chr1:234413007:A:C	A	C	SNV	c(-5, 5)	RARB	HOCOMOCO	RARB_f1	RARB_HUMAN	ggatgaAggtcatggggagag	0.810007	0.989437	7.6785	9.34381	0.00240993	5.84126e-05	1	1.66531	strong	chr1:234413007:A:C_RARB_f1	0.000188501	0.00296835
chr1	234413007	234413007	1	+	chr1:234413007:A:C	A	C	SNV	c(-10, 1)	RORA	HOCOMOCO	RORA_f1	RORA_HUMAN	tggatgaAggtcatggggagagg	0.773587	0.91005	10.6242	12.4773	0.00122297	4.63724e-05	1	1.85306	strong	chr1:234413007:A:C_RORA_f1	0.000178616	0.0018278
chr1	234998408	234998408	1	-	chr1:234998408:T:C	T	C	SNV	c(-8, 4)	HOXB6	HOCOMOCO	HXB6_f1	HXB6_HUMAN	caaattcaTtaataagacagtaggc	0.874687	0.736427	8.16105	6.93383	9.15527e-05	0.00217921	1	-1.22723	strong	chr1:234998408:T:C_HXB6_f1	0.00270564	0.00020329
chr1	234998408	234998408	1	+	chr1:234998408:T:C	T	C	SNV	c(-8, 2)	HOXB8	HOCOMOCO	HXB8_do	HXB8_HUMAN	aattcaTtaataagacagtag	0.883259	0.7638	11.0045	9.53908	7.41482e-05	0.00140476	1	-1.46543	strong	chr1:234998408:T:C_HXB8_do	0.00198888	0.000195891
chr1	234998408	234998408	1	-	chr1:234998408:T:C	T	C	SNV	c(-11, 3)	HOXC6	HOCOMOCO	HXC6_f1	HXC6_HUMAN	accaaattcaTtaataagacagtaggctc	0.757349	0.667268	10.8844	9.65722	9.56887e-05	0.00111928	1	-1.22723	strong	chr1:234998408:T:C_HXC6_f1	0.00169046	0.000205946
chr1	238250944	238250944	1	+	chr1:238250944:T:C	T	C	SNV	c(-9, 3)	LHX2	HOCOMOCO	LHX2_f1	LHX2_HUMAN	tttaggttAcaataagcagtttcag	0.927825	0.728387	6.05031	4.82308	0.000110447	0.00985947	1	-1.22723	strong	chr1:238250944:T:C_LHX2_f1	0.0100838	0.000221627
chr1	238251100	238251100	1	-	chr1:238251100:G:A	G	A	SNV	c(1, 14)	HMGA2	HOCOMOCO	HMGA2_f1	HMGA2_HUMAN	aaaaaggggtGagcatatttacctttact	0.752323	0.867376	9.27149	10.6642	0.000868682	2.78046e-05	1	1.39267	strong	chr1:238251100:G:A_HMGA2_f1	0.000166089	0.00142564
chr1	238482442	238482442	1	+	chr1:238482442:C:T	C	T	SNV	c(-9, 4)	NR1D1	HOCOMOCO	NR1D1_f1	NR1D1_HUMAN	aaaacaaatTaagtcaagctataaaaa	0.727403	0.866857	8.10769	9.60614	0.00187702	5.73955e-05	1	1.49845	strong	chr1:238482442:C:T_NR1D1_f1	0.000188501	0.00247823
chr1	238483236	238483236	1	+	chr1:238483236:G:A	G	A	SNV	c(-4, 6)	KLF1	HOCOMOCO	KLF1_f1	KLF1_HUMAN	ggaggcTggggtgagggaatg	0.95006	0.79147	8.89456	7.46122	4.98295e-05	0.00146937	1	-1.43335	strong	chr1:238483236:G:A_KLF1_f1	0.00204866	0.000187385
chr1	238483236	238483236	1	+	chr1:238483236:G:A	G	A	SNV	c(-7, 7)	KLF3	HOCOMOCO	KLF3_f1	KLF3_HUMAN	tttgggaggcTggggtgagggaatgactt	0.871099	0.699245	6.90758	5.61504	7.36089e-05	0.00580576	1	-1.29254	strong	chr1:238483236:G:A_KLF3_f1	0.00614744	0.000195606
chr1	239707425	239707425	1	+	chr1:239707425:A:G	A	G	SNV	c(-5, 5)	RUNX2	HOCOMOCO	RUNX2_f1	RUNX2_HUMAN	gattgcTgtggtgctgctttt	0.731402	0.957275	5.87494	7.63218	0.0107937	0.000110865	1	1.75724	strong	chr1:239707425:A:G_RUNX2_f1	0.000219807	0.0109979
chr1	239719247	239719247	1	+	chr1:239719247:T:C	T	C	SNV	c(-5, 6)	TEAD4	HOCOMOCO	TEAD4_f1	TEAD4_HUMAN	ccgtgctGagatggttttcgaac	0.888125	0.72832	8.20961	6.77626	5.29289e-05	0.00342828	1	-1.43335	strong	chr1:239719247:T:C_TEAD4_f1	0.00389915	0.000188336
chr1	242601137	242601137	1	+	chr1:242601137:C:G	C	G	SNV	c(-2, 13)	MECOM	HOCOMOCO	EVI1_f1	EVI1_HUMAN	acaaactgaggCacagagaagttaagaaacg	0.761432	0.850076	10.6498	11.8615	0.000468686	4.0259e-05	1	1.21171	strong	chr1:242601137:C:G_EVI1_f1	0.000175523	0.000853907
chr1	244893785	244893785	1	+	chr1:244893785:G:A	G	A	SNV	c(-6, 4)	EGR1	HOCOMOCO	EGR1_f2	EGR1_HUMAN	ggcgcgCgggggcggcctgcg	0.998933	0.888789	11.3663	10.127	9.53674e-07	8.70228e-05	1	-1.23931	strong	chr1:244893785:G:A_EGR1_f2	0.000200566	4.53657e-05
chr1	244893785	244893785	1	+	chr1:244893785:G:A	G	A	SNV	c(-3, 4)	KLF6	HOCOMOCO	KLF6_si	KLF6_HUMAN	gcgCgggggcggcct	1	0.790322	5.97811	4.75967	0	0.00471497	1	-1.21844	strong	chr1:244893785:G:A_KLF6_si	0.0050983	0
chr1	244893785	244893785	1	+	chr1:244893785:G:A	G	A	SNV	c(-8, 6)	ZNF148	HOCOMOCO	ZN148_si	ZN148_HUMAN	ggctggcgcgCgggggcggcctgcgcggg	0.873669	0.773693	9.82787	8.73495	6.0373e-05	0.000863999	1	-1.09292	strong	chr1:244893785:G:A_ZN148_si	0.00140032	0.000190592
chr1	245338976	245338976	1	-	chr1:245338976:C:T	C	T	SNV	c(-12, 6)	MLXIPL	HOCOMOCO	MLXPL_f1	MLXPL_HUMAN	agaaagtcactaagTccacacatgattaaaaatagtg	0.82588	0.692532	8.58185	7.25725	8.56011e-05	0.00309189	1	-1.3246	strong	chr1:245338976:C:T_MLXPL_f1	0.00358284	0.000200864
chr1	245338976	245338976	1	-	chr1:245338976:C:T	C	T	SNV	c(-1, 8)	TFE3	HOCOMOCO	TFE3_f1	TFE3_HUMAN	ctaagTccacacatgatta	0.966559	0.772819	8.11717	6.52665	4.95911e-05	0.00472069	1	-1.59052	strong	chr1:245338976:C:T_TFE3_f1	0.00510279	0.000186971
chr10	1788362	1788362	1	+	chr10:1788362:T:C	T	C	SNV	c(-11, -1)	TEAD4	HOCOMOCO	TEAD4_f1	TEAD4_HUMAN	tgtgctgTtgttctccataattg	0.883769	0.723964	8.17053	6.73719	6.22272e-05	0.00372571	1	-1.43335	strong	chr10:1788362:T:C_TEAD4_f1	0.004187	0.000191752
chr10	3848992	3848992	1	-	chr10:3848992:A:G	A	G	SNV	c(-10, 3)	HOXA9	HOCOMOCO	HXA9_f1	HXA9_HUMAN	aatcagtgaAgccgtcaccaccggcct	0.743072	0.843733	8.79052	9.9446	0.000934113	6.04466e-05	1	1.15409	strong	chr10:3848992:A:G_HXA9_f1	0.000188694	0.00150982
chr10	3849302	3849302	1	+	chr10:3849302:C:A	C	A	SNV	c(-12, 6)	NR1I2	HOCOMOCO	NR1I2_f2	NR1I2_HUMAN	gacgttggggtttcCatcagttcagaatgacttgatc	0.730669	0.867036	7.32506	8.64466	0.00230527	4.49573e-05	1	1.3196	strong	chr10:3849302:C:A_NR1I2_f2	0.000177574	0.00287641
chr10	3978704	3978704	1	+	chr10:3978704:G:C	G	C	SNV	c(-6, 4)	GLI3	HOCOMOCO	GLI3_si	GLI3_HUMAN	gacgctGagtggtttcatgct	0.890642	0.737165	9.23238	7.68294	8.4877e-05	0.00243187	1	-1.54944	strong	chr10:3978704:G:C_GLI3_si	0.00293981	0.000200269
chr10	6278101	6278101	1	+	chr10:6278101:T:C	T	C	SNV	c(-6, 4)	CEBPZ	HOCOMOCO	CEBPZ_si	CEBPZ_HUMAN	cttgccTcattggcactacag	0.910809	0.766312	11.0007	9.27643	4.50611e-05	0.00147057	1	-1.72423	strong	chr10:6278101:T:C_CEBPZ_si	0.00204911	0.00018518
chr10	6278101	6278101	1	+	chr10:6278101:T:C	T	C	SNV	c(-7, 5)	NFYA	HOCOMOCO	NFYA_f1	NFYA_HUMAN	ttcttgccTcattggcactacagaa	0.951388	0.782954	10.4343	8.62089	5.76228e-05	0.00185487	1	-1.81345	strong	chr10:6278101:T:C_NFYA_f1	0.00241329	0.000190592
chr10	6278101	6278101	1	+	chr10:6278101:T:C	T	C	SNV	c(-7, 5)	NFYB	HOCOMOCO	NFYB_f1	NFYB_HUMAN	ttcttgccTcattggcactacagaa	0.938051	0.771009	10.9404	9.02419	6.10352e-05	0.0020956	1	-1.91619	strong	chr10:6278101:T:C_NFYB_f1	0.00263141	0.000190592
chr10	6278101	6278101	1	+	chr10:6278101:T:C	T	C	SNV	c(-8, 5)	NFYC	HOCOMOCO	NFYC_f1	NFYC_HUMAN	gttcttgccTcattggcactacagaag	0.923396	0.774763	8.01357	6.77072	8.89078e-05	0.00270471	1	-1.24285	strong	chr10:6278101:T:C_NFYC_f1	0.00321184	0.000202501
chr10	6278101	6278101	1	-	chr10:6278101:T:C	T	C	SNV	c(-6, 4)	TLX1	HOCOMOCO	TLX1_f1	TLX1_HUMAN	cttgccTcattggcactacag	0.984204	0.71354	5.06448	3.71782	8.58307e-06	0.0255091	1	-1.34666	strong	chr10:6278101:T:C_TLX1_f1	0.0255955	0.000134704
chr10	6279950	6279950	1	-	chr10:6279950:C:T	C	T	SNV	c(-2, 10)	POU6F1	HOCOMOCO	PO6F1_f1	PO6F1_HUMAN	tgatggtcTagataatttgtgaagg	0.728614	0.841505	10.1346	11.66	0.000840932	4.09186e-05	1	1.5254	strong	chr10:6279950:C:T_PO6F1_f1	0.000175523	0.00139166
chr10	7516943	7516943	1	+	chr10:7516943:G:T	G	T	SNV	c(-7, 6)	RUNX3	HOCOMOCO	RUNX3_si	RUNX3_HUMAN	atggcctttCttttggggtttctctgt	0.766041	0.883553	9.74036	11.2012	0.00122437	5.79953e-05	1	1.46086	strong	chr10:7516943:G:T_RUNX3_si	0.000188501	0.0018278
chr10	7590218	7590218	1	+	chr10:7590218:T:G	T	G	SNV	c(-11, 10)	ZNF143	HOCOMOCO	ZN143_si	ZN143_HUMAN	gaccgtgtctgcaaggcAgagtggggcgccgcatgaggtctgc	0.862903	0.762932	10.6165	9.42392	3.25775e-05	0.000858013	1	-1.19253	strong	chr10:7590218:T:G_ZN143_si	0.00139396	0.000179684
chr10	8444777	8444777	1	+	chr10:8444777:G:A	G	A	SNV	c(-6, 7)	PRDM1	HOCOMOCO	PRDM1_f1	PRDM1_HUMAN	aaagttaggGagagaaagatttgaaga	0.831636	0.714356	12.9293	11.1323	9.74461e-05	0.00166371	1	-1.79704	strong	chr10:8444777:G:A_PRDM1_f1	0.00223075	0.000206968
chr10	10665809	10665809	1	+	chr10:10665809:G:A	G	A	SNV	c(-5, 3)	PPARG	HOCOMOCO	PPARG_si	PPARG_HUMAN	acttAcaggtcaagaag	0.973926	0.783283	7.79777	6.29568	6.10352e-05	0.00390244	1	-1.50209	strong	chr10:10665809:G:A_PPARG_si	0.00435392	0.000190592
chr10	10665809	10665809	1	+	chr10:10665809:G:A	G	A	SNV	c(-3, 7)	RARB	HOCOMOCO	RARB_f1	RARB_HUMAN	caacttAcaggtcaagaagtc	0.989584	0.841548	9.34517	7.97124	5.62668e-05	0.00122881	1	-1.37393	strong	chr10:10665809:G:A_RARB_f1	0.00180526	0.000190592
chr10	10665809	10665809	1	+	chr10:10665809:G:A	G	A	SNV	c(-5, 4)	THRA	HOCOMOCO	THA_f1	THA_HUMAN	aacttAcaggtcaagaagt	0.952332	0.780505	8.14612	6.70139	8.58307e-05	0.00333214	1	-1.44472	strong	chr10:10665809:G:A_THA_f1	0.00381242	0.000200864
chr10	10666969	10666969	1	+	chr10:10666969:A:G	A	G	SNV	c(-6, 5)	E2F6	HOCOMOCO	E2F6_f1	E2F6_HUMAN	ctaagtgGgcgggaatatttctt	0.824765	0.975152	7.71106	9.08832	0.000731051	9.77516e-06	1	1.37727	strong	chr10:10666969:A:G_E2F6_f1	0.000130276	0.00124686
chr10	10666969	10666969	1	+	chr10:10666969:A:G	A	G	SNV	c(-1, 11)	NFATC1	HOCOMOCO	NFAC1_do	NFAC1_HUMAN	cctaagtgGgcgggaatatttcttc	0.747287	0.893251	10.2452	12.2247	0.00184947	5.89192e-05	1	1.97949	strong	chr10:10666969:A:G_NFAC1_do	0.000188694	0.00245229
chr10	11164361	11164361	1	-	chr10:11164361:A:C	A	C	SNV	c(-4, 7)	YY1	HOCOMOCO	TYY1_f2	TYY1_HUMAN	ataatacAgagccatattaaaaa	0.783667	0.918709	9.31281	10.8697	0.00147861	6.99759e-05	1	1.55691	strong	chr10:11164361:A:C_TYY1_f2	0.000194056	0.00210074
chr10	11331764	11331764	1	+	chr10:11331764:C:T	C	T	SNV	c(-4, 5)	POU3F2	HOCOMOCO	PO3F2_si	PO3F2_HUMAN	atcaaCttatttaagtaaa	0.702965	0.961026	4.45728	6.04128	0.0240326	5.81741e-05	1	1.584	strong	chr10:11331764:C:T_PO3F2_si	0.000188501	0.0240695
chr10	12028820	12028820	1	+	chr10:12028820:G:A	G	A	SNV	c(-8, 3)	STAT5A	HOCOMOCO	STA5A_do	STA5A_HUMAN	cagatttCacggaaacattctct	0.974397	0.830243	9.60753	8.21592	1.12057e-05	0.000741482	1	-1.39161	strong	chr10:12028820:G:A_STA5A_do	0.0012419	0.000151896
chr10	12028820	12028820	1	-	chr10:12028820:G:A	G	A	SNV	c(-8, 4)	STAT5B	HOCOMOCO	STA5B_f1	STA5B_HUMAN	acagatttCacggaaacattctctc	0.948444	0.811227	13.2279	11.3362	1.34557e-05	0.000486344	1	-1.89173	strong	chr10:12028820:G:A_STA5B_f1	0.000876765	0.000155257
chr10	12036596	12036596	1	-	chr10:12036596:G:A	G	A	SNV	c(-2, 9)	RORA	HOCOMOCO	RORA_f1	RORA_HUMAN	aactgcaTatgaccaagattaat	0.770279	0.911433	10.5793	12.4961	0.0013051	4.48823e-05	1	1.91676	strong	chr10:12036596:G:A_RORA_f1	0.000177574	0.00192342
chr10	12036596	12036596	1	-	chr10:12036596:G:A	G	A	SNV	c(-3, 9)	RORC	HOCOMOCO	RORG_f1	RORG_HUMAN	aaactgcaTatgaccaagattaatt	0.740635	0.877772	7.02481	8.25204	0.00218408	8.8647e-05	1	1.22723	strong	chr10:12036596:G:A_RORG_f1	0.000200925	0.00276704
chr10	13936101	13936101	1	+	chr10:13936101:A:G	A	G	SNV	c(-4, 4)	ESRRA	HOCOMOCO	ERR1_f1	ERR1_HUMAN	tcatGaaaggtcatgag	0.797158	0.97289	7.27902	8.84478	0.00195312	3.43323e-05	1	1.56576	strong	chr10:13936101:A:G_ERR1_f1	0.000168102	0.00254825
chr10	13936101	13936101	1	+	chr10:13936101:A:G	A	G	SNV	c(-4, 4)	ESRRB	HOCOMOCO	ERR2_f1	ERR2_HUMAN	tcatGaaaggtcatgag	0.78512	0.951967	8.90907	10.7744	0.00163269	4.95911e-05	1	1.86529	strong	chr10:13936101:A:G_ERR2_f1	0.000181565	0.00224692
chr10	13936101	13936101	1	+	chr10:13936101:A:G	A	G	SNV	c(-13, 5)	NR1I2	HOCOMOCO	NR1I2_f2	NR1I2_HUMAN	cataactacctcatGaaaggtcatgagggcagcccct	0.713056	0.892039	7.15462	8.88662	0.0033559	1.54986e-05	1	1.73199	strong	chr10:13936101:A:G_NR1I2_f2	0.000143677	0.0038648
chr10	13936101	13936101	1	+	chr10:13936101:A:G	A	G	SNV	c(-12, 5)	NR1I3	HOCOMOCO	NR1I3_f2	NR1I3_HUMAN	ataactacctcatGaaaggtcatgagggcagcccc	0.705403	0.841204	7.61014	9.03038	0.00258806	5.99772e-05	1	1.42025	strong	chr10:13936101:A:G_NR1I3_f2	0.000188694	0.00313968
chr10	13936101	13936101	1	+	chr10:13936101:A:G	A	G	SNV	c(-7, 5)	NR2C1	HOCOMOCO	NR2C1_si	NR2C1_HUMAN	tacctcatGaaaggtcatgagggca	0.771524	0.939936	7.61893	9.22715	0.00234745	5.11706e-05	1	1.60822	strong	chr10:13936101:A:G_NR2C1_si	0.000184039	0.00291786
chr10	13936101	13936101	1	+	chr10:13936101:A:G	A	G	SNV	c(-4, 4)	NR2F1	HOCOMOCO	COT1_si	COT1_HUMAN	tcatGaaaggtcatgag	0.740085	0.965927	6.0825	7.87596	0.0046196	1.52588e-05	1	1.79346	strong	chr10:13936101:A:G_COT1_si	0.000142324	0.00505472
chr10	13936101	13936101	1	+	chr10:13936101:A:G	A	G	SNV	c(-7, 4)	NR2F1	HOCOMOCO	COT1_f1	COT1_HUMAN	acctcatGaaaggtcatgagggc	0.72282	0.876269	5.82465	6.99121	0.00405949	7.95126e-05	1	1.16657	strong	chr10:13936101:A:G_COT1_f1	0.000197678	0.00453009
chr10	13936101	13936101	1	+	chr10:13936101:A:G	A	G	SNV	c(-4, 5)	NR2F2	HOCOMOCO	COT2_f1	COT2_HUMAN	ctcatGaaaggtcatgagg	0.746688	0.959672	6.78555	8.66764	0.00495243	3.33786e-05	1	1.88208	strong	chr10:13936101:A:G_COT2_f1	0.000167879	0.0053604
chr10	13936101	13936101	1	+	chr10:13936101:A:G	A	G	SNV	c(-3, 5)	NR4A1	HOCOMOCO	NR4A1_f1	NR4A1_HUMAN	tcatGaaaggtcatgag	0.831885	0.996492	8.49405	10.1468	0.00104523	1.14441e-05	1	1.65275	strong	chr10:13936101:A:G_NR4A1_f1	0.00013357	0.00163547
chr10	13936101	13936101	1	+	chr10:13936101:A:G	A	G	SNV	c(-3, 5)	NR4A2	HOCOMOCO	NR4A2_si	NR4A2_HUMAN	tcatGaaaggtcatgag	0.845283	0.99147	8.26388	9.67225	0.000572205	1.14441e-05	1	1.40837	strong	chr10:13936101:A:G_NR4A2_si	0.00013357	0.00101554
chr10	13936101	13936101	1	+	chr10:13936101:A:G	A	G	SNV	c(-2, 4)	PPARA	HOCOMOCO	PPARA_f1	PPARA_HUMAN	atGaaaggtcatg	0.77125	1	6.55011	8.46559	0.00463867	0	1	1.91548	strong	chr10:13936101:A:G_PPARA_f1	0	0.00506284
chr10	13936101	13936101	1	+	chr10:13936101:A:G	A	G	SNV	c(-4, 4)	PPARG	HOCOMOCO	PPARG_si	PPARG_HUMAN	tcatGaaaggtcatgag	0.783098	0.991494	6.29422	7.93619	0.00392151	1.90735e-05	1	1.64197	strong	chr10:13936101:A:G_PPARG_si	0.000151288	0.00440022
chr10	13936101	13936101	1	+	chr10:13936101:A:G	A	G	SNV	c(-2, 8)	RARB	HOCOMOCO	RARB_f1	RARB_HUMAN	cctcatGaaaggtcatgaggg	0.806317	0.985747	7.64425	9.30957	0.00287342	9.70364e-05	1	1.66531	strong	chr10:13936101:A:G_RARB_f1	0.000204167	0.00341157
chr10	13936101	13936101	1	+	chr10:13936101:A:G	A	G	SNV	c(-7, 5)	RXRG	HOCOMOCO	RXRG_f1	RXRG_HUMAN	tacctcatGaaaggtcatgagggca	0.722601	0.842453	11.9114	13.8683	0.000757739	3.01301e-05	1	1.95694	strong	chr10:13936101:A:G_RXRG_f1	0.000166882	0.00128165
chr10	14098711	14098711	1	-	chr10:14098711:G:C	G	C	SNV	c(-1, 15)	PLAG1	HOCOMOCO	PLAG1_f1	PLAG1_HUMAN	gcacactcatctTtcaccctatggagacctctc	0.702302	0.881009	6.93623	8.63403	0.00711032	6.29227e-05	1	1.6978	strong	chr10:14098711:G:C_PLAG1_f1	0.00019017	0.00743697
chr10	14098711	14098711	1	-	chr10:14098711:G:C	G	C	SNV	c(-3, 11)	ZNF423	HOCOMOCO	ZN423_f1	ZN423_HUMAN	acactcatctTtcaccctatggagacctc	0.709486	0.786787	15.5405	17.2058	0.000242297	2.1752e-05	1	1.66531	strong	chr10:14098711:G:C_ZN423_f1	0.000159703	0.00046745
chr10	14523965	14523965	1	-	chr10:14523965:G:A	G	A	SNV	c(-2, 9)	HOXA10	HOCOMOCO	HXA10_f1	HXA10_HUMAN	gcaatgtGctcataaacaaaagc	0.786135	0.973688	6.13982	7.5333	0.00280529	3.17693e-05	1	1.39348	strong	chr10:14523965:G:A_HXA10_f1	0.000167238	0.0033496
chr10	17593964	17593964	1	-	chr10:17593964:G:A	G	A	SNV	c(-6, 2)	FOXD3	HOCOMOCO	FOXD3_f1	FOXD3_HUMAN	gggaAaaaacattccgt	0.733574	0.908354	7.9711	9.85048	0.00366211	7.62939e-05	1	1.87938	strong	chr10:17593964:G:A_FOXD3_f1	0.000195592	0.00414988
chr10	18351363	18351363	1	+	chr10:18351363:C:G	C	G	SNV	c(-13, 6)	NHLH1	HOCOMOCO	HEN1_si	HEN1_HUMAN	atgtgttggaagacaCctgcgtctccccaccatttagct	0.823778	0.755398	12.9928	11.9446	2.15915e-05	0.000195103	1	-1.04825	strong	chr10:18351363:C:G_HEN1_si	0.000378645	0.000170471
chr10	20056725	20056725	1	+	chr10:20056725:T:A	T	A	SNV	c(-4, 7)	TAL1	HOCOMOCO	TAL1_f1	TAL1_HUMAN	cttaaaaAcccagatgttgcatt	0.762087	0.889838	11.0582	12.8786	0.000978112	3.96967e-05	1	1.82039	strong	chr10:20056725:T:A_TAL1_f1	0.000174918	0.00155814
chr10	20056725	20056725	1	+	chr10:20056725:T:A	T	A	SNV	c(-3, 7)	TCF3	HOCOMOCO	TFE2_f2	TFE2_HUMAN	ttaaaaAcccagatgttgcat	0.769876	0.979482	7.2228	9.15361	0.00534296	1.78814e-05	1	1.93081	strong	chr10:20056725:T:A_TFE2_f2	0.000151288	0.00572569
chr10	20056725	20056725	1	+	chr10:20056725:T:A	T	A	SNV	c(-3, 10)	ZBTB18	HOCOMOCO	ZN238_f1	ZN238_HUMAN	aacttaaaaAcccagatgttgcattcc	0.828592	0.955794	10.7531	12.3614	0.000179313	3.17022e-06	1	1.60822	strong	chr10:20056725:T:A_ZN238_f1	8.8292e-05	0.000350715
chr10	20058293	20058293	1	+	chr10:20058293:A:G	A	G	SNV	c(-3, 6)	RUNX1	HOCOMOCO	RUNX1_f1	RUNX1_HUMAN	catggAtctgtggttctag	0.848616	0.991708	7.05544	8.21584	0.00155735	1.62125e-05	1	1.16039	strong	chr10:20058293:A:G_RUNX1_f1	0.000145935	0.00217889
chr10	20058293	20058293	1	+	chr10:20058293:A:G	A	G	SNV	c(-2, 8)	RUNX2	HOCOMOCO	RUNX2_f1	RUNX2_HUMAN	acatggAtctgtggttctaga	0.805	0.980392	6.44751	7.81202	0.00322962	5.36442e-05	1	1.36451	strong	chr10:20058293:A:G_RUNX2_f1	0.000184935	0.00374976
chr10	20058293	20058293	1	+	chr10:20058293:A:G	A	G	SNV	c(-8, 5)	RUNX3	HOCOMOCO	RUNX3_si	RUNX3_HUMAN	gtgacatggAtctgtggttctagacca	0.740543	0.886049	9.42339	11.2322	0.00207815	5.34095e-05	1	1.80886	strong	chr10:20058293:A:G_RUNX3_si	0.000184935	0.00266409
chr10	20122236	20122236	1	-	chr10:20122236:G:A	G	A	SNV	c(-5, 8)	RFX3	HOCOMOCO	RFX3_f1	RFX3_HUMAN	gcctttgatGgccatgggaacagtaaa	0.836938	0.936992	12.8389	14.3628	8.59201e-05	3.30806e-06	1	1.52391	strong	chr10:20122236:G:A_RFX3_f1	9.02034e-05	0.000200984
chr10	23327693	23327693	1	-	chr10:23327693:A:C	A	C	SNV	c(-9, 4)	ONECUT1	HOCOMOCO	HNF6_f1	HNF6_HUMAN	agattagaaTtcaataaaatgcagtgc	0.923625	0.753708	9.41917	7.73143	3.09125e-05	0.00286639	1	-1.68774	strong	chr10:23327693:A:C_HNF6_f1	0.00335977	0.000177495
chr10	24575543	24575543	1	+	chr10:24575543:A:G	A	G	SNV	c(-1, 11)	NR6A1	HOCOMOCO	NR6A1_do	NR6A1_HUMAN	acgaggcaGaaaatttcaaggacat	0.848877	0.753771	12.3758	11.0188	1.78069e-05	0.000312373	1	-1.357	strong	chr10:24575543:A:G_NR6A1_do	0.000590925	0.000163468
chr10	24750976	24750976	1	+	chr10:24750976:C:T	C	T	SNV	c(-9, 3)	FOXJ3	HOCOMOCO	FOXJ3_f2	FOXJ3_HUMAN	actttgtgCatgtttctgtgtgtac	0.74823	0.889235	10.6049	12.5823	0.00185423	6.28978e-05	1	1.97743	strong	chr10:24750976:C:T_FOXJ3_f2	0.00019017	0.00245659
chr10	26332404	26332404	1	+	chr10:26332404:G:A	G	A	SNV	c(-2, 12)	NFAT5	HOCOMOCO	NFAT5_f1	NFAT5_HUMAN	gagtcaagaaCcttggaaacttacctggt	0.86927	0.735785	8.78364	7.4911	9.97791e-05	0.00230805	1	-1.29254	strong	chr10:26332404:G:A_NFAT5_f1	0.00282683	0.000207884
chr10	26332404	26332404	1	+	chr10:26332404:G:A	G	A	SNV	c(-1, 11)	NFATC1	HOCOMOCO	NFAC1_do	NFAC1_HUMAN	gtcaagaaCcttggaaacttacctg	0.893441	0.758269	12.2273	10.3942	5.84722e-05	0.00146857	1	-1.83313	strong	chr10:26332404:G:A_NFAC1_do	0.00204823	0.000190592
chr10	26332404	26332404	1	+	chr10:26332404:G:A	G	A	SNV	c(-4, 7)	NFATC1	HOCOMOCO	NFAC1_si	NFAC1_HUMAN	tcaagaaCcttggaaacttacct	0.958325	0.768354	10.2036	8.21911	1.95503e-05	0.0041225	1	-1.98449	strong	chr10:26332404:G:A_NFAC1_si	0.00454821	0.000164399
chr10	26332404	26332404	1	-	chr10:26332404:G:A	G	A	SNV	c(-11, 10)	REST	HOCOMOCO	REST_f1	REST_HUMAN	gggactggagtcaagaaCcttggaaacttacctggtgttctat	0.761764	0.67858	14.8608	13.2979	3.43676e-05	0.000461335	1	-1.56298	strong	chr10:26332404:G:A_REST_f1	0.000839341	0.000179684
chr10	26333815	26333815	1	-	chr10:26333815:A:G	A	G	SNV	c(-3, 5)	E4F1	HOCOMOCO	E4F1_f1	E4F1_HUMAN	tataAcacgtaacaaac	0.792882	0.976387	6.09246	7.4396	0.00353241	9.91821e-05	1	1.34713	strong	chr10:26333815:A:G_E4F1_f1	0.000205132	0.00403024
chr10	26333961	26333961	1	-	chr10:26333961:A:C	A	C	SNV	c(-11, -1)	RFX1	HOCOMOCO	RFX1_f1	RFX1_HUMAN	tggcagaGcaactggagacactg	0.773764	0.933695	6.55553	7.86385	0.00235754	4.19021e-05	1	1.30832	strong	chr10:26333961:A:C_RFX1_f1	0.000175523	0.00292426
chr10	26333961	26333961	1	-	chr10:26333961:A:C	A	C	SNV	c(-11, 1)	RFX2	HOCOMOCO	RFX2_f1	RFX2_HUMAN	ctggcagaGcaactggagacactgc	0.757397	0.893053	7.09771	8.32467	0.00217	9.18657e-05	1	1.22696	strong	chr10:26333961:A:C_RFX2_f1	0.000201375	0.00275455
chr10	26334485	26334485	1	-	chr10:26334485:A:C	A	C	SNV	c(-5, 8)	ELF3	HOCOMOCO	ELF3_f1	ELF3_HUMAN	ttgtccttgGttcctgtagcagctttg	0.733628	0.895417	7.23145	8.75684	0.00363808	9.72413e-05	1	1.5254	strong	chr10:26334485:A:C_ELF3_f1	0.000204167	0.00412912
chr10	26335010	26335010	1	+	chr10:26335010:C:G	C	G	SNV	c(-6, 8)	ELF2	HOCOMOCO	ELF2_f1	ELF2_HUMAN	ccagtaagtgTaaggaagcgaggcactct	0.739892	0.897156	6.68972	8.03685	0.00343095	0.000102381	1	1.34713	strong	chr10:26335010:C:G_ELF2_f1	0.000208166	0.00393722
chr10	26335010	26335010	1	+	chr10:26335010:C:G	C	G	SNV	c(-7, 9)	FLI1	HOCOMOCO	FLI1_f1	FLI1_HUMAN	aaccagtaagtgTaaggaagcgaggcactctag	0.776993	0.953148	5.46949	6.65177	0.00457625	9.37957e-05	1	1.18229	strong	chr10:26335010:C:G_FLI1_f1	0.00020234	0.00501571
chr10	26335442	26335442	1	-	chr10:26335442:G:A	G	A	SNV	c(-9, 1)	FOXF1	HOCOMOCO	FOXF1_f1	FOXF1_HUMAN	gcacatAaacagaacattaat	0.774112	0.934161	6.5598	7.85234	0.00210547	4.45843e-05	1	1.29254	strong	chr10:26335442:G:A_FOXF1_f1	0.000177574	0.00268994
chr10	26335442	26335442	1	-	chr10:26335442:G:A	G	A	SNV	c(-9, -1)	FOXJ2	HOCOMOCO	FOXJ2_f1	FOXJ2_HUMAN	cacatAaacagaacattaa	0.787648	0.945617	7.99916	9.5849	0.00235462	4.00543e-05	1	1.58573	strong	chr10:26335442:G:A_FOXJ2_f1	0.000175523	0.00292287
chr10	26335442	26335442	1	-	chr10:26335442:G:A	G	A	SNV	c(-8, 4)	FOXO3	HOCOMOCO	FOXO3_si	FOXO3_HUMAN	gagcacatAaacagaacattaatgg	0.775017	0.950023	7.06483	8.62373	0.00453953	0.000102282	1	1.5589	strong	chr10:26335442:G:A_FOXO3_si	0.000208108	0.00498385
chr10	26335442	26335442	1	-	chr10:26335442:G:A	G	A	SNV	c(-7, 1)	FOXP2	HOCOMOCO	FOXP2_si	FOXP2_HUMAN	acatAaacagaacatta	0.760101	0.95651	6.32826	7.93793	0.00566864	9.91821e-05	1	1.60967	strong	chr10:26335442:G:A_FOXP2_si	0.000205132	0.00603636
chr10	26335442	26335442	1	-	chr10:26335442:G:A	G	A	SNV	c(-8, 3)	FOXQ1	HOCOMOCO	FOXQ1_f1	FOXQ1_HUMAN	agcacatAaacagaacattaatg	0.78307	0.907373	9.69957	11.198	0.000590563	2.19941e-05	1	1.49845	strong	chr10:26335442:G:A_FOXQ1_f1	0.000159703	0.00104357
chr10	28917195	28917195	1	-	chr10:28917195:C:T	C	T	SNV	c(-8, 3)	ARNT2	HOCOMOCO	ARNT2_si	ARNT2_HUMAN	ggtctcaGccacgtctgtggtgg	0.941085	0.740608	6.29203	4.99245	8.27312e-05	0.0074271	1	-1.29958	strong	chr10:28917195:C:T_ARNT2_si	0.00771599	0.000199824
chr10	28917195	28917195	1	-	chr10:28917195:C:T	C	T	SNV	c(-8, 3)	XBP1	HOCOMOCO	XBP1_f1	XBP1_HUMAN	ggtctcaGccacgtctgtggtgg	0.960624	0.814259	13.1839	11.1906	1.7643e-05	0.000648677	1	-1.99333	strong	chr10:28917195:C:T_XBP1_f1	0.0011163	0.000163468
chr10	30257350	30257350	1	-	chr10:30257350:C:T	C	T	SNV	c(-3, 8)	HOXA10	HOCOMOCO	HXA10_f1	HXA10_HUMAN	tcaccagAacataaagcagagag	0.787157	0.974711	6.14742	7.5409	0.00276333	2.90871e-05	1	1.39348	strong	chr10:30257350:C:T_HXA10_f1	0.000166882	0.00330555
chr10	35671385	35671385	1	-	chr10:35671385:T:C	T	C	SNV	c(-6, 4)	TLX1	HOCOMOCO	TLX1_f1	TLX1_HUMAN	cctggcTtcttgactctcatc	0.967817	0.697153	4.98295	3.63629	7.08103e-05	0.0301321	1	-1.34666	strong	chr10:35671385:T:C_TLX1_f1	0.0301876	0.000194943
chr10	36375164	36375164	1	-	chr10:36375164:A:T	A	T	SNV	c(-6, 10)	IRF3	HOCOMOCO	IRF3_f1	IRF3_HUMAN	agttcaatttgtCaattttttctttcatggatt	0.736019	0.870812	8.8204	10.3811	0.00188131	7.24275e-05	1	1.56073	strong	chr10:36375164:A:T_IRF3_f1	0.000195101	0.0024809
chr10	36375878	36375878	1	+	chr10:36375878:A:G	A	G	SNV	c(-2, 6)	TCF4	HOCOMOCO	ITF2_f1	ITF2_HUMAN	attaAtacaggtgtttc	0.971769	0.815544	12.3337	10.3543	8.7738e-05	0.00184631	1	-1.97942	strong	chr10:36375878:A:G_ITF2_f1	0.00240408	0.000201377
chr10	36405785	36405785	1	+	chr10:36405785:G:T	G	T	SNV	c(-3, 5)	FOXD3	HOCOMOCO	FOXD3_f1	FOXD3_HUMAN	gaacTtgttgattttgg	0.753233	0.928013	8.18249	10.0619	0.00250244	3.05176e-05	1	1.87938	strong	chr10:36405785:G:T_FOXD3_f1	0.000166882	0.00305458
chr10	36432244	36432244	1	+	chr10:36432244:T:G	T	G	SNV	c(-7, 5)	EHF	HOCOMOCO	EHF_si	EHF_HUMAN	gaagatgaAaaggaagtgctggatg	0.772328	0.892077	9.43913	10.8874	0.00166486	6.86496e-05	1	1.44832	strong	chr10:36432244:T:G_EHF_si	0.000193049	0.00227748
chr10	36432244	36432244	1	+	chr10:36432244:T:G	T	G	SNV	c(-5, 5)	ELF5	HOCOMOCO	ELF5_f1	ELF5_HUMAN	agatgaAaaggaagtgctgga	0.758432	0.987417	6.08774	7.87776	0.0127203	4.05312e-06	1	1.79002	strong	chr10:36432244:T:G_ELF5_f1	9.43363e-05	0.0129005
chr10	36432244	36432244	1	+	chr10:36432244:T:G	T	G	SNV	c(-4, 4)	ETS1	HOCOMOCO	ETS1_si	ETS1_HUMAN	atgaAaaggaagtgctg	0.720982	0.963619	5.75495	7.65079	0.0161362	6.86646e-05	1	1.89584	strong	chr10:36432244:T:G_ETS1_si	0.000193049	0.0162459
chr10	36432244	36432244	1	+	chr10:36432244:T:G	T	G	SNV	c(-4, 6)	ETS2	HOCOMOCO	ETS2_f1	ETS2_HUMAN	agatgaAaaggaagtgctgga	0.760644	0.982884	4.98569	6.37941	0.0148292	1.5974e-05	1	1.39372	strong	chr10:36432244:T:G_ETS2_f1	0.000145734	0.0149855
chr10	36432244	36432244	1	+	chr10:36432244:T:G	T	G	SNV	c(-3, 4)	ETV4	HOCOMOCO	ETV4_f1	ETV4_HUMAN	tgaAaaggaagtgct	0.759633	0.988743	4.73229	6.12307	0.00770569	3.05176e-05	1	1.39079	strong	chr10:36432244:T:G_ETV4_f1	0.000166882	0.00800669
chr10	36432244	36432244	1	+	chr10:36432244:T:G	T	G	SNV	c(-7, 9)	ETV7	HOCOMOCO	ETV7_si	ETV7_HUMAN	gcaggaagatgaAaaggaagtgctggatgctgt	0.730366	0.857439	7.89251	9.18504	0.00162323	6.83884e-05	1	1.29254	strong	chr10:36432244:T:G_ETV7_si	0.000193049	0.00223885
chr10	36432244	36432244	1	+	chr10:36432244:T:G	T	G	SNV	c(-3, 6)	FEV	HOCOMOCO	FEV_f1	FEV_HUMAN	gatgaAaaggaagtgctgg	0.777066	0.955165	6.77624	8.27469	0.00346565	8.7738e-05	1	1.49845	strong	chr10:36432244:T:G_FEV_f1	0.000200566	0.00396866
chr10	36432244	36432244	1	+	chr10:36432244:T:G	T	G	SNV	c(-7, 9)	FLI1	HOCOMOCO	FLI1_f1	FLI1_HUMAN	gcaggaagatgaAaaggaagtgctggatgctgt	0.786973	0.963128	5.53647	6.71876	0.00416852	3.40068e-05	1	1.18229	strong	chr10:36432244:T:G_FLI1_f1	0.000168102	0.00463114
chr10	36432244	36432244	1	+	chr10:36432244:T:G	T	G	SNV	c(-8, 8)	SPI1	HOCOMOCO	SPI1_si	SPI1_HUMAN	gcaggaagatgaAaaggaagtgctggatgctgt	0.739139	0.874246	9.69987	11.4213	0.00107773	1.18825e-05	1	1.7214	strong	chr10:36432244:T:G_SPI1_si	0.00013441	0.0016699
chr10	36465016	36465016	1	-	chr10:36465016:C:T	C	T	SNV	c(-12, 8)	ONECUT2	HOCOMOCO	ONEC2_si	ONEC2_HUMAN	ccacagatgacaaaaaTacataaacatacaatagaatgtta	0.713005	0.844003	7.18896	8.41618	0.00236896	5.19107e-05	1	1.22723	strong	chr10:36465016:C:T_ONEC2_si	0.000184935	0.00293173
chr10	36465016	36465016	1	-	chr10:36465016:C:T	C	T	SNV	c(-8, 5)	TEF	HOCOMOCO	TEF_f1	TEF_HUMAN	tgacaaaaaTacataaacatacaatag	0.768255	0.93763	5.45893	6.60174	0.00250953	4.41074e-06	1	1.14282	strong	chr10:36465016:C:T_TEF_f1	9.84412e-05	0.00306267
chr10	36466406	36466406	1	-	chr10:36466406:A:T	A	T	SNV	c(-1, 5)	ARID3A	HOCOMOCO	ARI3A_f1	ARI3A_HUMAN	ccTcatttaattc	0.824625	1	8.64266	10.463	0.000976562	0	1	1.82039	strong	chr10:36466406:A:T_ARI3A_f1	0	0.00155684
chr10	44163070	44163070	1	-	chr10:44163070:T:G	T	G	SNV	c(-7, 2)	E2F3	HOCOMOCO	E2F3_si	E2F3_HUMAN	gttttTcgcggatggaaac	0.737478	0.946017	5.39883	6.86684	0.00859547	4.19617e-05	1	1.46801	strong	chr10:44163070:T:G_E2F3_si	0.000175523	0.00885919
chr10	44185453	44185453	1	+	chr10:44185453:A:G	A	G	SNV	c(-10, 2)	MEF2C	HOCOMOCO	MEF2C_f1	MEF2C_HUMAN	tttactggAaataggtccattcact	0.843502	0.726293	14.2985	12.3188	9.56357e-05	0.00140867	1	-1.97969	strong	chr10:44185453:A:G_MEF2C_f1	0.00199225	0.000205946
chr10	49452715	49452715	1	+	chr10:49452715:C:G	C	G	SNV	c(-3, 5)	MZF1	HOCOMOCO	MZF1_f1	MZF1_HUMAN	ctagAggaggggagagt	0.797234	0.989758	7.85589	9.72945	0.00333405	6.86646e-05	1	1.87356	strong	chr10:49452715:C:G_MZF1_f1	0.000193049	0.00384294
chr10	52146550	52146550	1	-	chr10:52146550:A:C	A	C	SNV	c(-3, 9)	FOXJ3	HOCOMOCO	FOXJ3_f2	FOXJ3_HUMAN	ggaggggaGgaaacatcaattcccc	0.87393	0.732925	12.3677	10.3903	9.95696e-05	0.00251037	1	-1.97743	strong	chr10:52146550:A:C_FOXJ3_f2	0.00301624	0.000207662
chr10	52943121	52943121	1	+	chr10:52943121:G:C	G	C	SNV	c(-6, -1)	MYF6	HOCOMOCO	MYF6_f1	MYF6_HUMAN	gcAgctgcaagcc	1	0.82245	7.19374	5.96651	6.10352e-05	0.000976562	1	-1.22723	strong	chr10:52943121:G:C_MYF6_f1	0.00153171	0.000190592
chr10	52943121	52943121	1	+	chr10:52943121:G:C	G	C	SNV	c(-7, 1)	TCF12	HOCOMOCO	HTF4_f1	HTF4_HUMAN	ttgcAgctgcaagcctt	0.96379	0.796706	11.5155	9.52315	6.86646e-05	0.00194931	1	-1.9924	strong	chr10:52943121:G:C_HTF4_f1	0.00249826	0.000194943
chr10	53366697	53366697	1	+	chr10:53366697:G:T	G	T	SNV	c(-4, 6)	GLI3	HOCOMOCO	GLI3_si	GLI3_HUMAN	attttcTtgggtgttgttgca	0.892097	0.738621	9.24707	7.69763	7.00951e-05	0.00227594	1	-1.54944	strong	chr10:53366697:G:T_GLI3_si	0.00279644	0.000194943
chr10	53366697	53366697	1	+	chr10:53366697:G:T	G	T	SNV	c(-7, 7)	KLF3	HOCOMOCO	KLF3_f1	KLF3_HUMAN	gctaattttcTtgggtgttgttgcactgc	0.936396	0.764542	7.39868	6.10615	4.1835e-06	0.00150215	1	-1.29254	strong	chr10:53366697:G:T_KLF3_f1	0.0020811	0.000101395
chr10	56733696	56733696	1	-	chr10:56733696:G:A	G	A	SNV	c(-7, 2)	FOXJ2	HOCOMOCO	FOXJ2_f1	FOXJ2_HUMAN	tgtagAtaaatatactact	0.781358	0.943266	7.93603	9.56129	0.00265121	4.95911e-05	1	1.62527	strong	chr10:56733696:G:A_FOXJ2_f1	0.000181565	0.003202
chr10	57033435	57033435	1	-	chr10:57033435:G:A	G	A	SNV	c(-9, 10)	IRF5	HOCOMOCO	IRF5_f1	IRF5_HUMAN	actcactatgtgaatTtacgctttctgttagaactttcc	0.748763	0.661441	9.72094	8.67234	9.12014e-05	0.00120277	1	-1.0486	strong	chr10:57033435:G:A_IRF5_f1	0.00177904	0.00020329
chr10	62150359	62150359	1	+	chr10:62150359:C:T	C	T	SNV	c(-3, 7)	ELK4	HOCOMOCO	ELK4_f1	ELK4_HUMAN	atgcacAcaccggaagaaatc	0.954463	0.823353	10.1975	8.81303	7.62939e-06	0.000623703	1	-1.38445	strong	chr10:62150359:C:T_ELK4_f1	0.00108185	0.000129481
chr10	62150359	62150359	1	+	chr10:62150359:C:T	C	T	SNV	c(-4, 8)	GABPA	HOCOMOCO	GABPA_f1	GABPA_HUMAN	ggatgcacAcaccggaagaaatcta	0.935498	0.8388	11.6225	10.4338	4.24087e-05	0.000481039	1	-1.18873	strong	chr10:62150359:C:T_GABPA_f1	0.000868402	0.00018518
chr10	65389883	65389883	1	-	chr10:65389883:T:G	T	G	SNV	c(-2, 5)	IKZF1	HOCOMOCO	IKZF1_f1	IKZF1_HUMAN	cgcGtcctcccagac	0.992738	0.841076	7.26768	6.16822	6.10352e-05	0.00280762	1	-1.09946	strong	chr10:65389883:T:G_IKZF1_f1	0.00331016	0.000190592
chr10	66262479	66262479	1	-	chr10:66262479:G:A	G	A	SNV	c(-1, 8)	HOXD10	HOCOMOCO	HXD10_f1	HXD10_HUMAN	agttcCaccataaaaacat	0.700469	0.925186	4.12162	5.34884	0.0147104	7.82013e-05	1	1.22723	strong	chr10:66262479:G:A_HXD10_f1	0.000196847	0.0148701
chr10	66264342	66264342	1	+	chr10:66264342:A:G	A	G	SNV	c(-4, 17)	ARID3A	HOCOMOCO	ARI3A_do	ARI3A_HUMAN	aggaatctatactaaaaTattaatagtacttatatctacctag	0.80721	0.68847	10.521	9.01348	4.30766e-05	0.00184363	1	-1.50756	strong	chr10:66264342:A:G_ARI3A_do	0.00240242	0.00018518
chr10	68231215	68231215	1	-	chr10:68231215:C:T	C	T	SNV	c(-16, 5)	ARID3A	HOCOMOCO	ARI3A_do	ARI3A_HUMAN	tttgtcttctttttagcAcagttaaaatattgcaaaatccctt	0.696769	0.793624	9.11883	10.3485	0.00148626	7.28066e-05	1	1.22972	strong	chr10:68231215:C:T_ARI3A_do	0.000195178	0.00210851
chr10	68231502	68231502	1	-	chr10:68231502:A:T	A	T	SNV	c(-2, 4)	ARID3A	HOCOMOCO	ARI3A_f1	ARI3A_HUMAN	caTttttaatttt	0.824625	1	8.64266	10.463	0.000976562	0	1	1.82039	strong	chr10:68231502:A:T_ARI3A_f1	0	0.00155684
chr10	68231502	68231502	1	+	chr10:68231502:A:T	A	T	SNV	c(-4, 5)	BARX2	HOCOMOCO	BARX2_si	BARX2_HUMAN	agtcaTttttaattttggt	0.752345	0.972048	5.41857	6.94397	0.0087986	6.10352e-05	1	1.5254	strong	chr10:68231502:A:T_BARX2_si	0.000188694	0.00904852
chr10	68231502	68231502	1	+	chr10:68231502:A:T	A	T	SNV	c(-1, 6)	HOXD4	HOCOMOCO	HXD4_f1	HXD4_HUMAN	tcaTttttaattttg	0.763641	0.991014	4.58826	5.88079	0.00874329	4.57764e-05	1	1.29254	strong	chr10:68231502:A:T_HXD4_f1	0.000177574	0.00899874
chr10	73497005	73497005	1	+	chr10:73497005:A:G	A	G	SNV	c(-7, 6)	ELF3	HOCOMOCO	ELF3_f1	ELF3_HUMAN	ccaggcaggAagcaggaacagggaaga	0.915155	0.79658	8.94293	7.82498	4.7978e-05	0.00106616	1	-1.11795	strong	chr10:73497005:A:G_ELF3_f1	0.00162943	0.000186971
chr10	73497005	73497005	1	+	chr10:73497005:A:G	A	G	SNV	c(-7, 6)	TFDP1	HOCOMOCO	TFDP1_f1	TFDP1_HUMAN	ccaggcaggAagcgggaacagggaaga	0.712721	0.87282	5.83451	7.06174	0.00481252	8.99546e-05	1	1.22723	strong	chr10:73497005:A:G_TFDP1_f1	0.000200925	0.00522982
chr10	73875329	73875329	1	+	chr10:73875329:G:A	G	A	SNV	c(-9, 10)	NHLH1	HOCOMOCO	HEN1_si	HEN1_HUMAN	aagaaaaccaggagaGccagctgccactgaagccaagag	0.821161	0.750274	12.9527	11.866	2.37494e-05	0.000226605	1	-1.08669	strong	chr10:73875329:G:A_HEN1_si	0.000436661	0.000171498
chr10	73875329	73875329	1	+	chr10:73875329:G:A	G	A	SNV	c(-4, 6)	TFAP4	HOCOMOCO	TFAP4_si	TFAP4_HUMAN	aggagaGccagctgccactga	0.91165	0.761511	9.49794	7.97254	8.10623e-05	0.00216579	1	-1.5254	strong	chr10:73875329:G:A_TFAP4_si	0.00269566	0.000199323
chr10	78791024	78791024	1	-	chr10:78791024:G:A	G	A	SNV	c(-5, 2)	CDX1	HOCOMOCO	CDX1_f1	CDX1_HUMAN	tcaCataaaaactgg	0.726824	0.988706	3.79868	5.11828	0.0150909	7.62939e-05	1	1.3196	strong	chr10:78791024:G:A_CDX1_f1	0.000195592	0.0152477
chr10	78791024	78791024	1	-	chr10:78791024:G:A	G	A	SNV	c(-10, 3)	TEF	HOCOMOCO	TEF_f1	TEF_HUMAN	gtgaattcaCataaaaactggcttttc	0.664104	0.883465	4.7562	6.23628	0.0181264	6.67125e-05	1	1.48009	strong	chr10:78791024:G:A_TEF_f1	0.000193049	0.0181878
chr10	78811065	78811065	1	+	chr10:78811065:G:A	G	A	SNV	c(-7, 2)	BATF	HOCOMOCO	BATF_si	BATF_HUMAN	ggttcAgtcataaacttta	0.719587	0.894266	7.98175	9.90347	0.00621986	0.000106812	1	1.92173	strong	chr10:78811065:G:A_BATF_si	0.000213198	0.00656329
chr10	78811065	78811065	1	-	chr10:78811065:G:A	G	A	SNV	c(-2, 9)	HOXA10	HOCOMOCO	HXA10_f1	HXA10_HUMAN	agggttcAgtcataaactttagc	0.765414	0.952967	5.98587	7.37935	0.00407952	0.000100374	1	1.39348	strong	chr10:78811065:G:A_HXA10_f1	0.000206223	0.00454854
chr10	80381498	80381498	1	+	chr10:80381498:A:T	A	T	SNV	c(-10, 4)	TEAD3	HOCOMOCO	TEAD3_si	TEAD3_HUMAN	cgtgtctagcAagaatttccaaaagtcct	0.953444	0.78058	6.40426	5.29313	7.6415e-06	0.00206305	1	-1.11113	strong	chr10:80381498:A:T_TEAD3_si	0.00259956	0.000129481
chr10	81133166	81133166	1	-	chr10:81133166:G:A	G	A	SNV	c(-9, -1)	FOXJ2	HOCOMOCO	FOXJ2_f1	FOXJ2_HUMAN	aagacAaataccacatgat	0.77289	0.930859	7.85102	9.43675	0.00305843	7.62939e-05	1	1.58573	strong	chr10:81133166:G:A_FOXJ2_f1	0.000195592	0.00358615
chr10	81134274	81134274	1	-	chr10:81134274:G:A	G	A	SNV	c(-4, 7)	REL	HOCOMOCO	REL_do	REL_HUMAN	ggctactGggaatagcccacact	0.74449	0.942054	6.4056	8.06848	0.00568652	8.23736e-05	1	1.66288	strong	chr10:81134274:G:A_REL_do	0.000198827	0.00605342
chr10	81134445	81134445	1	-	chr10:81134445:T:C	T	C	SNV	c(-2, 9)	SPIB	HOCOMOCO	SPIB_f1	SPIB_HUMAN	aaaaaaaAaattcccttttgtcc	0.932222	0.78932	10.5642	8.96465	6.00815e-05	0.00160301	1	-1.59957	strong	chr10:81134445:T:C_SPIB_f1	0.00217429	0.000190592
chr10	81965227	81965227	1	+	chr10:81965227:C:A	C	A	SNV	c(-2, 7)	TFAP2B	HOCOMOCO	AP2B_f1	AP2B_HUMAN	tcgcgGggcccgcggggca	0.993047	0.788449	7.37988	5.88771	5.72205e-06	0.00414562	1	-1.49217	strong	chr10:81965227:C:A_AP2B_f1	0.00457218	0.000118691
chr10	84378263	84378263	1	+	chr10:84378263:C:T	C	T	SNV	c(-6, 3)	BATF	HOCOMOCO	BATF_si	BATF_HUMAN	atcctGagtcaaaccaatt	0.991821	0.864463	10.9767	9.57559	2.57492e-05	0.000370026	1	-1.40113	strong	chr10:84378263:C:T_BATF_si	0.000691476	0.00017578
chr10	84378263	84378263	1	+	chr10:84378263:C:T	C	T	SNV	c(-8, 2)	FOSL2	HOCOMOCO	FOSL2_f1	FOSL2_HUMAN	tatcctGagtcaaaccaatta	0.97385	0.831839	12.4813	10.6713	5.60284e-05	0.00110579	1	-1.80994	strong	chr10:84378263:C:T_FOSL2_f1	0.00167474	0.000190592
chr10	84378263	84378263	1	+	chr10:84378263:C:T	C	T	SNV	c(-6, 2)	JUN	HOCOMOCO	JUN_f1	JUN_HUMAN	tcctGagtcaaaccaat	0.988898	0.827199	9.86935	8.27854	4.95911e-05	0.00108337	1	-1.59081	strong	chr10:84378263:C:T_JUN_f1	0.00164654	0.000186971
chr10	84378263	84378263	1	+	chr10:84378263:C:T	C	T	SNV	c(-7, 2)	JUNB	HOCOMOCO	JUNB_f1	JUNB_HUMAN	atcctGagtcaaaccaatt	0.990772	0.846943	9.40112	8.05036	5.53131e-05	0.000771523	1	-1.35076	strong	chr10:84378263:C:T_JUNB_f1	0.00128102	0.000190592
chr10	84378263	84378263	1	+	chr10:84378263:C:T	C	T	SNV	c(-7, 3)	JUND	HOCOMOCO	JUND_f1	JUND_HUMAN	tatcctGagtcaaaccaatta	0.972131	0.83415	11.2318	9.65299	5.62668e-05	0.00105739	1	-1.57878	strong	chr10:84378263:C:T_JUND_f1	0.00162063	0.000190592
chr10	84378263	84378263	1	+	chr10:84378263:C:T	C	T	SNV	c(-8, 1)	MAFK	HOCOMOCO	MAFK_si	MAFK_HUMAN	atcctGagtcaaaccaatt	0.868843	0.737686	10.6073	9.03626	6.10352e-05	0.00152016	1	-1.57102	strong	chr10:84378263:C:T_MAFK_si	0.00209891	0.000190592
chr10	84378263	84378263	1	-	chr10:84378263:C:T	C	T	SNV	c(-8, 5)	NFE2	HOCOMOCO	NFE2_f2	NFE2_HUMAN	gtctatcctGagtcaaaccaattaaac	0.86198	0.72648	9.27947	7.87266	3.78489e-05	0.00135953	1	-1.40681	strong	chr10:84378263:C:T_NFE2_f2	0.00194172	0.000183336
chr10	84378263	84378263	1	+	chr10:84378263:C:T	C	T	SNV	c(-6, 2)	SMARCC1	HOCOMOCO	SMRC1_f1	SMRC1_HUMAN	tcctGagtcaaaccaat	0.992323	0.834682	9.13468	7.70456	4.57764e-05	0.00127411	1	-1.43011	strong	chr10:84378263:C:T_SMRC1_f1	0.00185178	0.00018518
chr10	85366721	85366721	1	-	chr10:85366721:C:T	C	T	SNV	c(-7, 5)	HNF4A	HOCOMOCO	HNF4A_f1	HNF4A_HUMAN	aaccttgcAccttgtcctagtaaaa	0.736776	0.886583	6.75811	8.07732	0.0026654	7.07209e-05	1	1.3192	strong	chr10:85366721:C:T_HNF4A_f1	0.000195101	0.00321555
chr10	85366721	85366721	1	-	chr10:85366721:C:T	C	T	SNV	c(-8, 6)	NR2F2	HOCOMOCO	COT2_f2	COT2_HUMAN	caaaccttgcAccttgtcctagtaaaacc	0.681769	0.880943	4.67494	5.94738	0.0117407	5.80177e-05	1	1.27244	strong	chr10:85366721:C:T_COT2_f2	0.000188501	0.0119348
chr10	85366721	85366721	1	-	chr10:85366721:C:T	C	T	SNV	c(-12, 5)	NR2F6	HOCOMOCO	NR2F6_f1	NR2F6_HUMAN	gtccaaaccttgcAccttgtcctagtaaaacctct	0.744272	0.918294	6.43385	7.86719	0.00308716	1.8858e-05	1	1.43335	strong	chr10:85366721:C:T_NR2F6_f1	0.000151288	0.00361252
chr10	85366721	85366721	1	-	chr10:85366721:C:T	C	T	SNV	c(-8, 9)	PPARG	HOCOMOCO	PPARG_f1	PPARG_HUMAN	gtccaaaccttgcAccttgtcctagtaaaacctct	0.704636	0.903786	6.49779	8.21893	0.00537859	8.98275e-06	1	1.72114	strong	chr10:85366721:C:T_PPARG_f1	0.000125392	0.00575571
chr10	93114140	93114140	1	-	chr10:93114140:G:C	G	C	SNV	c(-5, 5)	EGR1	HOCOMOCO	EGR1_f2	EGR1_HUMAN	ggcaacCacccacgcctggct	0.838084	0.951724	9.55644	10.8351	0.000327587	1.0252e-05	1	1.27865	strong	chr10:93114140:G:C_EGR1_f2	0.000132302	0.000617376
chr10	93114140	93114140	1	-	chr10:93114140:G:C	G	C	SNV	c(-5, 5)	EGR2	HOCOMOCO	EGR2_si	EGR2_HUMAN	ggcaacCacccacgcctggct	0.801625	0.962659	8.42141	10.0742	0.00131345	2.19345e-05	1	1.65275	strong	chr10:93114140:G:C_EGR2_si	0.000159703	0.00192961
chr10	93114140	93114140	1	-	chr10:93114140:G:C	G	C	SNV	c(-5, 5)	EGR3	HOCOMOCO	EGR3_f1	EGR3_HUMAN	ggcaacCacccacgcctggct	0.721606	0.902637	5.44003	6.73257	0.00546598	7.98702e-05	1	1.29254	strong	chr10:93114140:G:C_EGR3_f1	0.000197678	0.00584207
chr10	93114140	93114140	1	-	chr10:93114140:G:C	G	C	SNV	c(-8, 2)	GLI2	HOCOMOCO	GLI2_f1	GLI2_HUMAN	ggcaacCacccacgcctggct	0.764692	0.878777	13.3974	15.385	0.000501633	2.67029e-05	1	1.98763	strong	chr10:93114140:G:C_GLI2_f1	0.000164018	0.000906835
chr10	93114140	93114140	1	-	chr10:93114140:G:C	G	C	SNV	c(-8, 2)	GLI3	HOCOMOCO	GLI3_si	GLI3_HUMAN	ggcaacCacccacgcctggct	0.857101	0.975444	8.89376	10.0885	0.000206947	6.19888e-06	1	1.19475	strong	chr10:93114140:G:C_GLI3_si	0.000113068	0.00040247
chr10	93114140	93114140	1	-	chr10:93114140:G:C	G	C	SNV	c(-8, 4)	WT1	HOCOMOCO	WT1_f1	WT1_HUMAN	caggcaacCacccacgcctggctcc	0.761864	0.900349	7.19957	8.46324	0.00217785	7.6592e-05	1	1.26368	strong	chr10:93114140:G:C_WT1_f1	0.000195592	0.00276226
chr10	93114140	93114140	1	-	chr10:93114140:G:C	G	C	SNV	c(-7, 1)	ZIC3	HOCOMOCO	ZIC3_f1	ZIC3_HUMAN	caacCacccacgcctgg	0.738816	0.98385	3.60054	4.73837	0.0137482	1.52588e-05	1	1.13783	strong	chr10:93114140:G:C_ZIC3_f1	0.000142324	0.0139169
chr10	97332543	97332543	1	+	chr10:97332543:C:T	C	T	SNV	c(-11, 1)	POU6F1	HOCOMOCO	PO6F1_f1	PO6F1_HUMAN	cagcataaAatatggacttctaaga	0.785083	0.871432	10.8977	12.0644	0.000212997	1.63466e-05	1	1.16676	strong	chr10:97332543:C:T_PO6F1_f1	0.000146663	0.000413372
chr10	98826502	98826502	1	+	chr10:98826502:G:C	G	C	SNV	c(-4, 4)	SRY	HOCOMOCO	SRY_f1	SRY_HUMAN	tcacTtttgttataaat	0.977837	0.780369	6.13907	4.92801	5.72205e-05	0.00550842	1	-1.21107	strong	chr10:98826502:G:C_SRY_f1	0.00585618	0.000190592
chr10	98834359	98834359	1	+	chr10:98834359:A:G	A	G	SNV	c(-17, 1)	NR1I2	HOCOMOCO	NR1I2_f2	NR1I2_HUMAN	ccaagttcacaccaGctcaaggcaagggccctgcaga	0.886056	0.776627	8.82871	7.76979	2.03049e-05	0.000779423	1	-1.05893	strong	chr10:98834359:A:G_NR1I2_f2	0.00129249	0.000166197
chr10	98834359	98834359	1	+	chr10:98834359:A:G	A	G	SNV	c(-6, 6)	NR6A1	HOCOMOCO	NR6A1_do	NR6A1_HUMAN	tcacaccaGctcaaggcaagggccc	0.810393	0.69289	11.8267	10.1501	6.13481e-05	0.00140357	1	-1.67656	strong	chr10:98834359:A:G_NR6A1_do	0.00198763	0.00019102
chr10	101191268	101191268	1	+	chr10:101191268:C:T	C	T	SNV	c(-3, 4)	MAF	HOCOMOCO	MAF_f1	MAF_HUMAN	ccaTctgctgacctt	0.99509	0.841829	7.31476	6.21462	4.57764e-05	0.00132751	1	-1.10014	strong	chr10:101191268:C:T_MAF_f1	0.0019077	0.00018518
chr10	102091496	102091496	1	+	chr10:102091496:G:T	G	T	SNV	c(-4, 3)	IKZF1	HOCOMOCO	IKZF1_f1	IKZF1_HUMAN	gggGtgggagaacca	0.99298	0.755645	7.26944	5.54889	4.57764e-05	0.0114288	1	-1.72055	strong	chr10:102091496:G:T_IKZF1_f1	0.0116414	0.00018518
chr10	106057798	106057798	1	-	chr10:106057798:G:T	G	T	SNV	c(-8, 3)	EBF1	HOCOMOCO	COE1_f2	COE1_HUMAN	cgggtccCcaggggacaccatat	0.969396	0.853242	10.715	9.44313	3.93391e-06	0.000371993	1	-1.2719	strong	chr10:106057798:G:T_COE1_f2	0.000694635	9.89856e-05
chr10	106058382	106058382	1	-	chr10:106058382:T:C	T	C	SNV	c(-1, 11)	RXRG	HOCOMOCO	RXRG_f1	RXRG_HUMAN	aaatatccTggttgagctttgaaag	0.841416	0.757974	13.8514	12.4889	3.18736e-05	0.000325695	1	-1.36242	strong	chr10:106058382:T:C_RXRG_f1	0.000613632	0.000178537
chr10	107217833	107217833	1	+	chr10:107217833:A:G	A	G	SNV	c(-10, 6)	ETV7	HOCOMOCO	ETV7_si	ETV7_HUMAN	gaaagggcaggaGgaagtacaacagaagtttta	0.744088	0.867108	8.03208	9.2834	0.00116924	4.78834e-05	1	1.25131	strong	chr10:107217833:A:G_ETV7_si	0.000180588	0.00176961
chr10	107218005	107218005	1	-	chr10:107218005:A:G	A	G	SNV	c(-9, 5)	HOXC6	HOCOMOCO	HXC6_f1	HXC6_HUMAN	cattaaaaatAataatttagagctttatg	0.768334	0.678252	11.0341	9.80686	6.85379e-05	0.000856612	1	-1.22723	strong	chr10:107218005:A:G_HXC6_f1	0.00139215	0.000194943
chr10	107218005	107218005	1	+	chr10:107218005:A:G	A	G	SNV	c(-3, 6)	POU3F2	HOCOMOCO	PO3F2_si	PO3F2_HUMAN	aaaatAataatttagagct	0.95245	0.743632	5.98864	4.7069	0.000115395	0.0153122	1	-1.28174	strong	chr10:107218005:A:G_PO3F2_si	0.0154689	0.000230189
chr10	107218005	107218005	1	-	chr10:107218005:A:G	A	G	SNV	c(-5, 5)	ZFHX3	HOCOMOCO	ZFHX3_f1	ZFHX3_HUMAN	aaaaatAataatttagagctt	0.900084	0.745231	7.49535	6.26812	6.19888e-05	0.00262856	1	-1.22723	strong	chr10:107218005:A:G_ZFHX3_f1	0.00313513	0.000191733
chr10	110962100	110962100	1	+	chr10:110962100:C:G	C	G	SNV	c(-4, 4)	MZF1	HOCOMOCO	MZF1_f1	MZF1_HUMAN	cataGgtggggagagaa	0.802118	0.994642	7.90342	9.77698	0.00245667	2.28882e-05	1	1.87356	strong	chr10:110962100:C:G_MZF1_f1	0.000159703	0.00301168
chr10	112839026	112839026	1	+	chr10:112839026:A:G	A	G	SNV	c(-5, 6)	NKX2-2	HOCOMOCO	NKX22_si	NKX22_HUMAN	acgctctTcaagttcttcttctg	0.758786	0.934627	7.50972	9.20751	0.0034523	4.85182e-05	1	1.6978	strong	chr10:112839026:A:G_NKX22_si	0.000181437	0.00395757
chr10	112873449	112873449	1	+	chr10:112873449:T:C	T	C	SNV	c(-2, 6)	TFAP2A	HOCOMOCO	AP2A_f2	AP2A_HUMAN	tcccTaccctgtggcga	0.819721	0.967948	6.89636	8.1241	0.00138474	5.34058e-05	1	1.22773	strong	chr10:112873449:T:C_AP2A_f2	0.000184935	0.00200362
chr10	112873449	112873449	1	+	chr10:112873449:T:C	T	C	SNV	c(-2, 6)	TFAP2C	HOCOMOCO	AP2C_f1	AP2C_HUMAN	tcccTaccctgtggcga	0.776594	0.96752	7.35347	9.14931	0.00424957	4.19617e-05	1	1.79583	strong	chr10:112873449:T:C_AP2C_f1	0.000175523	0.00470354
chr10	114760933	114760933	1	-	chr10:114760933:G:A	G	A	SNV	c(-4, 2)	MECP2	HOCOMOCO	MECP2_f1	MECP2_HUMAN	aaCtccgggctct	1	0.791092	9.22425	7.30563	0	0.00390625	1	-1.91862	strong	chr10:114760933:G:A_MECP2_f1	0.00435392	0
chr10	114943531	114943531	1	+	chr10:114943531:A:G	A	G	SNV	c(-8, 6)	ZNF423	HOCOMOCO	ZN423_f1	ZN423_HUMAN	acccatgactCcccaggcttctgccgccc	0.740369	0.675764	16.2058	14.814	0.000101229	0.000624008	1	-1.3918	strong	chr10:114943531:A:G_ZN423_f1	0.00108185	0.000209233
chr10	116478489	116478489	1	+	chr10:116478489:C:T	C	T	SNV	c(-5, 4)	HOXD10	HOCOMOCO	HXD10_f1	HXD10_HUMAN	acaatGctctcatttttgc	0.697972	0.922689	4.10798	5.33521	0.0152292	9.44138e-05	1	1.22723	strong	chr10:116478489:C:T_HXD10_f1	0.000203067	0.0153827
chr10	116478489	116478489	1	-	chr10:116478489:C:T	C	T	SNV	c(-4, 7)	YY1	HOCOMOCO	TYY1_f2	TYY1_HUMAN	caacaatGctcccatttttgccc	0.91145	0.777815	10.786	9.24534	8.02875e-05	0.00170195	1	-1.5407	strong	chr10:116478489:C:T_TYY1_f2	0.00226776	0.000198712
chr10	119891030	119891030	1	+	chr10:119891030:A:G	A	G	SNV	c(-7, 4)	SPIB	HOCOMOCO	SPIB_f1	SPIB_HUMAN	ataaagaAaggggaacttctcca	0.843872	0.968465	9.57528	10.9699	0.000485957	9.89437e-06	1	1.39463	strong	chr10:119891030:A:G_SPIB_f1	0.000131327	0.000882905
chr10	123385400	123385400	1	+	chr10:123385400:C:T	C	T	SNV	c(-6, 2)	MYOD1	HOCOMOCO	MYOD1_f1	MYOD1_HUMAN	ataaCaggtgtaaacca	0.771247	0.968415	6.47022	8.09116	0.00583649	0.000110626	1	1.62094	strong	chr10:123385400:C:T_MYOD1_f1	0.000219468	0.00619183
chr10	123385400	123385400	1	+	chr10:123385400:C:T	C	T	SNV	c(-5, 3)	TCF4	HOCOMOCO	ITF2_f1	ITF2_HUMAN	ataaCaggtgtaaacca	0.819119	0.974251	10.3996	12.3652	0.00136185	6.48499e-05	1	1.96557	strong	chr10:123385400:C:T_ITF2_f1	0.000191072	0.00198021
chr10	124235730	124235730	1	-	chr10:124235730:G:T	G	T	SNV	c(-3, 12)	POU5F1	HOCOMOCO	PO5F1_do	PO5F1_HUMAN	gcagttcacggCtcatttaaatgcagcctac	0.707678	0.82264	7.86466	9.08338	0.00197477	9.90827e-05	1	1.21872	strong	chr10:124235730:G:T_PO5F1_do	0.000205132	0.00256781
chr10	124315137	124315137	1	-	chr10:124315137:T:C	T	C	SNV	c(-9, 1)	EGR4	HOCOMOCO	EGR4_f1	EGR4_HUMAN	agccccAccccctagagcact	0.819568	0.966659	6.80047	7.94814	0.000584126	8.82149e-06	1	1.14767	strong	chr10:124315137:T:C_EGR4_f1	0.000124977	0.00103416
chr10	124315137	124315137	1	-	chr10:124315137:T:C	T	C	SNV	c(-13, 8)	ZBTB7B	HOCOMOCO	ZBT7B_si	ZBT7B_HUMAN	cattaggctgcagccccAccccctagagcactccctagagcag	0.683792	0.797509	8.07172	9.35086	0.0026215	8.70451e-05	1	1.27915	strong	chr10:124315137:T:C_ZBT7B_si	0.000200566	0.00317199
chr10	124315137	124315137	1	-	chr10:124315137:T:C	T	C	SNV	c(-8, 6)	ZNF148	HOCOMOCO	ZN148_si	ZN148_HUMAN	ctgcagccccAccccctagagcactccct	0.850392	0.95434	9.57341	10.7097	0.00013072	3.28198e-06	1	1.13634	strong	chr10:124315137:T:C_ZN148_si	8.98684e-05	0.000258386
chr10	124315975	124315975	1	-	chr10:124315975:A:C	A	C	SNV	c(-6, 2)	SMAD4	HOCOMOCO	SMAD4_si	SMAD4_HUMAN	gtctCcagacatttggg	0.978335	0.777641	8.32375	6.64416	9.15527e-05	0.00715637	1	-1.67959	strong	chr10:124315975:A:C_SMAD4_si	0.00745851	0.00020329
chr10	125106076	125106076	1	+	chr10:125106076:G:A	G	A	SNV	c(-2, 6)	NR4A1	HOCOMOCO	NR4A1_f1	NR4A1_HUMAN	ccttGgaaaggccaaag	0.787924	0.934448	8.05266	9.52385	0.00172043	6.86646e-05	1	1.47119	strong	chr10:125106076:G:A_NR4A1_f1	0.000193049	0.00233203
chr10	125106076	125106076	1	+	chr10:125106076:G:A	G	A	SNV	c(-2, 6)	NR4A2	HOCOMOCO	NR4A2_si	NR4A2_HUMAN	ccttGgaaaggccaaag	0.768701	0.918579	7.52608	8.97001	0.00212097	6.86646e-05	1	1.44392	strong	chr10:125106076:G:A_NR4A2_si	0.000193049	0.00270444
chr10	125106076	125106076	1	-	chr10:125106076:G:A	G	A	SNV	c(-5, 5)	RELA	HOCOMOCO	TF65_f2	TF65_HUMAN	ttccttGgaaaggccaaaggt	0.76959	0.916159	8.81286	10.4657	0.00178576	6.41346e-05	1	1.6528	strong	chr10:125106076:G:A_TF65_f2	0.000191072	0.00239214
chr10	125923400	125923400	1	+	chr10:125923400:G:A	G	A	SNV	c(-4, 2)	SOX15	HOCOMOCO	SOX15_f1	SOX15_HUMAN	aaAacaatggcgt	0.807274	1	5.66064	6.95317	0.0022583	0	1	1.29254	strong	chr10:125923400:G:A_SOX15_f1	0	0.00283026
chr10	125923400	125923400	1	+	chr10:125923400:G:A	G	A	SNV	c(-11, 7)	SOX18	HOCOMOCO	SOX18_f1	SOX18_HUMAN	catcttagaagaaaAacaatggcgttcttagaaacgc	0.747539	0.92586	5.82898	7.12151	0.0046335	6.99833e-06	1	1.29254	strong	chr10:125923400:G:A_SOX18_f1	0.000116715	0.00506284
chr10	125923400	125923400	1	+	chr10:125923400:G:A	G	A	SNV	c(-12, 3)	SOX2	HOCOMOCO	SOX2_f1	SOX2_HUMAN	cttagaagaaaAacaatggcgttcttagaaa	0.752559	0.868618	7.82133	8.96742	0.00146179	3.36531e-05	1	1.14609	strong	chr10:125923400:G:A_SOX2_f1	0.000167931	0.0020864
chr10	125923400	125923400	1	+	chr10:125923400:G:A	G	A	SNV	c(-6, 4)	SOX9	HOCOMOCO	SOX9_f1	SOX9_HUMAN	aagaaaAacaatggcgttctt	0.83038	0.986059	8.95983	10.6064	0.000654697	1.43051e-06	1	1.64652	strong	chr10:125923400:G:A_SOX9_f1	5.65009e-05	0.00113687
chr10	126239104	126239104	1	+	chr10:126239104:T:C	T	C	SNV	c(-7, 4)	ATF6	HOCOMOCO	ATF6A_si	ATF6A_HUMAN	gcaccggGtggcgtggctgcagt	0.749478	0.884837	9.27763	10.9168	0.00140691	3.31402e-05	1	1.63915	strong	chr10:126239104:T:C_ATF6A_si	0.000167879	0.00202581
chr10	127980857	127980857	1	-	chr10:127980857:T:C	T	C	SNV	c(-6, 6)	PLAG1	HOCOMOCO	PLAG1_si	PLAG1_HUMAN	catcctttTggcccccattggtacc	0.725199	0.970178	5.04343	6.67252	0.0192574	2.76715e-05	1	1.62909	strong	chr10:127980857:T:C_PLAG1_si	0.000165597	0.0193048
chr10	127980857	127980857	1	-	chr10:127980857:T:C	T	C	SNV	c(-4, 5)	PLAGL1	HOCOMOCO	PLAL1_si	PLAL1_HUMAN	cctttTggcccccattggt	0.750815	0.92554	6.54583	8.01384	0.00285721	5.05447e-05	1	1.46801	strong	chr10:127980857:T:C_PLAL1_si	0.000182493	0.00339541
chr10	129360226	129360226	1	+	chr10:129360226:C:T	C	T	SNV	c(-4, 8)	GABPA	HOCOMOCO	GABPA_f1	GABPA_HUMAN	cgacccttGccacggaagttctaaa	0.91353	0.816832	11.3524	10.1637	9.17166e-05	0.000803307	1	-1.18873	strong	chr10:129360226:C:T_GABPA_f1	0.00132468	0.000203464
chr10	129360226	129360226	1	+	chr10:129360226:C:T	C	T	SNV	c(-8, 5)	RFX3	HOCOMOCO	RFX3_f1	RFX3_HUMAN	ccgacccttGccatggaagttctaaat	0.751714	0.851768	11.5409	13.0648	0.000764281	5.91129e-05	1	1.52391	strong	chr10:129360226:C:T_RFX3_f1	0.000188694	0.00129003
chr10	130844239	130844239	1	+	chr10:130844239:C:A	C	A	SNV	c(-9, 9)	SOX18	HOCOMOCO	SOX18_f1	SOX18_HUMAN	atggctgcaggggcAccacaattagatcggcaggatg	0.911969	0.733649	7.02083	5.7283	1.71777e-05	0.0059088	1	-1.29254	strong	chr10:130844239:C:A_SOX18_f1	0.00624921	0.000161774
chr10	131514985	131514985	1	+	chr10:131514985:G:A	G	A	SNV	c(-6, -1)	MYF6	HOCOMOCO	MYF6_f1	MYF6_HUMAN	gcAgctgatatta	1	0.82245	7.19374	5.96651	6.10352e-05	0.000976562	1	-1.22723	strong	chr10:131514985:G:A_MYF6_f1	0.00153171	0.000190592
chr10	131514985	131514985	1	-	chr10:131514985:G:A	G	A	SNV	c(-9, 3)	MYOG	HOCOMOCO	MYOG_f1	MYOG_HUMAN	tcaagagcAgctgatattaaaggct	0.913842	0.776154	9.83103	8.39431	6.51181e-05	0.00167114	1	-1.43673	strong	chr10:131514985:G:A_MYOG_f1	0.00223906	0.00019369
chr10	131514985	131514985	1	+	chr10:131514985:G:A	G	A	SNV	c(-7, 1)	TCF12	HOCOMOCO	HTF4_f1	HTF4_HUMAN	gagcAgctgatattaaa	0.987169	0.820086	11.7943	9.80194	2.67029e-05	0.00137711	1	-1.9924	strong	chr10:131514985:G:A_HTF4_f1	0.00196038	0.00017578
chr10	131514985	131514985	1	-	chr10:131514985:G:A	G	A	SNV	c(-8, 2)	TFAP4	HOCOMOCO	TFAP4_si	TFAP4_HUMAN	aagagcAgctgatattaaagg	0.917464	0.767324	9.557	8.03161	7.20024e-05	0.00199699	1	-1.5254	strong	chr10:131514985:G:A_TFAP4_si	0.00253841	0.000194943
chr10	132822350	132822350	1	+	chr10:132822350:G:A	G	A	SNV	c(-8, 6)	OTX2	HOCOMOCO	OTX2_si	OTX2_HUMAN	atggtgggtgCtggattaagcactgctgc	0.789728	0.957108	7.01525	8.44626	0.00305567	9.9604e-05	1	1.43102	strong	chr10:132822350:G:A_OTX2_si	0.000205678	0.00358484
chr10	132940310	132940310	1	-	chr10:132940310:C:T	C	T	SNV	c(-3, 5)	NR5A1	HOCOMOCO	STF1_f1	STF1_HUMAN	ctgcTtcaccttggcat	0.944941	0.73373	7.53301	5.89138	0.000102997	0.00821304	1	-1.64163	strong	chr10:132940310:C:T_STF1_f1	0.00845434	0.000210825
chr10	132940814	132940814	1	-	chr10:132940814:T:C	T	C	SNV	c(-4, 5)	ATF1	HOCOMOCO	ATF1_si	ATF1_HUMAN	tgaggTtcacgtcatctgc	0.842195	0.985944	9.00889	10.5193	0.000538826	2.47955e-05	1	1.51045	strong	chr10:132940814:T:C_ATF1_si	0.000162007	0.000962854
chr10	132940814	132940814	1	-	chr10:132940814:T:C	T	C	SNV	c(-3, 5)	ATF2+ATF4	HOCOMOCO	ATF2+ATF4_f1	ATF2+ATF4_HUMAN	gaggTtcacgtcatctg	0.830852	0.981031	7.69514	9.0574	0.00174713	4.19617e-05	1	1.36227	strong	chr10:132940814:T:C_ATF2+ATF4_f1	0.000175523	0.0023598
chr10	132940814	132940814	1	-	chr10:132940814:T:C	T	C	SNV	c(-3, 8)	ATF6	HOCOMOCO	ATF6A_si	ATF6A_HUMAN	agtgaggTtcacgtcatctgccc	0.739746	0.875105	9.15978	10.7989	0.00185466	5.71609e-05	1	1.63915	strong	chr10:132940814:T:C_ATF6A_si	0.000188336	0.00245667
chr10	132940814	132940814	1	-	chr10:132940814:T:C	T	C	SNV	c(-3, 5)	CREB1	HOCOMOCO	CREB1_f1	CREB1_HUMAN	gaggTtcacgtcatctg	0.808523	0.980439	7.62488	9.22023	0.00266266	4.95911e-05	1	1.59536	strong	chr10:132940814:T:C_CREB1_f1	0.000181565	0.00321343
chr10	132942160	132942160	1	+	chr10:132942160:T:C	T	C	SNV	c(-2, 8)	STAT3	HOCOMOCO	STAT3_si	STAT3_HUMAN	ttcaagActttgctggaatcc	0.897925	0.795202	9.76546	8.66612	3.95775e-05	0.000571012	1	-1.09935	strong	chr10:132942160:T:C_STAT3_si	0.00100319	0.00018518
chr10	133451297	133451297	1	-	chr10:133451297:A:G	A	G	SNV	c(-5, 5)	FOXF1	HOCOMOCO	FOXF1_f1	FOXF1_HUMAN	aacctgGgataaacaggaagt	0.913383	0.753333	7.68453	6.392	8.27312e-05	0.00294471	1	-1.29254	strong	chr10:133451297:A:G_FOXF1_f1	0.003437	0.000199824
chr10	133451297	133451297	1	-	chr10:133451297:A:G	A	G	SNV	c(-3, 5)	FOXP2	HOCOMOCO	FOXP2_si	FOXP2_HUMAN	cctgGgataaacaggaa	0.956549	0.826507	7.93824	6.87249	9.53674e-05	0.00170135	1	-1.06575	strong	chr10:133451297:A:G_FOXP2_si	0.00226776	0.00020573
chr10	133451297	133451297	1	-	chr10:133451297:A:G	A	G	SNV	c(-4, 7)	FOXQ1	HOCOMOCO	FOXQ1_f1	FOXQ1_HUMAN	gaacctgGgataaacaggaagtc	0.876103	0.7518	10.8211	9.32262	4.78029e-05	0.00110316	1	-1.49845	strong	chr10:133451297:A:G_FOXQ1_f1	0.00167116	0.000186971
chr10	134051626	134051626	1	+	chr10:134051626:A:G	A	G	SNV	c(-9, 1)	EGR1	HOCOMOCO	EGR1_f2	EGR1_HUMAN	tggcggGggagcttcctccca	0.783674	0.922322	8.94424	10.5043	0.00112915	3.50475e-05	1	1.56004	strong	chr10:134051626:A:G_EGR1_f2	0.000169087	0.00172254
chr10	134051626	134051626	1	+	chr10:134051626:A:G	A	G	SNV	c(-5, 6)	HIVEP1	HOCOMOCO	ZEP1_f1	ZEP1_HUMAN	ctggcggGggaacttcctcccac	0.855638	0.725121	8.038	6.85735	0.000104308	0.00261086	1	-1.18066	strong	chr10:134051626:A:G_ZEP1_f1	0.00311687	0.000212629
chr10	134453790	134453790	1	+	chr10:134453790:T:C	T	C	SNV	c(-4, 7)	ATF6	HOCOMOCO	ATF6A_si	ATF6A_HUMAN	cctctgcTcgctcacgtgggttg	0.866035	0.750342	10.6891	9.2881	9.29236e-05	0.00136995	1	-1.40101	strong	chr10:134453790:T:C_ATF6A_si	0.00195403	0.000204237
chr10	134453790	134453790	1	+	chr10:134453790:T:C	T	C	SNV	c(-7, 4)	NFE2L2	HOCOMOCO	NF2L2_si	NF2L2_HUMAN	cctctgcTcgctcacgtgggttg	0.892707	0.723537	7.01125	5.73946	6.55055e-05	0.00353152	1	-1.27179	strong	chr10:134453790:T:C_NF2L2_si	0.0040005	0.000194487
chr10	134453790	134453790	1	+	chr10:134453790:T:C	T	C	SNV	c(-2, 6)	TFEB	HOCOMOCO	TFEB_f1	TFEB_HUMAN	ctgcTcgctcacgtggg	0.944475	0.808448	13.6752	11.7114	3.05176e-05	0.000793457	1	-1.96371	strong	chr10:134453790:T:C_TFEB_f1	0.0013111	0.000177058
chr11	506826	506826	1	-	chr11:506826:G:C	G	C	SNV	c(-7, 3)	EGR4	HOCOMOCO	EGR4_f1	EGR4_HUMAN	gcagccCcgccccccgggcaa	0.834375	0.981466	6.916	8.06367	0.000399351	2.14577e-06	1	1.14767	strong	chr11:506826:G:C_EGR4_f1	7.20823e-05	0.000738693
chr11	506826	506826	1	-	chr11:506826:G:C	G	C	SNV	c(-4, 3)	KLF6	HOCOMOCO	KLF6_si	KLF6_HUMAN	gccCcgccccccggg	0.790079	1	4.75826	5.97811	0.00483704	0	1	1.21985	strong	chr11:506826:G:C_KLF6_si	0	0.00525033
chr11	506826	506826	1	-	chr11:506826:G:C	G	C	SNV	c(-7, 3)	SP1	HOCOMOCO	SP1_f1	SP1_HUMAN	gcagccCcgccccccgggcaa	0.824502	1	8.72331	10.5348	0.000492096	0	1	1.81152	strong	chr11:506826:G:C_SP1_f1	0	0.000892814
chr11	506826	506826	1	-	chr11:506826:G:C	G	C	SNV	c(-10, 8)	SP1	HOCOMOCO	SP1_f2	SP1_HUMAN	acgcaggcgcagccCcgccccccgggcaaggacttcc	0.808717	0.965527	9.14403	10.8393	0.000447746	2.16849e-07	1	1.69531	strong	chr11:506826:G:C_SP1_f2	1.17767e-05	0.000817814
chr11	506826	506826	1	-	chr11:506826:G:C	G	C	SNV	c(-12, 7)	SP3	HOCOMOCO	SP3_f1	SP3_HUMAN	cacgcaggcgcagccCcgccccccgggcaaggacttccg	0.82319	0.974113	8.12073	9.53028	0.000481153	6.16737e-08	1	1.40955	strong	chr11:506826:G:C_SP3_f1	3.68741e-06	0.000875886
chr11	506826	506826	1	-	chr11:506826:G:C	G	C	SNV	c(-6, 8)	ZNF148	HOCOMOCO	ZN148_si	ZN148_HUMAN	aggcgcagccCcgccccccgggcaaggac	0.856108	0.961592	9.63589	10.789	0.000111353	2.03121e-06	1	1.15313	strong	chr11:506826:G:C_ZN148_si	7.19425e-05	0.000222945
chr11	506826	506826	1	-	chr11:506826:G:C	G	C	SNV	c(-5, 6)	ZNF219	HOCOMOCO	ZN219_f1	ZN219_HUMAN	cgcagccCcgccccccgggcaag	0.809252	0.960586	7.8688	9.29509	0.000627697	1.17421e-05	1	1.42629	strong	chr11:506826:G:C_ZN219_f1	0.000133824	0.00109582
chr11	1466456	1466456	1	-	chr11:1466456:G:C	G	C	SNV	c(-4, 6)	GLI1	HOCOMOCO	GLI1_f1	GLI1_HUMAN	gagggcGggcctcccaccctc	0.734913	0.875764	8.22305	9.76303	0.00216484	6.86646e-05	1	1.53998	strong	chr11:1466456:G:C_GLI1_f1	0.000193049	0.00274908
chr11	2613203	2613203	1	-	chr11:2613203:T:C	T	C	SNV	c(-1, 15)	PLAG1	HOCOMOCO	PLAG1_f1	PLAG1_HUMAN	ccagggcagatgCcacccctggggaagccccac	0.750864	0.917905	7.39759	8.98456	0.00291499	1.01359e-05	1	1.58697	strong	chr11:2613203:T:C_PLAG1_f1	0.000132302	0.00345251
chr11	3186737	3186737	1	-	chr11:3186737:C:T	C	T	SNV	c(-4, 6)	EGR2	HOCOMOCO	EGR2_si	EGR2_HUMAN	gggctcAcacccacccgggcg	0.934752	0.773717	9.78774	8.13498	7.31945e-05	0.00234509	1	-1.65275	strong	chr11:3186737:C:T_EGR2_si	0.00286143	0.000195606
chr11	3186737	3186737	1	-	chr11:3186737:C:T	C	T	SNV	c(-11, 12)	SP4	HOCOMOCO	SP4_f1	SP4_HUMAN	cgcgcgcgctccggggctcAcacccacccgggcggccagaggtcggg	0.773647	0.665729	9.15321	7.93718	4.36881e-05	0.00200461	1	-1.21603	strong	chr11:3186737:C:T_SP4_f1	0.00254561	0.00018518
chr11	8375996	8375996	1	-	chr11:8375996:T:C	T	C	SNV	c(-4, 9)	TEAD1	HOCOMOCO	TEAD1_f1	TEAD1_HUMAN	tagcagatcAacattccagagtacaag	0.96692	0.712293	6.82302	5.08372	5.14463e-06	0.0133099	1	-1.7393	strong	chr11:8375996:T:C_TEAD1_f1	0.0135152	0.000114039
chr11	8931396	8931396	1	+	chr11:8931396:A:C	A	C	SNV	c(-7, 7)	HOXC6	HOCOMOCO	HXC6_f1	HXC6_HUMAN	ttaaaggaggAtttatttgtgttccttaa	0.769909	0.679827	11.0555	9.82832	6.59013e-05	0.000831053	1	-1.22723	strong	chr11:8931396:A:C_HXC6_f1	0.00135909	0.000194529
chr11	8939058	8939058	1	+	chr11:8939058:G:A	G	A	SNV	c(-11, 2)	EOMES	HOCOMOCO	EOMES_f1	EOMES_HUMAN	gaagggcacAcaaaattttggttcagt	0.652791	0.740836	12.2721	13.8827	0.00109037	8.73506e-05	1	1.61056	strong	chr11:8939058:G:A_EOMES_f1	0.000200566	0.00168322
chr11	12995734	12995734	1	-	chr11:12995734:G:A	G	A	SNV	c(-1, 11)	FOXJ3	HOCOMOCO	FOXJ3_si	FOXJ3_HUMAN	tacataatAttgaataatgaacaaa	0.779448	0.89114	11.6353	13.293	0.00051026	2.39611e-05	1	1.65766	strong	chr11:12995734:G:A_FOXJ3_si	0.000161952	0.00091988
chr11	14769668	14769668	1	+	chr11:14769668:G:T	G	T	SNV	c(-1, 7)	FOXO4	HOCOMOCO	FOXO4_f1	FOXO4_HUMAN	atctAaattgtttaaca	0.799889	0.963477	7.68923	9.23501	0.00255585	4.95911e-05	1	1.54579	strong	chr11:14769668:G:T_FOXO4_f1	0.000181565	0.00311161
chr11	14769668	14769668	1	-	chr11:14769668:G:T	G	T	SNV	c(-13, 4)	SOX17	HOCOMOCO	SOX17_f2	SOX17_HUMAN	tttaacataatctAaattgtttaacataggcatag	0.732065	0.826079	11.1772	12.5893	0.00104218	8.46535e-05	1	1.41204	strong	chr11:14769668:G:T_SOX17_f2	0.000199475	0.00163264
chr11	19450091	19450091	1	+	chr11:19450091:G:A	G	A	SNV	c(-6, 9)	MECOM	HOCOMOCO	EVI1_f1	EVI1_HUMAN	ggattacccgaGttaagataaatgcagcttg	0.734256	0.832595	10.2783	11.6226	0.000883266	7.10103e-05	1	1.34422	strong	chr11:19450091:G:A_EVI1_f1	0.000195101	0.00144339
chr11	21104473	21104473	1	-	chr11:21104473:C:T	C	T	SNV	c(-5, 8)	ELF3	HOCOMOCO	ELF3_f1	ELF3_HUMAN	ctctttattTttcctgtagcctgactt	0.918772	0.756982	8.97704	7.45164	4.12427e-05	0.00241444	1	-1.5254	strong	chr11:21104473:C:T_ELF3_f1	0.00292365	0.00018518
chr11	21104473	21104473	1	-	chr11:21104473:C:T	C	T	SNV	c(-7, 1)	NFATC2	HOCOMOCO	NFAC2_f1	NFAC2_HUMAN	tattTttcctgtagcct	0.985146	0.794063	9.86992	7.98426	8.01086e-05	0.00309372	1	-1.88566	strong	chr11:21104473:C:T_NFAC2_f1	0.00358431	0.00019858
chr11	21104473	21104473	1	-	chr11:21104473:C:T	C	T	SNV	c(-7, 1)	NFATC3	HOCOMOCO	NFAC3_f1	NFAC3_HUMAN	tattTttcctgtagcct	0.958495	0.768208	8.27569	6.66747	6.86646e-05	0.00405884	1	-1.60822	strong	chr11:21104473:C:T_NFAC3_f1	0.00449243	0.000194943
chr11	21104473	21104473	1	-	chr11:21104473:C:T	C	T	SNV	c(-4, 9)	PPARD	HOCOMOCO	PPARD_f1	PPARD_HUMAN	ctctttattTttcctgtagcctgactt	0.880826	0.710254	7.47786	6.09135	2.81259e-05	0.00311358	1	-1.38652	strong	chr11:21104473:C:T_PPARD_f1	0.00359965	0.000177058
chr11	22100621	22100621	1	-	chr11:22100621:A:C	A	C	SNV	c(-5, 1)	NR3C1	HOCOMOCO	GCR_si	GCR_HUMAN	ccTgttcttttat	0.762923	1	5.31481	6.93942	0.00878906	0	1	1.62461	strong	chr11:22100621:A:C_GCR_si	0	0.00904157
chr11	22372899	22372899	1	+	chr11:22372899:T:C	T	C	SNV	c(-11, 13)	T	HOCOMOCO	BRAC_si	BRAC_HUMAN	catcacctaaatagataatTatacctaagagataatttttccaccctc	0.657859	0.710472	18.0019	19.4057	0.000159467	2.2529e-05	1	1.4038	strong	chr11:22372899:T:C_BRAC_si	0.000159703	0.000313026
chr11	26109238	26109238	1	+	chr11:26109238:A:G	A	G	SNV	c(-3, 8)	SPIB	HOCOMOCO	SPIB_f1	SPIB_HUMAN	agtgcctCtaaaatgggaactga	0.950341	0.823018	10.767	9.34185	3.18885e-05	0.000749767	1	-1.42519	strong	chr11:26109238:A:G_SPIB_f1	0.00125128	0.000178537
chr11	26109335	26109335	1	+	chr11:26109335:G:C	G	C	SNV	c(-7, 4)	YY1	HOCOMOCO	TYY1_f2	TYY1_HUMAN	cagacaaGatggctcttagtgtt	0.940083	0.802417	11.1162	9.52898	3.29614e-05	0.000909805	1	-1.58718	strong	chr11:26109335:G:C_TYY1_f2	0.00145716	0.000179684
chr11	26260838	26260838	1	-	chr11:26260838:T:A	T	A	SNV	c(-9, 1)	GLI1	HOCOMOCO	GLI1_f1	GLI1_HUMAN	ttgaccTcccatttatgctaa	0.775464	0.935177	8.66641	10.4126	0.000967741	1.40667e-05	1	1.74619	strong	chr11:26260838:T:A_GLI1_f1	0.000142324	0.00155301
chr11	26260838	26260838	1	-	chr11:26260838:T:A	T	A	SNV	c(-9, 1)	GLI2	HOCOMOCO	GLI2_f1	GLI2_HUMAN	ttgaccTcccatttatgctaa	0.751369	0.865454	13.1653	15.1529	0.00116253	8.96454e-05	1	1.98763	strong	chr11:26260838:T:A_GLI2_f1	0.000200925	0.00176027
chr11	26260838	26260838	1	-	chr11:26260838:T:A	T	A	SNV	c(-9, 2)	RORA	HOCOMOCO	RORA_f1	RORA_HUMAN	gttgaccTcccttttatgctaat	0.894128	0.802519	12.2611	11.0171	7.03931e-05	0.000610411	1	-1.24397	strong	chr11:26260838:T:A_RORA_f1	0.0010628	0.000194943
chr11	26260838	26260838	1	-	chr11:26260838:T:A	T	A	SNV	c(-10, 2)	RORC	HOCOMOCO	RORG_f1	RORG_HUMAN	tgttgaccTcccttttatgctaatt	0.910606	0.773469	8.54587	7.31864	2.94447e-05	0.00107381	1	-1.22723	strong	chr11:26260838:T:A_RORG_f1	0.00163467	0.000177058
chr11	26307219	26307219	1	+	chr11:26307219:C:G	C	G	SNV	c(1, 11)	RFX1	HOCOMOCO	RFX1_f1	RFX1_HUMAN	actgggcAccagttgctgtgcta	0.778591	0.933429	6.59502	7.86167	0.00217384	4.23789e-05	1	1.26665	strong	chr11:26307219:C:G_RFX1_f1	0.00017665	0.00275854
chr11	27050362	27050362	1	+	chr11:27050362:T:C	T	C	SNV	c(-13, -1)	EOMES	HOCOMOCO	EOMES_f1	EOMES_HUMAN	ccaggatacAaaatgcagctgagaaca	0.799612	0.715863	14.9579	13.4259	1.39587e-05	0.000202429	1	-1.53199	strong	chr11:27050362:T:C_EOMES_f1	0.00039216	0.000155257
chr11	31845130	31845130	1	+	chr11:31845130:A:G	A	G	SNV	c(-5, 3)	RBPJ	HOCOMOCO	SUH_f1	SUH_HUMAN	ctggGtgggaagctggc	0.792505	0.957302	6.67949	8.03225	0.00256348	8.01086e-05	1	1.35275	strong	chr11:31845130:A:G_SUH_f1	0.000197678	0.00311828
chr11	32914119	32914119	1	-	chr11:32914119:C:G	C	G	SNV	c(-6, 3)	ELF1	HOCOMOCO	ELF1_f1	ELF1_HUMAN	gctccCttccgggctgcgg	0.976425	0.767387	8.90119	7.02044	6.29425e-05	0.00507164	1	-1.88075	strong	chr11:32914119:C:G_ELF1_f1	0.00543795	0.000191869
chr11	32914119	32914119	1	-	chr11:32914119:C:G	C	G	SNV	c(-5, 3)	ELK1	HOCOMOCO	ELK1_f1	ELK1_HUMAN	ctccCttccgggctgcg	0.967737	0.779588	7.16023	5.79	4.95911e-05	0.00527573	1	-1.37023	strong	chr11:32914119:C:G_ELK1_f1	0.00564008	0.000186971
chr11	32914119	32914119	1	-	chr11:32914119:C:G	C	G	SNV	c(-10, 6)	FLI1	HOCOMOCO	FLI1_f1	FLI1_HUMAN	gcggacagctccCttccgggctgcggaaggcgg	0.952431	0.735272	6.64696	5.18947	9.99616e-05	0.0106109	1	-1.45749	strong	chr11:32914119:C:G_FLI1_f1	0.0108286	0.000207932
chr11	32914119	32914119	1	-	chr11:32914119:C:G	C	G	SNV	c(-7, 5)	GABPA	HOCOMOCO	GABPA_f1	GABPA_HUMAN	acagctccCttccgggctgcggaag	0.945879	0.783558	11.7501	9.75465	2.60025e-05	0.00159611	1	-1.99546	strong	chr11:32914119:C:G_GABPA_f1	0.00216901	0.00017578
chr11	32914119	32914119	1	-	chr11:32914119:C:G	C	G	SNV	c(-7, 2)	GABPB1+GABPB2	HOCOMOCO	GABP1+GABP2_f1	GABP1+GABP2_HUMAN	gctccCttccgggctgcgg	0.987447	0.802655	8.646	7.05815	7.62939e-06	0.00259018	1	-1.58785	strong	chr11:32914119:C:G_GABP1+GABP2_f1	0.00309672	0.000129481
chr11	35975922	35975922	1	-	chr11:35975922:C:G	C	G	SNV	c(-8, 7)	MECOM	HOCOMOCO	EVI1_f1	EVI1_HUMAN	aaaaagaattcTtctcttttcctgtgtgact	0.857883	0.73951	11.9682	10.3502	3.06345e-05	0.000781878	1	-1.61808	strong	chr11:35975922:C:G_EVI1_f1	0.0012959	0.000177058
chr11	38901706	38901706	1	+	chr11:38901706:G:C	G	C	SNV	c(-2, 9)	FUBP1	HOCOMOCO	FUBP1_f1	FUBP1_HUMAN	aatatatTattgtgaatttttat	0.948715	0.711937	7.31417	5.56329	1.54376e-05	0.0117027	1	-1.75088	strong	chr11:38901706:G:C_FUBP1_f1	0.0119127	0.000155738
chr11	39485360	39485360	1	+	chr11:39485360:T:C	T	C	SNV	c(-2, 19)	ARID3A	HOCOMOCO	ARI3A_do	ARI3A_HUMAN	tccaacaacgtggactcAtttttaatatcaataataaaaggac	0.78801	0.699798	10.2773	9.1573	8.95878e-05	0.00137192	1	-1.11997	strong	chr11:39485360:T:C_ARI3A_do	0.00195642	0.000203217
chr11	40480022	40480022	1	-	chr11:40480022:A:T	A	T	SNV	c(-5, 6)	HOXA10	HOCOMOCO	HXA10_f1	HXA10_HUMAN	caaacatCataaaatactaattc	0.972993	0.785439	7.52814	6.13465	3.31402e-05	0.00282812	1	-1.39348	strong	chr11:40480022:A:T_HXA10_f1	0.00332507	0.000179684
chr11	42010551	42010551	1	+	chr11:42010551:T:C	T	C	SNV	c(-7, 9)	GATA5	HOCOMOCO	GATA5_f1	GATA5_HUMAN	gtatgtaaagaaTtgataacaatggcagactca	0.936306	0.715384	6.69201	5.19356	7.07286e-05	0.015435	1	-1.49845	strong	chr11:42010551:T:C_GATA5_f1	0.0155881	0.000194943
chr11	42359679	42359679	1	+	chr11:42359679:T:C	T	C	SNV	c(-3, 8)	HNF4G	HOCOMOCO	HNF4G_f1	HNF4G_HUMAN	gaacgaaGagacagaggccactg	0.734873	0.885379	6.35528	7.5825	0.00267649	8.01682e-05	1	1.22723	strong	chr11:42359679:T:C_HNF4G_f1	0.00019775	0.00322654
chr11	43964569	43964569	1	-	chr11:43964569:C:T	C	T	SNV	c(-2, 9)	EBF1	HOCOMOCO	COE1_f2	COE1_HUMAN	ccgccaaGctgcccaagggccgg	0.910774	0.72947	10.0731	8.0878	6.95586e-05	0.00449002	1	-1.98531	strong	chr11:43964569:C:T_COE1_f2	0.00489404	0.000194943
chr11	44410712	44410712	1	-	chr11:44410712:T:A	T	A	SNV	c(-5, 3)	NFATC2	HOCOMOCO	NFAC2_f1	NFAC2_HUMAN	agtcTttttcctctttt	0.981861	0.789945	9.83751	7.94362	0.000102997	0.00336838	1	-1.89389	strong	chr11:44410712:T:A_NFAC2_f1	0.00384645	0.000210825
chr11	44410712	44410712	1	-	chr11:44410712:T:A	T	A	SNV	c(-2, 9)	SPIB	HOCOMOCO	SPIB_f1	SPIB_HUMAN	cgcagtcTttttcctcttttacc	0.97006	0.801362	10.9878	9.09945	8.58307e-06	0.00124413	1	-1.88832	strong	chr11:44410712:T:A_SPIB_f1	0.00182079	0.000134704
chr11	44410712	44410712	1	-	chr11:44410712:T:A	T	A	SNV	c(-9, 2)	ZNF384	HOCOMOCO	ZN384_f1	ZN384_HUMAN	cgcagtcTttttcctcttttacc	0.993257	0.814769	10.1393	8.34927	9.83477e-06	0.00112408	1	-1.79002	strong	chr11:44410712:T:A_ZN384_f1	0.00169497	0.000141799
chr11	46458361	46458361	1	-	chr11:46458361:C:A	C	A	SNV	c(-10, 4)	FOXC1	HOCOMOCO	FOXC1_f1	FOXC1_HUMAN	ctcagaaaaaTaaacagaaactaacaatt	0.911721	0.774035	11.5293	9.82215	1.59694e-05	0.000726203	1	-1.70719	strong	chr11:46458361:C:A_FOXC1_f1	0.0012207	0.000158853
chr11	46458361	46458361	1	-	chr11:46458361:C:A	C	A	SNV	c(-10, 2)	FOXJ3	HOCOMOCO	FOXJ3_si	FOXJ3_HUMAN	cagaaaaaTaaacagaaactaacaa	0.988389	0.893304	14.7363	13.3251	4.17233e-07	2.20835e-05	1	-1.4112	strong	chr11:46458361:C:A_FOXJ3_si	0.000159703	2.28496e-05
chr11	46458361	46458361	1	-	chr11:46458361:C:A	C	A	SNV	c(-6, 2)	FOXO4	HOCOMOCO	FOXO4_f1	FOXO4_HUMAN	aaaaTaaacagaaacta	0.950436	0.767963	9.11178	7.38755	7.24792e-05	0.00399399	1	-1.72423	strong	chr11:46458361:C:A_FOXO4_f1	0.00443497	0.000194943
chr11	46458361	46458361	1	-	chr11:46458361:C:A	C	A	SNV	c(-6, 2)	FOXP2	HOCOMOCO	FOXP2_si	FOXP2_HUMAN	aaaaTaaacagaaacta	0.957593	0.806664	7.9468	6.70987	6.48499e-05	0.00264359	1	-1.23693	strong	chr11:46458361:C:A_FOXP2_si	0.00314844	0.000193438
chr11	46458361	46458361	1	-	chr11:46458361:C:A	C	A	SNV	c(-7, 4)	FOXQ1	HOCOMOCO	FOXQ1_f1	FOXQ1_HUMAN	agaaaaaTaaacagaaactaaca	0.923185	0.798882	11.3886	9.89019	1.31726e-05	0.000402093	1	-1.49845	strong	chr11:46458361:C:A_FOXQ1_f1	0.000742334	0.000155257
chr11	46545810	46545810	1	+	chr11:46545810:A:G	A	G	SNV	c(-3, 5)	ELK1	HOCOMOCO	ELK1_f1	ELK1_HUMAN	tgccCcccggaaatgtg	0.778211	0.962187	5.77997	7.11982	0.00535965	6.86646e-05	1	1.33985	strong	chr11:46545810:A:G_ELK1_f1	0.000193049	0.00574015
chr11	46545810	46545810	1	+	chr11:46545810:A:G	A	G	SNV	c(-3, 7)	ERG	HOCOMOCO	ERG_f1	ERG_HUMAN	aatgccCcccggaaatgtggc	0.762587	0.935039	8.84197	10.8215	0.00251675	2.64645e-05	1	1.97952	strong	chr11:46545810:A:G_ERG_f1	0.000164018	0.00307089
chr11	46545810	46545810	1	+	chr11:46545810:A:G	A	G	SNV	c(-2, 7)	FEV	HOCOMOCO	FEV_f1	FEV_HUMAN	atgccCcccggaaatgtgg	0.781198	0.959296	6.811	8.30945	0.0029211	6.00815e-05	1	1.49845	strong	chr11:46545810:A:G_FEV_f1	0.000188694	0.00345747
chr11	47732273	47732273	1	-	chr11:47732273:G:A	G	A	SNV	c(-7, 7)	FOXD1	HOCOMOCO	FOXD1_si	FOXD1_HUMAN	gaggaaatggAtgtaaagaggagacttga	0.747914	0.918587	6.63801	8.07484	0.00273532	4.07295e-05	1	1.43683	strong	chr11:47732273:G:A_FOXD1_si	0.000175523	0.00328048
chr11	48064094	48064094	1	-	chr11:48064094:G:C	G	C	SNV	c(-1, 11)	MEF2C	HOCOMOCO	MEF2C_f1	MEF2C_HUMAN	ctaattacAtgactaattttagcaa	0.763421	0.875969	12.9459	14.8469	0.000708804	4.15891e-05	1	1.90096	strong	chr11:48064094:G:C_MEF2C_f1	0.000175523	0.00121336
chr11	55798761	55798761	1	+	chr11:55798761:T:C	T	C	SNV	c(-5, 9)	HOXC6	HOCOMOCO	HXC6_f1	HXC6_HUMAN	tttaatccaaTaatttatagtttcagaaa	0.760964	0.670883	10.9337	9.70647	8.62824e-05	0.0010272	1	-1.22723	strong	chr11:55798761:T:C_HXC6_f1	0.00158703	0.000201377
chr11	55799414	55799414	1	+	chr11:55799414:T:C	T	C	SNV	c(-3, 6)	HOXB1	HOCOMOCO	HXB1_f1	HXB1_HUMAN	atggaTagatagatgaatg	0.874154	0.785301	10.6267	9.56813	7.62939e-05	0.000648499	1	-1.05852	strong	chr11:55799414:T:C_HXB1_f1	0.00111629	0.000195891
chr11	55799414	55799414	1	+	chr11:55799414:T:C	T	C	SNV	c(-2, 6)	MYOD1	HOCOMOCO	MYOD1_f1	MYOD1_HUMAN	tggaTagacagatgaat	0.801921	0.973804	6.7224	8.13547	0.00415802	7.62939e-05	1	1.41307	strong	chr11:55799414:T:C_MYOD1_f1	0.000195592	0.00462183
chr11	61849433	61849433	1	-	chr11:61849433:G:A	G	A	SNV	c(-7, 1)	BHLHE40	HOCOMOCO	BHE40_f2	BHE40_HUMAN	actcAcgtgcaggaggg	0.993111	0.857387	10.6106	9.17474	3.8147e-06	0.000339508	1	-1.43584	strong	chr11:61849433:G:A_BHE40_f2	0.000638181	9.71109e-05
chr11	61849433	61849433	1	+	chr11:61849433:G:A	G	A	SNV	c(-12, 7)	BHLHE41	HOCOMOCO	BHE41_f1	BHE41_HUMAN	ccaggtgcatcactcAcgtgcaggagggattggctgaac	0.899363	0.764367	7.5854	6.50433	3.05399e-05	0.00343778	1	-1.08107	strong	chr11:61849433:G:A_BHE41_f1	0.00390723	0.000177058
chr11	61849433	61849433	1	+	chr11:61849433:G:A	G	A	SNV	c(-8, -1)	TFEB	HOCOMOCO	TFEB_f1	TFEB_HUMAN	actcAcgtgcaggaggg	0.942377	0.82461	13.6449	11.9448	3.8147e-05	0.000587463	1	-1.7001	strong	chr11:61849433:G:A_TFEB_f1	0.00102806	0.000183336
chr11	61849433	61849433	1	+	chr11:61849433:G:A	G	A	SNV	c(-8, 1)	USF1	HOCOMOCO	USF1_f1	USF1_HUMAN	cactcAcgtgcaggaggga	0.900265	0.747917	11.8665	9.87275	9.34601e-05	0.0022974	1	-1.99378	strong	chr11:61849433:G:A_USF1_f1	0.00281538	0.000204595
chr11	62200809	62200809	1	+	chr11:62200809:G:A	G	A	SNV	c(-19, 2)	ZBTB7B	HOCOMOCO	ZBT7B_si	ZBT7B_HUMAN	aaaggggagggggagcaAggggtgtaagagggagaaagaaaag	0.883146	0.771786	10.3142	9.06152	1.33643e-06	0.000219482	1	-1.25263	strong	chr11:62200809:G:A_ZBT7B_si	0.00042356	5.8848e-05
chr11	66446598	66446598	1	-	chr11:66446598:T:G	T	G	SNV	c(-14, 3)	SOX17	HOCOMOCO	SOX17_f2	SOX17_HUMAN	agccaccattcctCattgtagtggctccataatgg	0.785744	0.908748	11.9835	13.8309	0.000272205	2.50559e-06	1	1.84744	strong	chr11:66446598:T:G_SOX17_f2	7.96534e-05	0.000521141
chr11	66628172	66628172	1	-	chr11:66628172:A:C	A	C	SNV	c(-8, 15)	SP4	HOCOMOCO	SP4_f1	SP4_HUMAN	gcatgggcttgggcaggcgGcctcccctcgcctgtaagtgcaaagaa	0.658303	0.783434	7.85349	9.2635	0.00246801	2.8161e-05	1	1.41001	strong	chr11:66628172:A:C_SP4_f1	0.000166882	0.00302218
chr11	71043354	71043354	1	+	chr11:71043354:A:G	A	G	SNV	c(-12, 5)	PPARG	HOCOMOCO	PPARG_f1	PPARG_HUMAN	ccaagccacaggaCaaaggggctcccatcttttca	0.746424	0.884454	6.85894	8.05186	0.00245904	2.84797e-05	1	1.19291	strong	chr11:71043354:A:G_PPARG_f1	0.000166882	0.00301232
chr11	71044382	71044382	1	-	chr11:71044382:G:A	G	A	SNV	c(-1, 5)	MYF6	HOCOMOCO	MYF6_f1	MYF6_HUMAN	ctGcacagctgcc	0.82245	1	5.96651	7.19374	0.000976562	6.10352e-05	1	1.22723	strong	chr11:71044382:G:A_MYF6_f1	0.000188694	0.00155684
chr11	71044382	71044382	1	-	chr11:71044382:G:A	G	A	SNV	c(-4, 7)	NEUROD1	HOCOMOCO	NDF1_f1	NDF1_HUMAN	gccacctGcacagctgcctcttg	0.803572	0.970364	6.99011	8.40817	0.00276726	1.37687e-05	1	1.41806	strong	chr11:71044382:G:A_NDF1_f1	0.000142324	0.00330904
chr11	71044382	71044382	1	+	chr11:71044382:G:A	G	A	SNV	c(-8, 11)	NHLH1	HOCOMOCO	HEN1_si	HEN1_HUMAN	cagctgctgccacctGcacagctgcctcttgtcaccaat	0.679605	0.78196	10.7827	12.3518	0.0014473	8.59457e-05	1	1.56907	strong	chr11:71044382:G:A_HEN1_si	0.000200019	0.00207115
chr11	71044382	71044382	1	-	chr11:71044382:G:A	G	A	SNV	c(-2, 6)	TCF12	HOCOMOCO	HTF4_f1	HTF4_HUMAN	acctGcacagctgcctc	0.790383	0.957466	9.44774	11.4401	0.00240707	9.53674e-05	1	1.9924	strong	chr11:71044382:G:A_HTF4_f1	0.000203174	0.00296539
chr11	79303519	79303519	1	+	chr11:79303519:T:G	T	G	SNV	c(-7, 5)	RORC	HOCOMOCO	RORG_f1	RORG_HUMAN	ctcacagaTggtggtcagagctatt	0.73996	0.877097	7.01877	8.246	0.00222017	9.07332e-05	1	1.22723	strong	chr11:79303519:T:G_RORG_f1	0.000200925	0.00280024
chr11	80353924	80353924	1	+	chr11:80353924:G:A	G	A	SNV	c(-12, 3)	SOX2	HOCOMOCO	SOX2_f1	SOX2_HUMAN	actttgtggatTccaatgggggcagccttat	0.69503	0.849567	7.25322	8.77929	0.00504715	7.58797e-05	1	1.52606	strong	chr11:80353924:G:A_SOX2_f1	0.000195592	0.00545386
chr11	82287233	82287233	1	+	chr11:82287233:A:G	A	G	SNV	c(-8, 2)	SREBF1	HOCOMOCO	SRBP1_f2	SRBP1_HUMAN	gggctgGggtgagccaagacc	0.712549	0.976829	4.74624	6.4275	0.0138595	3.57628e-06	1	1.68125	strong	chr11:82287233:A:G_SRBP1_f2	9.07313e-05	0.0140252
chr11	88393900	88393900	1	-	chr11:88393900:G:C	G	C	SNV	c(-11, 1)	PGR	HOCOMOCO	PRGR_do	PRGR_HUMAN	acacatccTgttcatcggagacata	0.770445	0.946559	6.15034	7.5123	0.00222246	1.75685e-05	1	1.36196	strong	chr11:88393900:G:C_PRGR_do	0.000150496	0.00280151
chr11	98386966	98386966	1	+	chr11:98386966:G:A	G	A	SNV	c(-7, 3)	CEBPZ	HOCOMOCO	CEBPZ_si	CEBPZ_HUMAN	aatgctGattggtttgacctt	0.947383	0.802886	11.4371	9.71286	9.29832e-06	0.000710726	1	-1.72423	strong	chr11:98386966:G:A_CEBPZ_si	0.00119814	0.00013835
chr11	98386966	98386966	1	+	chr11:98386966:G:A	G	A	SNV	c(-8, 3)	FOXI1	HOCOMOCO	FOXI1_f1	FOXI1_HUMAN	aaatgctGattggtttgacctta	0.954477	0.825201	13.8201	11.9585	1.34706e-05	0.000437319	1	-1.86158	strong	chr11:98386966:G:A_FOXI1_f1	0.00079989	0.000155257
chr11	98386966	98386966	1	+	chr11:98386966:G:A	G	A	SNV	c(-8, 4)	NFYA	HOCOMOCO	NFYA_f1	NFYA_HUMAN	aaaatgctGattggtttgaccttac	0.986531	0.812467	10.8127	8.93865	1.54972e-06	0.00102742	1	-1.87406	strong	chr11:98386966:G:A_NFYA_f1	0.00158703	6.31221e-05
chr11	98386966	98386966	1	+	chr11:98386966:G:A	G	A	SNV	c(-8, 4)	NFYB	HOCOMOCO	NFYB_f1	NFYB_HUMAN	aaaatgctGattggtttgaccttac	0.976611	0.811486	11.3827	9.48851	2.22027e-06	0.00101627	1	-1.89421	strong	chr11:98386966:G:A_NFYB_f1	0.0015736	8.06128e-05
chr11	98386966	98386966	1	+	chr11:98386966:G:A	G	A	SNV	c(-9, 4)	NFYC	HOCOMOCO	NFYC_f1	NFYC_HUMAN	taaaatgctGattggtttgaccttact	0.965957	0.761794	8.36946	6.66227	4.33251e-06	0.00364267	1	-1.70719	strong	chr11:98386966:G:A_NFYC_f1	0.00410644	0.000103047
chr11	98386966	98386966	1	+	chr11:98386966:G:A	G	A	SNV	c(-8, 5)	PBX3	HOCOMOCO	PBX3_f2	PBX3_HUMAN	taaaatgctGattggtttgaccttact	0.9776	0.775731	9.27962	7.39528	7.92369e-06	0.00443537	1	-1.88434	strong	chr11:98386966:G:A_PBX3_f2	0.00484745	0.000131458
chr11	101786715	101786715	1	-	chr11:101786715:A:T	A	T	SNV	c(-10, 6)	GATA5	HOCOMOCO	GATA5_f1	GATA5_HUMAN	tttacaatctggAttatctctgacttttctcga	0.799469	0.985199	5.76388	7.02364	0.00681147	1.97906e-07	1	1.25975	strong	chr11:101786715:A:T_GATA5_f1	1.08383e-05	0.00715166
chr11	102237720	102237720	1	-	chr11:102237720:G:A	G	A	SNV	c(-2, 4)	NR3C1	HOCOMOCO	GCR_si	GCR_HUMAN	ctTgctgttctct	1	0.846359	6.93942	5.88656	0	0.00280762	1	-1.05285	strong	chr11:102237720:G:A_GCR_si	0.00331016	0
chr11	102237720	102237720	1	-	chr11:102237720:G:A	G	A	SNV	c(-8, 4)	PGR	HOCOMOCO	PRGR_do	PRGR_HUMAN	tttacactTgctgttctctttgctt	0.902984	0.739388	7.17532	5.91016	8.34763e-05	0.00407822	1	-1.26516	strong	chr11:102237720:G:A_PRGR_do	0.00451027	0.000199824
chr11	102280751	102280751	1	-	chr11:102280751:A:C	A	C	SNV	c(-7, 4)	CEBPE	HOCOMOCO	CEBPE_f1	CEBPE_HUMAN	aactaaaAtttcaaaagggaaaa	0.77699	0.951994	6.47109	7.90301	0.00648236	8.44002e-05	1	1.43192	strong	chr11:102280751:A:C_CEBPE_f1	0.000199413	0.00682481
chr11	107129558	107129558	1	+	chr11:107129558:A:G	A	G	SNV	c(-10, 4)	TEAD3	HOCOMOCO	TEAD3_si	TEAD3_HUMAN	tactgtaagcAgaaatttttaatttttaa	0.961351	0.788487	6.45508	5.34396	4.19002e-06	0.00174396	1	-1.11113	strong	chr11:107129558:A:G_TEAD3_si	0.00230957	0.000101395
chr11	108794856	108794856	1	+	chr11:108794856:C:T	C	T	SNV	c(-6, 2)	MYOD1	HOCOMOCO	MYOD1_f1	MYOD1_HUMAN	gaaaCagctggatgttc	0.787711	0.984879	6.60558	8.22652	0.00471115	3.05176e-05	1	1.62094	strong	chr11:108794856:C:T_MYOD1_f1	0.000166882	0.00513507
chr11	110936661	110936661	1	+	chr11:110936661:T:G	T	G	SNV	c(-1, 7)	FOXD3	HOCOMOCO	FOXD3_f1	FOXD3_HUMAN	caatCaatgttcttttg	0.798005	0.906141	8.66392	9.82669	0.00112152	8.01086e-05	1	1.16277	strong	chr11:110936661:T:G_FOXD3_f1	0.000197678	0.00171491
chr11	110936661	110936661	1	-	chr11:110936661:T:G	T	G	SNV	c(-2, 9)	IRF1	HOCOMOCO	IRF1_si	IRF1_HUMAN	gaccaatCaattttcttttgcca	0.902655	0.751062	11.6008	9.6756	9.67383e-05	0.00259888	1	-1.92524	strong	chr11:110936661:T:G_IRF1_si	0.00310484	0.000206902
chr11	110936661	110936661	1	-	chr11:110936661:T:G	T	G	SNV	c(-6, 10)	IRF3	HOCOMOCO	IRF3_f1	IRF3_HUMAN	caggagaccaatCaattttcttttgccacctcc	0.864415	0.734655	10.3071	8.8046	8.17987e-05	0.00192506	1	-1.50246	strong	chr11:110936661:T:G_IRF3_f1	0.00247665	0.000199656
chr11	110936661	110936661	1	-	chr11:110936661:T:G	T	G	SNV	c(1, 15)	IRF4	HOCOMOCO	IRF4_si	IRF4_HUMAN	aggagaccaatCaattttcttttgccacctc	0.866795	0.761435	9.58525	8.44812	8.68472e-05	0.00182842	1	-1.13712	strong	chr11:110936661:T:G_IRF4_si	0.00239157	0.000201377
chr11	110936661	110936661	1	-	chr11:110936661:T:G	T	G	SNV	c(-3, 11)	IRF8	HOCOMOCO	IRF8_si	IRF8_HUMAN	ggagaccaatCaattttcttttgccacct	0.891857	0.783376	9.04193	7.9773	6.68289e-05	0.00101328	1	-1.06463	strong	chr11:110936661:T:G_IRF8_si	0.00157136	0.000194943
chr11	110936661	110936661	1	-	chr11:110936661:T:G	T	G	SNV	c(-4, 10)	STAT2	HOCOMOCO	STAT2_f1	STAT2_HUMAN	ggagaccaatCaattttcttttgccacct	0.889594	0.769415	8.45264	7.34436	8.61688e-05	0.0016162	1	-1.10829	strong	chr11:110936661:T:G_STAT2_f1	0.00218703	0.000201377
chr11	111250085	111250085	1	+	chr11:111250085:C:G	C	G	SNV	c(-6, 10)	MTF1	HOCOMOCO	MTF1_f1	MTF1_HUMAN	ctcccacctcagGcacgggtgcaacgtttctgc	0.769625	0.909547	9.98793	11.7468	0.000777128	1.04229e-05	1	1.75889	strong	chr11:111250085:C:G_MTF1_f1	0.000132492	0.00130901
chr11	112182305	112182305	1	-	chr11:112182305:A:G	A	G	SNV	c(-4, 4)	HBP1	HOCOMOCO	HBP1_f1	HBP1_HUMAN	acccAttcattgaggtt	1	0.811228	5.89105	4.84245	0	0.00276184	1	-1.0486	strong	chr11:112182305:A:G_HBP1_f1	0.00326896	0
chr11	115373405	115373405	1	-	chr11:115373405:T:C	T	C	SNV	c(-2, 6)	RBPJ	HOCOMOCO	SUH_f1	SUH_HUMAN	aataGgtttcccaagcc	0.959188	0.819097	8.04773	6.89778	6.48499e-05	0.00133896	1	-1.14996	strong	chr11:115373405:T:C_SUH_f1	0.00192076	0.000193438
chr11	115540965	115540965	1	+	chr11:115540965:A:G	A	G	SNV	c(-5, 8)	EOMES	HOCOMOCO	EOMES_f1	EOMES_HUMAN	gtagtcagtGgcaataggaaatatgtg	0.753535	0.688625	14.115	12.9276	5.58347e-05	0.000385702	1	-1.18736	strong	chr11:115540965:A:G_EOMES_f1	0.000716947	0.000190592
chr11	117368182	117368182	1	+	chr11:117368182:A:T	A	T	SNV	c(-8, 6)	ELF2	HOCOMOCO	ELF2_f1	ELF2_HUMAN	gcctgatgagAggaagtgtccagcctttc	0.922667	0.765403	8.25538	6.90825	3.90811e-05	0.00214581	1	-1.34713	strong	chr11:117368182:A:T_ELF2_f1	0.00267783	0.00018518
chr11	117368182	117368182	1	+	chr11:117368182:A:T	A	T	SNV	c(-10, 6)	SPI1	HOCOMOCO	SPI1_si	SPI1_HUMAN	tggcctgatgagAggaagtgtccagcctttctc	0.891425	0.750335	11.6401	9.84252	5.25219e-06	0.000815341	1	-1.79762	strong	chr11:117368182:A:T_SPI1_si	0.00134054	0.000115055
chr11	118042724	118042724	1	-	chr11:118042724:A:G	A	G	SNV	c(-9, 4)	ARNTL	HOCOMOCO	BMAL1_f1	BMAL1_HUMAN	aatatctccAcgtgagcctgtggcctc	0.756589	0.861132	9.57817	10.8564	0.000905659	6.08377e-05	1	1.27822	strong	chr11:118042724:A:G_BMAL1_f1	0.000188694	0.00147187
chr11	118042724	118042724	1	+	chr11:118042724:A:G	A	G	SNV	c(-6, 2)	BHLHE40	HOCOMOCO	BHE40_f2	BHE40_HUMAN	ctccAcgtgagcctgtg	0.796756	0.957937	8.53332	10.2385	0.002388	5.72205e-05	1	1.70515	strong	chr11:118042724:A:G_BHE40_f2	0.000188336	0.00294635
chr11	118042724	118042724	1	-	chr11:118042724:A:G	A	G	SNV	c(-12, 7)	BHLHE41	HOCOMOCO	BHE41_f1	BHE41_HUMAN	taatccaatatctccAcgtgagcctgtggcctcaccaga	0.763501	0.937508	6.49739	7.89087	0.00350044	2.54311e-06	1	1.39348	strong	chr11:118042724:A:G_BHE41_f1	8.04536e-05	0.00400428
chr11	118042724	118042724	1	-	chr11:118042724:A:G	A	G	SNV	c(-7, 3)	MYC	HOCOMOCO	MYC_f1	MYC_HUMAN	atctccAcgtgagcctgtggc	0.801165	0.965626	8.1903	9.8363	0.00147223	4.26769e-05	1	1.64599	strong	chr11:118042724:A:G_MYC_f1	0.00017715	0.00209592
chr11	118042724	118042724	1	-	chr11:118042724:A:G	A	G	SNV	c(-6, 1)	MYCN	HOCOMOCO	MYCN_si	MYCN_HUMAN	tccAcgtgagcctgt	0.807996	0.992215	7.9751	9.78574	0.00253296	3.05176e-05	1	1.81065	strong	chr11:118042724:A:G_MYCN_si	0.000166882	0.00308663
chr11	118042724	118042724	1	-	chr11:118042724:A:G	A	G	SNV	c(-5, 3)	TFEB	HOCOMOCO	TFEB_f1	TFEB_HUMAN	ctccAcgtgagcctgtg	0.808448	0.944475	11.7114	13.6752	0.000793457	3.05176e-05	1	1.96371	strong	chr11:118042724:A:G_TFEB_f1	0.000166882	0.00133032
chr11	118042724	118042724	1	-	chr11:118042724:A:G	A	G	SNV	c(-6, 3)	USF1	HOCOMOCO	USF1_f1	USF1_HUMAN	tctccAcgtgagcctgtgg	0.766289	0.916944	10.1132	12.0848	0.00146961	3.43323e-05	1	1.97162	strong	chr11:118042724:A:G_USF1_f1	0.000168102	0.00209298
chr11	118042724	118042724	1	-	chr11:118042724:A:G	A	G	SNV	c(-8, 2)	USF2	HOCOMOCO	USF2_f1	USF2_HUMAN	atctccAcgtgagcctgtggc	0.782502	0.970554	6.85847	8.46251	0.0048058	3.79086e-05	1	1.60404	strong	chr11:118042724:A:G_USF2_f1	0.000172283	0.00522339
chr11	118690038	118690038	1	+	chr11:118690038:A:G	A	G	SNV	c(-6, 10)	SP2	HOCOMOCO	SP2_si	SP2_HUMAN	ctattcatgaggCtgaggcgggatgatttcttg	0.710303	0.883844	5.26744	6.48729	0.0114652	9.43535e-05	1	1.21985	strong	chr11:118690038:A:G_SP2_si	0.000203067	0.0116602
chr11	119331837	119331837	1	+	chr11:119331837:C:T	C	T	SNV	c(-4, 8)	POU1F1	HOCOMOCO	PIT1_f1	PIT1_HUMAN	acacagaaTccatggatatgggggc	0.768789	0.930103	6.39315	7.69822	0.00330995	4.36604e-05	1	1.30506	strong	chr11:119331837:C:T_PIT1_f1	0.000177574	0.00382328
chr11	119332471	119332471	1	+	chr11:119332471:A:G	A	G	SNV	c(-8, -1)	ESRRA	HOCOMOCO	ERR1_f1	ERR1_HUMAN	gcaaGgacagctgcttc	0.929369	0.775592	8.45701	7.08687	0.000102997	0.0029335	1	-1.37014	strong	chr11:119332471:A:G_ERR1_f1	0.0034261	0.000210825
chr11	119332471	119332471	1	+	chr11:119332471:A:G	A	G	SNV	c(-8, -1)	ESRRB	HOCOMOCO	ERR2_f1	ERR2_HUMAN	gcaaGgacagctgcttc	0.914038	0.792498	10.3503	8.99155	9.53674e-05	0.00126266	1	-1.35878	strong	chr11:119332471:A:G_ERR2_f1	0.00183966	0.00020573
chr11	119332471	119332471	1	-	chr11:119332471:A:G	A	G	SNV	c(-1, 5)	MYF6	HOCOMOCO	MYF6_f1	MYF6_HUMAN	aaGgacagctgct	1	0.82245	7.19374	5.96651	6.10352e-05	0.000976562	1	-1.22723	strong	chr11:119332471:A:G_MYF6_f1	0.00153171	0.000190592
chr11	119332471	119332471	1	+	chr11:119332471:A:G	A	G	SNV	c(-3, 5)	MYOD1	HOCOMOCO	MYOD1_f1	MYOD1_HUMAN	gcaaGgacagctgcttc	1	0.799766	8.35083	6.70469	0	0.0042305	1	-1.64614	strong	chr11:119332471:A:G_MYOD1_f1	0.00465241	0
chr11	119332471	119332471	1	+	chr11:119332471:A:G	A	G	SNV	c(-4, 8)	MYOG	HOCOMOCO	MYOG_f1	MYOG_HUMAN	aggggcaaGgacagctgcttcttgt	0.927025	0.762574	9.96859	8.2526	4.93377e-05	0.00203189	1	-1.71598	strong	chr11:119332471:A:G_MYOG_f1	0.00256874	0.000186971
chr11	119332471	119332471	1	-	chr11:119332471:A:G	A	G	SNV	c(-4, 7)	NEUROD1	HOCOMOCO	NDF1_f1	NDF1_HUMAN	ggggcaaGgacagctgcttcttg	0.941973	0.775181	8.16679	6.74873	9.50098e-05	0.00440156	1	-1.41806	strong	chr11:119332471:A:G_NDF1_f1	0.00481615	0.00020573
chr11	119332471	119332471	1	-	chr11:119332471:A:G	A	G	SNV	c(-15, 6)	REST	HOCOMOCO	REST_f1	REST_HUMAN	ccaggtgccaggggcaaGgacagctgcttcttgttccccctcc	0.763968	0.679982	14.9023	13.3242	3.18575e-05	0.000443549	1	-1.57805	strong	chr11:119332471:A:G_REST_f1	0.000809921	0.000178537
chr11	119332471	119332471	1	-	chr11:119332471:A:G	A	G	SNV	c(-2, 6)	TCF12	HOCOMOCO	HTF4_f1	HTF4_HUMAN	gcaaGgacagctgcttc	0.991008	0.823925	11.8401	9.84772	1.52588e-05	0.00120544	1	-1.9924	strong	chr11:119332471:A:G_HTF4_f1	0.00178017	0.000155257
chr11	120739100	120739100	1	+	chr11:120739100:T:G	T	G	SNV	c(-12, 1)	RUNX3	HOCOMOCO	RUNX3_si	RUNX3_HUMAN	gagccatttGgggtatttaatatttag	0.870175	0.758016	11.0349	9.6406	9.20929e-05	0.00145377	1	-1.3943	strong	chr11:120739100:T:G_RUNX3_si	0.00203576	0.000203541
chr11	120741141	120741141	1	-	chr11:120741141:T:C	T	C	SNV	c(-14, 7)	ZNF143	HOCOMOCO	ZN143_si	ZN143_HUMAN	attagagaagcctgcccAccatcccttcctgcccccaccccgg	0.853249	0.758955	10.5013	9.37648	5.02066e-05	0.000943191	1	-1.1248	strong	chr11:120741141:T:C_ZN143_si	0.00150068	0.00018826
chr11	121221956	121221956	1	+	chr11:121221956:C:T	C	T	SNV	c(-4, 8)	POU1F1	HOCOMOCO	PIT1_f1	PIT1_HUMAN	gctaatgcTtcatggaaataaatat	0.774934	0.936248	6.44287	7.74793	0.00296433	3.23206e-05	1	1.30506	strong	chr11:121221956:C:T_PIT1_f1	0.000167653	0.00350148
chr11	121594381	121594381	1	+	chr11:121594381:A:G	A	G	SNV	c(-1, 7)	MAFB	HOCOMOCO	MAFB_f1	MAFB_HUMAN	tgagCtaagctgactcc	0.760679	0.967439	4.96152	6.26933	0.00951767	7.62939e-05	1	1.30781	strong	chr11:121594381:A:G_MAFB_f1	0.000195592	0.00975722
chr11	122296193	122296193	1	+	chr11:122296193:A:T	A	T	SNV	c(-5, 5)	ZFHX3	HOCOMOCO	ZFHX3_f1	ZFHX3_HUMAN	ttattaTtattaaataataga	0.768493	0.913386	6.45248	7.60076	0.0016861	3.67165e-05	1	1.14829	strong	chr11:122296193:A:T_ZFHX3_f1	0.000171528	0.00229832
chr11	123235181	123235181	1	-	chr11:123235181:A:T	A	T	SNV	c(-3, 8)	IRF1	HOCOMOCO	IRF1_si	IRF1_HUMAN	cagaagcCgctttccttttcctc	0.82771	0.971207	10.649	12.4714	0.00051266	1.16825e-05	1	1.82242	strong	chr11:123235181:A:T_IRF1_si	0.00013357	0.000922929
chr11	123235181	123235181	1	-	chr11:123235181:A:T	A	T	SNV	c(-4, 9)	IRF2	HOCOMOCO	IRF2_f1	IRF2_HUMAN	gacagaagcCgctttccttttcctcct	0.823101	0.958032	10.715	12.4409	0.00034558	5.93439e-06	1	1.72588	strong	chr11:123235181:A:T_IRF2_f1	0.000112426	0.000647355
chr11	123235181	123235181	1	-	chr11:123235181:A:T	A	T	SNV	c(-7, 9)	IRF3	HOCOMOCO	IRF3_f1	IRF3_HUMAN	gaagacagaagcCgctttccttttcctcctcta	0.820043	0.958256	9.79329	11.3936	0.0003287	2.4141e-06	1	1.60033	strong	chr11:123235181:A:T_IRF3_f1	7.82722e-05	0.000619115
chr11	123235181	123235181	1	-	chr11:123235181:A:T	A	T	SNV	c(-4, 10)	IRF8	HOCOMOCO	IRF8_si	IRF8_HUMAN	agacagaagcCgctttccttttcctcctc	0.820517	0.944066	8.34179	9.5543	0.000414838	1.02166e-05	1	1.21251	strong	chr11:123235181:A:T_IRF8_si	0.000132302	0.000764564
chr11	123235181	123235181	1	-	chr11:123235181:A:T	A	T	SNV	c(-5, 8)	PRDM1	HOCOMOCO	PRDM1_f1	PRDM1_HUMAN	gacagaagcCgctttccttttcctcct	0.732543	0.833992	11.411	12.9654	0.00111411	9.07779e-05	1	1.55445	strong	chr11:123235181:A:T_PRDM1_f1	0.000200925	0.00170718
chr11	123235181	123235181	1	-	chr11:123235181:A:T	A	T	SNV	c(-5, 9)	STAT2	HOCOMOCO	STAT2_f1	STAT2_HUMAN	agacagaagcCgctttccttttcctcctc	0.804674	0.938729	7.66952	8.90577	0.000663927	1.12625e-05	1	1.23625	strong	chr11:123235181:A:T_STAT2_f1	0.00013357	0.0011477
chr11	125495746	125495746	1	-	chr11:125495746:C:G	C	G	SNV	c(-1, 15)	PLAG1	HOCOMOCO	PLAG1_f1	PLAG1_HUMAN	caacatctccacGtcacccttttggagccgccg	0.880292	0.701585	8.62722	6.92942	6.4885e-05	0.00719561	1	-1.6978	strong	chr11:125495746:C:G_PLAG1_f1	0.00749461	0.000193438
chr11	126660686	126660686	1	-	chr11:126660686:A:G	A	G	SNV	c(-2, 6)	TCF12	HOCOMOCO	HTF4_f1	HTF4_HUMAN	gcagCcacatctgcttg	0.958161	0.791077	11.4484	9.45603	8.7738e-05	0.00229263	1	-1.9924	strong	chr11:126660686:A:G_HTF4_f1	0.00281059	0.000201377
chr11	126660686	126660686	1	-	chr11:126660686:A:G	A	G	SNV	c(-9, 2)	XBP1	HOCOMOCO	XBP1_f1	XBP1_HUMAN	ggagcagCcacgtctgcttgggt	0.799809	0.946174	10.9938	12.9871	0.00109011	4.071e-05	1	1.99333	strong	chr11:126660686:A:G_XBP1_f1	0.000175523	0.00168322
chr11	126660686	126660686	1	-	chr11:126660686:A:G	A	G	SNV	c(-7, 6)	ZBTB18	HOCOMOCO	ZN238_f1	ZN238_HUMAN	gtggagcagCcacatctgcttgggtgg	0.854101	0.726899	11.0757	9.46743	8.6423e-05	0.00176512	1	-1.60822	strong	chr11:126660686:A:G_ZN238_f1	0.00233049	0.000201377
chr11	126867341	126867341	1	+	chr11:126867341:G:A	G	A	SNV	c(-3, 7)	EGR1	HOCOMOCO	EGR1_f2	EGR1_HUMAN	ggactcTggcgggggtggaat	0.952028	0.782193	10.8385	8.92758	9.77516e-06	0.00116801	1	-1.91094	strong	chr11:126867341:G:A_EGR1_f2	0.00174005	0.000141252
chr11	126867341	126867341	1	+	chr11:126867341:G:A	G	A	SNV	c(-3, 7)	EGR2	HOCOMOCO	EGR2_si	EGR2_HUMAN	ggactcTggcgggggtggaat	0.9424	0.781365	9.86623	8.21348	4.72069e-05	0.00194383	1	-1.65275	strong	chr11:126867341:G:A_EGR2_si	0.00249368	0.000186971
chr11	126867341	126867341	1	+	chr11:126867341:G:A	G	A	SNV	c(-3, 8)	ZNF219	HOCOMOCO	ZN219_f1	ZN219_HUMAN	gggactcTggcgggggtggaatc	0.886481	0.774291	8.59666	7.5393	9.18508e-05	0.00137687	1	-1.05736	strong	chr11:126867341:G:A_ZN219_f1	0.00196038	0.000203464
chr11	126948806	126948806	1	-	chr11:126948806:T:C	T	C	SNV	c(-11, 2)	PPARD	HOCOMOCO	PPARD_f1	PPARD_HUMAN	ctttgcctcTttcctctgtgcggattg	0.7035	0.859554	6.03645	7.30495	0.00350001	7.88234e-05	1	1.2685	strong	chr11:126948806:T:C_PPARD_f1	0.00019734	0.00400428
chr11	126948806	126948806	1	+	chr11:126948806:T:C	T	C	SNV	c(-10, 11)	REST	HOCOMOCO	REST_f1	REST_HUMAN	taccacctctttgcctcTttcctctgtgcggattgtagctgca	0.693025	0.776209	13.5693	15.1323	0.000305886	2.07462e-05	1	1.56298	strong	chr11:126948806:T:C_REST_f1	0.000157947	0.000580337
chr11	128611888	128611888	1	+	chr11:128611888:G:C	G	C	SNV	c(-2, 9)	FUBP1	HOCOMOCO	FUBP1_f1	FUBP1_HUMAN	aggacctTattgttatttcatct	0.915503	0.678725	7.06858	5.3177	7.9155e-05	0.018882	1	-1.75088	strong	chr11:128611888:G:C_FUBP1_f1	0.0189869	0.000198329
chr11	130505113	130505113	1	+	chr11:130505113:C:A	C	A	SNV	c(-2, 9)	ATF5	HOCOMOCO	ATF5_si	ATF5_HUMAN	caggatgGgaaaggcagatgtca	0.819965	0.944345	8.66624	9.94471	0.000661492	3.03388e-05	1	1.27846	strong	chr11:130505113:C:A_ATF5_si	0.000166882	0.0011444
chr11	132830371	132830371	1	+	chr11:132830371:G:A	G	A	SNV	c(-6, 5)	IRF1	HOCOMOCO	IRF1_si	IRF1_HUMAN	acaggggAacagaaaccggaggc	0.914995	0.794904	11.7575	10.2324	7.14064e-05	0.00120604	1	-1.52516	strong	chr11:132830371:G:A_IRF1_si	0.00178064	0.000194943
chr11	132830371	132830371	1	+	chr11:132830371:G:A	G	A	SNV	c(-7, 6)	IRF2	HOCOMOCO	IRF2_f1	IRF2_HUMAN	caacaggggAacagaaaccggaggcaa	0.8668	0.749431	11.2739	9.77267	9.17874e-05	0.00157101	1	-1.50124	strong	chr11:132830371:G:A_IRF2_f1	0.00214505	0.000203464
chr11	132830371	132830371	1	+	chr11:132830371:G:A	G	A	SNV	c(-8, 6)	IRF8	HOCOMOCO	IRF8_si	IRF8_HUMAN	tcaacaggggAacagaaaccggaggcaag	0.947957	0.82222	9.59249	8.35851	8.38656e-06	0.000396026	1	-1.23398	strong	chr11:132830371:G:A_IRF8_si	0.000732587	0.000134704
chr11	133077752	133077752	1	-	chr11:133077752:G:A	G	A	SNV	c(-10, 1)	ZBTB33	HOCOMOCO	KAISO_f1	KAISO_HUMAN	tccttccTgccatagttctcctc	0.790798	0.981358	7.80991	9.66914	0.00294948	1.85966e-05	1	1.85924	strong	chr11:133077752:G:A_KAISO_f1	0.000151288	0.00348789
chr12	1740087	1740087	1	-	chr12:1740087:C:T	C	T	SNV	c(-5, 4)	PLAGL1	HOCOMOCO	PLAL1_si	PLAL1_HUMAN	ggatgGgccccatttcttt	0.899408	0.774259	7.79428	6.7428	7.9155e-05	0.0017252	1	-1.05148	strong	chr12:1740087:C:T_PLAL1_si	0.00229124	0.000198329
chr12	2391547	2391547	1	-	chr12:2391547:A:G	A	G	SNV	c(-5, 6)	SMAD1	HOCOMOCO	SMAD1_si	SMAD1_HUMAN	actcttgGcagacagggctgaac	0.992455	0.827466	7.29777	6.1261	1.78814e-07	0.000436068	1	-1.17167	strong	chr12:2391547:A:G_SMAD1_si	0.000798273	1.07901e-05
chr12	2391547	2391547	1	-	chr12:2391547:A:G	A	G	SNV	c(-6, 3)	SMAD3	HOCOMOCO	SMAD3_f1	SMAD3_HUMAN	tcttgGcagacagggctga	0.983102	0.789857	6.82054	5.51466	5.05447e-05	0.00740337	1	-1.30588	strong	chr12:2391547:A:G_SMAD3_f1	0.00769625	0.000188336
chr12	2391547	2391547	1	-	chr12:2391547:A:G	A	G	SNV	c(-6, 2)	SMAD4	HOCOMOCO	SMAD4_si	SMAD4_HUMAN	cttgGcagacagggctg	0.99064	0.795379	8.42673	6.7926	4.57764e-05	0.00576782	1	-1.63412	strong	chr12:2391547:A:G_SMAD4_si	0.00611003	0.00018518
chr12	2801158	2801158	1	+	chr12:2801158:C:G	C	G	SNV	c(-7, 4)	EBF1	HOCOMOCO	COE1_f2	COE1_HUMAN	tgctttcCcagggggaggggagg	0.816741	0.942128	9.04344	10.4165	0.000860751	2.40803e-05	1	1.37301	strong	chr12:2801158:C:G_COE1_f2	0.000161952	0.00141511
chr12	2801158	2801158	1	+	chr12:2801158:C:G	C	G	SNV	c(-6, 8)	ZNF148	HOCOMOCO	ZN148_si	ZN148_HUMAN	ttttgctttcCcagggggaggggaggaag	0.845954	0.96135	9.5249	10.7864	0.000150072	2.07499e-06	1	1.26148	strong	chr12:2801158:C:G_ZN148_si	7.20823e-05	0.000295029
chr12	4222021	4222021	1	-	chr12:4222021:G:C	G	C	SNV	c(-9, 7)	ZBTB7A	HOCOMOCO	ZBT7A_f1	ZBT7A_HUMAN	cttcaatatctgGaacccacagcactgaaaagt	0.659523	0.912973	4.07726	5.55498	0.0474056	6.38723e-05	1	1.47772	strong	chr12:4222021:G:C_ZBT7A_f1	0.000191072	0.0474347
chr12	6982347	6982347	1	-	chr12:6982347:A:C	A	C	SNV	c(-9, 9)	CTCF	HOCOMOCO	CTCF_f2	CTCF_HUMAN	ctctcgcgagttcgCcccctttgggcctcagcatgga	0.742068	0.890798	9.18518	10.9489	0.00123266	1.13404e-05	1	1.76368	strong	chr12:6982347:A:C_CTCF_f2	0.00013357	0.0018366
chr12	6982347	6982347	1	-	chr12:6982347:A:C	A	C	SNV	c(-6, 5)	INSM1	HOCOMOCO	INSM1_f1	INSM1_HUMAN	gagttcgCcccctttgggcctca	0.712156	0.836222	9.84555	11.5333	0.00188291	9.06587e-05	1	1.68774	strong	chr12:6982347:A:C_INSM1_f1	0.000200925	0.00248249
chr12	8876247	8876247	1	-	chr12:8876247:A:G	A	G	SNV	c(-6, 6)	HOXB6	HOCOMOCO	HXB6_f1	HXB6_HUMAN	ctgggcttCatgaatctagatgttt	0.878379	0.740119	8.19383	6.9666	7.85589e-05	0.00198847	1	-1.22723	strong	chr12:8876247:A:G_HXB6_f1	0.00253202	0.000198054
chr12	11809612	11809612	1	+	chr12:11809612:G:C	G	C	SNV	c(-2, 9)	FUBP1	HOCOMOCO	FUBP1_f1	FUBP1_HUMAN	ttcttttCcttgtgtttttcttg	0.974235	0.779333	7.50288	6.06165	2.6226e-06	0.00369376	1	-1.44123	strong	chr12:11809612:G:C_FUBP1_f1	0.00415612	8.81006e-05
chr12	11872100	11872100	1	-	chr12:11872100:A:G	A	G	SNV	c(-6, 15)	REST	HOCOMOCO	REST_f1	REST_HUMAN	gagagggaaactgaagcCtgcaccacggggagccgtatactgg	0.773339	0.685311	15.0783	13.4243	2.29816e-05	0.000381628	1	-1.654	strong	chr12:11872100:A:G_REST_f1	0.000710238	0.000170493
chr12	11872100	11872100	1	-	chr12:11872100:A:G	A	G	SNV	c(-2, 12)	ZNF423	HOCOMOCO	ZN423_f1	ZN423_HUMAN	aaactgaagcCtgcaccacggggagccgt	0.760099	0.682798	16.6309	14.9656	5.74337e-05	0.00053273	1	-1.66531	strong	chr12:11872100:A:G_ZN423_f1	0.000947543	0.000190592
chr12	13318722	13318722	1	+	chr12:13318722:A:T	A	T	SNV	c(-1, 8)	CEBPB	HOCOMOCO	CEBPB_f1	CEBPB_HUMAN	ggtctAgggttgagcaata	0.79827	0.992067	7.50638	9.30705	0.00393295	6.67572e-06	1	1.80067	strong	chr12:13318722:A:T_CEBPB_f1	0.000113592	0.00441078
chr12	13318722	13318722	1	+	chr12:13318722:A:T	A	T	SNV	c(-2, 8)	CEBPD	HOCOMOCO	CEBPD_f1	CEBPD_HUMAN	gggtctAgggttgagcaatag	0.773002	0.990975	5.62644	7.17085	0.00898981	1.21593e-05	1	1.54441	strong	chr12:13318722:A:T_CEBPD_f1	0.000134885	0.00923642
chr12	13318722	13318722	1	+	chr12:13318722:A:T	A	T	SNV	c(-1, 11)	CEBPG	HOCOMOCO	CEBPG_si	CEBPG_HUMAN	gagggtctAgggttgagcaatagtt	0.74465	0.94168	6.53787	8.20318	0.00655678	4.21107e-05	1	1.66531	strong	chr12:13318722:A:T_CEBPG_si	0.00017592	0.0068987
chr12	13363599	13363599	1	+	chr12:13363599:C:G	C	G	SNV	c(-2, 9)	NFE2L2	HOCOMOCO	NF2L2_si	NF2L2_HUMAN	cacatttGgtgctatctcaagtt	0.884148	0.730242	6.9469	5.78987	8.41022e-05	0.00310612	1	-1.15704	strong	chr12:13363599:C:G_NF2L2_si	0.00359421	0.000199884
chr12	15047661	15047661	1	-	chr12:15047661:C:G	C	G	SNV	c(-8, 5)	RFX3	HOCOMOCO	RFX3_f1	RFX3_HUMAN	gtctctgtcTatagcaactttccgttg	0.750431	0.837955	11.5213	12.8544	0.000786789	8.37594e-05	1	1.33309	strong	chr12:15047661:C:G_RFX3_f1	0.000198955	0.00132152
chr12	16492329	16492329	1	+	chr12:16492329:G:T	G	T	SNV	c(-3, 8)	ATF5	HOCOMOCO	ATF5_si	ATF5_HUMAN	ctaaatcGaaagggagaaaaaga	0.955015	0.827546	10.0544	8.74417	1.78218e-05	0.000555933	1	-1.31021	strong	chr12:16492329:G:T_ATF5_si	0.000982152	0.000163468
chr12	18956297	18956297	1	-	chr12:18956297:G:A	G	A	SNV	c(-4, 3)	ARNT	HOCOMOCO	ARNT_f1	ARNT_HUMAN	catGcacgtgttgaa	0.994937	0.773465	8.86786	6.9092	4.57764e-05	0.00445557	1	-1.95866	strong	chr12:18956297:G:A_ARNT_f1	0.00486218	0.00018518
chr12	18956297	18956297	1	+	chr12:18956297:G:A	G	A	SNV	c(-4, 4)	BHLHE40	HOCOMOCO	BHE40_f2	BHE40_HUMAN	acatGcacgtgttgaaa	0.951112	0.809578	10.1663	8.66896	9.15527e-05	0.00167847	1	-1.49731	strong	chr12:18956297:G:A_BHE40_f2	0.00224611	0.00020329
chr12	18956297	18956297	1	+	chr12:18956297:G:A	G	A	SNV	c(-6, 4)	MYC	HOCOMOCO	MYC_f1	MYC_HUMAN	gcacatGcacgtgttgaaagt	0.922895	0.78832	9.40863	8.06175	8.72612e-05	0.00188541	1	-1.34688	strong	chr12:18956297:G:A_MYC_f1	0.00244376	0.000201377
chr12	18956297	18956297	1	+	chr12:18956297:G:A	G	A	SNV	c(-4, 3)	MYCN	HOCOMOCO	MYCN_si	MYCN_HUMAN	catGcacgtgttgaa	0.983264	0.838621	9.69777	8.2761	7.62939e-05	0.00144958	1	-1.42166	strong	chr12:18956297:G:A_MYCN_si	0.00203192	0.000195891
chr12	19871085	19871085	1	+	chr12:19871085:G:A	G	A	SNV	c(-5, 7)	POU6F1	HOCOMOCO	PO6F1_f1	PO6F1_HUMAN	aaaagactGcacagtttatgtggtg	0.727192	0.840082	10.1154	11.6408	0.000887886	4.45098e-05	1	1.5254	strong	chr12:19871085:G:A_PO6F1_f1	0.000177574	0.00144985
chr12	28093691	28093691	1	-	chr12:28093691:G:A	G	A	SNV	c(-10, -1)	FOXA1	HOCOMOCO	FOXA1_f1	FOXA1_HUMAN	gaaggaAaacatgaaaaggaa	0.758131	0.932299	7.69722	9.44404	0.00414038	9.799e-05	1	1.74682	strong	chr12:28093691:G:A_FOXA1_f1	0.000205008	0.00460379
chr12	28093691	28093691	1	-	chr12:28093691:G:A	G	A	SNV	c(-5, 7)	FOXJ3	HOCOMOCO	FOXJ3_f2	FOXJ3_HUMAN	atgaaggaAaacatgaaaaggaatg	0.785349	0.926355	11.1255	13.1029	0.000865176	1.70171e-05	1	1.97743	strong	chr12:28093691:G:A_FOXJ3_f2	0.000148766	0.00142096
chr12	28093691	28093691	1	-	chr12:28093691:G:A	G	A	SNV	c(-8, 4)	FOXO3	HOCOMOCO	FOXO3_si	FOXO3_HUMAN	atgaaggaAaacatgaaaaggaatg	0.773926	0.948932	7.05511	8.61402	0.00462283	0.000111192	1	1.5589	strong	chr12:28093691:G:A_FOXO3_si	0.000220323	0.00505498
chr12	28207709	28207709	1	-	chr12:28207709:C:T	C	T	SNV	c(-10, 2)	MEIS2	HOCOMOCO	MEIS2_do	MEIS2_HUMAN	ggcgacagTtgtcaggctgggctgg	0.928481	0.835133	12.9111	11.6286	1.84178e-05	0.000278115	1	-1.28251	strong	chr12:28207709:C:T_MEIS2_do	0.0005295	0.000163468
chr12	28207709	28207709	1	+	chr12:28207709:C:T	C	T	SNV	c(-4, 6)	SMAD2	HOCOMOCO	SMAD2_si	SMAD2_HUMAN	cgacagTtgtcaggctgggct	0.967521	0.74055	6.76107	5.22396	1.81198e-05	0.0110886	1	-1.5371	strong	chr12:28207709:C:T_SMAD2_si	0.0113072	0.000163468
chr12	30620661	30620661	1	-	chr12:30620661:T:G	T	G	SNV	c(-3, 8)	IRF1	HOCOMOCO	IRF1_si	IRF1_HUMAN	ccacactCcctttcagttttcac	0.969075	0.827251	12.4444	10.6432	1.37687e-05	0.000521362	1	-1.80116	strong	chr12:30620661:T:G_IRF1_si	0.000931136	0.000155257
chr12	30620661	30620661	1	-	chr12:30620661:T:G	T	G	SNV	c(-4, 9)	IRF2	HOCOMOCO	IRF2_f1	IRF2_HUMAN	tcccacactCcctttcagttttcactt	0.942216	0.808095	12.2385	10.523	1.42381e-05	0.000534862	1	-1.71551	strong	chr12:30620661:T:G_IRF2_f1	0.00095004	0.000155257
chr12	30620661	30620661	1	-	chr12:30620661:T:G	T	G	SNV	c(-7, 9)	IRF3	HOCOMOCO	IRF3_f1	IRF3_HUMAN	acttcccacactCcctttcagttttcacttatt	0.938813	0.827277	11.1685	9.87704	9.64815e-06	0.000259704	1	-1.29145	strong	chr12:30620661:T:G_IRF3_f1	0.000496478	0.00014035
chr12	30620661	30620661	1	-	chr12:30620661:T:G	T	G	SNV	c(-5, 14)	IRF5	HOCOMOCO	IRF5_f1	IRF5_HUMAN	cttacttcccacactCcctttcagttttcacttatttga	0.807939	0.720617	10.4315	9.38295	1.06827e-05	0.000224098	1	-1.0486	strong	chr12:30620661:T:G_IRF5_f1	0.000432084	0.000148442
chr12	30620661	30620661	1	-	chr12:30620661:T:G	T	G	SNV	c(-4, 10)	IRF8	HOCOMOCO	IRF8_si	IRF8_HUMAN	ttcccacactCcctttcagttttcactta	0.917449	0.800178	9.29309	8.14219	3.37204e-05	0.000697739	1	-1.15089	strong	chr12:30620661:T:G_IRF8_si	0.00118147	0.000179684
chr12	30620661	30620661	1	-	chr12:30620661:T:G	T	G	SNV	c(-3, 8)	IRF9	HOCOMOCO	IRF9_f1	IRF9_HUMAN	ccacactCcctttcagttttcac	0.842094	0.719994	7.70371	6.65511	0.000100255	0.00185722	1	-1.0486	strong	chr12:30620661:T:G_IRF9_f1	0.00241568	0.000208143
chr12	30620661	30620661	1	+	chr12:30620661:T:G	T	G	SNV	c(-2, 10)	MEIS2	HOCOMOCO	MEIS2_do	MEIS2_HUMAN	cccacactCcctgtcagttttcact	0.740438	0.884052	10.3275	12.3007	0.0020747	7.76947e-05	1	1.97312	strong	chr12:30620661:T:G_MEIS2_do	0.000196788	0.00266117
chr12	30620661	30620661	1	-	chr12:30620661:T:G	T	G	SNV	c(-5, 8)	PRDM1	HOCOMOCO	PRDM1_f1	PRDM1_HUMAN	tcccacactCcctttcagttttcactt	0.852114	0.734249	13.2431	11.4371	5.15394e-05	0.00107238	1	-1.80599	strong	chr12:30620661:T:G_PRDM1_f1	0.00163402	0.000188336
chr12	30620661	30620661	1	-	chr12:30620661:T:G	T	G	SNV	c(-5, 9)	STAT2	HOCOMOCO	STAT2_f1	STAT2_HUMAN	ttcccacactCcctttcagttttcactta	0.922846	0.79717	8.75929	7.60031	2.5928e-05	0.000816521	1	-1.15897	strong	chr12:30620661:T:G_STAT2_f1	0.00134151	0.00017578
chr12	31515377	31515377	1	+	chr12:31515377:C:G	C	G	SNV	c(-3, 4)	MAF	HOCOMOCO	MAF_f1	MAF_HUMAN	cctGgtgctgaggcc	0.969452	0.821119	7.13072	6.06596	9.15527e-05	0.00201416	1	-1.06477	strong	chr12:31515377:C:G_MAF_f1	0.00255177	0.00020329
chr12	42093438	42093438	1	+	chr12:42093438:T:G	T	G	SNV	c(-9, 3)	HOXB6	HOCOMOCO	HXB6_f1	HXB6_HUMAN	actagtgaTtagtgcattcattata	0.887003	0.759398	8.27038	7.13773	5.53131e-05	0.00127184	1	-1.13265	strong	chr12:42093438:T:G_HXB6_f1	0.00185014	0.000190592
chr12	43159975	43159975	1	-	chr12:43159975:G:A	G	A	SNV	c(-7, 6)	E2F1	HOCOMOCO	E2F1_f2	E2F1_HUMAN	atgcttaatTctcgccatgtgaacttc	0.908489	0.743276	7.17168	5.90415	7.51019e-05	0.00389818	1	-1.26753	strong	chr12:43159975:G:A_E2F1_f2	0.00435156	0.000195891
chr12	43159975	43159975	1	-	chr12:43159975:G:A	G	A	SNV	c(-7, 6)	E2F4	HOCOMOCO	E2F4_do	E2F4_HUMAN	atgcttaatTctcgccatgtgaacttc	0.903041	0.758597	8.76472	7.39452	6.3289e-05	0.00192732	1	-1.3702	strong	chr12:43159975:G:A_E2F4_do	0.00247881	0.000192052
chr12	44717883	44717883	1	+	chr12:44717883:C:T	C	T	SNV	c(-6, 2)	FOXD3	HOCOMOCO	FOXD3_f1	FOXD3_HUMAN	attgTtattttgaggta	0.792245	0.909761	8.60198	9.86561	0.00122833	6.86646e-05	1	1.26363	strong	chr12:44717883:C:T_FOXD3_f1	0.000193049	0.00183182
chr12	44784649	44784649	1	-	chr12:44784649:C:G	C	G	SNV	c(-7, 1)	FOXD3	HOCOMOCO	FOXD3_f1	FOXD3_HUMAN	gaaaTaaactaaaaatt	0.905007	0.798753	9.8145	8.67196	8.7738e-05	0.00111771	1	-1.14254	strong	chr12:44784649:C:G_FOXD3_f1	0.00168926	0.000201377
chr12	47810290	47810290	1	-	chr12:47810290:C:T	C	T	SNV	c(-5, 5)	SOX9	HOCOMOCO	SOX9_f1	SOX9_HUMAN	tttgtaCtattgttggcctgg	0.776051	0.932495	8.38523	10.0398	0.00203395	5.55515e-05	1	1.65461	strong	chr12:47810290:C:T_SOX9_f1	0.000187483	0.0026222
chr12	50303809	50303809	1	+	chr12:50303809:G:A	G	A	SNV	c(-7, 3)	EGR1	HOCOMOCO	EGR1_f2	EGR1_HUMAN	aaaggtGtgggcggaggcaac	0.927426	0.771207	10.5617	8.80396	2.7895e-05	0.00142264	1	-1.75774	strong	chr12:50303809:G:A_EGR1_f2	0.00200539	0.000177058
chr12	50303809	50303809	1	+	chr12:50303809:G:A	G	A	SNV	c(-7, 3)	EGR2	HOCOMOCO	EGR2_si	EGR2_HUMAN	aaaggtGtgggcggaggcaac	0.997278	0.836244	10.4295	8.77672	1.43051e-06	0.000584602	1	-1.65275	strong	chr12:50303809:G:A_EGR2_si	0.00102362	6.01461e-05
chr12	50303809	50303809	1	+	chr12:50303809:G:A	G	A	SNV	c(-7, 3)	EGR3	HOCOMOCO	EGR3_f1	EGR3_HUMAN	aaaggtGtgggcggaggcaac	0.89429	0.713259	6.67297	5.38044	0.000106573	0.00635815	1	-1.29254	strong	chr12:50303809:G:A_EGR3_f1	0.00668431	0.000215375
chr12	50303809	50303809	1	+	chr12:50303809:G:A	G	A	SNV	c(-9, 9)	SP1	HOCOMOCO	SP1_f2	SP1_HUMAN	ggaggggcaaaggtGtgggcggaggcaacttctcatt	0.879211	0.713485	9.90616	8.11445	5.04439e-05	0.00347007	1	-1.79171	strong	chr12:50303809:G:A_SP1_f2	0.0039398	0.000188336
chr12	50303809	50303809	1	+	chr12:50303809:G:A	G	A	SNV	c(-7, 9)	SP2	HOCOMOCO	SP2_si	SP2_HUMAN	aggggcaaaggtGtgggcggaggcaacttctca	0.934974	0.779546	6.8467	5.75417	4.90202e-06	0.00304056	1	-1.09253	strong	chr12:50303809:G:A_SP2_si	0.00353566	0.000111312
chr12	50303809	50303809	1	+	chr12:50303809:G:A	G	A	SNV	c(-8, 11)	SP3	HOCOMOCO	SP3_f1	SP3_HUMAN	gggaggggcaaaggtGtgggcggaggcaacttctcattt	0.890309	0.713547	8.74759	7.09672	5.7253e-05	0.00468673	1	-1.65087	strong	chr12:50303809:G:A_SP3_f1	0.00507198	0.000190592
chr12	50303809	50303809	1	+	chr12:50303809:G:A	G	A	SNV	c(-6, 6)	WT1	HOCOMOCO	WT1_f1	WT1_HUMAN	gcaaaggtGtgggcggaggcaactt	0.944995	0.779938	8.87064	7.36449	7.59959e-06	0.00153312	1	-1.50614	strong	chr12:50303809:G:A_WT1_f1	0.00210966	0.000129481
chr12	53278851	53278851	1	-	chr12:53278851:T:C	T	C	SNV	c(-5, 8)	GCM1	HOCOMOCO	GCM1_f1	GCM1_HUMAN	aggcaggccCaaccagcatggtcccac	0.773632	0.963869	6.24809	7.7161	0.00464594	6.40228e-05	1	1.46801	strong	chr12:53278851:T:C_GCM1_f1	0.000191072	0.00506908
chr12	54104223	54104223	1	+	chr12:54104223:G:A	G	A	SNV	c(-11, 4)	SOX2	HOCOMOCO	SOX2_f1	SOX2_HUMAN	attgggttggaGgacaagggggttgtaggca	0.672175	0.852942	7.02753	8.81261	0.00771277	6.57151e-05	1	1.78508	strong	chr12:54104223:G:A_SOX2_f1	0.000191993	0.00801277
chr12	54555299	54555299	1	-	chr12:54555299:T:C	T	C	SNV	c(-4, 6)	KLF1	HOCOMOCO	KLF1_f1	KLF1_HUMAN	gagtttGccccacctaattcc	0.749671	0.908262	7.08344	8.51679	0.00285578	8.27312e-05	1	1.43335	strong	chr12:54555299:T:C_KLF1_f1	0.000198827	0.0033949
chr12	54677253	54677253	1	-	chr12:54677253:T:C	T	C	SNV	c(-8, 7)	MECOM	HOCOMOCO	EVI1_f1	EVI1_HUMAN	agaaggatttaGtatcttaactcctttggga	0.70432	0.819647	9.86914	11.4456	0.00176539	0.000102958	1	1.57644	strong	chr12:54677253:T:C_EVI1_f1	0.000208327	0.00237572
chr12	54854647	54854647	1	-	chr12:54854647:C:T	C	T	SNV	c(-6, 4)	CEBPZ	HOCOMOCO	CEBPZ_si	CEBPZ_HUMAN	ttgtagCcaatggaattcatt	0.765353	0.90985	9.26499	10.9892	0.00151348	4.74453e-05	1	1.72423	strong	chr12:54854647:C:T_CEBPZ_si	0.000179977	0.00213863
chr12	54854647	54854647	1	-	chr12:54854647:C:T	C	T	SNV	c(-5, 1)	CXXC1	HOCOMOCO	CXXC1_si	CXXC1_HUMAN	agCcaacggaatt	1	0.647727	4.36822	2.86139	0	0.0736694	1	-1.50683	strong	chr12:54854647:C:T_CXXC1_si	0.0736807	0
chr12	54857864	54857864	1	+	chr12:54857864:T:G	T	G	SNV	c(-12, 4)	KLF15	HOCOMOCO	KLF15_f1	KLF15_HUMAN	atgaagtagggaGaaggctggaaaaatatatag	0.670944	0.833682	5.25355	6.44549	0.00871351	0.00010631	1	1.19193	strong	chr12:54857864:T:G_KLF15_f1	0.000213198	0.00897659
chr12	56498018	56498018	1	-	chr12:56498018:T:C	T	C	SNV	c(-11, 12)	TBX3	HOCOMOCO	TBX3_f1	TBX3_HUMAN	ccctgcccgctcgactttaAacctatttccccgccgtagctccgccc	0.822068	0.698962	9.18606	7.89352	1.62242e-05	0.0015565	1	-1.29254	strong	chr12:56498018:T:C_TBX3_f1	0.00213059	0.000158853
chr12	57602632	57602632	1	+	chr12:57602632:A:G	A	G	SNV	c(-3, 8)	ARNT2	HOCOMOCO	ARNT2_si	ARNT2_HUMAN	gagggacGggcgtggagggggcc	0.753941	0.954418	5.07887	6.37846	0.00596768	3.05772e-05	1	1.29958	strong	chr12:57602632:A:G_ARNT2_si	0.000166882	0.00631969
chr12	57602632	57602632	1	+	chr12:57602632:A:G	A	G	SNV	c(-5, 4)	KLF4	HOCOMOCO	KLF4_f2	KLF4_HUMAN	gggacGggcgtggaggggg	0.810507	0.957467	8.08399	9.52579	0.00196838	9.82285e-05	1	1.4418	strong	chr12:57602632:A:G_KLF4_f2	0.000205132	0.002562
chr12	58979553	58979553	1	+	chr12:58979553:A:C	A	C	SNV	c(-12, 11)	TBX3	HOCOMOCO	TBX3_f1	TBX3_HUMAN	caaccaagggcaggtggaaAataaggtattgggagatttaaaaactg	0.799225	0.676119	8.94622	7.65369	4.75471e-05	0.00282529	1	-1.29254	strong	chr12:58979553:A:C_TBX3_f1	0.00332294	0.000186971
chr12	58979994	58979994	1	+	chr12:58979994:T:C	T	C	SNV	c(-6, 4)	JUND	HOCOMOCO	JUND_f1	JUND_HUMAN	gctctgTgaatcattatacac	0.885404	0.743752	10.2394	8.61866	6.86646e-05	0.001724	1	-1.62079	strong	chr12:58979994:T:C_JUND_f1	0.00229059	0.000194943
chr12	58979994	58979994	1	+	chr12:58979994:T:C	T	C	SNV	c(-5, 5)	ZFHX3	HOCOMOCO	ZFHX3_f1	ZFHX3_HUMAN	gctctgTgaatcattatacac	0.9051	0.750246	7.5351	6.30787	5.05447e-05	0.00237274	1	-1.22723	strong	chr12:58979994:T:C_ZFHX3_f1	0.00288062	0.000188336
chr12	59579422	59579422	1	+	chr12:59579422:T:C	T	C	SNV	c(-4, 7)	ARNT2	HOCOMOCO	ARNT2_si	ARNT2_HUMAN	aagaaagCacgtggcagaggctt	0.943067	0.74259	6.30488	5.00529	7.40886e-05	0.00717467	1	-1.29958	strong	chr12:59579422:T:C_ARNT2_si	0.00747519	0.000195891
chr12	59579422	59579422	1	+	chr12:59579422:T:C	T	C	SNV	c(-5, 3)	BHLHE40	HOCOMOCO	BHE40_f2	BHE40_HUMAN	aaagCacgtggcagagg	0.964588	0.841466	10.3088	9.00631	4.19617e-05	0.000530243	1	-1.30253	strong	chr12:59579422:T:C_BHE40_f2	0.000943635	0.00018518
chr12	59579422	59579422	1	-	chr12:59579422:T:C	T	C	SNV	c(-6, 4)	MAX	HOCOMOCO	MAX_f1	MAX_HUMAN	agaaagCacgtggcagaggct	0.994384	0.850859	10.4893	8.99763	1.43051e-06	0.000422478	1	-1.49163	strong	chr12:59579422:T:C_MAX_f1	0.000775792	6.01461e-05
chr12	59579422	59579422	1	-	chr12:59579422:T:C	T	C	SNV	c(-5, 4)	USF1	HOCOMOCO	USF1_f1	USF1_HUMAN	gaaagCacgtggcagaggc	0.909743	0.7577	11.9906	10.0008	6.29425e-05	0.00190067	1	-1.98978	strong	chr12:59579422:T:C_USF1_f1	0.00245427	0.000191869
chr12	59579422	59579422	1	+	chr12:59579422:T:C	T	C	SNV	c(-6, 4)	USF2	HOCOMOCO	USF2_f1	USF2_HUMAN	agaaagCacgtggcagaggct	0.965449	0.806384	8.41897	7.06219	5.74589e-05	0.00335622	1	-1.35679	strong	chr12:59579422:T:C_USF2_f1	0.00383468	0.000190592
chr12	59708245	59708245	1	+	chr12:59708245:G:A	G	A	SNV	c(-7, 5)	DDIT3	HOCOMOCO	DDIT3_f1	DDIT3_HUMAN	agctaagaTattgcaaataaaatag	0.929787	0.797833	8.71635	7.50432	5.85169e-05	0.00150126	1	-1.21202	strong	chr12:59708245:G:A_DDIT3_f1	0.00208032	0.000190592
chr12	67835218	67835218	1	+	chr12:67835218:G:A	G	A	SNV	c(-8, 12)	ONECUT2	HOCOMOCO	ONEC2_si	ONEC2_HUMAN	ctaggatgagaggcagAttcattgaatctgtcttcgatgta	0.696435	0.827433	7.03372	8.26095	0.00338572	0.000100566	1	1.22723	strong	chr12:67835218:G:A_ONEC2_si	0.000206421	0.00389217
chr12	67877126	67877126	1	-	chr12:67877126:C:T	C	T	SNV	c(-5, 6)	INSM1	HOCOMOCO	INSM1_f1	INSM1_HUMAN	atatggtTccccctttcaaagga	0.852233	0.728167	11.7511	10.0634	5.59688e-05	0.00135016	1	-1.68774	strong	chr12:67877126:C:T_INSM1_f1	0.0019313	0.000190592
chr12	72477284	72477284	1	+	chr12:72477284:G:A	G	A	SNV	c(-7, 5)	POU1F1	HOCOMOCO	PIT1_f1	PIT1_HUMAN	ttgccttaAtgaaaatttaatttgt	0.776888	0.939952	6.45867	7.77789	0.00286317	2.66582e-05	1	1.31922	strong	chr12:72477284:G:A_PIT1_f1	0.000164018	0.00340125
chr12	78557809	78557809	1	+	chr12:78557809:G:T	G	T	SNV	c(-3, 5)	NR4A1	HOCOMOCO	NR4A1_f1	NR4A1_HUMAN	tcacAgaaggccagttg	0.929858	0.76525	9.47775	7.825	8.01086e-05	0.00344849	1	-1.65275	strong	chr12:78557809:G:T_NR4A1_f1	0.00391621	0.00019858
chr12	79258468	79258468	1	+	chr12:79258468:C:G	C	G	SNV	c(-2, 5)	IKZF1	HOCOMOCO	IKZF1_f1	IKZF1_HUMAN	tggGgctgggagatg	0.789617	0.994712	5.79517	7.28199	0.0072937	3.05176e-05	1	1.48683	strong	chr12:79258468:C:G_IKZF1_f1	0.000166882	0.00761748
chr12	79291711	79291711	1	-	chr12:79291711:C:T	C	T	SNV	c(-7, 3)	GLI1	HOCOMOCO	GLI1_f1	GLI1_HUMAN	taagggCcacccagagcttgg	0.929234	0.804526	10.3476	8.98415	1.62125e-05	0.000475407	1	-1.36348	strong	chr12:79291711:C:T_GLI1_f1	0.000859424	0.000158853
chr12	79291711	79291711	1	-	chr12:79291711:C:T	C	T	SNV	c(-7, 3)	GLI2	HOCOMOCO	GLI2_f1	GLI2_HUMAN	taagggCcacccagagcttgg	0.872732	0.80635	15.2797	14.1232	4.95911e-05	0.000267029	1	-1.15654	strong	chr12:79291711:C:T_GLI2_f1	0.000509434	0.000186971
chr12	79291711	79291711	1	-	chr12:79291711:C:T	C	T	SNV	c(-9, 7)	ZBTB7A	HOCOMOCO	ZBT7A_f1	ZBT7A_HUMAN	caaatataagggCcacccagagcttgggtttag	0.948364	0.708655	5.76133	4.36372	7.16193e-06	0.0260408	1	-1.39761	strong	chr12:79291711:C:T_ZBT7A_f1	0.0261249	0.000129481
chr12	81192343	81192343	1	-	chr12:81192343:A:G	A	G	SNV	c(-1, 11)	FOXJ3	HOCOMOCO	FOXJ3_si	FOXJ3_HUMAN	ataacaacAcataagcattaacatt	0.889644	0.777952	13.2708	11.6131	2.53767e-05	0.00052774	1	-1.65766	strong	chr12:81192343:A:G_FOXJ3_si	0.000940247	0.000175582
chr12	85295363	85295363	1	-	chr12:85295363:T:C	T	C	SNV	c(-3, 4)	IKZF1	HOCOMOCO	IKZF1_f1	IKZF1_HUMAN	tctAcctcccaagcc	0.774439	0.998026	5.68514	7.30602	0.00871277	1.52588e-05	1	1.62088	strong	chr12:85295363:T:C_IKZF1_f1	0.000142324	0.00897659
chr12	85295363	85295363	1	-	chr12:85295363:T:C	T	C	SNV	c(-5, 3)	ZIC1	HOCOMOCO	ZIC1_f1	ZIC1_HUMAN	ttctAcctcccaagcca	0.719736	0.965864	4.20613	5.6059	0.0176392	9.53674e-05	1	1.39976	strong	chr12:85295363:T:C_ZIC1_f1	0.000203174	0.0177071
chr12	85316804	85316804	1	-	chr12:85316804:C:T	C	T	SNV	c(-11, 6)	PPARG	HOCOMOCO	PPARG_f1	PPARG_HUMAN	gctctgctccactTtgccccatgtgtcttctcatt	0.895287	0.77018	8.14548	7.06425	1.52864e-05	0.00150466	1	-1.08123	strong	chr12:85316804:C:T_PPARG_f1	0.00208369	0.000155257
chr12	85331038	85331038	1	-	chr12:85331038:C:T	C	T	SNV	c(-5, 1)	ARID3A	HOCOMOCO	ARI3A_f1	ARI3A_HUMAN	atTtaatttaaga	0.824625	1	8.64266	10.463	0.000976562	0	1	1.82039	strong	chr12:85331038:C:T_ARI3A_f1	0	0.00155684
chr12	85331038	85331038	1	+	chr12:85331038:C:T	C	T	SNV	c(-4, 3)	HOXD4	HOCOMOCO	HXD4_f1	HXD4_HUMAN	tatTtaatttaagaa	0.764243	0.991616	4.59168	5.88422	0.00854492	3.05176e-05	1	1.29254	strong	chr12:85331038:C:T_HXD4_f1	0.000166882	0.00881127
chr12	87442537	87442537	1	-	chr12:87442537:T:G	T	G	SNV	c(-10, 3)	NFIL3	HOCOMOCO	NFIL3_si	NFIL3_HUMAN	gtgggaattTatataaaaggaagggca	0.894328	0.745687	10.1197	8.4623	8.8647e-05	0.00282753	1	-1.65741	strong	chr12:87442537:T:G_NFIL3_si	0.00332497	0.000202453
chr12	87445582	87445582	1	+	chr12:87445582:A:C	A	C	SNV	c(-8, 3)	IRF9	HOCOMOCO	IRF9_f1	IRF9_HUMAN	tgagaaaTttaaatcatttggga	0.844317	0.722217	7.7228	6.67421	9.34005e-05	0.0017451	1	-1.0486	strong	chr12:87445582:A:C_IRF9_f1	0.00231062	0.000204595
chr12	87448435	87448435	1	-	chr12:87448435:G:A	G	A	SNV	c(-2, 5)	NR1I3	HOCOMOCO	NR1I3_si	NR1I3_HUMAN	cccAcatgaactcca	0.992166	0.848585	7.9977	6.85337	6.10352e-05	0.00311279	1	-1.14433	strong	chr12:87448435:G:A_NR1I3_si	0.00359937	0.000190592
chr12	87448435	87448435	1	-	chr12:87448435:G:A	G	A	SNV	c(-6, 3)	TFE3	HOCOMOCO	TFE3_f1	TFE3_HUMAN	tacccAcatgaactccaaa	0.953185	0.759445	8.00738	6.41686	8.39233e-05	0.0057373	1	-1.59052	strong	chr12:87448435:G:A_TFE3_f1	0.00608165	0.000199824
chr12	91585728	91585728	1	-	chr12:91585728:A:G	A	G	SNV	c(-9, 3)	STAT4	HOCOMOCO	STAT4_si	STAT4_HUMAN	gcttttgcCagaagcaggatttccc	0.934244	0.744945	8.3948	6.74205	2.85804e-05	0.00386234	1	-1.65275	strong	chr12:91585728:A:G_STAT4_si	0.00431599	0.000177058
chr12	91586263	91586263	1	+	chr12:91586263:A:G	A	G	SNV	c(-9, 9)	CTCF	HOCOMOCO	CTCF_f2	CTCF_HUMAN	ataatccctgatccTggaggtggggcttggtaggagc	0.685507	0.835951	8.51446	10.2985	0.00417106	9.00211e-05	1	1.784	strong	chr12:91586263:A:G_CTCF_f2	0.000200925	0.00463317
chr12	91586263	91586263	1	+	chr12:91586263:A:G	A	G	SNV	c(-3, 7)	EGR4	HOCOMOCO	EGR4_f1	EGR4_HUMAN	tgatccTggaggtggggcttg	0.806198	0.953289	6.69615	7.84382	0.000778198	1.83582e-05	1	1.14767	strong	chr12:91586263:A:G_EGR4_f1	0.000151288	0.00130979
chr12	91586263	91586263	1	+	chr12:91586263:A:G	A	G	SNV	c(-8, 6)	ELF2	HOCOMOCO	ELF2_f1	ELF2_HUMAN	tccctgatccTggaagtggggcttggtag	0.892911	0.735646	8.00049	6.65335	0.000119871	0.00373769	1	-1.34713	strong	chr12:91586263:A:G_ELF2_f1	0.00419902	0.000238099
chr12	91586263	91586263	1	+	chr12:91586263:A:G	A	G	SNV	c(-3, 7)	KLF1	HOCOMOCO	KLF1_f1	KLF1_HUMAN	tgatccTggaggtggggcttg	0.746242	0.904832	7.05245	8.48579	0.00302196	9.25064e-05	1	1.43335	strong	chr12:91586263:A:G_KLF1_f1	0.000201619	0.00355425
chr12	91586263	91586263	1	+	chr12:91586263:A:G	A	G	SNV	c(-3, 7)	SP1	HOCOMOCO	SP1_f1	SP1_HUMAN	tgatccTggaggtggggcttg	0.711789	0.889267	7.55988	9.39183	0.00468373	8.58307e-05	1	1.83196	strong	chr12:91586263:A:G_SP1_f1	0.000200019	0.00510775
chr12	92502620	92502620	1	-	chr12:92502620:T:C	T	C	SNV	c(-3, 5)	MZF1	HOCOMOCO	MZF1_f1	MZF1_HUMAN	ctccCttccccactacc	0.804961	0.997485	7.93109	9.80465	0.0021286	7.62939e-06	1	1.87356	strong	chr12:92502620:T:C_MZF1_f1	0.000116715	0.00271204
chr12	97381949	97381949	1	-	chr12:97381949:A:G	A	G	SNV	c(-8, 7)	POU5F1	HOCOMOCO	PO5F1_do	PO5F1_HUMAN	aatttccatatTggcatggaaaattgtggaa	0.854302	0.743335	9.41903	8.24267	3.31204e-05	0.000854285	1	-1.17636	strong	chr12:97381949:A:G_PO5F1_do	0.00138872	0.000179684
chr12	99783729	99783729	1	+	chr12:99783729:T:C	T	C	SNV	c(-7, 4)	TAL1	HOCOMOCO	TAL1_f1	TAL1_HUMAN	cacagagCagatggaattttcag	0.862704	0.734954	12.4919	10.6715	7.36117e-05	0.00154084	1	-1.82039	strong	chr12:99783729:T:C_TAL1_f1	0.00211533	0.000195606
chr12	99783729	99783729	1	+	chr12:99783729:T:C	T	C	SNV	c(-6, 2)	TCF12	HOCOMOCO	HTF4_f1	HTF4_HUMAN	agagCagatggaatttt	0.957685	0.790601	11.4427	9.45035	9.15527e-05	0.00234985	1	-1.9924	strong	chr12:99783729:T:C_HTF4_f1	0.00286404	0.00020329
chr12	103159604	103159604	1	+	chr12:103159604:A:G	A	G	SNV	c(-11, 6)	NR1I3	HOCOMOCO	NR1I3_f2	NR1I3_HUMAN	gggggtagggtcaAagcaggcctctgaaatattaa	0.841334	0.737442	9.03174	7.94521	5.96919e-05	0.0012475	1	-1.08653	strong	chr12:103159604:A:G_NR1I3_f2	0.00182361	0.000190592
chr12	105064872	105064872	1	+	chr12:105064872:G:A	G	A	SNV	c(-10, 5)	MECOM	HOCOMOCO	EVI1_f1	EVI1_HUMAN	tactggagatgAgatagtagagaatggctag	0.750837	0.843206	10.505	11.7676	0.00060551	5.10304e-05	1	1.26261	strong	chr12:105064872:G:A_EVI1_f1	0.000183738	0.00106474
chr12	105614455	105614455	1	+	chr12:105614455:G:A	G	A	SNV	c(-5, 6)	NKX2-2	HOCOMOCO	NKX22_si	NKX22_HUMAN	gggccacTcaagttcttcctcag	0.925574	0.749733	9.1201	7.42231	6.83665e-05	0.00400287	1	-1.6978	strong	chr12:105614455:G:A_NKX22_si	0.00444407	0.000194943
chr12	106537165	106537165	1	+	chr12:106537165:G:T	G	T	SNV	c(-4, 5)	FOXJ2	HOCOMOCO	FOXJ2_f1	FOXJ2_HUMAN	ttcatTatttattgtatat	0.791831	0.922606	8.04116	9.3539	0.0022068	9.53674e-05	1	1.31274	strong	chr12:106537165:G:T_FOXJ2_f1	0.000203174	0.00278716
chr12	106537165	106537165	1	+	chr12:106537165:G:T	G	T	SNV	c(-6, 7)	ONECUT1	HOCOMOCO	HNF6_f1	HNF6_HUMAN	tatattcatTattgattgtatatattt	0.950115	0.786914	9.68228	8.06125	6.96629e-06	0.0015614	1	-1.62103	strong	chr12:106537165:G:T_HNF6_f1	0.00213549	0.000129481
chr12	106541463	106541463	1	+	chr12:106541463:A:C	A	C	SNV	c(-7, 3)	ZFHX3	HOCOMOCO	ZFHX3_f1	ZFHX3_HUMAN	agagttAatgattaccttgta	0.945678	0.790824	7.85668	6.62945	8.10623e-06	0.00106239	1	-1.22723	strong	chr12:106541463:A:C_ZFHX3_f1	0.00162488	0.000132734
chr12	106543003	106543003	1	-	chr12:106543003:T:C	T	C	SNV	c(-4, 6)	KLF1	HOCOMOCO	KLF1_f1	KLF1_HUMAN	ccagcgTccccaccttcaaac	0.747581	0.906172	7.06455	8.4979	0.0029664	8.91685e-05	1	1.43335	strong	chr12:106543003:T:C_KLF1_f1	0.000200925	0.00350282
chr12	106543003	106543003	1	-	chr12:106543003:T:C	T	C	SNV	c(-5, 3)	MZF1	HOCOMOCO	MZF1_f1	MZF1_HUMAN	agcgTccccaccttcaa	0.798719	0.991243	7.87034	9.7439	0.00304413	5.34058e-05	1	1.87356	strong	chr12:106543003:T:C_MZF1_f1	0.000184935	0.00357516
chr12	106543003	106543003	1	-	chr12:106543003:T:C	T	C	SNV	c(-2, 14)	ZBTB4	HOCOMOCO	ZBTB4_si	ZBTB4_HUMAN	ccatttccagcgTccccaccttcaaacctgaag	0.671659	0.751006	10.7936	12.0203	0.000741057	6.58145e-05	1	1.22669	strong	chr12:106543003:T:C_ZBTB4_si	0.000191993	0.00126129
chr12	110043889	110043889	1	-	chr12:110043889:T:C	T	C	SNV	c(-4, 6)	MBD2	HOCOMOCO	MBD2_si	MBD2_HUMAN	ggcaggCccccggccccagct	0.780656	0.973526	7.87402	9.78817	0.00430298	3.55244e-05	1	1.91415	strong	chr12:110043889:T:C_MBD2_si	0.000169234	0.004757
chr12	110043889	110043889	1	-	chr12:110043889:T:C	T	C	SNV	c(-7, 6)	NR1H4	HOCOMOCO	NR1H4_f1	NR1H4_HUMAN	cgcggcaggCccctggccccagctcca	0.842364	0.687902	9.06861	7.46625	8.42251e-05	0.00371001	1	-1.60236	strong	chr12:110043889:T:C_NR1H4_f1	0.00417152	0.000199962
chr12	110043889	110043889	1	-	chr12:110043889:T:C	T	C	SNV	c(-11, 12)	SP4	HOCOMOCO	SP4_f1	SP4_HUMAN	ttggggaggacgcggcaggCccccggccccagctccagccagctgtt	0.650889	0.768139	7.76995	9.09115	0.00302003	5.54874e-05	1	1.3212	strong	chr12:110043889:T:C_SP4_f1	0.000187363	0.00355329
chr12	111600419	111600419	1	+	chr12:111600419:A:G	A	G	SNV	c(-2, 12)	HOXC6	HOCOMOCO	HXC6_f1	HXC6_HUMAN	gaagctctgtGggtgattgactacttgtt	0.728848	0.81893	10.4962	11.7234	0.000224549	1.28653e-05	1	1.22723	strong	chr12:111600419:A:G_HXC6_f1	0.000136874	0.000435273
chr12	112153132	112153132	1	+	chr12:112153132:A:G	A	G	SNV	c(-7, 5)	DDIT3	HOCOMOCO	DDIT3_f1	DDIT3_HUMAN	cagtgggaAattgcatctcatgaaa	0.820954	0.952907	7.71669	8.92872	0.000802338	1.82092e-05	1	1.21202	strong	chr12:112153132:A:G_DDIT3_f1	0.000151288	0.00134176
chr12	112935597	112935597	1	-	chr12:112935597:G:T	G	T	SNV	c(-5, 8)	NR2E3	HOCOMOCO	NR2E3_f1	NR2E3_HUMAN	catattacaGattttagactttatttg	0.654296	0.806496	6.66171	8.12092	0.00447618	9.21898e-05	1	1.45921	strong	chr12:112935597:G:T_NR2E3_f1	0.000201512	0.00492675
chr12	113286821	113286821	1	-	chr12:113286821:A:C	A	C	SNV	c(-6, 3)	KLF4	HOCOMOCO	KLF4_f2	KLF4_HUMAN	tatgcCcctccccaagccc	0.816646	0.983634	8.14421	9.78251	0.00167751	1.71661e-05	1	1.6383	strong	chr12:113286821:A:C_KLF4_f2	0.000148766	0.00229151
chr12	113286821	113286821	1	-	chr12:113286821:A:C	A	C	SNV	c(-9, 9)	SP1	HOCOMOCO	SP1_f2	SP1_HUMAN	cctccaccctatgcCcctccccaagcccttctgccag	0.769649	0.936327	8.72166	10.5237	0.00110965	3.16101e-06	1	1.80199	strong	chr12:113286821:A:C_SP1_f2	8.8292e-05	0.00170344
chr12	113286821	113286821	1	-	chr12:113286821:A:C	A	C	SNV	c(-6, 4)	SP1	HOCOMOCO	SP1_f1	SP1_HUMAN	ctatgcCcctccccaagccct	0.788386	0.953046	8.35052	10.0502	0.00110793	6.4373e-06	1	1.69965	strong	chr12:113286821:A:C_SP1_f1	0.000113068	0.00170172
chr12	113286821	113286821	1	-	chr12:113286821:A:C	A	C	SNV	c(-11, 8)	SP3	HOCOMOCO	SP3_f1	SP3_HUMAN	acctccaccctatgcCcctccccaagcccttctgccagg	0.770901	0.934679	7.63238	9.16198	0.00146292	5.24447e-06	1	1.52961	strong	chr12:113286821:A:C_SP3_f1	0.000109196	0.00208712
chr12	113286821	113286821	1	-	chr12:113286821:A:C	A	C	SNV	c(-5, 9)	ZNF148	HOCOMOCO	ZN148_si	ZN148_HUMAN	caccctatgcCcctccccaagcccttctg	0.730582	0.892014	8.26367	10.0284	0.00218956	3.30582e-05	1	1.76474	strong	chr12:113286821:A:C_ZN148_si	0.000167879	0.00277192
chr12	113906626	113906626	1	+	chr12:113906626:G:A	G	A	SNV	c(-5, 4)	NKX2-1	HOCOMOCO	NKX21_f1	NKX21_HUMAN	ggagcTcaagtgacacata	0.973367	0.777719	5.75466	4.62397	5.34058e-05	0.0289335	1	-1.13069	strong	chr12:113906626:G:A_NKX21_f1	0.0289958	0.000188336
chr12	113906626	113906626	1	+	chr12:113906626:G:A	G	A	SNV	c(-10, 8)	NR1H2	HOCOMOCO	NR1H2_f1	NR1H2_HUMAN	aaattacctggagcTcaaatgacacataagggggaat	0.639541	0.708467	15.9775	17.6653	0.000660919	7.81591e-05	1	1.68774	strong	chr12:113906626:G:A_NR1H2_f1	0.000196847	0.00114401
chr12	113913009	113913009	1	-	chr12:113913009:A:C	A	C	SNV	c(-8, 3)	E2F6	HOCOMOCO	E2F6_f1	E2F6_HUMAN	gactcatCccgccctaacagcgc	0.783736	0.945648	7.3353	8.81812	0.00193524	3.33786e-05	1	1.48282	strong	chr12:113913009:A:C_E2F6_f1	0.000167879	0.00253202
chr12	116576102	116576102	1	-	chr12:116576102:T:G	T	G	SNV	c(-1, 5)	ARID3A	HOCOMOCO	ARI3A_f1	ARI3A_HUMAN	aaAattttaattt	1	0.824625	10.463	8.64266	0	0.000976562	1	-1.82039	strong	chr12:116576102:T:G_ARI3A_f1	0.00153171	0
chr12	116576102	116576102	1	-	chr12:116576102:T:G	T	G	SNV	c(-2, 7)	IRF7	HOCOMOCO	IRF7_f1	IRF7_HUMAN	aaaaaAattttaatttcaa	0.95299	0.80564	7.70051	6.53215	4.1008e-05	0.00198936	1	-1.16836	strong	chr12:116576102:T:G_IRF7_f1	0.00253217	0.00018518
chr12	118878131	118878131	1	-	chr12:118878131:T:C	T	C	SNV	c(-5, 16)	ARID3A	HOCOMOCO	ARI3A_do	ARI3A_HUMAN	ttaatgttgctgacttgTgcatgtaataatgcttaaaatagca	0.787627	0.697109	10.2724	9.12315	9.08477e-05	0.00147301	1	-1.14925	strong	chr12:118878131:T:C_ARI3A_do	0.0020512	0.00020329
chr12	118878131	118878131	1	-	chr12:118878131:T:C	T	C	SNV	c(-3, 4)	ARNT	HOCOMOCO	ARNT_f1	ARNT_HUMAN	ttgTgcacgtaataa	0.76992	0.991391	6.87784	8.8365	0.00463867	6.10352e-05	1	1.95866	strong	chr12:118878131:T:C_ARNT_f1	0.000188694	0.00506284
chr12	118879166	118879166	1	-	chr12:118879166:A:G	A	G	SNV	c(-3, 8)	SMAD1	HOCOMOCO	SMAD1_si	SMAD1_HUMAN	ttttcccAggcagacagccgaag	0.912147	0.76424	6.72746	5.6771	3.0458e-05	0.00189698	1	-1.05036	strong	chr12:118879166:A:G_SMAD1_si	0.00244998	0.000177058
chr12	118879166	118879166	1	-	chr12:118879166:A:G	A	G	SNV	c(-4, 5)	SMAD3	HOCOMOCO	SMAD3_f1	SMAD3_HUMAN	ttcccAggcagacagccga	0.989587	0.806724	6.86436	5.62864	2.19345e-05	0.00533772	1	-1.23572	strong	chr12:118879166:A:G_SMAD3_f1	0.00570099	0.000170471
chr12	118879166	118879166	1	-	chr12:118879166:A:G	A	G	SNV	c(-4, 4)	SMAD4	HOCOMOCO	SMAD4_si	SMAD4_HUMAN	tcccAggcagacagccg	0.994878	0.769988	8.4622	6.58011	2.28882e-05	0.00766373	1	-1.88208	strong	chr12:118879166:A:G_SMAD4_si	0.00793035	0.000170471
chr12	120835492	120835492	1	+	chr12:120835492:C:T	C	T	SNV	c(-3, 7)	FOXA1	HOCOMOCO	FOXA1_f1	FOXA1_HUMAN	tgttttTtgtttgcttttgtt	0.858308	0.995221	8.70194	10.0751	0.000608206	7.15256e-07	1	1.37317	strong	chr12:120835492:C:T_FOXA1_f1	3.40242e-05	0.00106895
chr12	120835492	120835492	1	+	chr12:120835492:C:T	C	T	SNV	c(-4, 7)	FOXA2	HOCOMOCO	FOXA2_f1	FOXA2_HUMAN	ttgttttTtgtttgcttttgtta	0.807218	0.935873	7.91889	9.16091	0.0017882	4.50015e-05	1	1.24202	strong	chr12:120835492:C:T_FOXA2_f1	0.000177574	0.00239443
chr12	120835492	120835492	1	+	chr12:120835492:C:T	C	T	SNV	c(-11, 1)	FOXJ3	HOCOMOCO	FOXJ3_si	FOXJ3_HUMAN	tttgttttTtgtttgcttttgttat	0.81767	0.929362	12.2026	13.8602	0.000196308	5.42402e-06	1	1.65766	strong	chr12:120835492:C:T_FOXJ3_si	0.000111285	0.000382692
chr12	120835492	120835492	1	+	chr12:120835492:C:T	C	T	SNV	c(-10, 2)	FOXJ3	HOCOMOCO	FOXJ3_f2	FOXJ3_HUMAN	tttgttttTtgtttgcttttgttat	0.825515	0.966521	11.6887	13.6662	0.0003497	1.17719e-06	1	1.97743	strong	chr12:120835492:C:T_FOXJ3_f2	4.98166e-05	0.000654387
chr12	122191846	122191846	1	+	chr12:122191846:A:G	A	G	SNV	c(-6, 10)	MTF1	HOCOMOCO	MTF1_f1	MTF1_HUMAN	gctgctggtaccGtccgagtgcagcacagccat	0.710675	0.850597	9.2469	11.0058	0.00273262	9.84558e-05	1	1.75889	strong	chr12:122191846:A:G_MTF1_f1	0.000205132	0.00327783
chr12	125034660	125034660	1	+	chr12:125034660:A:G	A	G	SNV	c(-7, 4)	ZNF219	HOCOMOCO	ZN219_f1	ZN219_HUMAN	gggtctgGtgggtggaagcaggg	0.752748	0.920104	7.33627	8.91356	0.00198245	3.08752e-05	1	1.57729	strong	chr12:125034660:A:G_ZN219_f1	0.000166882	0.00257371
chr12	125129144	125129144	1	+	chr12:125129144:A:G	A	G	SNV	c(-6, 5)	INSM1	HOCOMOCO	INSM1_f1	INSM1_HUMAN	aggatctCaagggggccatgttc	0.715272	0.839339	9.88795	11.5757	0.00176728	8.29101e-05	1	1.68774	strong	chr12:125129144:A:G_INSM1_f1	0.000198827	0.00237618
chr12	128024046	128024046	1	+	chr12:128024046:G:T	G	T	SNV	c(-15, 1)	PLAG1	HOCOMOCO	PLAG1_f1	PLAG1_HUMAN	ttgtggcatgtaTcggggcttccttccttttcg	0.866592	0.687885	8.49706	6.79926	0.000112909	0.00898793	1	-1.6978	strong	chr12:128024046:G:T_PLAG1_f1	0.0092156	0.000225784
chr12	128024238	128024238	1	-	chr12:128024238:G:A	G	A	SNV	c(-3, 7)	NKX3-2	HOCOMOCO	NKX32_f1	NKX32_HUMAN	actcccCtccactttccccgc	0.763351	0.96563	6.32455	7.94891	0.00522447	5.05447e-05	1	1.62436	strong	chr12:128024238:G:A_NKX32_f1	0.000182493	0.00561568
chr12	128489829	128489829	1	-	chr12:128489829:A:G	A	G	SNV	c(-6, 2)	TCF12	HOCOMOCO	HTF4_f1	HTF4_HUMAN	gcacAactgctggcatt	0.790139	0.957222	9.44484	11.4372	0.00252151	0.000102997	1	1.9924	strong	chr12:128489829:A:G_HTF4_f1	0.000208327	0.00307441
chr12	128490092	128490092	1	+	chr12:128490092:A:G	A	G	SNV	c(-4, 4)	TFAP2A	HOCOMOCO	AP2A_f2	AP2A_HUMAN	cccaCcctggggccctg	0.815577	0.982947	6.86204	8.24833	0.00151825	2.67029e-05	1	1.38629	strong	chr12:128490092:A:G_AP2A_f2	0.000164018	0.00214212
chr12	128490092	128490092	1	+	chr12:128490092:A:G	A	G	SNV	c(-4, 4)	TFAP2C	HOCOMOCO	AP2C_f1	AP2C_HUMAN	cccaCcctggggccctg	0.843994	0.978619	7.98743	9.2537	0.00135422	2.67029e-05	1	1.26627	strong	chr12:128490092:A:G_AP2C_f1	0.000164018	0.00197234
chr12	128828318	128828318	1	-	chr12:128828318:T:C	T	C	SNV	c(-4, 4)	MZF1	HOCOMOCO	MZF1_f1	MZF1_HUMAN	tgatTtccccaccctgg	0.807476	1	7.95556	9.82912	0.00193787	0	1	1.87356	strong	chr12:128828318:T:C_MZF1_f1	0	0.00253392
chr12	128828318	128828318	1	-	chr12:128828318:T:C	T	C	SNV	c(-6, 12)	SP1	HOCOMOCO	SP1_f2	SP1_HUMAN	tccacagacctgatTtccccaccctggtcaccattat	0.743273	0.872604	8.4365	9.83473	0.00192367	6.50919e-05	1	1.39823	strong	chr12:128828318:T:C_SP1_f2	0.000191428	0.0025194
chr12	128828318	128828318	1	-	chr12:128828318:T:C	T	C	SNV	c(-8, 11)	SP3	HOCOMOCO	SP3_f1	SP3_HUMAN	ctccacagacctgatTtccccaccctggtcaccattatc	0.752011	0.875185	7.45595	8.60634	0.00214616	0.000103619	1	1.15039	strong	chr12:128828318:T:C_SP3_f1	0.000209392	0.00272908
chr12	129325601	129325601	1	+	chr12:129325601:C:T	C	T	SNV	c(-4, 5)	HOXB7	HOCOMOCO	HXB7_si	HXB7_HUMAN	tctggTtgattgacttcgt	0.739221	0.883885	8.95416	10.6784	0.00204086	7.53403e-05	1	1.72423	strong	chr12:129325601:C:T_HXB7_si	0.000195592	0.00262852
chr12	129325601	129325601	1	+	chr12:129325601:C:T	C	T	SNV	c(-4, 9)	ONECUT1	HOCOMOCO	HNF6_f1	HNF6_HUMAN	ttattctggTtgattgacttcgtcatg	0.738071	0.907988	7.57611	9.26384	0.0037078	5.60358e-05	1	1.68774	strong	chr12:129325601:C:T_HNF6_f1	0.000188043	0.00419761
chr12	129325601	129325601	1	+	chr12:129325601:C:T	C	T	SNV	c(-6, 7)	PBX3	HOCOMOCO	PBX3_f2	PBX3_HUMAN	ttattctggTtgattgacttcgtcatg	0.825428	0.952332	7.85918	9.04376	0.00222153	5.35958e-05	1	1.18458	strong	chr12:129325601:C:T_PBX3_f2	0.000184935	0.00280087
chr12	130952951	130952951	1	-	chr12:130952951:A:G	A	G	SNV	c(-3, 7)	NKX3-2	HOCOMOCO	NKX32_f1	NKX32_HUMAN	ctgagaAgccactttgctcac	0.969984	0.767705	7.98387	6.35951	3.55244e-05	0.00496387	1	-1.62436	strong	chr12:130952951:A:G_NKX32_f1	0.00533381	0.00018101
chr12	131337594	131337594	1	-	chr12:131337594:C:G	C	G	SNV	c(-10, 2)	MEF2C	HOCOMOCO	MEF2C_f1	MEF2C_HUMAN	ttactattActagtttattacaaag	0.794309	0.892753	13.4676	15.1303	0.000326514	1.94311e-05	1	1.66273	strong	chr12:131337594:C:G_MEF2C_f1	0.000152203	0.00061571
chr12	131338302	131338302	1	-	chr12:131338302:C:A	C	A	SNV	c(-5, 1)	NR3C1	HOCOMOCO	GCR_si	GCR_HUMAN	ccTgttctgaata	1	0.762923	6.93942	5.31481	0	0.00878906	1	-1.62461	strong	chr12:131338302:C:A_GCR_si	0.00902305	0
chr12	132855764	132855764	1	+	chr12:132855764:C:T	C	T	SNV	c(-6, 11)	SOX17	HOCOMOCO	SOX17_f2	SOX17_HUMAN	tccccagctccctAcaatgcggatttattcttatt	0.755608	0.878611	11.5308	13.3783	0.000589351	1.15639e-05	1	1.84744	strong	chr12:132855764:C:T_SOX17_f2	0.00013357	0.001042
chr12	133144909	133144909	1	-	chr12:133144909:T:C	T	C	SNV	c(-5, 1)	CXXC1	HOCOMOCO	CXXC1_si	CXXC1_HUMAN	tgCcaacgccggc	0.647727	1	2.86139	4.36822	0.0736694	0	1	1.50683	strong	chr12:133144909:T:C_CXXC1_si	0	0.0736694
chr13	22584221	22584221	1	+	chr13:22584221:G:A	G	A	SNV	c(-5, 4)	CEBPB	HOCOMOCO	CEBPB_f1	CEBPB_HUMAN	ggtaaTtgagcaaagacat	0.974368	0.790862	9.1426	7.43755	8.29697e-05	0.00408554	1	-1.70506	strong	chr13:22584221:G:A_CEBPB_f1	0.00451509	0.000199824
chr13	22584221	22584221	1	+	chr13:22584221:G:A	G	A	SNV	c(-10, 2)	ZBTB6	HOCOMOCO	ZBTB6_si	ZBTB6_HUMAN	gatggtaaTtgagcaaagacatctt	0.870742	0.714778	10.007	8.24815	6.59972e-05	0.00342144	1	-1.75889	strong	chr13:22584221:G:A_ZBTB6_si	0.0038934	0.000194529
chr13	23455041	23455041	1	+	chr13:23455041:A:C	A	C	SNV	c(-2, 15)	SOX17	HOCOMOCO	SOX17_f2	SOX17_HUMAN	tttttttaattcaTcctacaatgacctgttttact	0.856516	0.733512	13.0464	11.199	2.91422e-05	0.00100719	1	-1.84744	strong	chr13:23455041:A:C_SOX17_f2	0.00156507	0.000177058
chr13	24844753	24844753	1	+	chr13:24844753:C:T	C	T	SNV	c(1, 12)	STAT6	HOCOMOCO	STAT6_do	STAT6_HUMAN	tagtttagAattttctcctgaagtc	0.801086	0.943257	7.14916	8.3761	0.00170913	8.56668e-05	1	1.22694	strong	chr13:24844753:C:T_STAT6_do	0.000200019	0.00232196
chr13	27327868	27327868	1	-	chr13:27327868:T:C	T	C	SNV	c(-5, 11)	THRB	HOCOMOCO	THB_do	THB_HUMAN	gtttttatttatGtcctaaacttattttcaatt	0.886446	0.722697	8.4822	6.96855	4.91181e-05	0.00408922	1	-1.51366	strong	chr13:27327868:T:C_THB_do	0.00451624	0.000186971
chr13	28320004	28320004	1	+	chr13:28320004:C:T	C	T	SNV	c(-5, 8)	NR2E3	HOCOMOCO	NR2E3_f1	NR2E3_HUMAN	aggggaaagGagacaaaattcaagagg	0.813098	0.698636	8.18422	7.08682	7.37943e-05	0.00170792	1	-1.0974	strong	chr13:28320004:C:T_NR2E3_f1	0.002272	0.000195654
chr13	28572306	28572306	1	+	chr13:28572306:C:T	C	T	SNV	c(-4, 8)	PGR	HOCOMOCO	PRGR_do	PRGR_HUMAN	cctatgtaGgaacagcaagttgcat	0.910702	0.747105	7.23501	5.96984	6.90818e-05	0.00351593	1	-1.26516	strong	chr13:28572306:C:T_PRGR_do	0.00398562	0.000194943
chr13	29233771	29233771	1	-	chr13:29233771:G:A	G	A	SNV	c(-2, 6)	BRCA1	HOCOMOCO	BRCA1_f1	BRCA1_HUMAN	agtaAacaacccacaac	0.787554	0.979812	5.31088	6.5769	0.0100403	8.01086e-05	1	1.26602	strong	chr13:29233771:G:A_BRCA1_f1	0.000197678	0.0102607
chr13	30683993	30683993	1	-	chr13:30683993:G:A	G	A	SNV	c(-9, -1)	FOXJ2	HOCOMOCO	FOXJ2_f1	FOXJ2_HUMAN	gaaacAaaaatggcaaaga	0.777487	0.935456	7.89716	9.4829	0.00285625	6.67572e-05	1	1.58573	strong	chr13:30683993:G:A_FOXJ2_f1	0.000193049	0.0033949
chr13	30683993	30683993	1	-	chr13:30683993:G:A	G	A	SNV	c(-9, 3)	FOXJ3	HOCOMOCO	FOXJ3_f2	FOXJ3_HUMAN	caggaaacAaaaatggcaaagagat	0.7566	0.897605	10.7223	12.6997	0.00156978	4.85182e-05	1	1.97743	strong	chr13:30683993:G:A_FOXJ3_f2	0.000181437	0.00219004
chr13	30683993	30683993	1	+	chr13:30683993:G:A	G	A	SNV	c(-4, 7)	YY1	HOCOMOCO	TYY1_f2	TYY1_HUMAN	aggaaacAaaaatggcaaagaga	0.761334	0.928125	9.05532	10.9783	0.00242811	4.95911e-05	1	1.92297	strong	chr13:30683993:G:A_TYY1_f2	0.000181565	0.00298398
chr13	32609673	32609673	1	-	chr13:32609673:T:C	T	C	SNV	c(-4, 6)	NKX3-2	HOCOMOCO	NKX32_f1	NKX32_HUMAN	ctgtatAccacttcacagagc	0.761973	0.964252	6.31348	7.93785	0.00534439	5.84126e-05	1	1.62436	strong	chr13:32609673:T:C_NKX32_f1	0.000188501	0.00572569
chr13	35014408	35014408	1	+	chr13:35014408:A:G	A	G	SNV	c(-3, 6)	KLF4	HOCOMOCO	KLF4_f2	KLF4_HUMAN	ggaccAggggagggggctg	0.802031	0.958697	8.00083	9.53785	0.0023241	9.25064e-05	1	1.53702	strong	chr13:35014408:A:G_KLF4_f2	0.000201619	0.00289436
chr13	35014408	35014408	1	+	chr13:35014408:A:G	A	G	SNV	c(-4, 6)	SP1	HOCOMOCO	SP1_f1	SP1_HUMAN	aggaccAggggagggggctga	0.787747	0.948167	8.34393	9.9998	0.00111961	7.86781e-06	1	1.65588	strong	chr13:35014408:A:G_SP1_f1	0.000117825	0.00171322
chr13	35014408	35014408	1	+	chr13:35014408:A:G	A	G	SNV	c(-9, 9)	SP1	HOCOMOCO	SP1_f2	SP1_HUMAN	cttcctggaggaccAggggagggggctgaaggttcaa	0.761027	0.926753	8.62844	10.4201	0.00132547	5.53846e-06	1	1.79171	strong	chr13:35014408:A:G_SP1_f2	0.000111498	0.00194463
chr13	35014408	35014408	1	+	chr13:35014408:A:G	A	G	SNV	c(-8, 11)	SP3	HOCOMOCO	SP3_f1	SP3_HUMAN	ccttcctggaggaccAggggagggggctgaaggttcaaa	0.776773	0.922961	7.68722	9.05254	0.00129454	1.14371e-05	1	1.36532	strong	chr13:35014408:A:G_SP3_f1	0.00013357	0.00191087
chr13	35014408	35014408	1	+	chr13:35014408:A:G	A	G	SNV	c(-10, 11)	ZBTB7B	HOCOMOCO	ZBT7B_si	ZBT7B_HUMAN	tcccttcctggaggaccAggggagggggctgaaggttcaaagc	0.744871	0.880481	8.75877	10.2842	0.000515979	1.57385e-06	1	1.5254	strong	chr13:35014408:A:G_ZBT7B_si	6.03341e-05	0.00092788
chr13	35541303	35541303	1	+	chr13:35541303:G:A	G	A	SNV	c(-8, 7)	MECOM	HOCOMOCO	EVI1_f1	EVI1_HUMAN	attattagtgaAaagattattaaatttgaac	0.708623	0.831437	9.92796	11.6067	0.00160264	7.32583e-05	1	1.67878	strong	chr13:35541303:G:A_EVI1_f1	0.000195592	0.00221978
chr13	39922568	39922568	1	-	chr13:39922568:G:A	G	A	SNV	c(-4, 2)	MECP2	HOCOMOCO	MECP2_f1	MECP2_HUMAN	ccCtccgggtgga	1	0.791092	9.22425	7.30563	0	0.00390625	1	-1.91862	strong	chr13:39922568:G:A_MECP2_f1	0.00435392	0
chr13	40699522	40699522	1	-	chr13:40699522:G:A	G	A	SNV	c(-4, 5)	DLX3	HOCOMOCO	DLX3_do	DLX3_HUMAN	cccccTtcaattagctgag	0.785178	0.975424	7.43715	9.20746	0.00345325	5.24521e-05	1	1.77031	strong	chr13:40699522:G:A_DLX3_do	0.000184935	0.00395794
chr13	40699522	40699522	1	+	chr13:40699522:G:A	G	A	SNV	c(-8, 4)	LHX2	HOCOMOCO	LHX2_f1	LHX2_HUMAN	agacccccTtcaattagctgagtaa	0.765058	0.964497	5.04874	6.27596	0.0059173	9.34303e-06	1	1.22723	strong	chr13:40699522:G:A_LHX2_f1	0.000128073	0.00626837
chr13	40699522	40699522	1	+	chr13:40699522:G:A	G	A	SNV	c(-2, 8)	VSX2	HOCOMOCO	VSX2_si	VSX2_HUMAN	acccccTtcaattagctgagt	0.749112	0.897458	8.64653	10.3235	0.00217962	6.24657e-05	1	1.67694	strong	chr13:40699522:G:A_VSX2_si	0.000189785	0.00276354
chr13	42227192	42227192	1	-	chr13:42227192:G:A	G	A	SNV	c(-8, 4)	MEIS2	HOCOMOCO	MEIS2_do	MEIS2_HUMAN	agatagatAgatgtcaaataacata	0.893599	0.749985	12.4318	10.4587	5.77718e-05	0.00168282	1	-1.97312	strong	chr13:42227192:G:A_MEIS2_do	0.00225009	0.000190592
chr13	45037165	45037165	1	+	chr13:45037165:A:G	A	G	SNV	c(-3, 5)	HBP1	HOCOMOCO	HBP1_f1	HBP1_HUMAN	agtcAtcaatgaaagag	0.976571	0.787799	5.7609	4.71231	3.05176e-05	0.00376129	1	-1.0486	strong	chr13:45037165:A:G_HBP1_f1	0.00421972	0.000177058
chr13	45037165	45037165	1	-	chr13:45037165:A:G	A	G	SNV	c(-7, 5)	HOXB6	HOCOMOCO	HXB6_f1	HXB6_HUMAN	tgccagtcAtcaatgaaagagatca	0.89574	0.75748	8.34793	7.1207	3.53456e-05	0.001333	1	-1.22723	strong	chr13:45037165:A:G_HXB6_f1	0.00191389	0.000180381
chr13	45037165	45037165	1	-	chr13:45037165:A:G	A	G	SNV	c(-5, 4)	HOXB7	HOCOMOCO	HXB7_si	HXB7_HUMAN	cagtcAtcaatgaaagaga	0.885051	0.740387	10.6923	8.96806	7.34329e-05	0.0019846	1	-1.72423	strong	chr13:45037165:A:G_HXB7_si	0.00252857	0.000195606
chr13	45037165	45037165	1	-	chr13:45037165:A:G	A	G	SNV	c(-6, 4)	HOXB8	HOCOMOCO	HXB8_do	HXB8_HUMAN	ccagtcAtcaatgaaagagat	0.882913	0.743746	11.0003	9.29308	7.58171e-05	0.00184393	1	-1.70719	strong	chr13:45037165:A:G_HXB8_do	0.00240242	0.000195891
chr13	45037165	45037165	1	+	chr13:45037165:A:G	A	G	SNV	c(-4, 9)	PRDM1	HOCOMOCO	PRDM1_f1	PRDM1_HUMAN	ctgccagtcAtcagtgaaagagatcac	0.742082	0.857041	11.5571	13.3186	0.000896908	4.41931e-05	1	1.76147	strong	chr13:45037165:A:G_PRDM1_f1	0.000177574	0.00146092
chr13	52160155	52160155	1	+	chr13:52160155:G:A	G	A	SNV	c(-1, 7)	POU2F2	HOCOMOCO	PO2F2_si	PO2F2_HUMAN	aattTcctatgcagatc	0.765298	0.910699	10.4983	12.488	0.00131226	3.43323e-05	1	1.98974	strong	chr13:52160155:G:A_PO2F2_si	0.000168102	0.00192908
chr13	52160155	52160155	1	-	chr13:52160155:G:A	G	A	SNV	c(-8, 7)	POU5F1	HOCOMOCO	PO5F1_do	PO5F1_HUMAN	cctgattaattTcctatgcagatccaatgga	0.79296	0.903927	8.76875	9.9451	0.000236181	5.2969e-06	1	1.17636	strong	chr13:52160155:G:A_PO5F1_do	0.000109587	0.000456462
chr13	59545543	59545543	1	+	chr13:59545543:T:C	T	C	SNV	c(-3, 14)	SOX17	HOCOMOCO	SOX17_f2	SOX17_HUMAN	ttaaattaacacaGagacaatcctcaatcatgcac	0.725866	0.84887	11.0841	12.9316	0.00120504	3.88682e-05	1	1.84744	strong	chr13:59545543:T:C_SOX17_f2	0.000173938	0.00180922
chr13	63411513	63411513	1	+	chr13:63411513:T:C	T	C	SNV	c(-8, 4)	LHX3	HOCOMOCO	LHX3_f1	LHX3_HUMAN	attccaggTtaattaagagtatttt	0.919513	0.778541	12.4094	10.5343	2.88337e-05	0.0010156	1	-1.87507	strong	chr13:63411513:T:C_LHX3_f1	0.00157353	0.000177058
chr13	64900116	64900116	1	-	chr13:64900116:C:T	C	T	SNV	c(-12, 2)	HOXC6	HOCOMOCO	HXC6_f1	HXC6_HUMAN	cttaagtagtAtatcaaaggcattgattt	0.765976	0.675895	11.002	9.77475	7.46837e-05	0.000913888	1	-1.22723	strong	chr13:64900116:C:T_HXC6_f1	0.00146298	0.000195891
chr13	65103343	65103343	1	-	chr13:65103343:T:G	T	G	SNV	c(-8, 4)	PGR	HOCOMOCO	PRGR_do	PRGR_HUMAN	aaagtgcaTtctgttcagggaagta	0.767552	0.923468	6.12797	7.33373	0.00235061	4.67896e-05	1	1.20576	strong	chr13:65103343:T:G_PRGR_do	0.000178657	0.00291901
chr13	67662683	67662683	1	-	chr13:67662683:A:G	A	G	SNV	c(-2, 8)	FOXF2	HOCOMOCO	FOXF2_f1	FOXF2_HUMAN	catctaAtaaatttaaacatc	0.913052	0.791364	8.37592	7.28014	3.98159e-05	0.00107503	1	-1.09577	strong	chr13:67662683:A:G_FOXF2_f1	0.00163614	0.00018518
chr13	70031268	70031268	1	-	chr13:70031268:T:G	T	G	SNV	c(-9, 2)	IRF1	HOCOMOCO	IRF1_si	IRF1_HUMAN	gacatttCaattttaaacaatgc	0.959615	0.817278	12.3242	10.5165	2.37823e-05	0.00071162	1	-1.80768	strong	chr13:70031268:T:G_IRF1_si	0.00119928	0.000171498
chr13	70031268	70031268	1	-	chr13:70031268:T:G	T	G	SNV	c(-10, 3)	IRF2	HOCOMOCO	IRF2_f1	IRF2_HUMAN	gggacatttCaattttaaacaatgctt	0.917263	0.800097	11.9194	10.4207	3.40454e-05	0.000648372	1	-1.49865	strong	chr13:70031268:T:G_IRF2_f1	0.00111629	0.000179684
chr13	70031268	70031268	1	-	chr13:70031268:T:G	T	G	SNV	c(-13, 3)	IRF3	HOCOMOCO	IRF3_f1	IRF3_HUMAN	aaagggacatttCaattttaaacaatgcttaag	0.884029	0.742463	10.5342	8.89501	6.00568e-05	0.00169203	1	-1.63915	strong	chr13:70031268:T:G_IRF3_f1	0.00225824	0.000190592
chr13	70031268	70031268	1	-	chr13:70031268:T:G	T	G	SNV	c(-7, 2)	IRF7	HOCOMOCO	IRF7_f1	IRF7_HUMAN	catttCaattttaaacaat	0.959887	0.761416	7.7552	6.18149	2.19345e-05	0.00461006	1	-1.5737	strong	chr13:70031268:T:G_IRF7_f1	0.00500479	0.000170471
chr13	70031268	70031268	1	-	chr13:70031268:T:G	T	G	SNV	c(-10, 4)	IRF8	HOCOMOCO	IRF8_si	IRF8_HUMAN	agggacatttCaattttaaacaatgctta	0.886682	0.7263	8.99114	7.41715	7.72923e-05	0.00326114	1	-1.57399	strong	chr13:70031268:T:G_IRF8_si	0.00374302	0.000196418
chr13	70031268	70031268	1	-	chr13:70031268:T:G	T	G	SNV	c(-9, 2)	IRF9	HOCOMOCO	IRF9_f1	IRF9_HUMAN	gacatttCaattttaaacaatgc	0.864917	0.742817	7.89971	6.85111	5.10812e-05	0.00112504	1	-1.0486	strong	chr13:70031268:T:G_IRF9_f1	0.00169562	0.000188336
chr13	70033137	70033137	1	+	chr13:70033137:G:A	G	A	SNV	c(-10, 8)	SOX18	HOCOMOCO	SOX18_f1	SOX18_HUMAN	tcttatcagaacttTtacaatttgagaagaaataaaa	0.70061	0.878931	5.48882	6.78135	0.0097945	9.59934e-05	1	1.29254	strong	chr13:70033137:G:A_SOX18_f1	0.000203542	0.0100205
chr13	70033860	70033860	1	+	chr13:70033860:G:C	G	C	SNV	c(-3, 8)	XBP1	HOCOMOCO	XBP1_f1	XBP1_HUMAN	agacaagAgacgtggacaagata	0.926453	0.780088	12.7185	10.7252	7.98106e-05	0.0018478	1	-1.99333	strong	chr13:70033860:G:C_XBP1_f1	0.00240554	0.00019858
chr13	78356203	78356203	1	-	chr13:78356203:C:G	C	G	SNV	c(-2, 5)	MAF	HOCOMOCO	MAF_f1	MAF_HUMAN	agtGcctcagcaact	0.972805	0.767357	7.15479	5.68005	6.10352e-05	0.00479126	1	-1.47474	strong	chr13:78356203:C:G_MAF_f1	0.00517135	0.000190592
chr13	78757748	78757748	1	-	chr13:78757748:A:G	A	G	SNV	c(-4, 4)	HBP1	HOCOMOCO	HBP1_f1	HBP1_HUMAN	tcatGcacattgaatgc	0.96981	0.781038	5.72335	4.67475	6.10352e-05	0.00428772	1	-1.0486	strong	chr13:78757748:A:G_HBP1_f1	0.0047066	0.000190592
chr13	78967842	78967842	1	+	chr13:78967842:C:G	C	G	SNV	c(-3, 9)	MEIS1	HOCOMOCO	MEIS1_f2	MEIS1_HUMAN	tataaccaAtgacagctattattat	0.911565	0.791317	10.342	9.00562	4.15444e-05	0.000817031	1	-1.33635	strong	chr13:78967842:C:G_MEIS1_f2	0.00134188	0.00018518
chr13	78967842	78967842	1	+	chr13:78967842:C:G	C	G	SNV	c(-4, 8)	MEIS2	HOCOMOCO	MEIS2_do	MEIS2_HUMAN	tataaccaAtgacagctattattat	0.935732	0.792118	13.0107	11.0376	1.17868e-05	0.000701696	1	-1.97312	strong	chr13:78967842:C:G_MEIS2_do	0.00118624	0.000154301
chr13	81615472	81615472	1	+	chr13:81615472:T:C	T	C	SNV	c(-2, 7)	E2F5	HOCOMOCO	E2F5_do	E2F5_HUMAN	aaatgTgagcgctaaaact	0.803877	0.95612	7.99696	9.46497	0.00134659	4.95911e-05	1	1.46801	strong	chr13:81615472:T:C_E2F5_do	0.000181565	0.00196457
chr13	81615472	81615472	1	-	chr13:81615472:T:C	T	C	SNV	c(-15, 1)	RARA	HOCOMOCO	RARA_f2	RARA_HUMAN	ttgacctaaatgTgagcgctaaaactatacaaa	0.644863	0.871709	5.43341	7.21067	0.0167703	5.65257e-05	1	1.77726	strong	chr13:81615472:T:C_RARA_f2	0.000188336	0.0168556
chr13	83995858	83995858	1	-	chr13:83995858:T:C	T	C	SNV	c(-5, 3)	HBP1	HOCOMOCO	HBP1_f1	HBP1_HUMAN	ccagTccattgaaagcc	0.976534	0.787762	5.7607	4.7121	4.57764e-05	0.0039444	1	-1.0486	strong	chr13:83995858:T:C_HBP1_f1	0.00438738	0.00018518
chr13	84273012	84273012	1	-	chr13:84273012:A:T	A	T	SNV	c(-7, 4)	ALX1	HOCOMOCO	ALX1_si	ALX1_HUMAN	aatttaaTgcaattggtatttcc	0.892243	0.739783	7.4081	6.18317	4.36306e-05	0.00202769	1	-1.22493	strong	chr13:84273012:A:T_ALX1_si	0.00256542	0.00018518
chr13	84273012	84273012	1	-	chr13:84273012:A:T	A	T	SNV	c(-1, 12)	EOMES	HOCOMOCO	EOMES_f1	EOMES_HUMAN	caaatttaaTgcatttggtatttcccc	0.674294	0.762324	12.6655	14.2758	0.000574555	4.25167e-05	1	1.61028	strong	chr13:84273012:A:T_EOMES_f1	0.000176823	0.00101876
chr13	86621041	86621041	1	-	chr13:86621041:C:G	C	G	SNV	c(-6, 2)	ZIC1	HOCOMOCO	ZIC1_f1	ZIC1_HUMAN	ggaaCcacccgtgtcta	0.961641	0.729004	5.58188	4.25884	0.000118256	0.0156288	1	-1.32304	strong	chr13:86621041:C:G_ZIC1_f1	0.0157765	0.000234961
chr13	87780031	87780031	1	-	chr13:87780031:C:T	C	T	SNV	c(-10, 2)	FOXJ3	HOCOMOCO	FOXJ3_si	FOXJ3_HUMAN	gttaatcaAaaacagatatttgata	0.90607	0.819355	13.5146	12.2276	1.34259e-05	0.000188455	1	-1.28698	strong	chr13:87780031:C:T_FOXJ3_si	0.000366506	0.000155257
chr13	89759884	89759884	1	-	chr13:89759884:C:T	C	T	SNV	c(-2, 6)	MZF1	HOCOMOCO	MZF1_f1	MZF1_HUMAN	tatgAgatcccctcctt	0.990923	0.802948	9.74079	7.91149	5.72205e-05	0.00231934	1	-1.82929	strong	chr13:89759884:C:T_MZF1_f1	0.00283586	0.000190592
chr13	90830435	90830435	1	-	chr13:90830435:T:C	T	C	SNV	c(-6, 13)	IRF5	HOCOMOCO	IRF5_f1	IRF5_HUMAN	tttttataaatatttAactttagatttccttttaacagt	0.866935	0.779613	11.14	10.0914	7.80551e-07	3.12572e-05	1	-1.0486	strong	chr13:90830435:T:C_IRF5_f1	0.000166882	4.03718e-05
chr13	90830435	90830435	1	-	chr13:90830435:T:C	T	C	SNV	c(-3, 8)	IRF9	HOCOMOCO	IRF9_f1	IRF9_HUMAN	aatatttAactttagatttcctt	0.902025	0.779925	8.21839	7.1698	1.68085e-05	0.000493646	1	-1.0486	strong	chr13:90830435:T:C_IRF9_f1	0.000887718	0.000161007
chr13	97879333	97879333	1	-	chr13:97879333:A:C	A	C	SNV	c(-11, 1)	FOXJ3	HOCOMOCO	FOXJ3_si	FOXJ3_HUMAN	aaaaaaaaAaatatatttccttttg	0.855909	0.744931	12.7701	11.123	6.80387e-05	0.00110856	1	-1.64706	strong	chr13:97879333:A:C_FOXJ3_si	0.00167855	0.000194943
chr13	98121216	98121216	1	-	chr13:98121216:C:T	C	T	SNV	c(-4, 6)	CBFB	HOCOMOCO	PEBB_f1	PEBB_HUMAN	gagaatAttaccacaaacttc	0.970198	0.768939	6.87589	5.48203	4.95911e-05	0.00524139	1	-1.39387	strong	chr13:98121216:C:T_PEBB_f1	0.00560521	0.000186971
chr13	98121216	98121216	1	-	chr13:98121216:C:T	C	T	SNV	c(-3, 6)	RUNX1	HOCOMOCO	RUNX1_f1	RUNX1_HUMAN	agaatAttaccacaaactt	0.989551	0.768909	8.19835	6.40907	2.28882e-05	0.00632477	1	-1.78927	strong	chr13:98121216:C:T_RUNX1_f1	0.00665566	0.000170471
chr13	98121216	98121216	1	-	chr13:98121216:C:T	C	T	SNV	c(-2, 11)	RUNX3	HOCOMOCO	RUNX3_si	RUNX3_HUMAN	gcagagaatAttaccacaaacttctga	0.916743	0.761193	11.6138	9.68009	1.56239e-05	0.00135706	1	-1.93372	strong	chr13:98121216:C:T_RUNX3_si	0.00193907	0.000157131
chr13	98700442	98700442	1	-	chr13:98700442:G:C	G	C	SNV	c(-7, 1)	NFATC2	HOCOMOCO	NFAC2_f1	NFAC2_HUMAN	ttatTttcctcagcttc	0.794063	0.985979	7.98426	9.87815	0.00309372	7.24792e-05	1	1.89389	strong	chr13:98700442:G:C_NFAC2_f1	0.000195101	0.00361841
chr13	99040307	99040307	1	-	chr13:99040307:G:A	G	A	SNV	c(-5, 11)	ETV7	HOCOMOCO	ETV7_si	ETV7_HUMAN	caggatggtaccTggcacttcctaagtcctggc	0.730094	0.857167	7.88974	9.18228	0.0016336	6.90254e-05	1	1.29254	strong	chr13:99040307:G:A_ETV7_si	0.000193343	0.0022472
chr13	99340771	99340771	1	-	chr13:99340771:G:A	G	A	SNV	c(-2, 12)	HMGA2	HOCOMOCO	HMGA2_f1	HMGA2_HUMAN	ttgtagctgcTgatatttgcataaacttt	0.722843	0.850931	8.91464	10.4651	0.00175095	4.96218e-05	1	1.55046	strong	chr13:99340771:G:A_HMGA2_f1	0.000181575	0.00236381
chr13	99777520	99777520	1	-	chr13:99777520:C:T	C	T	SNV	c(-3, 6)	RUNX1	HOCOMOCO	RUNX1_f1	RUNX1_HUMAN	ggggcTtcaccacagtccc	0.982	0.761359	8.13711	6.34784	8.4877e-05	0.00744438	1	-1.78927	strong	chr13:99777520:C:T_RUNX1_f1	0.00773271	0.000200269
chr13	99777520	99777520	1	-	chr13:99777520:C:T	C	T	SNV	c(-5, 5)	RUNX2	HOCOMOCO	RUNX2_f1	RUNX2_HUMAN	gggggcTtcaccacagtccca	0.958884	0.733012	7.6447	5.88746	9.98974e-05	0.010694	1	-1.75724	strong	chr13:99777520:C:T_RUNX2_f1	0.0109083	0.000207931
chr13	101533688	101533688	1	+	chr13:101533688:C:G	C	G	SNV	c(-5, 3)	RBPJ	HOCOMOCO	SUH_f1	SUH_HUMAN	ccgcAtgggaatttgtt	0.78696	0.957381	6.63397	8.0329	0.00287247	7.62939e-05	1	1.39893	strong	chr13:101533688:C:G_SUH_f1	0.000195592	0.00341147
chr13	101989600	101989600	1	-	chr13:101989600:A:G	A	G	SNV	c(-3, 6)	ATF1	HOCOMOCO	ATF1_si	ATF1_HUMAN	ttgcaGtggacgtcacatt	0.955337	0.847615	10.1977	9.06584	6.67572e-05	0.000497818	1	-1.13188	strong	chr13:101989600:A:G_ATF1_si	0.000893987	0.000194943
chr13	101989600	101989600	1	+	chr13:101989600:A:G	A	G	SNV	c(-7, 3)	EGR3	HOCOMOCO	EGR3_f1	EGR3_HUMAN	tttgcaGtgggcgtcacattc	0.74063	0.92166	5.57585	6.86839	0.00388789	4.29153e-05	1	1.29254	strong	chr13:101989600:A:G_EGR3_f1	0.000177461	0.00437682
chr13	101990269	101990269	1	-	chr13:101990269:T:C	T	C	SNV	c(-3, 6)	GATA1	HOCOMOCO	GATA1_si	GATA1_HUMAN	attctTgcttatctcattc	0.986178	0.804951	10.8111	8.84063	3.14713e-05	0.00201988	1	-1.97047	strong	chr13:101990269:T:C_GATA1_si	0.00255802	0.000177574
chr13	101991002	101991002	1	+	chr13:101991002:G:A	G	A	SNV	c(-3, 11)	HOXC6	HOCOMOCO	HXC6_f1	HXC6_HUMAN	atttcgcataTatgatatattttgtgttg	0.682472	0.772553	9.86435	11.0916	0.000787746	6.18966e-05	1	1.22723	strong	chr13:101991002:G:A_HXC6_f1	0.000189785	0.0013226
chr13	101991002	101991002	1	+	chr13:101991002:G:A	G	A	SNV	c(-10, 2)	POU6F1	HOCOMOCO	PO6F1_f1	PO6F1_HUMAN	ttcgcataTatgatatattttgtgt	0.741207	0.854098	10.3048	11.8302	0.000623614	2.80887e-05	1	1.5254	strong	chr13:101991002:G:A_PO6F1_f1	0.000166882	0.00109045
chr13	102360105	102360105	1	+	chr13:102360105:G:A	G	A	SNV	c(-5, 2)	PAX5	HOCOMOCO	PAX5_si	PAX5_HUMAN	gagGctgaggcaggg	0.783317	1	7.0913	9.04299	0.00537109	0	1	1.95168	strong	chr13:102360105:G:A_PAX5_si	0	0.00574958
chr13	102360105	102360105	1	+	chr13:102360105:G:A	G	A	SNV	c(-8, 13)	ZBTB7B	HOCOMOCO	ZBT7B_si	ZBT7B_HUMAN	ttacagttacttgagagGctggggcaggggaggagcttaaacc	0.877476	0.741867	10.2504	8.72497	1.8862e-06	0.000564164	1	-1.5254	strong	chr13:102360105:G:A_ZBT7B_si	0.000992886	7.26646e-05
chr13	105462874	105462874	1	-	chr13:105462874:C:T	C	T	SNV	c(-5, 8)	GCM1	HOCOMOCO	GCM1_f1	GCM1_HUMAN	gtagagtcaGaacccacatcacttagg	0.958425	0.768188	7.67408	6.20607	9.38103e-05	0.00502516	1	-1.46801	strong	chr13:105462874:C:T_GCM1_f1	0.00539344	0.000205086
chr13	106110809	106110809	1	-	chr13:106110809:T:A	T	A	SNV	c(-9, 2)	ATF5	HOCOMOCO	ATF5_si	ATF5_HUMAN	atgcctcCccctttctttttgga	0.887114	0.774325	9.35645	8.19712	8.19564e-05	0.0014016	1	-1.15932	strong	chr13:106110809:T:A_ATF5_si	0.00198558	0.000199812
chr13	106110809	106110809	1	-	chr13:106110809:T:A	T	A	SNV	c(-2, 9)	IRF1	HOCOMOCO	IRF1_si	IRF1_HUMAN	atgcctcCccctttctttttgga	0.939783	0.78819	12.0724	10.1471	5.16176e-05	0.0013414	1	-1.92524	strong	chr13:106110809:T:A_IRF1_si	0.00192299	0.000188336
chr13	106110809	106110809	1	-	chr13:106110809:T:A	T	A	SNV	c(-3, 10)	IRF2	HOCOMOCO	IRF2_f1	IRF2_HUMAN	taatgcctcCccctttctttttggata	0.90846	0.778591	11.8068	10.1456	4.25391e-05	0.00100837	1	-1.66114	strong	chr13:106110809:T:A_IRF2_f1	0.00156651	0.00018518
chr13	106110809	106110809	1	-	chr13:106110809:T:A	T	A	SNV	c(-6, 10)	IRF3	HOCOMOCO	IRF3_f1	IRF3_HUMAN	ctctaatgcctcCccctttctttttggataaat	0.90322	0.768427	10.7564	9.19564	3.92798e-05	0.00108561	1	-1.56073	strong	chr13:106110809:T:A_IRF3_f1	0.00164826	0.00018518
chr13	106887257	106887257	1	+	chr13:106887257:T:G	T	G	SNV	c(-6, 10)	MTF1	HOCOMOCO	MTF1_f1	MTF1_HUMAN	attggtgcgccgGagcgagggcagcactccagc	0.71081	0.850732	9.24859	11.0075	0.00272497	9.8052e-05	1	1.75889	strong	chr13:106887257:T:G_MTF1_f1	0.000205072	0.00327183
chr13	107385678	107385678	1	-	chr13:107385678:A:G	A	G	SNV	c(-5, 1)	MYF6	HOCOMOCO	MYF6_f1	MYF6_HUMAN	ccAgctgcagaaa	0.82245	1	5.96651	7.19374	0.000976562	6.10352e-05	1	1.22723	strong	chr13:107385678:A:G_MYF6_f1	0.000188694	0.00155684
chr13	107385678	107385678	1	+	chr13:107385678:A:G	A	G	SNV	c(-8, 4)	MYOG	HOCOMOCO	MYOG_f1	MYOG_HUMAN	gctctcccAgctgcagaaatcaatc	0.785997	0.950448	8.49702	10.213	0.00140662	1.70767e-05	1	1.71598	strong	chr13:107385678:A:G_MYOG_f1	0.000148766	0.00202581
chr13	107385678	107385678	1	-	chr13:107385678:A:G	A	G	SNV	c(-6, 2)	TCF12	HOCOMOCO	HTF4_f1	HTF4_HUMAN	tcccAgctgcagaaatc	0.797925	0.965008	9.53769	11.5301	0.00183487	6.10352e-05	1	1.9924	strong	chr13:107385678:A:G_HTF4_f1	0.000188694	0.00244038
chr13	107385678	107385678	1	+	chr13:107385678:A:G	A	G	SNV	c(-7, 3)	TFAP4	HOCOMOCO	TFAP4_si	TFAP4_HUMAN	tctcccAgctgcagaaatcaa	0.837879	0.988018	8.74843	10.2738	0.000481367	3.8147e-06	1	1.5254	strong	chr13:107385678:A:G_TFAP4_si	9.07313e-05	0.000876032
chr13	108301659	108301659	1	-	chr13:108301659:C:A	C	A	SNV	c(-7, 6)	ZBTB18	HOCOMOCO	ZN238_f1	ZN238_HUMAN	tcttgagtcAtacatctgtagattaaa	0.757903	0.885105	9.85941	11.4676	0.000950441	3.64035e-05	1	1.60822	strong	chr13:108301659:C:A_ZN238_f1	0.000171047	0.00153204
chr13	108630307	108630307	1	+	chr13:108630307:T:A	T	A	SNV	c(-2, 8)	VSX2	HOCOMOCO	VSX2_si	VSX2_HUMAN	tttcatCataattagatgtag	0.749371	0.897717	8.64946	10.3264	0.00213027	5.6982e-05	1	1.67694	strong	chr13:108630307:T:A_VSX2_si	0.000188336	0.00271364
chr13	109869121	109869121	1	+	chr13:109869121:C:T	C	T	SNV	c(-2, 19)	ARID3A	HOCOMOCO	ARI3A_do	ARI3A_HUMAN	tatatactatatatataTatataaagggcaaactaattgaata	0.699037	0.793788	9.14764	10.3506	0.00139989	7.23622e-05	1	1.20299	strong	chr13:109869121:C:T_ARI3A_do	0.000195101	0.0020205
chr13	110349703	110349703	1	-	chr13:110349703:A:T	A	T	SNV	c(-16, 5)	ARID3A	HOCOMOCO	ARI3A_do	ARI3A_HUMAN	tccttaagaattttattTtgcttagtaaatttggatggaaatt	0.695978	0.806041	9.10879	10.5062	0.00151745	4.51256e-05	1	1.39741	strong	chr13:110349703:A:T_ARI3A_do	0.000177574	0.00214212
chr13	110349703	110349703	1	-	chr13:110349703:A:T	A	T	SNV	c(-6, 2)	POU2F2	HOCOMOCO	PO2F2_si	PO2F2_HUMAN	tattTtgcatagtaaat	0.923844	0.778443	12.6679	10.6782	1.90735e-05	0.000957489	1	-1.98974	strong	chr13:110349703:A:T_PO2F2_si	0.00151787	0.000163468
chr13	110349703	110349703	1	+	chr13:110349703:A:T	A	T	SNV	c(-6, 9)	POU5F1	HOCOMOCO	PO5F1_do	PO5F1_HUMAN	agaattttattTtgcatagtaaatttggatg	0.896939	0.742415	9.87102	8.23292	7.08853e-06	0.00087405	1	-1.63811	strong	chr13:110349703:A:T_PO5F1_do	0.0014134	0.000129481
chr13	110623142	110623142	1	-	chr13:110623142:T:C	T	C	SNV	c(-1, 7)	MYOD1	HOCOMOCO	MYOD1_f1	MYOD1_HUMAN	agatAaggcacctgtct	0.778842	0.993551	6.53267	8.29781	0.00525665	7.62939e-06	1	1.76514	strong	chr13:110623142:T:C_MYOD1_f1	0.000116715	0.00564748
chr13	110623142	110623142	1	-	chr13:110623142:T:C	T	C	SNV	c(-2, 6)	TCF4	HOCOMOCO	ITF2_f1	ITF2_HUMAN	agatAaggcacctgtct	0.839242	0.995467	10.6546	12.634	0.000953674	3.8147e-05	1	1.97942	strong	chr13:110623142:T:C_ITF2_f1	0.000172283	0.00153535
chr13	110676527	110676527	1	+	chr13:110676527:A:G	A	G	SNV	c(-2, 12)	NFAT5	HOCOMOCO	NFAT5_f1	NFAT5_HUMAN	gtcacaagatGctgggaaaatagcttcta	0.733261	0.866746	7.46666	8.75919	0.00242291	0.000106437	1	1.29254	strong	chr13:110676527:A:G_NFAT5_f1	0.000213198	0.00297983
chr13	110676527	110676527	1	+	chr13:110676527:A:G	A	G	SNV	c(-1, 7)	NFATC2	HOCOMOCO	NFAC2_f1	NFAC2_HUMAN	agatGctgggaaaatag	0.789945	0.981862	7.94362	9.83751	0.00333405	9.91821e-05	1	1.89389	strong	chr13:110676527:A:G_NFAC2_f1	0.000205132	0.00384294
chr13	110677650	110677650	1	-	chr13:110677650:A:C	A	C	SNV	c(-2, 11)	RUNX3	HOCOMOCO	RUNX3_si	RUNX3_HUMAN	agaaactcaTtaaccccaaacaatata	0.737109	0.892242	9.38069	11.3092	0.00223107	4.22969e-05	1	1.92854	strong	chr13:110677650:A:C_RUNX3_si	0.000176472	0.00280964
chr13	110677686	110677686	1	+	chr13:110677686:A:C	A	C	SNV	c(-6, 2)	RBPJ	HOCOMOCO	SUH_f1	SUH_HUMAN	cactTgggaacataatg	0.948995	0.803943	7.96406	6.77338	0.000102997	0.00194168	1	-1.19068	strong	chr13:110677686:A:C_SUH_f1	0.00249191	0.000210825
chr13	110882530	110882530	1	+	chr13:110882530:C:T	C	T	SNV	c(-2, 8)	CBFB	HOCOMOCO	PEBB_f1	PEBB_HUMAN	agtgtgTgcctgtggtgtggg	0.781465	0.955674	5.56878	6.7753	0.00411463	0.000105381	1	1.20652	strong	chr13:110882530:C:T_PEBB_f1	0.000212162	0.00457985
chr13	112713453	112713453	1	-	chr13:112713453:C:T	C	T	SNV	c(-6, 12)	CTCF	HOCOMOCO	CTCF_f2	CTCF_HUMAN	cacacacccctccaCtgccgcccgatggggtcctttg	0.832327	0.717854	10.2555	8.89804	0.000101667	0.00212833	1	-1.35745	strong	chr13:112713453:C:T_CTCF_f2	0.00265919	0.000209843
chr13	113348338	113348338	1	-	chr13:113348338:A:G	A	G	SNV	c(-1, 7)	HIC1	HOCOMOCO	HIC1_si	HIC1_HUMAN	gtaaGgtgggcaacacc	0.761174	0.947934	7.46588	9.26029	0.00424576	9.15527e-05	1	1.7944	strong	chr13:113348338:A:G_HIC1_si	0.000200925	0.00470092
chr13	113637946	113637946	1	-	chr13:113637946:C:G	C	G	SNV	c(-4, 7)	INSM1	HOCOMOCO	INSM1_f1	INSM1_HUMAN	acagctcTgtcccctgccttatc	0.843896	0.71983	11.6377	9.94995	7.07507e-05	0.00159991	1	-1.68774	strong	chr13:113637946:C:G_INSM1_f1	0.00217221	0.000194943
chr13	113983284	113983284	1	-	chr13:113983284:C:T	C	T	SNV	c(-8, 4)	NFATC1	HOCOMOCO	NFAC1_do	NFAC1_HUMAN	gtggactaAattttcctggttccct	0.732703	0.878668	10.0474	12.0269	0.00245793	8.95262e-05	1	1.97949	strong	chr13:113983284:C:T_NFAC1_do	0.000200925	0.00301232
chr13	113983284	113983284	1	-	chr13:113983284:C:T	C	T	SNV	c(-4, 4)	NFATC2	HOCOMOCO	NFAC2_f1	NFAC2_HUMAN	actaAattttcctggtt	0.823832	0.989405	8.27803	9.91195	0.0015831	3.8147e-05	1	1.63392	strong	chr13:113983284:C:T_NFAC2_f1	0.000172283	0.00220215
chr13	114123851	114123851	1	-	chr13:114123851:G:A	G	A	SNV	c(-9, 3)	FOXJ3	HOCOMOCO	FOXJ3_f2	FOXJ3_HUMAN	gtttaaaaAttaaccaggcacagtc	0.753486	0.894491	10.6786	12.656	0.00167535	5.38528e-05	1	1.97743	strong	chr13:114123851:G:A_FOXJ3_f2	0.0001853	0.00228991
chr13	114606064	114606064	1	+	chr13:114606064:T:C	T	C	SNV	c(-8, 5)	RFX3	HOCOMOCO	RFX3_f1	RFX3_HUMAN	gtgctggttTctatggctacctgtcat	0.897509	0.797455	13.7615	12.2376	1.0673e-05	0.000248529	1	-1.52391	strong	chr13:114606064:T:C_RFX3_f1	0.000476652	0.000148442
chr13	114606171	114606171	1	+	chr13:114606171:T:C	T	C	SNV	c(-7, 4)	REL	HOCOMOCO	REL_do	REL_HUMAN	tccggtgGtgtttccagcgccgt	0.953259	0.755695	8.16279	6.49991	5.23925e-05	0.00468355	1	-1.66288	strong	chr13:114606171:T:C_REL_do	0.00507035	0.000188336
chr13	114606171	114606171	1	+	chr13:114606171:T:C	T	C	SNV	c(-6, 4)	RELA	HOCOMOCO	TF65_f2	TF65_HUMAN	ccggtgGtgtttccagcgccg	0.913625	0.795322	10.4371	9.10303	7.00951e-05	0.000985861	1	-1.33406	strong	chr13:114606171:T:C_TF65_f2	0.00154184	0.000194943
chr14	21501565	21501565	1	-	chr14:21501565:C:G	C	G	SNV	c(-15, 2)	ESR1	HOCOMOCO	ESR1_do	ESR1_HUMAN	gaactgggggaggCtgacatgagaaggctggtggg	0.84417	0.680519	8.57624	6.98707	8.30995e-05	0.00455124	1	-1.58917	strong	chr14:21501565:C:G_ESR1_do	0.00495001	0.000199824
chr14	21501565	21501565	1	+	chr14:21501565:C:G	C	G	SNV	c(-13, 10)	TBX3	HOCOMOCO	TBX3_f1	TBX3_HUMAN	ataagggaactgggggaggCtgagatgagaaggctggtggggatggg	0.675097	0.798203	7.64296	8.9355	0.00289805	4.97383e-05	1	1.29254	strong	chr14:21501565:C:G_TBX3_f1	0.000181696	0.00343517
chr14	21553057	21553057	1	+	chr14:21553057:T:C	T	C	SNV	c(-1, 9)	FOXF1	HOCOMOCO	FOXF1_f1	FOXF1_HUMAN	gggtcaGagatgtttgtttac	0.95217	0.792121	7.99778	6.70524	1.71661e-05	0.00143003	1	-1.29254	strong	chr14:21553057:T:C_FOXF1_f1	0.00201416	0.000161774
chr14	21553057	21553057	1	+	chr14:21553057:T:C	T	C	SNV	c(1, 9)	FOXJ2	HOCOMOCO	FOXJ2_f1	FOXJ2_HUMAN	ggtcaGagatgtttgttta	0.991328	0.833358	10.0438	8.45802	2.86102e-06	0.00106239	1	-1.58573	strong	chr14:21553057:T:C_FOXJ2_f1	0.00162488	9.18487e-05
chr14	21553057	21553057	1	+	chr14:21553057:T:C	T	C	SNV	c(-3, 9)	FOXJ3	HOCOMOCO	FOXJ3_f2	FOXJ3_HUMAN	gggggtcaGagatgtttgtttacaa	0.88105	0.740045	12.4676	10.4901	8.11368e-05	0.00218391	1	-1.97743	strong	chr14:21553057:T:C_FOXJ3_f2	0.00271045	0.000199385
chr14	22942700	22942700	1	-	chr14:22942700:A:C	A	C	SNV	c(-2, 6)	TFAP2A	HOCOMOCO	AP2A_f2	AP2A_HUMAN	ccttCacccccaggctg	0.828447	0.98649	6.96864	8.27768	0.00120926	1.52588e-05	1	1.30904	strong	chr14:22942700:A:C_AP2A_f2	0.000142324	0.00181182
chr14	22943541	22943541	1	+	chr14:22943541:G:A	G	A	SNV	c(-7, 1)	MYOD1	HOCOMOCO	MYOD1_f1	MYOD1_HUMAN	agccAgctggcagagcc	0.967154	0.795271	8.0808	6.66773	0.000118256	0.00437927	1	-1.41307	strong	chr14:22943541:G:A_MYOD1_f1	0.00479337	0.000234961
chr14	23427170	23427170	1	+	chr14:23427170:G:C	G	C	SNV	c(-11, 3)	ZNF423	HOCOMOCO	ZN423_f1	ZN423_HUMAN	ccgggcaccaTacagtgcttcctcagggt	0.764648	0.687347	16.7289	15.0636	4.36036e-05	0.000433153	1	-1.66531	strong	chr14:23427170:G:C_ZN423_f1	0.000793829	0.00018518
chr14	24702230	24702230	1	-	chr14:24702230:C:T	C	T	SNV	c(-3, 7)	SP1	HOCOMOCO	SP1_f1	SP1_HUMAN	tcccagCtctcctccccaaca	0.885501	0.730499	9.35296	7.753	9.70364e-05	0.00339961	1	-1.59996	strong	chr14:24702230:C:T_SP1_f1	0.00387397	0.000206968
chr14	24712094	24712094	1	+	chr14:24712094:G:C	G	C	SNV	c(-2, 6)	TFAP2A	HOCOMOCO	AP2A_f2	AP2A_HUMAN	tcacTcccctgaggctc	0.837138	0.984722	7.04063	8.26303	0.00108337	1.90735e-05	1	1.2224	strong	chr14:24712094:G:C_AP2A_f2	0.000151288	0.00167515
chr14	24712094	24712094	1	+	chr14:24712094:G:C	G	C	SNV	c(-2, 6)	TFAP2C	HOCOMOCO	AP2C_f1	AP2C_HUMAN	tcacTcccctgaggctc	0.786044	0.977688	7.44236	9.24495	0.00357437	3.05176e-05	1	1.80259	strong	chr14:24712094:G:C_AP2C_f1	0.000166882	0.00406547
chr14	26555511	26555511	1	+	chr14:26555511:A:G	A	G	SNV	c(-7, 4)	SPIB	HOCOMOCO	SPIB_f1	SPIB_HUMAN	ccaccaaAggcggaagccccttc	0.79565	0.920243	9.0355	10.4301	0.00140381	7.79629e-05	1	1.39463	strong	chr14:26555511:A:G_SPIB_f1	0.000196847	0.00202368
chr14	26995537	26995537	1	+	chr14:26995537:T:C	T	C	SNV	c(-7, 4)	FOXI1	HOCOMOCO	FOXI1_f1	FOXI1_HUMAN	caaatttGgattggttgctttcc	0.872311	0.736823	12.6369	10.6858	9.7394e-05	0.00212169	1	-1.95104	strong	chr14:26995537:T:C_FOXI1_f1	0.00265343	0.000206968
chr14	28625150	28625150	1	-	chr14:28625150:A:T	A	T	SNV	c(-1, 11)	STAT4	HOCOMOCO	STAT4_si	STAT4_HUMAN	tacggacaTactttcacagaaacac	0.772971	0.933842	6.98674	8.3913	0.00224653	2.93255e-05	1	1.40455	strong	chr14:28625150:A:T_STAT4_si	0.000166882	0.00282529
chr14	28625150	28625150	1	+	chr14:28625150:A:T	A	T	SNV	c(-2, 9)	STAT5A	HOCOMOCO	STA5A_do	STA5A_HUMAN	acggacaTactttcacagaaaca	0.785537	0.949603	7.78435	9.36818	0.00291532	8.65459e-05	1	1.58384	strong	chr14:28625150:A:T_STA5A_do	0.000200566	0.00345251
chr14	28625150	28625150	1	+	chr14:28625150:A:T	A	T	SNV	c(-2, 10)	STAT5B	HOCOMOCO	STA5B_f1	STA5B_HUMAN	tacggacaTactttcacagaaacac	0.756104	0.89332	10.5762	12.468	0.00192857	9.35793e-05	1	1.89173	strong	chr14:28625150:A:T_STA5B_f1	0.000202274	0.00252531
chr14	33949386	33949386	1	+	chr14:33949386:C:T	C	T	SNV	c(-4, 7)	FOXA2	HOCOMOCO	FOXA2_f1	FOXA2_HUMAN	ggtcttaTtctttactcaacact	0.752965	0.915596	7.39513	8.96516	0.00482303	9.93609e-05	1	1.57002	strong	chr14:33949386:C:T_FOXA2_f1	0.000205306	0.00523774
chr14	34523131	34523131	1	+	chr14:34523131:C:G	C	G	SNV	c(-8, 5)	BACH1	HOCOMOCO	BACH1_si	BACH1_HUMAN	ctcctggctGgctcaacttccggccag	0.805476	0.699087	10.2027	8.91012	8.22879e-05	0.00130351	1	-1.29254	strong	chr14:34523131:C:G_BACH1_si	0.00188317	0.000199824
chr14	42528310	42528310	1	-	chr14:42528310:T:C	T	C	SNV	c(-8, 5)	ZBTB18	HOCOMOCO	ZN238_f1	ZN238_HUMAN	tttcatagcAagatctggaaactgagc	0.8567	0.754034	11.1085	9.8105	8.03731e-05	0.00101924	1	-1.29802	strong	chr14:42528310:T:C_ZN238_f1	0.00157626	0.000198712
chr14	42528902	42528902	1	-	chr14:42528902:C:T	C	T	SNV	c(-21, 3)	TAL1	HOCOMOCO	TAL1_f2	TAL1_HUMAN	atttcttatattgtataaaCatatgttcccaaaatttgtttgttttta	0.767845	0.894744	11.0916	12.8672	0.000553488	7.49152e-06	1	1.77559	strong	chr14:42528902:C:T_TAL1_f2	0.000116715	0.000986889
chr14	44650862	44650862	1	-	chr14:44650862:C:A	C	A	SNV	c(-4, 7)	SPIB	HOCOMOCO	SPIB_f1	SPIB_HUMAN	atcgattGttcctctttttgatc	0.987424	0.854318	11.1821	9.69221	9.53674e-07	0.000402629	1	-1.48992	strong	chr14:44650862:C:A_SPIB_f1	0.000743114	4.53657e-05
chr14	46026048	46026048	1	-	chr14:46026048:A:G	A	G	SNV	c(-3, 9)	FOXJ3	HOCOMOCO	FOXJ3_f2	FOXJ3_HUMAN	gcccagccTtaaatagtaataatat	0.878215	0.737209	12.4278	10.4504	8.74996e-05	0.00230293	1	-1.97743	strong	chr14:46026048:A:G_FOXJ3_f2	0.00282162	0.000201377
chr14	46026863	46026863	1	+	chr14:46026863:G:A	G	A	SNV	c(-8, 7)	IRF4	HOCOMOCO	IRF4_si	IRF4_HUMAN	atcatgaaaaaCtggaatttaaattggactg	0.748012	0.88037	8.30325	9.73176	0.00246014	5.12267e-05	1	1.42851	strong	chr14:46026863:G:A_IRF4_si	0.000184139	0.00301311
chr14	46026863	46026863	1	+	chr14:46026863:G:A	G	A	SNV	c(-9, 2)	SPIB	HOCOMOCO	SPIB_f1	SPIB_HUMAN	tgaaaaaCtggaatttaaattgg	0.780018	0.948715	8.86053	10.7488	0.00192285	3.52859e-05	1	1.88832	strong	chr14:46026863:G:A_SPIB_f1	0.000169087	0.00251934
chr14	46027391	46027391	1	-	chr14:46027391:C:T	C	T	SNV	c(-9, 6)	MECOM	HOCOMOCO	EVI1_f1	EVI1_HUMAN	gctgggggtccTatcttggctcctccaatta	0.723046	0.821384	10.1251	11.4693	0.00116064	9.7841e-05	1	1.34422	strong	chr14:46027391:C:T_EVI1_f1	0.000204828	0.00175782
chr14	46027391	46027391	1	+	chr14:46027391:C:T	C	T	SNV	c(-10, 11)	REST	HOCOMOCO	REST_f1	REST_HUMAN	tagattgctgggggtccTatcctggctcctccaattactggct	0.746763	0.663579	14.579	13.016	5.69731e-05	0.000699018	1	-1.56298	strong	chr14:46027391:C:T_REST_f1	0.00118246	0.000190592
chr14	53402701	53402701	1	-	chr14:53402701:A:C	A	C	SNV	c(-7, 5)	LHX3	HOCOMOCO	LHX3_f1	LHX3_HUMAN	atgccaatTattaatttccagaggg	0.87455	0.741787	11.8114	10.0455	6.92904e-05	0.00163335	1	-1.76588	strong	chr14:53402701:A:C_LHX3_f1	0.00220292	0.000194943
chr14	53410802	53410802	1	-	chr14:53410802:T:C	T	C	SNV	c(-10, 2)	MEIS1	HOCOMOCO	MEIS1_f2	MEIS1_HUMAN	ctttattaGctgtcacaggattaca	0.900235	0.785613	10.2161	8.94223	5.86361e-05	0.000934675	1	-1.27383	strong	chr14:53410802:T:C_MEIS1_f2	0.00148967	0.000190592
chr14	53415706	53415706	1	-	chr14:53415706:C:A	C	A	SNV	c(-5, 2)	CDX1	HOCOMOCO	CDX1_f1	CDX1_HUMAN	gttCataaatatttt	0.74297	0.995822	3.88004	5.15413	0.0125275	3.05176e-05	1	1.27409	strong	chr14:53415706:C:A_CDX1_f1	0.000166882	0.0127108
chr14	53417158	53417158	1	-	chr14:53417158:G:C	G	C	SNV	c(-1, 15)	PLAG1	HOCOMOCO	PLAG1_f1	PLAG1_HUMAN	ccagcttaagcaTcacccctccaatgtgcacct	0.69778	0.876487	6.89327	8.59107	0.00766202	7.60764e-05	1	1.6978	strong	chr14:53417158:G:C_PLAG1_f1	0.000195592	0.00796386
chr14	55294230	55294230	1	-	chr14:55294230:A:T	A	T	SNV	c(-6, 4)	HOXA13	HOCOMOCO	HXA13_f1	HXA13_HUMAN	tcaaccTataatagagctttt	0.931144	0.769989	6.59639	5.48956	5.62668e-05	0.00380945	1	-1.10683	strong	chr14:55294230:A:T_HXA13_f1	0.0042642	0.000190592
chr14	56047851	56047851	1	+	chr14:56047851:G:A	G	A	SNV	c(-5, 8)	E2F4	HOCOMOCO	E2F4_do	E2F4_HUMAN	gccggaaaaCtacgcgggaagtctaga	0.909236	0.762427	8.82349	7.43085	5.28395e-05	0.00178063	1	-1.39264	strong	chr14:56047851:G:A_E2F4_do	0.00234574	0.000188336
chr14	56047851	56047851	1	+	chr14:56047851:G:A	G	A	SNV	c(-3, 8)	E2F6	HOCOMOCO	E2F6_f1	E2F6_HUMAN	cggaaaaCtacgcgggaagtcta	0.9319	0.773313	8.69221	7.23985	5.59092e-05	0.00235218	1	-1.45236	strong	chr14:56047851:G:A_E2F6_f1	0.00286633	0.000190592
chr14	56047851	56047851	1	+	chr14:56047851:G:A	G	A	SNV	c(-5, 8)	TFDP1	HOCOMOCO	TFDP1_f1	TFDP1_HUMAN	gccggaaaaCtacgcgggaagtctaga	0.900328	0.74023	7.2726	6.04538	3.07448e-05	0.00283888	1	-1.22723	strong	chr14:56047851:G:A_TFDP1_f1	0.00333315	0.000177058
chr14	57557177	57557177	1	+	chr14:57557177:G:T	G	T	SNV	c(-6, 12)	NR1H2	HOCOMOCO	NR1H2_f1	NR1H2_HUMAN	atgtaaggaaaaaaAagatcgtaggtcatgcagcagt	0.639658	0.708583	15.9804	17.6681	0.000659833	7.8032e-05	1	1.68774	strong	chr14:57557177:G:T_NR1H2_f1	0.000196847	0.00114304
chr14	62020920	62020920	1	-	chr14:62020920:T:G	T	G	SNV	c(-5, 6)	TCF7	HOCOMOCO	TCF7_f1	TCF7_HUMAN	cttttgtTcctttgttgaattgt	0.947625	0.715954	6.70109	5.13006	8.80361e-05	0.0116829	1	-1.57102	strong	chr14:62020920:T:G_TCF7_f1	0.0118946	0.000201559
chr14	64761594	64761594	1	+	chr14:64761594:A:G	A	G	SNV	c(-5, 1)	ESR2	HOCOMOCO	ESR2_si	ESR2_HUMAN	gaGgtcactggga	1	0.786626	7.95475	6.27018	0	0.00726318	1	-1.68457	strong	chr14:64761594:A:G_ESR2_si	0.00755775	0
chr14	64761594	64761594	1	+	chr14:64761594:A:G	A	G	SNV	c(-17, 1)	NR1I2	HOCOMOCO	NR1I2_f2	NR1I2_HUMAN	ctcagctctcaagaGgtcactgggaaggcctttcgcg	0.850269	0.740841	8.48241	7.42349	8.44533e-05	0.00183901	1	-1.05893	strong	chr14:64761594:A:G_NR1I2_f2	0.00239891	0.00020004
chr14	64761594	64761594	1	+	chr14:64761594:A:G	A	G	SNV	c(-11, 1)	NR2C1	HOCOMOCO	NR2C1_si	NR2C1_HUMAN	tctcaagaGgtcactgggaaggcct	0.965065	0.830855	9.46712	8.18551	1.07884e-05	0.000737652	1	-1.28161	strong	chr14:64761594:A:G_NR2C1_si	0.00123771	0.000149274
chr14	64761594	64761594	1	+	chr14:64761594:A:G	A	G	SNV	c(-8, 1)	NR2F2	HOCOMOCO	COT2_f1	COT2_HUMAN	caagaGgtcactgggaagg	0.943678	0.806031	8.5263	7.30995	7.34329e-05	0.00194359	1	-1.21636	strong	chr14:64761594:A:G_COT2_f1	0.00249368	0.000195606
chr14	64761594	64761594	1	+	chr14:64761594:A:G	A	G	SNV	c(-6, 8)	NR2F2	HOCOMOCO	COT2_f2	COT2_HUMAN	gctctcaagaGgtcactgggaaggccttt	0.87813	0.678956	5.9294	4.65696	6.60233e-05	0.0122823	1	-1.27244	strong	chr14:64761594:A:G_COT2_f2	0.0124854	0.000194529
chr14	64761594	64761594	1	+	chr14:64761594:A:G	A	G	SNV	c(-7, 1)	NR4A2	HOCOMOCO	NR4A2_si	NR4A2_HUMAN	aagaGgtcactgggaag	0.903384	0.720813	8.82362	7.06473	9.53674e-05	0.00550842	1	-1.75889	strong	chr14:64761594:A:G_NR4A2_si	0.00585618	0.00020573
chr14	64761594	64761594	1	+	chr14:64761594:A:G	A	G	SNV	c(-8, -1)	PPARG	HOCOMOCO	PPARG_si	PPARG_HUMAN	aagaGgtcactgggaag	0.98428	0.804198	7.87935	6.46047	3.43323e-05	0.00269318	1	-1.41888	strong	chr14:64761594:A:G_PPARG_si	0.00320048	0.000179684
chr14	64761594	64761594	1	+	chr14:64761594:A:G	A	G	SNV	c(-9, 8)	PPARG	HOCOMOCO	PPARG_f1	PPARG_HUMAN	tcagctctcaagaGgtcactgggaaggcctttcgc	0.888287	0.689137	8.08498	6.36384	2.30403e-05	0.00712715	1	-1.72114	strong	chr14:64761594:A:G_PPARG_f1	0.00743162	0.000170493
chr14	64761594	64761594	1	+	chr14:64761594:A:G	A	G	SNV	c(-6, 4)	RARB	HOCOMOCO	RARB_f1	RARB_HUMAN	tcaagaGgtcactgggaaggc	0.994909	0.815478	9.39459	7.72928	1.43051e-05	0.00187922	1	-1.66531	strong	chr14:64761594:A:G_RARB_f1	0.00243718	0.000155257
chr14	64761594	64761594	1	+	chr14:64761594:A:G	A	G	SNV	c(-6, -1)	RARG	HOCOMOCO	RARG_f1	RARG_HUMAN	gaGgtcactggga	1	0.840886	8.38972	7.06892	0	0.00219727	1	-1.32081	strong	chr14:64761594:A:G_RARG_f1	0.00272287	0
chr14	64761594	64761594	1	+	chr14:64761594:A:G	A	G	SNV	c(-5, 7)	RXRA	HOCOMOCO	RXRA_f1	RXRA_HUMAN	tctcaagaGgtcactgggaaggcct	0.920421	0.717729	8.22143	6.46907	1.75387e-05	0.0051894	1	-1.75236	strong	chr14:64761594:A:G_RXRA_f1	0.00555052	0.000163285
chr14	64761594	64761594	1	+	chr14:64761594:A:G	A	G	SNV	c(-7, 2)	RXRB	HOCOMOCO	RXRB_f1	RXRB_HUMAN	caagaGgtcactgggaagg	0.967775	0.763902	7.01352	5.57457	3.8147e-05	0.00387669	1	-1.43895	strong	chr14:64761594:A:G_RXRB_f1	0.00433128	0.000183336
chr14	64761594	64761594	1	+	chr14:64761594:A:G	A	G	SNV	c(-16, -1)	THRB	HOCOMOCO	THB_do	THB_HUMAN	cagctctcaagaGgtcactgggaaggcctttcg	0.886544	0.771095	8.48311	7.41593	4.89228e-05	0.00151841	1	-1.06718	strong	chr14:64761594:A:G_THB_do	0.00209739	0.000186971
chr14	71301556	71301556	1	+	chr14:71301556:A:G	A	G	SNV	c(-3, 11)	HOXC6	HOCOMOCO	HXC6_f1	HXC6_HUMAN	aagatctgctAatgagtttttattttgaa	0.788255	0.698174	11.3055	10.0783	3.61139e-05	0.00051235	1	-1.22723	strong	chr14:71301556:A:G_HXC6_f1	0.000916297	0.000181672
chr14	72667142	72667142	1	+	chr14:72667142:G:A	G	A	SNV	c(-2, 5)	NR1I3	HOCOMOCO	NR1I3_si	NR1I3_HUMAN	catTtaagttcactt	0.99938	0.77869	8.0552	6.29631	3.05176e-05	0.00675964	1	-1.75889	strong	chr14:72667142:G:A_NR1I3_si	0.00706991	0.000177058
chr14	73011467	73011467	1	-	chr14:73011467:A:C	A	C	SNV	c(-4, 6)	SP1	HOCOMOCO	SP1_f1	SP1_HUMAN	ccctccTtccctccccctgtt	0.76114	0.895013	8.06928	9.45114	0.00184679	7.03335e-05	1	1.38185	strong	chr14:73011467:A:C_SP1_f1	0.000194717	0.00244973
chr14	73526148	73526148	1	-	chr14:73526148:C:A	C	A	SNV	c(-8, 4)	PKNOX1	HOCOMOCO	PKNX1_si	PKNX1_HUMAN	tggtcgtcAatcatgcttttaaata	0.759764	0.957458	5.48368	6.83082	0.00639758	5.02914e-05	1	1.34713	strong	chr14:73526148:C:A_PKNX1_si	0.000182493	0.00674099
chr14	75749875	75749875	1	+	chr14:75749875:G:A	G	A	SNV	c(-6, 3)	RUNX1	HOCOMOCO	RUNX1_f1	RUNX1_HUMAN	tgcatTgtggtttctggtt	0.991025	0.852433	8.2103	7.0864	1.90735e-05	0.00140858	1	-1.1239	strong	chr14:75749875:G:A_RUNX1_f1	0.00199225	0.000163468
chr14	75749875	75749875	1	+	chr14:75749875:G:A	G	A	SNV	c(-5, 5)	RUNX2	HOCOMOCO	RUNX2_f1	RUNX2_HUMAN	atgcatTgtggtttctggttt	0.99646	0.770587	7.93703	6.17979	3.8147e-06	0.00660348	1	-1.75724	strong	chr14:75749875:G:A_RUNX2_f1	0.00692102	9.71109e-05
chr14	77382482	77382482	1	+	chr14:77382482:C:T	C	T	SNV	c(-12, 2)	ZNF423	HOCOMOCO	ZN423_f1	ZN423_HUMAN	tttgcacccaTaggtgcagaatctcacgt	0.706569	0.78387	15.4777	17.143	0.000260737	2.37189e-05	1	1.66531	strong	chr14:77382482:C:T_ZN423_f1	0.000161952	0.000501837
chr14	82521881	82521881	1	-	chr14:82521881:C:T	C	T	SNV	c(-4, 6)	SMAD2	HOCOMOCO	SMAD2_si	SMAD2_HUMAN	ctgtagGagtcagacattctt	0.927954	0.690482	6.49311	4.88489	0.000102282	0.0219307	1	-1.60822	strong	chr14:82521881:C:T_SMAD2_si	0.0220219	0.000210739
chr14	82979531	82979531	1	-	chr14:82979531:A:T	A	T	SNV	c(-12, 5)	NR2F6	HOCOMOCO	NR2F6_f1	NR2F6_HUMAN	agtatttatctgaCccttcaccaaagaaagtttgc	0.712075	0.886096	6.16865	7.602	0.00567247	7.71905e-05	1	1.43335	strong	chr14:82979531:A:T_NR2F6_f1	0.000196173	0.00603945
chr14	82979531	82979531	1	-	chr14:82979531:A:T	A	T	SNV	c(-8, 4)	RXRG	HOCOMOCO	RXRG_f1	RXRG_HUMAN	ttatctgaCccttcaccaaagaaag	0.699766	0.821056	11.5385	13.5189	0.00118388	6.76215e-05	1	1.98041	strong	chr14:82979531:A:T_RXRG_f1	0.000193049	0.00178762
chr14	83234382	83234382	1	+	chr14:83234382:G:C	G	C	SNV	c(-8, 4)	HNF4A	HOCOMOCO	HNF4A_f1	HNF4A_HUMAN	cattagtgCaaagtccaattttctt	0.993622	0.81072	9.01989	7.40926	2.5332e-07	0.000558168	1	-1.61063	strong	chr14:83234382:G:C_HNF4A_f1	0.000984993	1.44814e-05
chr14	83234382	83234382	1	+	chr14:83234382:G:C	G	C	SNV	c(-7, 4)	HNF4G	HOCOMOCO	HNF4G_f1	HNF4G_HUMAN	attagtgCaaagtccaattttct	0.955527	0.805021	8.15449	6.92726	2.38419e-06	0.000675023	1	-1.22723	strong	chr14:83234382:G:C_HNF4G_f1	0.00115104	8.35362e-05
chr14	83234382	83234382	1	+	chr14:83234382:G:C	G	C	SNV	c(-8, 9)	NR2F6	HOCOMOCO	NR2F6_f1	NR2F6_HUMAN	actgccattagtgCaaagtccaattttctttccat	0.911461	0.766325	7.81092	6.61549	2.64034e-05	0.00196144	1	-1.19543	strong	chr14:83234382:G:C_NR2F6_f1	0.00250838	0.00017578
chr14	83263757	83263757	1	+	chr14:83263757:T:G	T	G	SNV	c(-3, 9)	STAT4	HOCOMOCO	STAT4_si	STAT4_HUMAN	gagtactaTaacttctagaaatcaa	0.907091	0.717792	8.15774	6.50498	0.000104934	0.00630715	1	-1.65275	strong	chr14:83263757:T:G_STAT4_si	0.0066382	0.000213305
chr14	86949323	86949323	1	+	chr14:86949323:C:T	C	T	SNV	c(-4, 11)	FOXO1	HOCOMOCO	FOXO1_si	FOXO1_HUMAN	agaatgttgtaCttttgttttcaagtttgcc	0.803747	0.981709	7.85387	9.53389	0.00144537	1.61654e-06	1	1.68002	strong	chr14:86949323:C:T_FOXO1_si	6.12501e-05	0.0020693
chr14	86949323	86949323	1	+	chr14:86949323:C:T	C	T	SNV	c(-4, 8)	FOXO3	HOCOMOCO	FOXO3_si	FOXO3_HUMAN	atgttgtaCttttgttttcaagttt	0.778387	0.953393	7.09485	8.65375	0.00430124	7.79182e-05	1	1.5589	strong	chr14:86949323:C:T_FOXO3_si	0.000196847	0.00475669
chr14	86949323	86949323	1	-	chr14:86949323:C:T	C	T	SNV	c(-5, 6)	IRF1	HOCOMOCO	IRF1_si	IRF1_HUMAN	tgttgtaCtttcgttttcaagtt	0.983962	0.863871	12.6334	11.1083	2.68221e-06	0.000239551	1	-1.52516	strong	chr14:86949323:C:T_IRF1_si	0.000460789	8.96408e-05
chr14	86949323	86949323	1	-	chr14:86949323:C:T	C	T	SNV	c(-6, 7)	IRF2	HOCOMOCO	IRF2_f1	IRF2_HUMAN	aatgttgtaCtttcgttttcaagtttg	0.970645	0.853276	12.6022	11.1009	2.46242e-06	0.000129919	1	-1.50124	strong	chr14:86949323:C:T_IRF2_f1	0.000255796	8.53594e-05
chr14	86949323	86949323	1	-	chr14:86949323:C:T	C	T	SNV	c(-6, 8)	IRF8	HOCOMOCO	IRF8_si	IRF8_HUMAN	gaatgttgtaCtttcgttttcaagtttgc	0.941451	0.815713	9.52864	8.29465	1.1608e-05	0.000472079	1	-1.23398	strong	chr14:86949323:C:T_IRF8_si	0.000854594	0.000153515
chr14	86949323	86949323	1	-	chr14:86949323:C:T	C	T	SNV	c(-7, 6)	PRDM1	HOCOMOCO	PRDM1_f1	PRDM1_HUMAN	aatgttgtaCtttcgttttcaagtttg	0.851994	0.734713	13.2412	11.4442	5.17443e-05	0.00106089	1	-1.79704	strong	chr14:86949323:C:T_PRDM1_f1	0.00162449	0.000188336
chr14	87551430	87551430	1	+	chr14:87551430:C:G	C	G	SNV	c(-7, 4)	YY1	HOCOMOCO	TYY1_f2	TYY1_HUMAN	cagtcaaCatggctaacaaggcc	0.797731	0.935397	9.47495	11.0621	0.00101024	3.98159e-05	1	1.58718	strong	chr14:87551430:C:G_TYY1_f2	0.000175101	0.0015976
chr14	87598427	87598427	1	-	chr14:87598427:C:T	C	T	SNV	c(-12, 1)	HOXA9	HOCOMOCO	HXA9_f1	HXA9_HUMAN	ttaatgcacCtgtcagagcagaacaga	0.845262	0.718152	9.96214	8.50481	5.76824e-05	0.00165382	1	-1.45732	strong	chr14:87598427:C:T_HXA9_f1	0.0022213	0.000190592
chr14	87598427	87598427	1	-	chr14:87598427:C:T	C	T	SNV	c(-11, 1)	MEIS1	HOCOMOCO	MEIS1_f2	MEIS1_HUMAN	taatgcacCtgtcagagcagaacag	0.925595	0.784153	10.4979	8.926	2.57641e-05	0.000966668	1	-1.5719	strong	chr14:87598427:C:T_MEIS1_f2	0.00152944	0.00017578
chr14	87598427	87598427	1	-	chr14:87598427:C:T	C	T	SNV	c(-10, 2)	MEIS2	HOCOMOCO	MEIS2_do	MEIS2_HUMAN	taatgcacCtgtcagagcagaacag	0.903654	0.76004	12.57	10.5969	4.41223e-05	0.00140518	1	-1.97312	strong	chr14:87598427:C:T_MEIS2_do	0.00198904	0.00018518
chr14	91035299	91035299	1	-	chr14:91035299:G:A	G	A	SNV	c(-4, 5)	DLX3	HOCOMOCO	DLX3_do	DLX3_HUMAN	aaactTccaattacctgat	0.779178	0.969424	7.38132	9.15163	0.00434208	7.9155e-05	1	1.77031	strong	chr14:91035299:G:A_DLX3_do	0.00019734	0.00479372
chr14	91595431	91595431	1	-	chr14:91595431:G:C	G	C	SNV	c(-2, 6)	TFAP2A	HOCOMOCO	AP2A_f2	AP2A_HUMAN	ctttGagcctcagggga	0.828536	0.984722	6.96938	8.26303	0.00120544	1.90735e-05	1	1.29365	strong	chr14:91595431:G:C_AP2A_f2	0.000151288	0.00180922
chr14	91804149	91804149	1	-	chr14:91804149:A:C	A	C	SNV	c(-2, 6)	MZF1	HOCOMOCO	MZF1_f1	MZF1_HUMAN	cactCcttcccctcccc	0.802592	0.995116	7.90803	9.78159	0.00238419	1.90735e-05	1	1.87356	strong	chr14:91804149:A:C_MZF1_f1	0.000151288	0.00294331
chr14	93553232	93553232	1	+	chr14:93553232:G:A	G	A	SNV	c(-9, 1)	STAT3	HOCOMOCO	STAT3_si	STAT3_HUMAN	ccttacTggaatatctccctg	0.774869	0.911509	8.44851	9.91084	0.00100565	1.81198e-05	1	1.46233	strong	chr14:93553232:G:A_STAT3_si	0.000151288	0.00159228
chr14	93553232	93553232	1	+	chr14:93553232:G:A	G	A	SNV	c(-9, 4)	TEAD1	HOCOMOCO	TEAD1_f1	TEAD1_HUMAN	gcaccttacTggaatatctccctggcc	0.7081	0.909427	5.05508	6.4303	0.0142174	8.29659e-05	1	1.37522	strong	chr14:93553232:G:A_TEAD1_f1	0.000198827	0.0143852
chr14	94180396	94180396	1	+	chr14:94180396:A:G	A	G	SNV	c(-9, 4)	ARNTL	HOCOMOCO	BMAL1_f1	BMAL1_HUMAN	ttcaggaacAcgtgcagaggctgcagt	0.733936	0.860661	9.3012	10.8506	0.00140076	6.15269e-05	1	1.54944	strong	chr14:94180396:A:G_BMAL1_f1	0.000189226	0.00202098
chr14	94180396	94180396	1	-	chr14:94180396:A:G	A	G	SNV	c(-7, 1)	BHLHE40	HOCOMOCO	BHE40_f2	BHE40_HUMAN	gaacAcgtgcagaggct	0.815389	0.951112	8.73043	10.1663	0.00136948	9.15527e-05	1	1.43584	strong	chr14:94180396:A:G_BHE40_f2	0.000200925	0.00198974
chr14	94180396	94180396	1	+	chr14:94180396:A:G	A	G	SNV	c(-12, 7)	BHLHE41	HOCOMOCO	BHE41_f1	BHE41_HUMAN	tgggcgttcaggaacAcgtgcagaggctgcagtcaggag	0.757006	0.931013	6.44537	7.83886	0.00399365	4.15832e-06	1	1.39348	strong	chr14:94180396:A:G_BHE41_f1	9.60814e-05	0.00446617
chr14	94180396	94180396	1	+	chr14:94180396:A:G	A	G	SNV	c(-8, 2)	MAX	HOCOMOCO	MAX_f1	MAX_HUMAN	aggaacAcgtgcagaggctgc	0.782116	0.967276	8.2832	10.2075	0.00391579	8.17776e-05	1	1.92433	strong	chr14:94180396:A:G_MAX_f1	0.000198827	0.00439607
chr14	94180396	94180396	1	-	chr14:94180396:A:G	A	G	SNV	c(-7, 3)	MYC	HOCOMOCO	MYC_f1	MYC_HUMAN	aggaacAcgtgcagaggctgc	0.757889	0.92235	7.75718	9.40318	0.00338197	8.91685e-05	1	1.64599	strong	chr14:94180396:A:G_MYC_f1	0.000200925	0.00388923
chr14	94180396	94180396	1	-	chr14:94180396:A:G	A	G	SNV	c(-6, 1)	MYCN	HOCOMOCO	MYCN_si	MYCN_HUMAN	aacAcgtgcagaggc	0.803806	0.983264	7.93392	9.69777	0.00282288	7.62939e-05	1	1.76384	strong	chr14:94180396:A:G_MYCN_si	0.000195592	0.00336566
chr14	95759989	95759989	1	+	chr14:95759989:T:C	T	C	SNV	c(-5, 5)	MAX	HOCOMOCO	MAX_f1	MAX_HUMAN	ggcagaGacacgtgggtgtac	0.866136	0.981732	9.1564	10.3578	0.000271559	1.93119e-05	1	1.20137	strong	chr14:95759989:T:C_MAX_f1	0.00015175	0.000520055
chr14	95759989	95759989	1	+	chr14:95759989:T:C	T	C	SNV	c(-5, 5)	MYC	HOCOMOCO	MYC_f1	MYC_HUMAN	ggcagaGacacgtgggtgtac	0.820623	0.956141	8.38504	9.74137	0.000919819	5.72205e-05	1	1.35632	strong	chr14:95759989:T:C_MYC_f1	0.000188336	0.00148969
chr14	95759989	95759989	1	+	chr14:95759989:T:C	T	C	SNV	c(-3, 4)	MYCN	HOCOMOCO	MYCN_si	MYCN_HUMAN	agaGacacgtgggtg	0.856785	0.987984	8.45464	9.74416	0.00108337	4.57764e-05	1	1.28953	strong	chr14:95759989:T:C_MYCN_si	0.000177574	0.00167515
chr14	95759989	95759989	1	+	chr14:95759989:T:C	T	C	SNV	c(-5, 4)	USF1	HOCOMOCO	USF1_f1	USF1_HUMAN	gcagaGacacgtgggtgta	0.802012	0.911447	10.5807	12.0129	0.00080204	5.34058e-05	1	1.43217	strong	chr14:95759989:T:C_USF1_f1	0.000184935	0.00134176
chr14	97051684	97051684	1	+	chr14:97051684:T:A	T	A	SNV	c(-4, 7)	INSM1	HOCOMOCO	INSM1_f1	INSM1_HUMAN	ggctgcaGgagagggggctgctg	0.752427	0.859443	10.3934	11.8492	0.000804007	4.60744e-05	1	1.4558	strong	chr14:97051684:T:A_INSM1_f1	0.000178306	0.00134421
chr14	97168752	97168752	1	-	chr14:97168752:A:C	A	C	SNV	c(-4, 17)	RREB1	HOCOMOCO	RREB1_si	RREB1_HUMAN	aaagccagaaaatatcaCccccaagacatccacgtaatgtatt	0.727225	0.839232	8.94855	10.2817	0.000520232	8.24354e-06	1	1.33315	strong	chr14:97168752:A:C_RREB1_si	0.000121497	0.000934239
chr14	97168752	97168752	1	-	chr14:97168752:A:C	A	C	SNV	c(-6, 7)	RUNX3	HOCOMOCO	RUNX3_si	RUNX3_HUMAN	aaaatatcaCcccaaagacatccacgt	0.878763	0.76125	11.1417	9.68081	6.92382e-05	0.00135533	1	-1.46086	strong	chr14:97168752:A:C_RUNX3_si	0.00193784	0.000194943
chr14	97168752	97168752	1	-	chr14:97168752:A:C	A	C	SNV	c(-8, 2)	SREBF1	HOCOMOCO	SRBP1_f2	SRBP1_HUMAN	atatcaCcccaaagacatcca	0.948959	0.760066	6.2502	5.04853	2.69413e-05	0.00634265	1	-1.20167	strong	chr14:97168752:A:C_SRBP1_f2	0.00667125	0.000176026
chr14	97991591	97991591	1	+	chr14:97991591:A:G	A	G	SNV	c(-3, 3)	NR3C1	HOCOMOCO	GCR_si	GCR_HUMAN	acCagaacagtct	1	0.79731	6.93942	5.55045	0	0.00506592	1	-1.38897	strong	chr14:97991591:A:G_GCR_si	0.00543271	0
chr14	97991591	97991591	1	+	chr14:97991591:A:G	A	G	SNV	c(-4, 13)	NR3C1	HOCOMOCO	GCR_do	GCR_HUMAN	cgggagagcccacCagaacagtctgctcttcccag	0.957736	0.739252	6.2187	4.88359	7.27037e-06	0.00535544	1	-1.33512	strong	chr14:97991591:A:G_GCR_do	0.00571498	0.000129481
chr14	99998186	99998186	1	-	chr14:99998186:T:C	T	C	SNV	c(-1, 6)	NR1I3	HOCOMOCO	NR1I3_si	NR1I3_HUMAN	aagGctgtgaactct	0.991546	0.770855	7.99276	6.23387	9.15527e-05	0.0078125	1	-1.75889	strong	chr14:99998186:T:C_NR1I3_si	0.00807135	0.00020329
chr14	101577945	101577945	1	+	chr14:101577945:T:A	T	A	SNV	c(-4, 5)	NKX2-1	HOCOMOCO	NKX21_f1	NKX21_HUMAN	caacaGtcaaggggccaag	0.693753	0.967836	4.13871	5.72269	0.0583658	8.10623e-05	1	1.58398	strong	chr14:101577945:T:A_NKX21_f1	0.000198386	0.0583927
chr14	103161169	103161169	1	+	chr14:103161169:A:G	A	G	SNV	c(-10, 4)	HMGA2	HOCOMOCO	HMGA2_f1	HMGA2_HUMAN	ataaaagatgCcacaatatttgttactgt	0.848069	0.7469	10.4305	9.20584	5.47934e-05	0.000992226	1	-1.22461	strong	chr14:103161169:A:G_HMGA2_f1	0.00154771	0.000190592
chr14	103161169	103161169	1	+	chr14:103161169:A:G	A	G	SNV	c(-4, 13)	SOX17	HOCOMOCO	SOX17_f2	SOX17_HUMAN	ataataaaagatgCcacaatatttgttactgtatt	0.838248	0.715244	12.772	10.9246	5.65486e-05	0.00153882	1	-1.84744	strong	chr14:103161169:A:G_SOX17_f2	0.00211506	0.000190592
chr14	103397196	103397196	1	+	chr14:103397196:C:A	C	A	SNV	c(-6, 5)	ELK3	HOCOMOCO	ELK3_f1	ELK3_HUMAN	tgtcagcCtggatatgccgccac	0.757107	0.931382	5.6769	6.90413	0.0035041	4.47035e-05	1	1.22723	strong	chr14:103397196:C:A_ELK3_f1	0.000177574	0.00400705
chr14	104095685	104095685	1	+	chr14:104095685:T:C	T	C	SNV	c(-7, 12)	NHLH1	HOCOMOCO	HEN1_si	HEN1_HUMAN	cgaggatgctgcgggGcggcagctccggcgcccctagct	0.745175	0.83076	11.7879	13.0999	0.000261974	1.65962e-05	1	1.31199	strong	chr14:104095685:T:C_HEN1_si	0.000147756	0.000503967
chr14	104386091	104386091	1	-	chr14:104386091:T:C	T	C	SNV	c(-8, 3)	IRF1	HOCOMOCO	IRF1_si	IRF1_HUMAN	ataccttTcccttcctttcccct	0.910438	0.758845	11.6997	9.77443	7.87973e-05	0.0021686	1	-1.92524	strong	chr14:104386091:T:C_IRF1_si	0.00269709	0.000198195
chr14	104386091	104386091	1	-	chr14:104386091:T:C	T	C	SNV	c(-9, 4)	IRF2	HOCOMOCO	IRF2_f1	IRF2_HUMAN	aaataccttTcccttcctttccccttg	0.888246	0.782037	11.5482	10.1897	6.31474e-05	0.000948552	1	-1.3585	strong	chr14:104386091:T:C_IRF2_f1	0.00150663	0.000191869
chr14	104386091	104386091	1	-	chr14:104386091:T:C	T	C	SNV	c(-6, 9)	IRF4	HOCOMOCO	IRF4_si	IRF4_HUMAN	gcaaataccttTcccttcctttccccttgac	0.931163	0.782358	10.28	8.67394	4.11808e-06	0.0011166	1	-1.60602	strong	chr14:104386091:T:C_IRF4_si	0.00168875	0.000100987
chr14	104386091	104386091	1	-	chr14:104386091:T:C	T	C	SNV	c(-9, 5)	IRF8	HOCOMOCO	IRF8_si	IRF8_HUMAN	caaataccttTcccttcctttccccttga	0.92508	0.801359	9.36797	8.15379	2.52333e-05	0.00067845	1	-1.21419	strong	chr14:104386091:T:C_IRF8_si	0.00115563	0.000175348
chr14	104386091	104386091	1	-	chr14:104386091:T:C	T	C	SNV	c(-5, 3)	MZF1	HOCOMOCO	MZF1_f1	MZF1_HUMAN	ccttTcccctcctttcc	0.802592	0.995116	7.90803	9.78159	0.00238419	1.90735e-05	1	1.87356	strong	chr14:104386091:T:C_MZF1_f1	0.000151288	0.00294331
chr14	104386091	104386091	1	-	chr14:104386091:T:C	T	C	SNV	c(-10, 3)	PRDM1	HOCOMOCO	PRDM1_f1	PRDM1_HUMAN	aaataccttTcccttcctttccccttg	0.914747	0.814178	14.2028	12.6618	7.47293e-06	0.000159841	1	-1.54097	strong	chr14:104386091:T:C_PRDM1_f1	0.000312818	0.000129481
chr14	104386091	104386091	1	-	chr14:104386091:T:C	T	C	SNV	c(-10, 4)	STAT2	HOCOMOCO	STAT2_f1	STAT2_HUMAN	caaataccttTcccttcctttccccttga	0.91835	0.771143	8.71783	7.36029	3.09981e-05	0.00155444	1	-1.35753	strong	chr14:104386091:T:C_STAT2_f1	0.0021283	0.000177574
chr14	104757125	104757125	1	-	chr14:104757125:T:C	T	C	SNV	c(-7, 3)	EGR1	HOCOMOCO	EGR1_f2	EGR1_HUMAN	tcctccCccacgctgagtcca	0.775619	0.915378	8.85361	10.4261	0.00131249	4.36306e-05	1	1.57253	strong	chr14:104757125:T:C_EGR1_f2	0.000177574	0.00192908
chr14	104757125	104757125	1	-	chr14:104757125:T:C	T	C	SNV	c(-9, 1)	EGR2	HOCOMOCO	EGR2_si	EGR2_HUMAN	tcctccCccacgctgagtcca	0.798072	0.923544	8.38495	9.67271	0.00146651	9.87053e-05	1	1.28776	strong	chr14:104757125:T:C_EGR2_si	0.000205132	0.00209039
chr14	104768014	104768014	1	-	chr14:104768014:C:T	C	T	SNV	c(-6, 7)	ARNTL	HOCOMOCO	BMAL1_f1	BMAL1_HUMAN	gacacactaAccacgtggacgacctgc	0.851762	0.725037	10.7418	9.19239	7.81678e-05	0.00167703	1	-1.54944	strong	chr14:104768014:C:T_BMAL1_f1	0.00224511	0.000197572
chr14	104768014	104768014	1	+	chr14:104768014:C:T	C	T	SNV	c(-5, 5)	MAX	HOCOMOCO	MAX_f1	MAX_HUMAN	acactaAccacgtggacgacc	0.977058	0.861462	10.3092	9.10782	3.31402e-05	0.0002985	1	-1.20137	strong	chr14:104768014:C:T_MAX_f1	0.000566325	0.000179684
chr14	104768014	104768014	1	-	chr14:104768014:C:T	C	T	SNV	c(-4, 6)	MYC	HOCOMOCO	MYC_f1	MYC_HUMAN	acactaAccacgtggacgacc	0.979108	0.844533	9.97122	8.62435	1.43051e-05	0.000474453	1	-1.34688	strong	chr14:104768014:C:T_MYC_f1	0.000858177	0.000155257
chr14	104768014	104768014	1	+	chr14:104768014:C:T	C	T	SNV	c(-3, 4)	MYCN	HOCOMOCO	MYCN_si	MYCN_HUMAN	ctaAccacgtggacg	1	0.868801	9.86226	8.57274	0	0.000976562	1	-1.28953	strong	chr14:104768014:C:T_MYCN_si	0.00153171	0
chr14	105019237	105019237	1	-	chr14:105019237:G:A	G	A	SNV	c(-2, 7)	PLAGL1	HOCOMOCO	PLAL1_si	PLAL1_HUMAN	cagacCtgggccccaagca	0.901206	0.776057	7.80939	6.75792	7.53403e-05	0.00168228	1	-1.05148	strong	chr14:105019237:G:A_PLAL1_si	0.00224983	0.000195891
chr14	105398392	105398392	1	-	chr14:105398392:G:A	G	A	SNV	c(-3, 4)	MAF	HOCOMOCO	MAF_f1	MAF_HUMAN	agcCttcagcaaggg	0.796337	0.9688	5.88807	7.12605	0.00308228	0.000106812	1	1.23797	strong	chr14:105398392:G:A_MAF_f1	0.000213198	0.00360761
chr14	105862152	105862152	1	-	chr14:105862152:T:C	T	C	SNV	c(-5, 5)	NFKB1	HOCOMOCO	NFKB1_f1	NFKB1_HUMAN	aggagaGggcttccctgacca	0.901663	0.763547	9.47867	8.05233	6.48499e-05	0.00170922	1	-1.42634	strong	chr14:105862152:T:C_NFKB1_f1	0.00227327	0.000193438
chr14	105862152	105862152	1	-	chr14:105862152:T:C	T	C	SNV	c(-6, 11)	NR1I3	HOCOMOCO	NR1I3_f2	NR1I3_HUMAN	acacagcaggagaGggcttccctgaccacacctgc	0.837126	0.733235	8.98773	7.90121	6.96017e-05	0.0013775	1	-1.08653	strong	chr14:105862152:T:C_NR1I3_f2	0.00196051	0.000194943
chr15	27573968	27573968	1	+	chr15:27573968:T:C	T	C	SNV	c(-4, 3)	MAF	HOCOMOCO	MAF_f1	MAF_HUMAN	tcaAtgctgagtgcc	0.968753	0.79629	7.12571	5.88773	0.00012207	0.00309753	1	-1.23797	strong	chr15:27573968:T:C_MAF_f1	0.00358682	0.000242245
chr15	29367446	29367446	1	-	chr15:29367446:T:A	T	A	SNV	c(-3, 12)	POU5F1	HOCOMOCO	PO5F1_do	PO5F1_HUMAN	tgccatggagtGctcttgtgttgcagatggt	0.835297	0.717202	9.21756	7.96563	6.50159e-05	0.00160117	1	-1.25192	strong	chr15:29367446:T:A_PO5F1_do	0.00217346	0.00019369
chr15	29367446	29367446	1	-	chr15:29367446:T:A	T	A	SNV	c(-3, 12)	SOX2	HOCOMOCO	SOX2_f1	SOX2_HUMAN	tgccatggagtGctcttgtgttgcagatggt	0.860879	0.677528	8.89099	7.08039	4.65182e-05	0.00698814	1	-1.8106	strong	chr15:29367446:T:A_SOX2_f1	0.00729367	0.000186559
chr15	37110892	37110892	1	+	chr15:37110892:G:A	G	A	SNV	c(-3, 5)	ESRRA	HOCOMOCO	ERR1_f1	ERR1_HUMAN	cttgTccaaggtcacat	0.836908	0.99757	7.63319	9.06468	0.00105286	3.8147e-06	1	1.43149	strong	chr15:37110892:G:A_ERR1_f1	9.07313e-05	0.00164346
chr15	37110892	37110892	1	+	chr15:37110892:G:A	G	A	SNV	c(-3, 5)	ESRRB	HOCOMOCO	ERR2_f1	ERR2_HUMAN	cttgTccaaggtcacat	0.831569	0.995682	9.42835	11.2631	0.000602722	3.8147e-06	1	1.83473	strong	chr15:37110892:G:A_ERR2_f1	9.07313e-05	0.0010609
chr15	37110892	37110892	1	+	chr15:37110892:G:A	G	A	SNV	c(-3, 5)	ESRRG	HOCOMOCO	ERR3_f1	ERR3_HUMAN	cttgTccaaggtcacat	0.724327	0.918484	5.92431	7.44971	0.00385666	3.8147e-05	1	1.5254	strong	chr15:37110892:G:A_ERR3_f1	0.000172283	0.00434391
chr15	37110892	37110892	1	+	chr15:37110892:G:A	G	A	SNV	c(-10, 8)	NR1H2	HOCOMOCO	NR1H2_f1	NR1H2_HUMAN	gggcaggtgacttgTccaaggtcacatagctaatagg	0.641265	0.710191	16.0197	17.7075	0.000624686	7.28223e-05	1	1.68774	strong	chr15:37110892:G:A_NR1H2_f1	0.000195178	0.00109144
chr15	37110892	37110892	1	+	chr15:37110892:G:A	G	A	SNV	c(-2, 6)	NR4A1	HOCOMOCO	NR4A1_f1	NR4A1_HUMAN	cttgTccaaggtcacat	0.845165	0.991689	8.62739	10.0986	0.000717163	2.67029e-05	1	1.47119	strong	chr15:37110892:G:A_NR4A1_f1	0.000164018	0.00122542
chr15	37110892	37110892	1	+	chr15:37110892:G:A	G	A	SNV	c(-2, 6)	NR4A2	HOCOMOCO	NR4A2_si	NR4A2_HUMAN	cttgTccaaggtcacat	0.810368	0.960246	7.92751	9.37143	0.00110245	3.05176e-05	1	1.44392	strong	chr15:37110892:G:A_NR4A2_si	0.000166882	0.00169489
chr15	37110892	37110892	1	+	chr15:37110892:G:A	G	A	SNV	c(-3, 5)	NR5A1	HOCOMOCO	STF1_f1	STF1_HUMAN	cttgTccaaggtcacat	0.840986	0.995712	6.72502	7.92762	0.00185776	3.8147e-06	1	1.2026	strong	chr15:37110892:G:A_STF1_f1	9.07313e-05	0.00245841
chr15	37110892	37110892	1	+	chr15:37110892:G:A	G	A	SNV	c(-4, 5)	NR5A2	HOCOMOCO	NR5A2_f1	NR5A2_HUMAN	acttgTccaaggtcacata	0.814335	0.993526	7.79148	9.47074	0.0014019	6.67572e-06	1	1.67926	strong	chr15:37110892:G:A_NR5A2_f1	0.000113592	0.00202218
chr15	37110892	37110892	1	+	chr15:37110892:G:A	G	A	SNV	c(-6, 6)	RXRG	HOCOMOCO	RXRG_f1	RXRG_HUMAN	gtgacttgTccaaggtcacatagct	0.770229	0.872903	12.689	14.3655	0.000209138	7.61449e-06	1	1.67644	strong	chr15:37110892:G:A_RXRG_f1	0.000116715	0.000406487
chr15	37111963	37111963	1	+	chr15:37111963:A:T	A	T	SNV	c(-5, 5)	FOXF1	HOCOMOCO	FOXF1_f1	FOXF1_HUMAN	agcccaTgtttcttttgatag	0.787989	0.948038	6.67187	7.9644	0.00158191	2.28882e-05	1	1.29254	strong	chr15:37111963:A:T_FOXF1_f1	0.000159703	0.0022019
chr15	37111963	37111963	1	+	chr15:37111963:A:T	A	T	SNV	c(-4, 5)	FOXJ2	HOCOMOCO	FOXJ2_f1	FOXJ2_HUMAN	gcccaTgtttcttttgata	0.768339	0.947513	7.80534	9.60393	0.00327682	3.71933e-05	1	1.7986	strong	chr15:37111963:A:T_FOXJ2_f1	0.000171907	0.00379042
chr15	39974402	39974402	1	-	chr15:39974402:T:A	T	A	SNV	c(-9, 3)	NKX3-1	HOCOMOCO	NKX31_si	NKX31_HUMAN	tttgcagaTacttatgtcttaaata	0.924999	0.738928	8.22271	6.60723	9.62168e-05	0.00536107	1	-1.61547	strong	chr15:39974402:T:A_NKX31_si	0.00571818	0.000206605
chr15	43478156	43478156	1	-	chr15:43478156:C:G	C	G	SNV	c(-8, 3)	ARNT2	HOCOMOCO	ARNT2_si	ARNT2_HUMAN	gctgtccCccacggaggggactg	0.948143	0.759382	6.33778	5.11415	5.16772e-05	0.00552857	1	-1.22363	strong	chr15:43478156:C:G_ARNT2_si	0.00587568	0.000188336
chr15	43478156	43478156	1	-	chr15:43478156:C:G	C	G	SNV	c(-7, 4)	EBF1	HOCOMOCO	COE1_f2	COE1_HUMAN	gctgtccCccagggaggggactg	0.838375	0.988697	9.28033	10.9264	0.000542164	1.43051e-06	1	1.64605	strong	chr15:43478156:C:G_COE1_f2	5.65009e-05	0.000968022
chr15	43478156	43478156	1	+	chr15:43478156:C:G	C	G	SNV	c(-1, 8)	KLF4	HOCOMOCO	KLF4_f2	KLF4_HUMAN	tgtccCccagggaggggac	0.808296	0.958052	8.06229	9.53153	0.00206661	9.63211e-05	1	1.46923	strong	chr15:43478156:C:G_KLF4_f2	0.000203542	0.00265382
chr15	43478156	43478156	1	+	chr15:43478156:C:G	C	G	SNV	c(-6, 13)	SP3	HOCOMOCO	SP3_f1	SP3_HUMAN	ttcctcccgctgtccCccagggaggggactgctctcccc	0.768277	0.890932	7.60787	8.75341	0.00154412	5.58277e-05	1	1.14554	strong	chr15:43478156:C:G_SP3_f1	0.000187831	0.00216642
chr15	43478156	43478156	1	-	chr15:43478156:C:G	C	G	SNV	c(-6, 2)	TFAP2A	HOCOMOCO	AP2A_f2	AP2A_HUMAN	gtccCccagggagggga	0.823628	0.971212	6.92873	8.15113	0.00129318	4.57764e-05	1	1.2224	strong	chr15:43478156:C:G_AP2A_f2	0.000177574	0.00191017
chr15	43478156	43478156	1	-	chr15:43478156:C:G	C	G	SNV	c(-6, 2)	TFAP2C	HOCOMOCO	AP2C_f1	AP2C_HUMAN	gtccCccagggagggga	0.773826	0.965469	7.32743	9.13002	0.00447464	5.72205e-05	1	1.80259	strong	chr15:43478156:C:G_AP2C_f1	0.000188336	0.00492588
chr15	49764101	49764101	1	+	chr15:49764101:G:A	G	A	SNV	c(-3, 6)	ELF1	HOCOMOCO	ELF1_f1	ELF1_HUMAN	gacagCaccggaagaaact	0.97675	0.767712	8.90411	7.02336	6.00815e-05	0.00504971	1	-1.88075	strong	chr15:49764101:G:A_ELF1_f1	0.00541711	0.000190592
chr15	49764101	49764101	1	+	chr15:49764101:G:A	G	A	SNV	c(-3, 5)	ELK1	HOCOMOCO	ELK1_f1	ELK1_HUMAN	acagCaccggaagaaac	0.970649	0.786673	7.18144	5.8416	3.8147e-05	0.00484085	1	-1.33985	strong	chr15:49764101:G:A_ELK1_f1	0.0052171	0.000183336
chr15	49764101	49764101	1	+	chr15:49764101:G:A	G	A	SNV	c(-4, 6)	ELK4	HOCOMOCO	ELK4_f1	ELK4_HUMAN	tgacagCaccggaagaaactt	0.954463	0.808253	10.1975	8.65358	7.62939e-06	0.000868797	1	-1.5439	strong	chr15:49764101:G:A_ELK4_f1	0.00140705	0.000129481
chr15	49764101	49764101	1	+	chr15:49764101:G:A	G	A	SNV	c(-3, 5)	ETS1	HOCOMOCO	ETS1_si	ETS1_HUMAN	acagCaccggaagaaac	0.95938	0.711899	7.61766	5.68398	9.91821e-05	0.0166245	1	-1.93368	strong	chr15:49764101:G:A_ETS1_si	0.0167504	0.000207392
chr15	49764101	49764101	1	+	chr15:49764101:G:A	G	A	SNV	c(-6, 10)	FLI1	HOCOMOCO	FLI1_f1	FLI1_HUMAN	aataaatgacagCaccggaagaaacttggaatc	0.954748	0.746147	6.66251	5.26246	8.1078e-05	0.00817489	1	-1.40005	strong	chr15:49764101:G:A_FLI1_f1	0.00841905	0.000199323
chr15	49764101	49764101	1	+	chr15:49764101:G:A	G	A	SNV	c(-5, 7)	GABPA	HOCOMOCO	GABPA_f1	GABPA_HUMAN	aatgacagCaccggaagaaacttgg	0.94017	0.777849	11.6799	9.68448	3.37511e-05	0.00182968	1	-1.99546	strong	chr15:49764101:G:A_GABPA_f1	0.00239157	0.000179684
chr15	49764101	49764101	1	+	chr15:49764101:G:A	G	A	SNV	c(-2, 7)	GABPB1+GABPB2	HOCOMOCO	GABP1+GABP2_f1	GABP1+GABP2_HUMAN	gacagCaccggaagaaact	0.969685	0.789938	8.49337	6.94888	5.05447e-05	0.00332737	1	-1.54449	strong	chr15:49764101:G:A_GABP1+GABP2_f1	0.00380825	0.000188336
chr15	52367594	52367594	1	+	chr15:52367594:C:T	C	T	SNV	c(-7, 8)	HINFP	HOCOMOCO	HINFP_f1	HINFP_HUMAN	ccaatttcctaTgagcggacattgtttacta	0.877923	0.756844	10.2002	8.82586	9.41842e-05	0.00168555	1	-1.37438	strong	chr15:52367594:C:T_HINFP_f1	0.00225235	0.000205461
chr15	56368539	56368539	1	+	chr15:56368539:C:T	C	T	SNV	c(-6, 7)	TFDP1	HOCOMOCO	TFDP1_f1	TFDP1_HUMAN	gttcatccaGaagcgggagaaactagt	0.879463	0.719364	7.11266	5.88543	7.05309e-05	0.00425211	1	-1.22723	strong	chr15:56368539:C:T_TFDP1_f1	0.00467381	0.000194943
chr15	57026281	57026281	1	+	chr15:57026281:G:A	G	A	SNV	c(-4, 4)	ESRRA	HOCOMOCO	ERR1_f1	ERR1_HUMAN	cctgTcgaggtcaaata	0.937062	0.76133	8.52556	6.9598	7.24792e-05	0.0035553	1	-1.56576	strong	chr15:57026281:G:A_ERR1_f1	0.00402464	0.000194943
chr15	57026281	57026281	1	+	chr15:57026281:G:A	G	A	SNV	c(-2, 4)	RARG	HOCOMOCO	RARG_f1	RARG_HUMAN	tgTcgaggtcaaa	1	0.791352	8.38972	6.65773	0	0.00421143	1	-1.73199	strong	chr15:57026281:G:A_RARG_f1	0.00463534	0
chr15	59784866	59784866	1	+	chr15:59784866:A:T	A	T	SNV	c(-1, 9)	FOXF1	HOCOMOCO	FOXF1_f1	FOXF1_HUMAN	gtaaatActatgtttatcgaa	0.776489	0.936538	6.579	7.87153	0.00201845	4.14848e-05	1	1.29254	strong	chr15:59784866:A:T_FOXF1_f1	0.000175523	0.00260893
chr15	59784866	59784866	1	+	chr15:59784866:A:T	A	T	SNV	c(1, 9)	FOXJ2	HOCOMOCO	FOXJ2_f1	FOXJ2_HUMAN	taaatActatgtttatcga	0.759427	0.921335	7.71588	9.34114	0.0037899	9.91821e-05	1	1.62527	strong	chr15:59784866:A:T_FOXJ2_f1	0.000205132	0.00427537
chr15	60801042	60801042	1	-	chr15:60801042:C:A	C	A	SNV	c(-9, 1)	FOXF1	HOCOMOCO	FOXF1_f1	FOXF1_HUMAN	agtaacAaacataatttgcac	0.750249	0.910298	6.36708	7.65962	0.00309849	9.13143e-05	1	1.29254	strong	chr15:60801042:C:A_FOXF1_f1	0.000200925	0.00362333
chr15	62100440	62100440	1	-	chr15:62100440:G:T	G	T	SNV	c(-6, 3)	MITF	HOCOMOCO	MITF_f1	MITF_HUMAN	aaaatCacatgtctaccct	0.808278	0.997442	7.59262	9.33693	0.00254631	3.8147e-06	1	1.74432	strong	chr15:62100440:G:T_MITF_f1	9.07313e-05	0.00310116
chr15	62100440	62100440	1	-	chr15:62100440:G:T	G	T	SNV	c(-5, 4)	TFE3	HOCOMOCO	TFE3_f1	TFE3_HUMAN	aaaatCacatgtctaccct	0.765343	0.959083	6.46528	8.0558	0.00521183	6.58035e-05	1	1.59052	strong	chr15:62100440:G:T_TFE3_f1	0.000191993	0.00560302
chr15	64607472	64607472	1	+	chr15:64607472:A:G	A	G	SNV	c(-7, 6)	IRF2	HOCOMOCO	IRF2_f1	IRF2_HUMAN	gtttccagaAagggaaaagcagcagcc	0.832105	0.949474	10.8301	12.3314	0.000259049	1.00099e-05	1	1.50124	strong	chr15:64607472:A:G_IRF2_f1	0.000132102	0.000498884
chr15	64607472	64607472	1	+	chr15:64607472:A:G	A	G	SNV	c(-6, 7)	PRDM1	HOCOMOCO	PRDM1_f1	PRDM1_HUMAN	gtttccagaAagggaaaagcagcagcc	0.74324	0.86052	11.5749	13.3719	0.000874285	3.99835e-05	1	1.79704	strong	chr15:64607472:A:G_PRDM1_f1	0.000175503	0.00143051
chr15	64607472	64607472	1	+	chr15:64607472:A:G	A	G	SNV	c(-2, 9)	ZNF384	HOCOMOCO	ZN384_f1	ZN384_HUMAN	ttccagaAaggaaaaagcagcag	0.996145	0.817657	10.1682	8.37822	2.32458e-06	0.00101143	1	-1.79002	strong	chr15:64607472:A:G_ZN384_f1	0.00156982	8.18881e-05
chr15	67175930	67175930	1	-	chr15:67175930:A:G	A	G	SNV	c(-3, 18)	REST	HOCOMOCO	REST_f1	REST_HUMAN	ccctcctcgcccgccacTggcaaaaccacggaaagtatttgaa	0.772897	0.707526	15.07	13.8417	2.33438e-05	0.000199727	1	-1.22828	strong	chr15:67175930:A:G_REST_f1	0.000387157	0.000171475
chr15	68334799	68334799	1	-	chr15:68334799:C:G	C	G	SNV	c(-5, 3)	POU2F1	HOCOMOCO	PO2F1_f1	PO2F1_HUMAN	aatcTttgcatctgagt	0.949783	0.794876	6.71183	5.65125	6.86646e-05	0.00182343	1	-1.06058	strong	chr15:68334799:C:G_PO2F1_f1	0.00238812	0.000194943
chr15	68913127	68913127	1	+	chr15:68913127:T:C	T	C	SNV	c(-7, 5)	MYOG	HOCOMOCO	MYOG_f1	MYOG_HUMAN	cactcagcCagctgaggcaggacca	0.938452	0.798506	10.0878	8.62755	3.36915e-05	0.00103877	1	-1.46028	strong	chr15:68913127:T:C_MYOG_f1	0.00159889	0.000179684
chr15	68913127	68913127	1	+	chr15:68913127:T:C	T	C	SNV	c(-3, 4)	PAX5	HOCOMOCO	PAX5_si	PAX5_HUMAN	agcCagctgaggcag	0.969825	0.783756	8.7712	7.09525	6.10352e-05	0.00532532	1	-1.67594	strong	chr15:68913127:T:C_PAX5_si	0.00568936	0.000190592
chr15	68913127	68913127	1	+	chr15:68913127:T:C	T	C	SNV	c(-6, 4)	TFAP4	HOCOMOCO	TFAP4_si	TFAP4_HUMAN	ctcagcCagctgaggcaggac	0.973286	0.866537	10.1242	9.03959	2.26498e-05	0.000317574	1	-1.08456	strong	chr15:68913127:T:C_TFAP4_si	0.000599371	0.000170471
chr15	69061974	69061974	1	+	chr15:69061974:T:G	T	G	SNV	c(-6, 6)	NKX3-1	HOCOMOCO	NKX31_si	NKX31_HUMAN	cgagctgaTaagtagtaataaggac	0.922718	0.714649	8.2029	6.39644	0.000105008	0.00849062	1	-1.80646	strong	chr15:69061974:T:G_NKX31_si	0.00873179	0.00021339
chr15	69062935	69062935	1	-	chr15:69062935:T:C	T	C	SNV	c(-7, 3)	EGR4	HOCOMOCO	EGR4_f1	EGR4_HUMAN	ctagccCtgccgcaccagcag	0.741399	0.88849	6.19056	7.33823	0.00244999	8.51154e-05	1	1.14767	strong	chr15:69062935:T:C_EGR4_f1	0.000199887	0.00300632
chr15	70211203	70211203	1	+	chr15:70211203:A:C	A	C	SNV	c(-7, 1)	NR4A1	HOCOMOCO	NR4A1_f1	NR4A1_HUMAN	aaaaGgacagccctgct	0.927783	0.781259	9.45692	7.98573	9.91821e-05	0.00221252	1	-1.47119	strong	chr15:70211203:A:C_NR4A1_f1	0.00273606	0.000207392
chr15	70211203	70211203	1	+	chr15:70211203:A:C	A	C	SNV	c(-7, 1)	NR4A2	HOCOMOCO	NR4A2_si	NR4A2_HUMAN	aaaaGgacagccctgct	0.906857	0.724287	8.85708	7.09819	8.39233e-05	0.00512695	1	-1.75889	strong	chr15:70211203:A:C_NR4A2_si	0.00548913	0.000199824
chr15	70212519	70212519	1	+	chr15:70212519:T:C	T	C	SNV	c(-17, 4)	REST	HOCOMOCO	REST_f1	REST_HUMAN	cttgaggagatgactggGgtgctggagtggactggggaggtgt	0.678943	0.760138	13.3047	14.8303	0.000456666	3.63377e-05	1	1.52561	strong	chr15:70212519:T:C_REST_f1	0.000171047	0.000832939
chr15	70214275	70214275	1	-	chr15:70214275:A:C	A	C	SNV	c(-3, 10)	RFX3	HOCOMOCO	RFX3_f1	RFX3_HUMAN	caaatggtgCaaaccatggccacttag	0.776823	0.875768	11.9233	13.4303	0.000429623	2.72878e-05	1	1.50702	strong	chr15:70214275:A:C_RFX3_f1	0.000165084	0.000788247
chr15	70214275	70214275	1	+	chr15:70214275:A:C	A	C	SNV	c(-2, 9)	YY1	HOCOMOCO	TYY1_f2	TYY1_HUMAN	aatggtgCaaaacatggccactt	0.952121	0.850077	11.2549	10.0785	1.60933e-05	0.000327229	1	-1.17648	strong	chr15:70214275:A:C_TYY1_f2	0.000616167	0.000158853
chr15	70230891	70230891	1	-	chr15:70230891:T:C	T	C	SNV	c(-3, 8)	ATF5	HOCOMOCO	ATF5_si	ATF5_HUMAN	ttaccaaAgtttctaccttccag	0.934239	0.763119	9.84083	8.08194	4.30346e-05	0.00167453	1	-1.75889	strong	chr15:70230891:T:C_ATF5_si	0.00224223	0.00018518
chr15	70233353	70233353	1	+	chr15:70233353:T:C	T	C	SNV	c(-4, 9)	GCM1	HOCOMOCO	GCM1_f1	GCM1_HUMAN	ctgctcagcTtcatgcggggtatttgc	0.972727	0.78249	7.78445	6.31644	3.91304e-05	0.00426948	1	-1.46801	strong	chr15:70233353:T:C_GCM1_f1	0.00468895	0.00018518
chr15	70363419	70363419	1	-	chr15:70363419:C:A	C	A	SNV	c(-8, 3)	FOXA2	HOCOMOCO	FOXA2_f1	FOXA2_HUMAN	tagcaatGtaaaaagagggttcc	0.724182	0.920696	7.11726	9.01439	0.00758892	8.24332e-05	1	1.89713	strong	chr15:70363419:C:A_FOXA2_f1	0.000198827	0.00789922
chr15	70363419	70363419	1	-	chr15:70363419:C:A	C	A	SNV	c(-8, 2)	FOXF2	HOCOMOCO	FOXF2_f1	FOXF2_HUMAN	agcaatGtaaaaagagggttc	0.742456	0.904477	6.83973	8.2987	0.00283694	6.07967e-05	1	1.45896	strong	chr15:70363419:C:A_FOXF2_f1	0.000188694	0.00337625
chr15	70444610	70444610	1	+	chr15:70444610:T:A	T	A	SNV	c(-6, 5)	ELK3	HOCOMOCO	ELK3_f1	ELK3_HUMAN	ttggcagCtggacatgcagtgaa	0.741304	0.91558	5.56562	6.79285	0.00466114	8.89301e-05	1	1.22723	strong	chr15:70444610:T:A_ELK3_f1	0.000200925	0.00508481
chr15	70444610	70444610	1	-	chr15:70444610:T:A	T	A	SNV	c(-1, 5)	PAX2	HOCOMOCO	PAX2_si	PAX2_HUMAN	agCtggtcatgca	1	0.822161	6.25613	5.15731	0	0.00787354	1	-1.09883	strong	chr15:70444610:T:A_PAX2_si	0.00812539	0
chr15	72044564	72044564	1	+	chr15:72044564:C:T	C	T	SNV	c(-1, 9)	FOXF1	HOCOMOCO	FOXF1_f1	FOXF1_HUMAN	gtgtctCccatatttatttag	0.748858	0.908907	6.35585	7.64839	0.00318265	9.63211e-05	1	1.29254	strong	chr15:72044564:C:T_FOXF1_f1	0.000203542	0.00370249
chr15	72044564	72044564	1	+	chr15:72044564:C:T	C	T	SNV	c(1, 9)	FOXJ2	HOCOMOCO	FOXJ2_f1	FOXJ2_HUMAN	tgtctCccatatttattta	0.816166	0.974135	8.28544	9.87117	0.00146866	7.62939e-06	1	1.58573	strong	chr15:72044564:C:T_FOXJ2_f1	0.000116715	0.00209253
chr15	74284801	74284801	1	+	chr15:74284801:C:G	C	G	SNV	c(-6, 4)	STAT3	HOCOMOCO	STAT3_si	STAT3_HUMAN	cggcgtTcctgggaccccgct	0.758013	0.890087	8.26812	9.68159	0.00146127	6.98566e-05	1	1.41346	strong	chr15:74284801:C:G_STAT3_si	0.000194056	0.00208611
chr15	74284801	74284801	1	-	chr15:74284801:C:G	C	G	SNV	c(-8, 5)	TFAP2D	HOCOMOCO	AP2D_f1	AP2D_HUMAN	gatcggcgtTcctcggaccccgctggg	0.880336	0.746807	7.3973	6.3487	5.03585e-05	0.00144417	1	-1.0486	strong	chr15:74284801:C:G_AP2D_f1	0.00202662	0.000188336
chr15	74585462	74585462	1	+	chr15:74585462:A:G	A	G	SNV	c(-1, 9)	EGR2	HOCOMOCO	EGR2_si	EGR2_HUMAN	gagacaGgctgtgggggaggg	0.798992	0.924463	8.39439	9.68214	0.00143266	9.58443e-05	1	1.28776	strong	chr15:74585462:A:G_EGR2_si	0.000203542	0.00205246
chr15	76398047	76398047	1	+	chr15:76398047:A:G	A	G	SNV	c(-8, 3)	ZBTB33	HOCOMOCO	KAISO_f1	KAISO_HUMAN	gagatggCaggaatgatgtctcc	0.979438	0.842818	9.65041	8.31745	2.26498e-05	0.00116611	1	-1.33296	strong	chr15:76398047:A:G_KAISO_f1	0.00173862	0.000170471
chr15	78689443	78689443	1	+	chr15:78689443:A:G	A	G	SNV	c(-6, 5)	INSM1	HOCOMOCO	INSM1_f1	INSM1_HUMAN	gcactggCcagggggagcctcaa	0.709237	0.833303	9.80585	11.4936	0.0020138	0.000100017	1	1.68774	strong	chr15:78689443:A:G_INSM1_f1	0.000206054	0.0026039
chr15	81132471	81132471	1	+	chr15:81132471:C:A	C	A	SNV	c(-11, -1)	HNF4G	HOCOMOCO	HNF4G_f1	HNF4G_HUMAN	tgtctaaGtccaaaggtgcttcc	0.74431	0.894817	6.43223	7.65946	0.00218719	5.53131e-05	1	1.22723	strong	chr15:81132471:C:A_HNF4G_f1	0.000187229	0.00277044
chr15	81132471	81132471	1	-	chr15:81132471:C:A	C	A	SNV	c(-9, 12)	ZNF143	HOCOMOCO	ZN143_si	ZN143_HUMAN	gaaaggggggtgtctaaGtcccaaggtgcttcctaggggctcg	0.842935	0.69982	10.3783	8.67107	7.69104e-05	0.00357906	1	-1.70719	strong	chr15:81132471:C:A_ZN143_si	0.00404802	0.000196405
chr15	86991044	86991044	1	-	chr15:86991044:A:G	A	G	SNV	c(-13, 4)	ESR1	HOCOMOCO	ESR1_do	ESR1_HUMAN	caaagagaggacaGtatgccttgtaaaagaactaa	0.717609	0.83814	7.34725	8.51769	0.00220337	9.97252e-05	1	1.17044	strong	chr15:86991044:A:G_ESR1_do	0.000205798	0.00278336
chr15	87460113	87460113	1	-	chr15:87460113:A:T	A	T	SNV	c(-10, 5)	MECOM	HOCOMOCO	EVI1_f1	EVI1_HUMAN	cctgcacaatgAtcttttcagagcacagagc	0.71576	0.825429	10.0255	11.5246	0.00137352	8.70712e-05	1	1.4991	strong	chr15:87460113:A:T_EVI1_f1	0.000200566	0.00199315
chr15	88440561	88440561	1	-	chr15:88440561:C:G	C	G	SNV	c(-6, 18)	T	HOCOMOCO	BRAC_si	BRAC_HUMAN	ctaaattctagcactctttCtgacacctcattgtcctttactgccccc	0.687085	0.623102	18.7817	17.0745	5.54936e-05	0.000507928	1	-1.70719	strong	chr15:88440561:C:G_BRAC_si	0.000909136	0.000190592
chr15	88440561	88440561	1	-	chr15:88440561:C:G	C	G	SNV	c(-3, 4)	TBX5	HOCOMOCO	TBX5_si	TBX5_HUMAN	tttCtgacacctcat	0.967403	0.748202	7.98196	6.20133	3.05176e-05	0.00772095	1	-1.78063	strong	chr15:88440561:C:G_TBX5_si	0.00798309	0.000177058
chr15	88944891	88944891	1	+	chr15:88944891:A:G	A	G	SNV	c(-4, 6)	TFAP4	HOCOMOCO	TFAP4_si	TFAP4_HUMAN	aaaatgTtcagctgttgccaa	0.82088	0.971019	8.57572	10.1011	0.000825167	2.55108e-05	1	1.5254	strong	chr15:88944891:A:G_TFAP4_si	0.000164018	0.00137114
chr15	90287037	90287037	1	-	chr15:90287037:T:C	T	C	SNV	c(-5, 1)	NR3C1	HOCOMOCO	GCR_si	GCR_HUMAN	ccTgttctcccca	0.780011	1	5.4319	6.93942	0.00689697	0	1	1.50751	strong	chr15:90287037:T:C_GCR_si	0	0.00723095
chr15	90287970	90287970	1	-	chr15:90287970:A:G	A	G	SNV	c(-7, 17)	T	HOCOMOCO	BRAC_si	BRAC_HUMAN	gtgttggctcagataacttAgccatccaggagtcacactcttggtgtg	0.683693	0.63108	18.6912	17.2874	6.29759e-05	0.000392741	1	-1.4038	strong	chr15:90287970:A:G_BRAC_si	0.000727542	0.000191869
chr15	90811802	90811802	1	-	chr15:90811802:A:G	A	G	SNV	c(-11, 1)	CEBPG	HOCOMOCO	CEBPG_si	CEBPG_HUMAN	taagattaCtcaaggacctctgtcc	0.936196	0.739166	8.15683	6.49152	5.64009e-05	0.00710541	1	-1.66531	strong	chr15:90811802:A:G_CEBPG_si	0.00741014	0.000190592
chr15	90811802	90811802	1	+	chr15:90811802:A:G	A	G	SNV	c(-4, 4)	NKX2-8	HOCOMOCO	NKX28_f1	NKX28_HUMAN	attaCtcaaggacctct	0.981874	0.787971	6.11029	4.96262	3.8147e-06	0.00372314	1	-1.14767	strong	chr15:90811802:A:G_NKX28_f1	0.00418485	9.71109e-05
chr15	90811802	90811802	1	+	chr15:90811802:A:G	A	G	SNV	c(-4, 5)	NR5A2	HOCOMOCO	NR5A2_f1	NR5A2_HUMAN	gattaCtcaaggacctctg	0.981444	0.802254	9.35752	7.67826	6.48499e-05	0.00214577	1	-1.67926	strong	chr15:90811802:A:G_NR5A2_f1	0.00267783	0.000193438
chr15	92702262	92702262	1	+	chr15:92702262:C:A	C	A	SNV	c(-6, 5)	NFATC1	HOCOMOCO	NFAC1_si	NFAC1_HUMAN	tggttgcAtggaaagatcagacc	0.743208	0.932294	7.95644	9.93167	0.00485504	8.17776e-05	1	1.97523	strong	chr15:92702262:C:A_NFAC1_si	0.000198827	0.00526723
chr15	92702992	92702992	1	+	chr15:92702992:T:A	T	A	SNV	c(-1, 6)	DLX2	HOCOMOCO	DLX2_f1	DLX2_HUMAN	caaGatataattggc	0.967612	0.780805	5.7797	4.73111	7.62939e-05	0.00363159	1	-1.0486	strong	chr15:92702992:T:A_DLX2_f1	0.00409607	0.000195891
chr15	92702992	92702992	1	+	chr15:92702992:T:A	T	A	SNV	c(-1, 7)	NOBOX	HOCOMOCO	NOBOX_si	NOBOX_HUMAN	gcaaGatataattggca	0.993431	0.772918	8.52078	6.65539	3.43323e-05	0.00696945	1	-1.86539	strong	chr15:92702992:T:A_NOBOX_si	0.00727633	0.000179684
chr15	92702992	92702992	1	+	chr15:92702992:T:A	T	A	SNV	c(1, 10)	VSX2	HOCOMOCO	VSX2_si	VSX2_HUMAN	aggcaaGatataattggcata	0.899009	0.790475	10.341	9.11411	4.52995e-05	0.000794888	1	-1.2269	strong	chr15:92702992:T:A_VSX2_si	0.00131313	0.00018518
chr15	92979398	92979398	1	+	chr15:92979398:T:C	T	C	SNV	c(-2, 6)	FOXD3	HOCOMOCO	FOXD3_f1	FOXD3_HUMAN	caaaGatgttcttttga	0.906141	0.731361	9.82669	7.94731	8.01086e-05	0.00378418	1	-1.87938	strong	chr15:92979398:T:C_FOXD3_f1	0.00424101	0.00019858
chr15	93591679	93591679	1	+	chr15:93591679:G:T	G	T	SNV	c(-8, 8)	MAZ	HOCOMOCO	MAZ_f1	MAZ_HUMAN	cctgatggaggcTgcggagggtcggggctctgc	0.860502	0.721968	8.9678	7.55653	1.83854e-05	0.00162223	1	-1.41127	strong	chr15:93591679:G:T_MAZ_f1	0.00219247	0.000163468
chr15	93595007	93595007	1	+	chr15:93595007:G:A	G	A	SNV	c(-6, 4)	NKX3-2	HOCOMOCO	NKX32_f1	NKX32_HUMAN	catttgTgaagtggagctatg	0.98062	0.778341	8.06928	6.44492	1.26362e-05	0.00451303	1	-1.62436	strong	chr15:93595007:G:A_NKX32_f1	0.00491336	0.000155257
chr15	94463543	94463543	1	+	chr15:94463543:T:C	T	C	SNV	c(-5, 1)	MYF6	HOCOMOCO	MYF6_f1	MYF6_HUMAN	agCagctgctgga	1	0.82245	7.19374	5.96651	6.10352e-05	0.000976562	1	-1.22723	strong	chr15:94463543:T:C_MYF6_f1	0.00153171	0.000190592
chr15	94463543	94463543	1	+	chr15:94463543:T:C	T	C	SNV	c(-7, 5)	MYOG	HOCOMOCO	MYOG_f1	MYOG_HUMAN	taacctagCagctgctggaaagggc	0.970112	0.830166	10.4182	8.95791	2.23517e-06	0.000469014	1	-1.46028	strong	chr15:94463543:T:C_MYOG_f1	0.000850227	8.06128e-05
chr15	94463543	94463543	1	+	chr15:94463543:T:C	T	C	SNV	c(-6, 2)	TCF12	HOCOMOCO	HTF4_f1	HTF4_HUMAN	ctagCagctgctggaaa	0.989313	0.823449	11.8199	9.84205	2.28882e-05	0.00126266	1	-1.97786	strong	chr15:94463543:T:C_HTF4_f1	0.00183966	0.000170471
chr15	96632755	96632755	1	-	chr15:96632755:C:T	C	T	SNV	c(-17, 7)	TAL1	HOCOMOCO	TAL1_f2	TAL1_HUMAN	gcctgaattagtagaagctCaaacatttggtaattccccaaatcctga	0.832942	0.706042	12.0024	10.2268	8.74515e-05	0.00236045	1	-1.77559	strong	chr15:96632755:C:T_TAL1_f2	0.00287329	0.000201377
chr15	96897762	96897762	1	-	chr15:96897762:G:C	G	C	SNV	c(-6, 5)	E2F6	HOCOMOCO	E2F6_f1	E2F6_HUMAN	gcgaaacCtcccgcttccctaaa	0.790998	0.916141	7.40181	8.54789	0.00168276	0.00010258	1	1.14608	strong	chr15:96897762:G:C_E2F6_f1	0.000208324	0.00229714
chr15	100036615	100036615	1	-	chr15:100036615:C:T	C	T	SNV	c(-9, 1)	NFKB1	HOCOMOCO	NFKB1_f1	NFKB1_HUMAN	agggtgTtcccgcaggcccca	0.926734	0.782225	9.73757	8.24522	3.05176e-05	0.00116491	1	-1.49235	strong	chr15:100036615:C:T_NFKB1_f1	0.0017374	0.000177058
chr15	100036615	100036615	1	-	chr15:100036615:C:T	C	T	SNV	c(-2, 6)	TFAP2A	HOCOMOCO	AP2A_f2	AP2A_HUMAN	ggtgTtcccgcaggccc	0.97656	0.830836	8.19543	6.98843	3.05176e-05	0.0011673	1	-1.20699	strong	chr15:100036615:C:T_AP2A_f2	0.00173992	0.000177058
chr16	326591	326591	1	+	chr16:326591:C:T	C	T	SNV	c(-5, 5)	MBD2	HOCOMOCO	MBD2_si	MBD2_HUMAN	ctacatGggccggatgccggc	0.97312	0.78025	9.78414	7.87	3.93391e-05	0.00434875	1	-1.91415	strong	chr16:326591:C:T_MBD2_si	0.00476477	0.00018518
chr16	692742	692742	1	-	chr16:692742:A:C	A	C	SNV	c(-9, 1)	EGR2	HOCOMOCO	EGR2_si	EGR2_HUMAN	gcctccCcccctccggttgct	0.792718	0.92516	8.33	9.6893	0.0015707	9.34601e-05	1	1.3593	strong	chr16:692742:A:C_EGR2_si	0.00020215	0.00219004
chr16	692742	692742	1	-	chr16:692742:A:C	A	C	SNV	c(-7, 3)	EGR4	HOCOMOCO	EGR4_f1	EGR4_HUMAN	gcctccCcccctccggttgct	0.78661	0.933701	6.54332	7.69098	0.00112486	3.52859e-05	1	1.14767	strong	chr16:692742:A:C_EGR4_f1	0.000169087	0.00171719
chr16	766279	766279	1	+	chr16:766279:A:G	A	G	SNV	c(-7, 1)	MZF1	HOCOMOCO	MZF1_f1	MZF1_HUMAN	tggtGgggacagaatcg	0.991243	0.829915	9.7439	8.17393	5.34058e-05	0.00122833	1	-1.56997	strong	chr16:766279:A:G_MZF1_f1	0.00180497	0.000188336
chr16	905563	905563	1	+	chr16:905563:A:G	A	G	SNV	c(-10, 6)	SPI1	HOCOMOCO	SPI1_si	SPI1_HUMAN	ggaggcgccaggAggaattgtcaccgtcacaag	0.851675	0.711393	11.1337	9.34636	3.13445e-05	0.00204352	1	-1.78732	strong	chr16:905563:A:G_SPI1_si	0.00258143	0.000177574
chr16	1330909	1330909	1	+	chr16:1330909:T:G	T	G	SNV	c(-7, 3)	EGR1	HOCOMOCO	EGR1_f2	EGR1_HUMAN	ccccggGggggcggaggctga	0.761368	0.919518	8.69326	10.4727	0.00175118	3.91006e-05	1	1.77946	strong	chr16:1330909:T:G_EGR1_f2	0.000173938	0.00236381
chr16	1330909	1330909	1	+	chr16:1330909:T:G	T	G	SNV	c(-7, 3)	EGR2	HOCOMOCO	EGR2_si	EGR2_HUMAN	ccccggGggggcggaggctga	0.814666	0.975701	8.55526	10.208	0.000915766	7.39098e-06	1	1.65275	strong	chr16:1330909:T:G_EGR2_si	0.000116715	0.00148496
chr16	1330909	1330909	1	+	chr16:1330909:T:G	T	G	SNV	c(-9, 9)	SP1	HOCOMOCO	SP1_f2	SP1_HUMAN	tatgggaaccccggGggggcggaggctgagctgctca	0.745678	0.912355	8.4625	10.2645	0.00182887	1.16728e-05	1	1.80199	strong	chr16:1330909:T:G_SP1_f2	0.00013357	0.00243538
chr16	1330909	1330909	1	+	chr16:1330909:T:G	T	G	SNV	c(-4, 6)	SP1	HOCOMOCO	SP1_f1	SP1_HUMAN	ccccggGggggcggaggctga	0.768844	0.933504	8.1488	9.84845	0.00159287	1.62125e-05	1	1.69965	strong	chr16:1330909:T:G_SP1_f1	0.000145935	0.00220999
chr16	1330909	1330909	1	+	chr16:1330909:T:G	T	G	SNV	c(-8, 11)	SP3	HOCOMOCO	SP3_f1	SP3_HUMAN	ctatgggaaccccggGggggcggaggctgagctgctcag	0.781373	0.9246	7.73018	9.06786	0.00117457	1.03301e-05	1	1.33768	strong	chr16:1330909:T:G_SP3_f1	0.000132492	0.00177615
chr16	1330909	1330909	1	+	chr16:1330909:T:G	T	G	SNV	c(-15, 8)	SP4	HOCOMOCO	SP4_f1	SP4_HUMAN	tgggctatgggaaccccggGggggcggaggctgagctgctcagggtt	0.738082	0.863214	8.75246	10.1625	0.000186325	3.3981e-07	1	1.41001	strong	chr16:1330909:T:G_SP4_f1	1.78592e-05	0.000364211
chr16	1330909	1330909	1	+	chr16:1330909:T:G	T	G	SNV	c(-6, 6)	WT1	HOCOMOCO	WT1_f1	WT1_HUMAN	aaccccggGggggcggaggctgagc	0.786127	0.948791	7.42097	8.90528	0.00136152	5.78165e-06	1	1.48431	strong	chr16:1330909:T:G_WT1_f1	0.00011214	0.00198021
chr16	1823000	1823000	1	+	chr16:1823000:A:G	A	G	SNV	c(-3, 5)	ESRRG	HOCOMOCO	ERR3_f1	ERR3_HUMAN	ccgcGtcaaggtctcgt	0.911437	0.71728	7.39435	5.86895	4.57764e-05	0.00435638	1	-1.5254	strong	chr16:1823000:A:G_ERR3_f1	0.00477072	0.00018518
chr16	1823000	1823000	1	+	chr16:1823000:A:G	A	G	SNV	c(-4, 5)	NR5A2	HOCOMOCO	NR5A2_f1	NR5A2_HUMAN	gccgcGtcaaggtctcgta	0.984446	0.805255	9.38565	7.70639	4.76837e-05	0.00190258	1	-1.67926	strong	chr16:1823000:A:G_NR5A2_f1	0.00245576	0.000186971
chr16	2521831	2521831	1	+	chr16:2521831:A:C	A	C	SNV	c(-12, 6)	ZFX	HOCOMOCO	ZFX_f1	ZFX_HUMAN	ccgcggctgcgtgcCaggcctggtgaacgccgccctg	0.783923	0.957232	8.97911	10.9003	0.0020297	1.28646e-05	1	1.92119	strong	chr16:2521831:A:C_ZFX_f1	0.000136874	0.00261827
chr16	3550761	3550761	1	-	chr16:3550761:A:G	A	G	SNV	c(-6, 7)	HOXA9	HOCOMOCO	HXA9_f1	HXA9_HUMAN	gtaggtactCagaacctgtcacccagc	0.85564	0.723954	10.0811	8.57133	4.11198e-05	0.00145528	1	-1.50979	strong	chr16:3550761:A:G_HXA9_f1	0.00203609	0.00018518
chr16	3550761	3550761	1	-	chr16:3550761:A:G	A	G	SNV	c(-5, 7)	MEIS1	HOCOMOCO	MEIS1_f2	MEIS1_HUMAN	taggtactCagaacctgtcacccag	0.937018	0.795575	10.6248	9.05294	1.70916e-05	0.000740796	1	-1.5719	strong	chr16:3550761:A:G_MEIS1_f2	0.00124107	0.000161774
chr16	3550761	3550761	1	-	chr16:3550761:A:G	A	G	SNV	c(-4, 8)	MEIS2	HOCOMOCO	MEIS2_do	MEIS2_HUMAN	taggtactCagaacctgtcacccag	0.881732	0.750654	12.2688	10.4679	8.3521e-05	0.00166151	1	-1.80089	strong	chr16:3550761:A:G_MEIS2_do	0.00222983	0.000199824
chr16	3550998	3550998	1	+	chr16:3550998:T:G	T	G	SNV	c(-6, 6)	ZBTB6	HOCOMOCO	ZBTB6_si	ZBTB6_HUMAN	ccatagagAtcgtcgagcgctgggc	0.873576	0.75734	10.039	8.72814	5.93513e-05	0.00145501	1	-1.31086	strong	chr16:3550998:T:G_ZBTB6_si	0.00203609	0.000190592
chr16	3702236	3702236	1	-	chr16:3702236:C:T	C	T	SNV	c(-8, 9)	PPARG	HOCOMOCO	PPARG_f1	PPARG_HUMAN	gaccagaggggaaCccttgtcccacgtgctgagca	0.680177	0.879327	6.2864	8.00755	0.00837862	3.73498e-05	1	1.72114	strong	chr16:3702236:C:T_PPARG_f1	0.00017202	0.00865074
chr16	3702236	3702236	1	+	chr16:3702236:C:T	C	T	SNV	c(-6, 15)	REST	HOCOMOCO	REST_f1	REST_HUMAN	gacagaccagaggggaaCccttgtcccacgtgctgagcacacg	0.713348	0.797334	13.9511	15.5292	0.000167311	9.43281e-06	1	1.57805	strong	chr16:3702236:C:T_REST_f1	0.000128411	0.000327731
chr16	3704738	3704738	1	+	chr16:3704738:G:A	G	A	SNV	c(-4, 3)	ARNT	HOCOMOCO	ARNT_f1	ARNT_HUMAN	gaaAcacgtgctagc	0.994937	0.773465	8.86786	6.9092	4.57764e-05	0.00445557	1	-1.95866	strong	chr16:3704738:G:A_ARNT_f1	0.00486218	0.00018518
chr16	3704738	3704738	1	-	chr16:3704738:G:A	G	A	SNV	c(-5, 3)	BHLHE40	HOCOMOCO	BHE40_f2	BHE40_HUMAN	agaaAcacgtgctagca	0.951112	0.809396	10.1663	8.66704	9.15527e-05	0.0016861	1	-1.49923	strong	chr16:3704738:G:A_BHE40_f2	0.00225262	0.00020329
chr16	3704738	3704738	1	+	chr16:3704738:G:A	G	A	SNV	c(-6, 4)	MAX	HOCOMOCO	MAX_f1	MAX_HUMAN	aaagaaAcacgtgctagcaac	0.977041	0.841205	10.309	8.8973	3.3617e-05	0.000639677	1	-1.41171	strong	chr16:3704738:G:A_MAX_f1	0.00110636	0.000179684
chr16	3704738	3704738	1	-	chr16:3704738:G:A	G	A	SNV	c(-5, 5)	MYC	HOCOMOCO	MYC_f1	MYC_HUMAN	aaagaaAcacgtgctagcaac	0.933542	0.798024	9.51519	8.15887	6.41346e-05	0.0015738	1	-1.35632	strong	chr16:3704738:G:A_MYC_f1	0.00214795	0.000193438
chr16	3704738	3704738	1	-	chr16:3704738:G:A	G	A	SNV	c(-4, 3)	MYCN	HOCOMOCO	MYCN_si	MYCN_HUMAN	gaaAcacgtgctagc	0.983264	0.852065	9.69777	8.40824	7.62939e-05	0.00112915	1	-1.28953	strong	chr16:3704738:G:A_MYCN_si	0.00169868	0.000195891
chr16	4011535	4011535	1	+	chr16:4011535:A:G	A	G	SNV	c(-8, 1)	NR4A3	HOCOMOCO	NR4A3_f1	NR4A3_HUMAN	ggaaaGgtgaccagggagg	0.872566	0.743354	7.5391	6.49051	7.24792e-05	0.00154877	1	-1.0486	strong	chr16:4011535:A:G_NR4A3_f1	0.00212312	0.000194943
chr16	4377709	4377709	1	+	chr16:4377709:T:G	T	G	SNV	c(-3, 13)	PLAG1	HOCOMOCO	PLAG1_f1	PLAG1_HUMAN	gacccccgccctGcggggggtgggaagggcagg	0.732635	0.874274	7.22441	8.57004	0.00416024	8.32903e-05	1	1.34564	strong	chr16:4377709:T:G_PLAG1_f1	0.000198955	0.00462351
chr16	5216385	5216385	1	-	chr16:5216385:T:A	T	A	SNV	c(-7, 4)	INSM1	HOCOMOCO	INSM1_f1	INSM1_HUMAN	tgcaggcCccctgctatgccagc	0.874034	0.767017	12.0477	10.5919	2.99811e-05	0.000585139	1	-1.4558	strong	chr16:5216385:T:A_INSM1_f1	0.00102427	0.000177058
chr16	6829109	6829109	1	+	chr16:6829109:G:T	G	T	SNV	c(-3, 6)	FOXJ2	HOCOMOCO	FOXJ2_f1	FOXJ2_HUMAN	ggatcTtatttcttttatc	0.742474	0.921649	7.5457	9.3443	0.00493431	9.72748e-05	1	1.7986	strong	chr16:6829109:G:T_FOXJ2_f1	0.000204167	0.00534257
chr16	6829109	6829109	1	-	chr16:6829109:G:T	G	T	SNV	c(-14, -1)	HMGA2	HOCOMOCO	HMGA2_f1	HMGA2_HUMAN	atactggatcTtatttcttttatctaatt	0.725736	0.84649	8.94966	10.4113	0.00163707	5.78258e-05	1	1.46168	strong	chr16:6829109:G:T_HMGA2_f1	0.000188501	0.00224938
chr16	9807184	9807184	1	+	chr16:9807184:A:G	A	G	SNV	c(-4, 6)	EGR4	HOCOMOCO	EGR4_f1	EGR4_HUMAN	ggtaacAggggcagggcacct	0.73429	0.881381	6.13509	7.28276	0.00278544	0.000101089	1	1.14767	strong	chr16:9807184:A:G_EGR4_f1	0.00020691	0.00332895
chr16	11226444	11226444	1	+	chr16:11226444:A:G	A	G	SNV	c(-21, 3)	T	HOCOMOCO	BRAC_si	BRAC_HUMAN	tttctggtatatacctaggAgtaaaaagtaggtcatgtgacaatctaa	0.701743	0.646938	19.1728	17.7105	3.17357e-05	0.000231994	1	-1.46229	strong	chr16:11226444:A:G_BRAC_si	0.000446648	0.000178448
chr16	12225496	12225496	1	+	chr16:12225496:A:T	A	T	SNV	c(-6, 7)	NFIL3	HOCOMOCO	NFIL3_si	NFIL3_HUMAN	tcctcatttTaggtaagataagcagtt	0.802427	0.942646	9.09498	10.6585	0.00109665	4.97773e-05	1	1.5635	strong	chr16:12225496:A:T_NFIL3_si	0.000181736	0.00168769
chr16	12226555	12226555	1	-	chr16:12226555:T:C	T	C	SNV	c(-3, 6)	GFI1	HOCOMOCO	GFI1_f1	GFI1_HUMAN	tagatAaaatcaatgtcct	0.960239	0.753881	9.19502	7.26018	5.81741e-05	0.00460434	1	-1.93484	strong	chr16:12226555:T:C_GFI1_f1	0.00500108	0.000190592
chr16	12226555	12226555	1	-	chr16:12226555:T:C	T	C	SNV	c(-6, 7)	ONECUT1	HOCOMOCO	HNF6_f1	HNF6_HUMAN	ggggtagatAaaatcaatgtcctaacc	0.94784	0.810974	9.65969	8.30023	8.10623e-06	0.000974931	1	-1.35945	strong	chr16:12226555:T:C_HNF6_f1	0.00153171	0.000132734
chr16	12226555	12226555	1	-	chr16:12226555:T:C	T	C	SNV	c(-8, 12)	ONECUT2	HOCOMOCO	ONEC2_si	ONEC2_HUMAN	catagatggggtagatAaaatcaatgtcctaaccaggcagt	0.925295	0.794298	9.17775	7.95053	4.09979e-07	0.000306885	1	-1.22723	strong	chr16:12226555:T:C_ONEC2_si	0.000581217	2.26427e-05
chr16	17167263	17167263	1	+	chr16:17167263:C:T	C	T	SNV	c(-8, 5)	EOMES	HOCOMOCO	EOMES_f1	EOMES_HUMAN	aagggaggtGttacgaattctattttg	0.73884	0.658516	13.8462	12.3768	9.46969e-05	0.000926569	1	-1.46933	strong	chr16:17167263:C:T_EOMES_f1	0.00148001	0.00020573
chr16	17167263	17167263	1	+	chr16:17167263:C:T	C	T	SNV	c(-9, 11)	ONECUT2	HOCOMOCO	ONEC2_si	ONEC2_HUMAN	actctagaagggaggtGttatgaattctattttggcagtca	0.742541	0.873539	7.46566	8.69288	0.00120936	1.2809e-05	1	1.22723	strong	chr16:17167263:C:T_ONEC2_si	0.000136874	0.00181182
chr16	17842398	17842398	1	+	chr16:17842398:G:A	G	A	SNV	c(-4, 13)	NR3C1	HOCOMOCO	GCR_do	GCR_HUMAN	ttccataacaaagGggaacatgctggcctccccac	0.736733	0.941367	4.86819	6.11868	0.00563302	1.69393e-05	1	1.25049	strong	chr16:17842398:G:A_GCR_do	0.000148766	0.00600039
chr16	17842398	17842398	1	+	chr16:17842398:G:A	G	A	SNV	c(-10, 1)	SPIB	HOCOMOCO	SPIB_f1	SPIB_HUMAN	aacaaagGggaacatgctggcct	0.793994	0.962691	9.01697	10.9053	0.00145608	1.5676e-05	1	1.88832	strong	chr16:17842398:G:A_SPIB_f1	0.000143888	0.00208144
chr16	21615146	21615146	1	+	chr16:21615146:T:C	T	C	SNV	c(-5, 6)	HAND1	HOCOMOCO	HAND1_si	HAND1_HUMAN	cattcaaTatctggaattattaa	0.949773	0.744119	8.08222	6.37503	9.35793e-05	0.00826013	1	-1.70719	strong	chr16:21615146:T:C_HAND1_si	0.00850012	0.000204787
chr16	21615146	21615146	1	-	chr16:21615146:T:C	T	C	SNV	c(-10, 3)	ZBTB18	HOCOMOCO	ZN238_f1	ZN238_HUMAN	aacattcaaTatctggaattattaagt	0.853601	0.7264	11.0693	9.46112	8.77567e-05	0.0017832	1	-1.60822	strong	chr16:21615146:T:C_ZN238_f1	0.00234664	0.000201377
chr16	27228633	27228633	1	-	chr16:27228633:T:C	T	C	SNV	c(-11, 5)	GATA5	HOCOMOCO	GATA5_f1	GATA5_HUMAN	agcctgcctcagTtatcagtcacatctcgggag	0.769404	0.966913	5.55997	6.89961	0.010124	6.19999e-06	1	1.33965	strong	chr16:27228633:T:C_GATA5_f1	0.000113068	0.0103398
chr16	27228633	27228633	1	+	chr16:27228633:T:C	T	C	SNV	c(-6, 2)	PDX1	HOCOMOCO	PDX1_do	PDX1_HUMAN	tcagTtattagtcacat	0.950878	0.770713	10.0124	8.13446	0.000118256	0.00402451	1	-1.87798	strong	chr16:27228633:T:C_PDX1_do	0.00446505	0.000234961
chr16	30627912	30627912	1	-	chr16:30627912:T:C	T	C	SNV	c(-6, 2)	ZNF333	HOCOMOCO	ZN333_f1	ZN333_HUMAN	taacAttatcccttctg	0.977814	0.771027	7.61275	6.04172	6.48499e-05	0.00468445	1	-1.57102	strong	chr16:30627912:T:C_ZN333_f1	0.00507035	0.000193438
chr16	30645644	30645644	1	+	chr16:30645644:A:C	A	C	SNV	c(-9, 2)	SPIB	HOCOMOCO	SPIB_f1	SPIB_HUMAN	actaaatAaggaacaagcttccc	0.924111	0.755413	10.4734	8.58511	7.2062e-05	0.00295156	1	-1.88832	strong	chr16:30645644:A:C_SPIB_f1	0.00344411	0.000194943
chr16	31439562	31439562	1	-	chr16:31439562:T:C	T	C	SNV	c(-7, 3)	EGR1	HOCOMOCO	EGR1_f2	EGR1_HUMAN	gatccgCccgctccccactca	0.718898	0.888733	8.2154	10.1263	0.00389957	8.72612e-05	1	1.91094	strong	chr16:31439562:T:C_EGR1_f2	0.000200566	0.00438839
chr16	31439562	31439562	1	-	chr16:31439562:T:C	T	C	SNV	c(-7, 3)	EGR2	HOCOMOCO	EGR2_si	EGR2_HUMAN	gatccgCccgctccccactca	0.819094	0.96264	8.60071	10.074	0.000811577	2.21729e-05	1	1.47326	strong	chr16:31439562:T:C_EGR2_si	0.000159703	0.00135408
chr16	31439562	31439562	1	-	chr16:31439562:T:C	T	C	SNV	c(-10, 2)	WT1	HOCOMOCO	WT1_f1	WT1_HUMAN	cggatccgCccgctccccactcacc	0.765739	0.896375	7.23493	8.42699	0.00201404	8.98987e-05	1	1.19205	strong	chr16:31439562:T:C_WT1_f1	0.000200925	0.0026039
chr16	46954386	46954386	1	-	chr16:46954386:A:G	A	G	SNV	c(-14, 4)	CTCF	HOCOMOCO	CTCF_f2	CTCF_HUMAN	gcctgggcccccacTgctgggaggttaggggaaagag	0.699999	0.83497	8.68631	10.2868	0.00310936	9.30571e-05	1	1.60052	strong	chr16:46954386:A:G_CTCF_f2	0.000201882	0.0036341
chr16	46954386	46954386	1	+	chr16:46954386:A:G	A	G	SNV	c(-2, 5)	IKZF1	HOCOMOCO	IKZF1_f1	IKZF1_HUMAN	cacTgctgggaggtt	0.799816	0.992738	5.8691	7.26768	0.00668335	6.10352e-05	1	1.39858	strong	chr16:46954386:A:G_IKZF1_f1	0.000188694	0.00702506
chr16	47313319	47313319	1	+	chr16:47313319:A:C	A	C	SNV	c(-3, 8)	IRF9	HOCOMOCO	IRF9_f1	IRF9_HUMAN	tctccatTgaaaaagagactaca	0.841138	0.719038	7.6955	6.6469	0.000102758	0.00190228	1	-1.0486	strong	chr16:47313319:A:C_IRF9_f1	0.00245576	0.000210825
chr16	47313319	47313319	1	+	chr16:47313319:A:C	A	C	SNV	c(-12, 3)	POU5F1	HOCOMOCO	PO5F1_do	PO5F1_HUMAN	cttttctccatTgaaaaagagactacacttc	0.820624	0.705661	9.06201	7.84329	0.000105617	0.00206229	1	-1.21872	strong	chr16:47313319:A:C_PO5F1_do	0.0025991	0.000214359
chr16	47494441	47494441	1	+	chr16:47494441:A:G	A	G	SNV	c(-5, 3)	NFATC2	HOCOMOCO	NFAC2_f1	NFAC2_HUMAN	ctttGgaaaacaggtga	0.988293	0.83867	9.90098	8.42446	5.34058e-05	0.00108719	1	-1.47652	strong	chr16:47494441:A:G_NFAC2_f1	0.00165003	0.000188336
chr16	47494441	47494441	1	+	chr16:47494441:A:G	A	G	SNV	c(-5, 3)	NFATC3	HOCOMOCO	NFAC3_f1	NFAC3_HUMAN	ctttGgaaaacaggtga	0.98329	0.793003	8.48525	6.87703	3.05176e-05	0.00278473	1	-1.60822	strong	chr16:47494441:A:G_NFAC3_f1	0.00329127	0.000177058
chr16	49563935	49563935	1	+	chr16:49563935:T:C	T	C	SNV	c(-1, 11)	CEBPG	HOCOMOCO	CEBPG_si	CEBPG_HUMAN	ctacatccAggatgtggcaatgaag	0.919739	0.722709	8.01774	6.35243	0.000114352	0.00886062	1	-1.66531	strong	chr16:49563935:T:C_CEBPG_si	0.00909365	0.000228528
chr16	49563935	49563935	1	+	chr16:49563935:T:C	T	C	SNV	c(-2, 9)	XBP1	HOCOMOCO	XBP1_f1	XBP1_HUMAN	tacatccAggacgtggcaatgaa	0.837139	0.983504	11.5022	13.4955	0.000363111	5.126e-06	1	1.99333	strong	chr16:49563935:T:C_XBP1_f1	0.00010804	0.000677081
chr16	50646661	50646661	1	+	chr16:50646661:A:G	A	G	SNV	c(-8, 6)	IRF8	HOCOMOCO	IRF8_si	IRF8_HUMAN	tttggggaagAacagaaaggaggccgatg	0.760381	0.886119	7.75163	8.98561	0.00169973	7.85384e-05	1	1.23398	strong	chr16:50646661:A:G_IRF8_si	0.000196987	0.00231111
chr16	50646661	50646661	1	+	chr16:50646661:A:G	A	G	SNV	c(-11, 7)	SOX18	HOCOMOCO	SOX18_f1	SOX18_HUMAN	ggtgtttggggaagAacaaaaaggaggccgatgtggc	0.877846	0.731393	6.77349	5.71194	0.000100777	0.00613457	1	-1.06155	strong	chr16:50646661:A:G_SOX18_f1	0.0064649	0.00020894
chr16	52014050	52014050	1	-	chr16:52014050:C:G	C	G	SNV	c(-6, 6)	EHF	HOCOMOCO	EHF_si	EHF_HUMAN	tctctctaCttccctgtggcacccc	0.891537	0.729011	10.8809	8.91523	7.00802e-05	0.00375652	1	-1.96569	strong	chr16:52014050:C:G_EHF_si	0.00421655	0.000194943
chr16	52014050	52014050	1	-	chr16:52014050:C:G	C	G	SNV	c(-6, 4)	ELF5	HOCOMOCO	ELF5_f1	ELF5_HUMAN	tctctaCttccctgtggcacc	0.956754	0.727769	7.63806	5.84803	5.22137e-05	0.0152569	1	-1.79002	strong	chr16:52014050:C:G_ELF5_f1	0.0154225	0.000188336
chr16	52014050	52014050	1	-	chr16:52014050:C:G	C	G	SNV	c(-7, 3)	ETS2	HOCOMOCO	ETS2_f1	ETS2_HUMAN	tctctaCttccctgtggcacc	0.977587	0.768741	6.34619	5.03647	3.86238e-05	0.0136631	1	-1.30972	strong	chr16:52014050:C:G_ETS2_f1	0.0138609	0.000184404
chr16	52014050	52014050	1	+	chr16:52014050:C:G	C	G	SNV	c(-1, 7)	TFAP2A	HOCOMOCO	AP2A_f2	AP2A_HUMAN	tctaCttccctgtggca	0.967948	0.804754	8.1241	6.7724	5.34058e-05	0.0018692	1	-1.3517	strong	chr16:52014050:C:G_AP2A_f2	0.00242709	0.000188336
chr16	52014050	52014050	1	+	chr16:52014050:C:G	C	G	SNV	c(-1, 7)	TFAP2C	HOCOMOCO	AP2C_f1	AP2C_HUMAN	tctaCttccctgtggca	0.96752	0.772605	9.14931	7.31595	4.19617e-05	0.00461197	1	-1.83335	strong	chr16:52014050:C:G_AP2C_f1	0.00500603	0.00018518
chr16	52014050	52014050	1	-	chr16:52014050:C:G	C	G	SNV	c(-2, 19)	ZBTB7B	HOCOMOCO	ZBT7B_si	ZBT7B_HUMAN	gctaaatggtctctctaCttccctgtggcaccccacctacact	0.806016	0.694656	9.44656	8.19393	6.23859e-05	0.0020141	1	-1.25263	strong	chr16:52014050:C:G_ZBT7B_si	0.00255177	0.000191752
chr16	52014400	52014400	1	-	chr16:52014400:A:G	A	G	SNV	c(-3, 9)	HOXB6	HOCOMOCO	HXB6_f1	HXB6_HUMAN	atgaaatcCtgcagtaatcatattc	0.890258	0.751998	8.29927	7.07204	4.81606e-05	0.00154114	1	-1.22723	strong	chr16:52014400:A:G_HXB6_f1	0.00211533	0.000186971
chr16	52016868	52016868	1	+	chr16:52016868:A:G	A	G	SNV	c(-2, 12)	HOXC6	HOCOMOCO	HXC6_f1	HXC6_HUMAN	ctcgccttcaTttcgatttatttatttca	0.747711	0.837792	10.7531	11.9804	0.000129243	6.32741e-06	1	1.22723	strong	chr16:52016868:A:G_HXC6_f1	0.000113068	0.000255701
chr16	53969802	53969802	1	+	chr16:53969802:C:T	C	T	SNV	c(-10, 2)	FOXJ3	HOCOMOCO	FOXJ3_f2	FOXJ3_HUMAN	tctgtttgAtgttttatgtcgccct	0.799524	0.94053	11.3242	13.3017	0.000630066	8.52346e-06	1	1.97743	strong	chr16:53969802:C:T_FOXJ3_f2	0.000123165	0.00109907
chr16	54404719	54404719	1	-	chr16:54404719:T:C	T	C	SNV	c(-9, 9)	ZFX	HOCOMOCO	ZFX_f1	ZFX_HUMAN	ctgagtgacggctcGgcctgccacctcctcagccgcc	0.96279	0.791915	10.9619	9.06771	6.09954e-06	0.00182413	1	-1.89421	strong	chr16:54404719:T:C_ZFX_f1	0.00238838	0.000124221
chr16	55422507	55422507	1	+	chr16:55422507:T:C	T	C	SNV	c(-6, 7)	E2F1	HOCOMOCO	E2F1_f2	E2F1_HUMAN	cccagacccTgggcgtgaaagccactg	0.773865	0.939078	6.13884	7.40636	0.00220732	3.28161e-05	1	1.26753	strong	chr16:55422507:T:C_E2F1_f2	0.000167879	0.00278728
chr16	55422507	55422507	1	+	chr16:55422507:T:C	T	C	SNV	c(-6, 7)	E2F4	HOCOMOCO	E2F4_do	E2F4_HUMAN	cccagacccTgggcgtgaaagccactg	0.782639	0.927084	7.62259	8.99279	0.00118908	3.35351e-05	1	1.3702	strong	chr16:55422507:T:C_E2F4_do	0.000167879	0.00179256
chr16	55432863	55432863	1	+	chr16:55432863:C:T	C	T	SNV	c(-7, 1)	FOXD3	HOCOMOCO	FOXD3_f1	FOXD3_HUMAN	gtgtTgatttgcgtgtg	0.782487	0.928013	8.49705	10.0619	0.00149155	3.05176e-05	1	1.56482	strong	chr16:55432863:C:T_FOXD3_f1	0.000166882	0.00211359
chr16	56553816	56553816	1	-	chr16:56553816:A:C	A	C	SNV	c(-5, 5)	TP63	HOCOMOCO	P63_si	P63_HUMAN	agctggAgacaagcgcagcgg	0.951844	0.801591	7.04068	5.95817	4.72069e-05	0.00317311	1	-1.0825	strong	chr16:56553816:A:C_P63_si	0.0036568	0.000186971
chr16	57975578	57975578	1	-	chr16:57975578:C:A	C	A	SNV	c(-3, 7)	CEBPZ	HOCOMOCO	CEBPZ_si	CEBPZ_HUMAN	atctttCaaccaattacatat	0.888114	0.743617	10.7298	9.00562	9.75132e-05	0.00239444	1	-1.72423	strong	chr16:57975578:C:A_CEBPZ_si	0.00290371	0.000206968
chr16	57975578	57975578	1	-	chr16:57975578:C:A	C	A	SNV	c(-3, 8)	FOXI1	HOCOMOCO	FOXI1_f1	FOXI1_HUMAN	aatctttCaaccaattacatata	0.898855	0.770823	13.0191	11.1755	6.22869e-05	0.00128442	1	-1.84368	strong	chr16:57975578:C:A_FOXI1_f1	0.00186051	0.000191752
chr16	57975578	57975578	1	-	chr16:57975578:C:A	C	A	SNV	c(-4, 8)	NFYB	HOCOMOCO	NFYB_f1	NFYB_HUMAN	aaatctttCaaccaattacatatag	0.929951	0.764806	10.8475	8.95304	9.86904e-05	0.00256437	1	-1.89443	strong	chr16:57975578:C:A_NFYB_f1	0.0030698	0.000207392
chr16	57975578	57975578	1	-	chr16:57975578:C:A	C	A	SNV	c(-4, 9)	NFYC	HOCOMOCO	NFYC_f1	NFYC_HUMAN	caaatctttCaaccaattacatataga	0.936964	0.7328	8.12702	6.41983	4.16152e-05	0.00666114	1	-1.70719	strong	chr16:57975578:C:A_NFYC_f1	0.00697696	0.00018518
chr16	58090578	58090578	1	-	chr16:58090578:T:C	T	C	SNV	c(-5, 6)	TAL1	HOCOMOCO	TAL1_f1	TAL1_HUMAN	agaaaatAgcatctgtttctatt	0.925079	0.809435	13.3807	11.7329	1.67489e-05	0.000315547	1	-1.64787	strong	chr16:58090578:T:C_TAL1_f1	0.000596237	0.000160992
chr16	58090578	58090578	1	-	chr16:58090578:T:C	T	C	SNV	c(-4, 4)	TCF4	HOCOMOCO	ITF2_f1	ITF2_HUMAN	aaatAgcacctgtttct	0.840957	0.997182	10.6763	12.6557	0.000747681	2.67029e-05	1	1.97942	strong	chr16:58090578:T:C_ITF2_f1	0.000164018	0.00126892
chr16	58237604	58237604	1	+	chr16:58237604:A:G	A	G	SNV	c(-10, 6)	MAZ	HOCOMOCO	MAZ_f1	MAZ_HUMAN	agtgaaagagagAggcgggatgtcagagaagta	0.72786	0.842422	7.61656	8.78362	0.00140388	3.92554e-05	1	1.16706	strong	chr16:58237604:A:G_MAZ_f1	0.000174269	0.00202368
chr16	67218865	67218865	1	-	chr16:67218865:G:T	G	T	SNV	c(-7, 5)	RXRA	HOCOMOCO	RXRA_f1	RXRA_HUMAN	ctcggccgCctgtgtcctctcgtcg	0.677739	0.883222	6.12334	7.89983	0.0103533	8.9094e-05	1	1.77649	strong	chr16:67218865:G:T_RXRA_f1	0.000200925	0.0105624
chr16	67564059	67564059	1	+	chr16:67564059:C:T	C	T	SNV	c(-18, 3)	REST	HOCOMOCO	REST_f1	REST_HUMAN	tcaggactctgggctggGtcctgcttgagagaagcgggcgggg	0.717277	0.782648	14.025	15.2532	0.000148147	1.64109e-05	1	1.22828	strong	chr16:67564059:C:T_REST_f1	0.000146663	0.000291508
chr16	68321859	68321859	1	-	chr16:68321859:G:A	G	A	SNV	c(-2, 6)	MYOD1	HOCOMOCO	MYOD1_f1	MYOD1_HUMAN	cactGctcagctgtttc	0.781882	0.97905	6.55765	8.17859	0.0050621	4.95911e-05	1	1.62094	strong	chr16:68321859:G:A_MYOD1_f1	0.000181565	0.00546388
chr16	70488251	70488251	1	-	chr16:70488251:C:G	C	G	SNV	c(-8, 5)	TFAP2D	HOCOMOCO	AP2D_f1	AP2D_HUMAN	agaaaacggGcctctgtctttaaggcg	0.926265	0.792736	7.75798	6.70939	9.12696e-06	0.000530131	1	-1.0486	strong	chr16:70488251:C:G_AP2D_f1	0.000943635	0.000138327
chr16	72160234	72160234	1	-	chr16:72160234:C:T	C	T	SNV	c(-3, 8)	IRF1	HOCOMOCO	IRF1_si	IRF1_HUMAN	ctcagccAcatttctctttctag	0.827464	0.970961	10.6459	12.4683	0.000517011	1.20401e-05	1	1.82242	strong	chr16:72160234:C:T_IRF1_si	0.000134669	0.000928966
chr16	72160234	72160234	1	-	chr16:72160234:C:T	C	T	SNV	c(-4, 9)	IRF2	HOCOMOCO	IRF2_f1	IRF2_HUMAN	ccctcagccAcatttctctttctagtt	0.814351	0.950094	10.6031	12.3393	0.000450257	9.65595e-06	1	1.73626	strong	chr16:72160234:C:T_IRF2_f1	0.000129412	0.00082217
chr16	72160234	72160234	1	-	chr16:72160234:C:T	C	T	SNV	c(-7, 9)	IRF3	HOCOMOCO	IRF3_f1	IRF3_HUMAN	cacccctcagccAcatttctctttctagttagc	0.8044	0.945966	9.61216	11.2513	0.000527607	6.28032e-06	1	1.63915	strong	chr16:72160234:C:T_IRF3_f1	0.000113068	0.000945683
chr16	72160234	72160234	1	-	chr16:72160234:C:T	C	T	SNV	c(-4, 10)	IRF8	HOCOMOCO	IRF8_si	IRF8_HUMAN	cccctcagccAcatttctctttctagtta	0.815163	0.932685	8.28925	9.44261	0.000479025	1.79475e-05	1	1.15336	strong	chr16:72160234:C:T_IRF8_si	0.000151288	0.000872256
chr16	72160234	72160234	1	-	chr16:72160234:C:T	C	T	SNV	c(-5, 8)	PRDM1	HOCOMOCO	PRDM1_f1	PRDM1_HUMAN	ccctcagccAcatttctctttctagtt	0.740252	0.856909	11.5291	13.3166	0.000935316	4.4439e-05	1	1.7875	strong	chr16:72160234:C:T_PRDM1_f1	0.000177574	0.00151139
chr16	72160234	72160234	1	-	chr16:72160234:C:T	C	T	SNV	c(-5, 9)	STAT2	HOCOMOCO	STAT2_f1	STAT2_HUMAN	cccctcagccAcatttctctttctagtta	0.771998	0.903103	7.36818	8.57722	0.00152396	5.82132e-05	1	1.20904	strong	chr16:72160234:C:T_STAT2_f1	0.000188501	0.00214692
chr16	74282356	74282356	1	-	chr16:74282356:T:A	T	A	SNV	c(-5, 10)	MECOM	HOCOMOCO	EVI1_f1	EVI1_HUMAN	aaaccctcagaTttttgtcttttctctatca	0.891741	0.806243	12.4311	11.2624	9.60846e-06	0.000151648	1	-1.16869	strong	chr16:74282356:T:A_EVI1_f1	0.000297141	0.000140126
chr16	74282356	74282356	1	-	chr16:74282356:T:A	T	A	SNV	c(-7, 6)	NR2E3	HOCOMOCO	NR2E3_f1	NR2E3_HUMAN	accctcagaTttttgtcttttctctat	0.853111	0.727107	8.56785	7.35978	1.78814e-05	0.000862852	1	-1.20806	strong	chr16:74282356:T:A_NR2E3_f1	0.00139916	0.000163468
chr16	74283509	74283509	1	-	chr16:74283509:C:T	C	T	SNV	c(-4, 6)	ELF5	HOCOMOCO	ELF5_f1	ELF5_HUMAN	aaacagTacatccttgtaact	0.727055	0.95604	5.84246	7.63248	0.0153217	5.53131e-05	1	1.79002	strong	chr16:74283509:C:T_ELF5_f1	0.000187229	0.0154689
chr16	75262639	75262639	1	-	chr16:75262639:C:A	C	A	SNV	c(-14, -1)	ZNF423	HOCOMOCO	ZN423_f1	ZN423_HUMAN	gctccctaggGttgcaggggccatgccca	0.819089	0.741788	17.9017	16.2364	7.27642e-06	9.15481e-05	1	-1.66531	strong	chr16:75262639:C:A_ZN423_f1	0.000200925	0.000129481
chr16	75278963	75278963	1	+	chr16:75278963:G:C	G	C	SNV	c(-10, 5)	AR	HOCOMOCO	ANDR_do	ANDR_HUMAN	aggacgggacaGgcagtgcggcaggtctagg	0.925104	0.76429	7.71023	6.41159	2.62696e-05	0.00263829	1	-1.29864	strong	chr16:75278963:G:C_ANDR_do	0.00314328	0.00017578
chr16	75283912	75283912	1	-	chr16:75283912:C:T	C	T	SNV	c(-3, 6)	ELF1	HOCOMOCO	ELF1_f1	ELF1_HUMAN	tcaggGcccttcctgtaca	0.782396	0.971547	7.15548	8.8573	0.0044775	9.53674e-05	1	1.70182	strong	chr16:75283912:C:T_ELF1_f1	0.000203174	0.00492737
chr16	75283912	75283912	1	-	chr16:75283912:C:T	C	T	SNV	c(-6, 8)	ELF2	HOCOMOCO	ELF2_f1	ELF2_HUMAN	ctgtctcaggGcccttcctgtacagacag	0.781842	0.939106	7.04906	8.3962	0.00161438	2.24737e-05	1	1.34713	strong	chr16:75283912:C:T_ELF2_f1	0.000159703	0.00223116
chr16	78585999	78585999	1	+	chr16:78585999:T:C	T	C	SNV	c(-4, 2)	ESR2	HOCOMOCO	ESR2_si	ESR2_HUMAN	agAggtcactggc	0.753361	1	6.00755	7.95475	0.010498	0	1	1.9472	strong	chr16:78585999:T:C_ESR2_si	0	0.010705
chr16	78585999	78585999	1	+	chr16:78585999:T:C	T	C	SNV	c(-10, 2)	NR2C1	HOCOMOCO	NR2C1_si	NR2C1_HUMAN	tggtggagAggtcactggcctgatg	0.798743	0.967155	7.87886	9.48708	0.00141481	9.045e-06	1	1.60822	strong	chr16:78585999:T:C_NR2C1_si	0.000125624	0.00203269
chr16	78585999	78585999	1	+	chr16:78585999:T:C	T	C	SNV	c(-7, 1)	NR2F1	HOCOMOCO	COT1_si	COT1_HUMAN	ggagAggtcactggcct	0.783653	0.932655	6.42848	7.61174	0.00233841	4.57764e-05	1	1.18326	strong	chr16:78585999:T:C_COT1_si	0.000177574	0.00290995
chr16	78585999	78585999	1	+	chr16:78585999:T:C	T	C	SNV	c(-7, 2)	NR2F2	HOCOMOCO	COT2_f1	COT2_HUMAN	tggagAggtcactggcctg	0.797546	0.939642	7.23497	8.49064	0.00226021	9.53674e-05	1	1.25567	strong	chr16:78585999:T:C_COT2_f1	0.000203174	0.00283131
chr16	78585999	78585999	1	+	chr16:78585999:T:C	T	C	SNV	c(-5, 5)	RARB	HOCOMOCO	RARB_f1	RARB_HUMAN	gtggagAggtcactggcctga	0.815478	0.994909	7.72928	9.39459	0.00187922	1.43051e-05	1	1.66531	strong	chr16:78585999:T:C_RARB_f1	0.000142324	0.00247962
chr16	78585999	78585999	1	+	chr16:78585999:T:C	T	C	SNV	c(-5, 1)	RARG	HOCOMOCO	RARG_f1	RARG_HUMAN	agAggtcactggc	0.791352	1	6.65773	8.38972	0.00421143	0	1	1.73199	strong	chr16:78585999:T:C_RARG_f1	0	0.00466846
chr16	79543845	79543845	1	+	chr16:79543845:C:A	C	A	SNV	c(-4, 8)	MYOG	HOCOMOCO	MYOG_f1	MYOG_HUMAN	gaagggacTcacagctgaaggatag	0.786979	0.95143	8.50726	10.2232	0.00137629	1.59889e-05	1	1.71598	strong	chr16:79543845:C:A_MYOG_f1	0.000145734	0.00199539
chr16	79543845	79543845	1	+	chr16:79543845:C:A	C	A	SNV	c(-3, 7)	TFAP4	HOCOMOCO	TFAP4_si	TFAP4_HUMAN	agggacTcacagctgaaggat	0.801031	0.95117	8.37406	9.89946	0.00135756	5.36442e-05	1	1.5254	strong	chr16:79543845:C:A_TFAP4_si	0.000184935	0.00197605
chr16	80075083	80075083	1	+	chr16:80075083:G:A	G	A	SNV	c(-9, 2)	INSM1	HOCOMOCO	INSM1_f1	INSM1_HUMAN	tgtgacaGgcggcaagtcaatta	0.836504	0.749674	11.5371	10.3559	8.95262e-05	0.00086683	1	-1.1812	strong	chr16:80075083:G:A_INSM1_f1	0.00140456	0.00020316
chr16	81271064	81271064	1	-	chr16:81271064:T:C	T	C	SNV	c(-6, 4)	CEBPZ	HOCOMOCO	CEBPZ_si	CEBPZ_HUMAN	gtactgCcaatcaggtgattc	0.921688	0.777191	11.1305	9.40624	3.17097e-05	0.00119853	1	-1.72423	strong	chr16:81271064:T:C_CEBPZ_si	0.00177478	0.000178448
chr16	81271064	81271064	1	-	chr16:81271064:T:C	T	C	SNV	c(-6, 5)	FOS	HOCOMOCO	FOS_si	FOS_HUMAN	agtactgCcaatcaggtgattcc	0.980119	0.752005	6.92479	5.35001	1.94907e-05	0.0106838	1	-1.57478	strong	chr16:81271064:T:C_FOS_si	0.0109013	0.000164399
chr16	81271064	81271064	1	-	chr16:81271064:T:C	T	C	SNV	c(-6, 5)	FOXI1	HOCOMOCO	FOXI1_f1	FOXI1_HUMAN	agtactgCcaatcaggtgattcc	0.9199	0.784412	13.3222	11.3711	4.37498e-05	0.00108367	1	-1.95104	strong	chr16:81271064:T:C_FOXI1_f1	0.00164661	0.00018518
chr16	81271064	81271064	1	-	chr16:81271064:T:C	T	C	SNV	c(-7, 5)	NFYA	HOCOMOCO	NFYA_f1	NFYA_HUMAN	tagtactgCcaatcaggtgattcca	0.96937	0.80713	10.6279	8.88119	1.22935e-05	0.0010716	1	-1.74676	strong	chr16:81271064:T:C_NFYA_f1	0.0016336	0.000155257
chr16	81271064	81271064	1	-	chr16:81271064:T:C	T	C	SNV	c(-7, 5)	NFYB	HOCOMOCO	NFYB_f1	NFYB_HUMAN	tagtactgCcaatcaggtgattcca	0.955828	0.796529	11.1443	9.31694	1.74195e-05	0.00115679	1	-1.82737	strong	chr16:81271064:T:C_NFYB_f1	0.00172909	0.000163013
chr16	81271064	81271064	1	-	chr16:81271064:T:C	T	C	SNV	c(-8, 5)	PBX3	HOCOMOCO	PBX3_f2	PBX3_HUMAN	ttagtactgCcaatcaggtgattccaa	0.982743	0.79371	9.32763	7.5631	3.30433e-06	0.0033563	1	-1.76453	strong	chr16:81271064:T:C_PBX3_f2	0.00383468	9.71109e-05
chr16	82827603	82827603	1	-	chr16:82827603:C:T	C	T	SNV	c(-6, 4)	KLF1	HOCOMOCO	KLF1_f1	KLF1_HUMAN	acaagcCccaccaagaagagc	0.905335	0.746744	8.49033	7.05699	9.08375e-05	0.00299692	1	-1.43335	strong	chr16:82827603:C:T_KLF1_f1	0.00348954	0.00020329
chr16	84956773	84956773	1	-	chr16:84956773:A:C	A	C	SNV	c(-13, 8)	ZBTB7B	HOCOMOCO	ZBT7B_si	ZBT7B_HUMAN	ggaggtgcgccagcaacCtcccccttagccagaacagtccacc	0.667807	0.803417	7.89192	9.41732	0.0038004	6.91756e-05	1	1.5254	strong	chr16:84956773:A:C_ZBT7B_si	0.00019365	0.00428647
chr16	85547897	85547897	1	+	chr16:85547897:A:G	A	G	SNV	c(-12, 6)	SP1	HOCOMOCO	SP1_f2	SP1_HUMAN	agttgagattcaggGgaggagggccaggaacccccag	0.735556	0.864887	8.35306	9.7513	0.00225969	8.66716e-05	1	1.39823	strong	chr16:85547897:A:G_SP1_f2	0.000200566	0.00283131
chr16	85547897	85547897	1	+	chr16:85547897:A:G	A	G	SNV	c(-7, 3)	SP1	HOCOMOCO	SP1_f1	SP1_HUMAN	ttcaggGgaggagggccagga	0.736146	0.891148	7.81129	9.41125	0.00307035	8.13007e-05	1	1.59996	strong	chr16:85547897:A:G_SP1_f1	0.000198515	0.00359551
chr16	85608017	85608017	1	-	chr16:85608017:C:A	C	A	SNV	c(-9, 1)	NFKB1	HOCOMOCO	NFKB1_f1	NFKB1_HUMAN	tgggtcTttccggagctctgc	0.919912	0.774651	9.66713	8.167	3.76701e-05	0.00135708	1	-1.50012	strong	chr16:85608017:C:A_NFKB1_f1	0.00193907	0.000183336
chr16	85608017	85608017	1	+	chr16:85608017:C:A	C	A	SNV	c(-9, 1)	RELA	HOCOMOCO	TF65_f2	TF65_HUMAN	tgggtcTttccggagctctgc	0.945274	0.816726	10.794	9.34438	2.6226e-05	0.000573635	1	-1.44959	strong	chr16:85608017:C:A_TF65_f2	0.00100684	0.00017578
chr16	87593631	87593631	1	-	chr16:87593631:T:C	T	C	SNV	c(-5, 12)	AIRE	HOCOMOCO	AIRE_f2	AIRE_HUMAN	ttacgcattctttCaaccaacaaaaccccatgtgc	0.774124	0.94266	5.55795	6.6964	0.00436467	7.04761e-06	1	1.13846	strong	chr16:87593631:T:C_AIRE_f2	0.000116715	0.00481622
chr16	88520944	88520944	1	-	chr16:88520944:C:G	C	G	SNV	c(-12, 7)	BHLHE41	HOCOMOCO	BHE41_f1	BHE41_HUMAN	cggggtcgcccctgcAcgcgactaagtttctcgctggtc	0.7418	0.915807	6.3236	7.71708	0.00531786	1.16339e-05	1	1.39348	strong	chr16:88520944:C:G_BHE41_f1	0.00013357	0.00570102
chr16	88922635	88922635	1	-	chr16:88922635:A:G	A	G	SNV	c(-8, 3)	EBF1	HOCOMOCO	COE1_f2	COE1_HUMAN	gcattctCcaggggacagagaca	0.816429	0.920375	9.04002	10.1782	0.000863731	4.97103e-05	1	1.13823	strong	chr16:88922635:A:G_COE1_f2	0.000181695	0.0014193
chr16	88923669	88923669	1	-	chr16:88923669:T:C	T	C	SNV	c(-8, 10)	ZFX	HOCOMOCO	ZFX_f1	ZFX_HUMAN	tctacttcttccctGggcctagaaggcaccttaggaa	0.778896	0.949666	8.92339	10.8164	0.00224831	2.99625e-05	1	1.89303	strong	chr16:88923669:T:C_ZFX_f1	0.000166882	0.00282698
chr16	88971970	88971970	1	-	chr16:88971970:A:G	A	G	SNV	c(-8, 3)	EBF1	HOCOMOCO	COE1_f2	COE1_HUMAN	aaggcccCcaggggaaatgcctc	0.856666	0.960612	9.48062	10.6188	0.000343144	5.96046e-06	1	1.13823	strong	chr16:88971970:A:G_COE1_f2	0.000112426	0.000643716
chr16	88971970	88971970	1	+	chr16:88971970:A:G	A	G	SNV	c(-1, 10)	HIVEP1	HOCOMOCO	ZEP1_f1	ZEP1_HUMAN	aaggcccCcaggggaaatgcctc	0.768295	0.922339	7.2479	8.64138	0.00107318	7.689e-06	1	1.39348	strong	chr16:88971970:A:G_ZEP1_f1	0.000117352	0.00166443
chr16	88972965	88972965	1	-	chr16:88972965:G:C	G	C	SNV	c(-1, 14)	TFCP2	HOCOMOCO	TFCP2_f1	TFCP2_HUMAN	tggtgcaatggCcctcaggcaaccccggggg	0.680815	0.907901	4.50113	5.90868	0.016956	5.24011e-05	1	1.40755	strong	chr16:88972965:G:C_TFCP2_f1	0.000184935	0.017037
chr16	88973220	88973220	1	-	chr16:88973220:C:G	C	G	SNV	c(1, 7)	KLF6	HOCOMOCO	KLF6_si	KLF6_HUMAN	gtgCctgcagccccc	0.982046	0.791957	5.87378	4.76917	1.52588e-05	0.00466919	1	-1.10461	strong	chr16:88973220:C:G_KLF6_si	0.00505719	0.000155257
chr16	89067691	89067691	1	+	chr16:89067691:C:G	C	G	SNV	c(-7, 4)	INSM1	HOCOMOCO	INSM1_f1	INSM1_HUMAN	ttgctgtTggggggcaagaccct	0.732716	0.856782	10.1252	11.813	0.00123471	5.00083e-05	1	1.68774	strong	chr16:89067691:C:G_INSM1_f1	0.000182171	0.00183796
chr16	89068071	89068071	1	+	chr16:89068071:T:C	T	C	SNV	c(-3, 13)	RARA	HOCOMOCO	RARA_f2	RARA_HUMAN	atctgcccaagaGgggtcacagccaggtggggg	0.866195	0.731853	7.16747	6.11495	7.01906e-05	0.00351069	1	-1.05252	strong	chr16:89068071:T:C_RARA_f2	0.00398037	0.000194943
chr16	89111545	89111545	1	-	chr16:89111545:G:C	G	C	SNV	c(-1, 9)	EGR1	HOCOMOCO	EGR1_f2	EGR1_HUMAN	gggcacTtggcaccctcgctg	0.749677	0.890457	8.56171	10.1457	0.00219536	8.55923e-05	1	1.58402	strong	chr16:89111545:G:C_EGR1_f2	0.000200019	0.00277701
chr16	89111545	89111545	1	-	chr16:89111545:G:C	G	C	SNV	c(-3, 5)	HIC1	HOCOMOCO	HIC1_si	HIC1_HUMAN	gcacTtggcaccctcgc	0.779492	0.947674	7.64189	9.25779	0.00291824	9.53674e-05	1	1.6159	strong	chr16:89111545:G:C_HIC1_si	0.000203174	0.00345471
chr16	89269531	89269531	1	-	chr16:89269531:G:A	G	A	SNV	c(-9, 2)	NFE2L2	HOCOMOCO	NF2L2_si	NF2L2_HUMAN	attgtgaTaaagcacaacaaaat	0.910271	0.756209	7.14329	5.98508	3.58224e-05	0.00185782	1	-1.15821	strong	chr16:89269531:G:A_NF2L2_si	0.00241568	0.000181535
chr17	952365	952365	1	-	chr17:952365:C:T	C	T	SNV	c(-9, 2)	ZNF384	HOCOMOCO	ZN384_f1	ZN384_HUMAN	agaggccTttttcctatatatgt	0.816459	0.988433	8.36621	10.0909	0.00104094	3.27229e-05	1	1.7247	strong	chr17:952365:C:T_ZN384_f1	0.000167879	0.00163264
chr17	1038518	1038518	1	-	chr17:1038518:T:C	T	C	SNV	c(-14, 7)	ZNF143	HOCOMOCO	ZN143_si	ZN143_HUMAN	gatgggtgacctggcccAtgatcctctgcaggctcttgccggc	0.844753	0.75046	10.3999	9.27515	7.15208e-05	0.00115103	1	-1.1248	strong	chr17:1038518:T:C_ZN143_si	0.00172284	0.000194943
chr17	1587035	1587035	1	-	chr17:1587035:C:G	C	G	SNV	c(-7, 7)	ZNF148	HOCOMOCO	ZN148_si	ZN148_HUMAN	cctgcacaccCtccccctaatcctcttca	0.92192	0.760487	10.3553	8.59059	1.17198e-05	0.00118462	1	-1.76474	strong	chr17:1587035:C:G_ZN148_si	0.00175938	0.000153987
chr17	2406278	2406278	1	+	chr17:2406278:A:G	A	G	SNV	c(-7, 6)	POU3F1	HOCOMOCO	PO3F1_f1	PO3F1_HUMAN	aattggagtTctcatgcattgctgttg	0.886449	0.716068	6.01692	4.91116	7.54707e-05	0.00593524	1	-1.10576	strong	chr17:2406278:A:G_PO3F1_f1	0.0062731	0.000195891
chr17	7183991	7183991	1	+	chr17:7183991:A:G	A	G	SNV	c(-10, 2)	E2F7	HOCOMOCO	E2F7_f1	E2F7_HUMAN	ggaaaggcGagaaatagtgggttga	0.939163	0.821678	8.89517	7.84657	6.19888e-06	0.000191212	1	-1.0486	strong	chr17:7183991:A:G_E2F7_f1	0.000371424	0.000125152
chr17	7183991	7183991	1	+	chr17:7183991:A:G	A	G	SNV	c(-7, 5)	MEF2C	HOCOMOCO	MEF2C_f1	MEF2C_HUMAN	ggaaaggcGagaaatagtgggttga	0.842731	0.763397	14.2855	12.9455	9.76622e-05	0.000709176	1	-1.33998	strong	chr17:7183991:A:G_MEF2C_f1	0.00119609	0.000206968
chr17	7870018	7870018	1	-	chr17:7870018:A:C	A	C	SNV	c(-6, 5)	ATF6	HOCOMOCO	ATF6A_si	ATF6A_HUMAN	tcgtgccAcggcactccagcttg	0.762846	0.875751	9.43951	10.8068	0.000916779	5.47171e-05	1	1.36725	strong	chr17:7870018:A:C_ATF6A_si	0.000187229	0.00148623
chr17	8994241	8994241	1	-	chr17:8994241:C:T	C	T	SNV	c(-9, 1)	EGR4	HOCOMOCO	EGR4_f1	EGR4_HUMAN	ctccccTccaccgggaccctc	0.935267	0.788176	7.7032	6.55553	3.45707e-05	0.00109768	1	-1.14767	strong	chr17:8994241:C:T_EGR4_f1	0.00166324	0.000179684
chr17	9797994	9797994	1	+	chr17:9797994:G:A	G	A	SNV	c(-7, 6)	RFX3	HOCOMOCO	RFX3_f1	RFX3_HUMAN	aaaagctgtTtccatgacacatgctac	0.735918	0.865017	11.3003	13.2666	0.00108153	4.01326e-05	1	1.96629	strong	chr17:9797994:G:A_RFX3_f1	0.000175523	0.00167418
chr17	10778751	10778751	1	-	chr17:10778751:T:C	T	C	SNV	c(-9, 1)	EGR4	HOCOMOCO	EGR4_f1	EGR4_HUMAN	ccccccAcccccgcggccttt	0.807884	0.954974	6.7093	7.85697	0.000747681	1.64509e-05	1	1.14767	strong	chr17:10778751:T:C_EGR4_f1	0.000146663	0.00126892
chr17	10778751	10778751	1	-	chr17:10778751:T:C	T	C	SNV	c(-2, 7)	TFAP2B	HOCOMOCO	AP2B_f1	AP2B_HUMAN	cccccAcccccgcggcctt	0.720657	0.957073	5.39328	7.11752	0.0115881	4.19617e-05	1	1.72423	strong	chr17:10778751:T:C_AP2B_f1	0.000175523	0.0117815
chr17	15327498	15327498	1	-	chr17:15327498:A:G	A	G	SNV	c(-6, 13)	TP53	HOCOMOCO	P53_f2	P53_HUMAN	gcctcaccctcccttGcacgcccattcatgtcactccac	0.712895	0.810679	9.42257	10.6581	0.00105667	4.30385e-05	1	1.23552	strong	chr17:15327498:A:G_P53_f2	0.000177574	0.00164666
chr17	17410507	17410507	1	+	chr17:17410507:T:C	T	C	SNV	c(-7, 4)	NRF1	HOCOMOCO	NRF1_f1	NRF1_HUMAN	gctcccgCaggcgctgggctgct	0.750127	0.883646	7.21223	8.44305	0.000945628	2.65241e-05	1	1.23082	strong	chr17:17410507:T:C_NRF1_f1	0.000164018	0.00152541
chr17	17410507	17410507	1	+	chr17:17410507:T:C	T	C	SNV	c(-15, 6)	REST	HOCOMOCO	REST_f1	REST_HUMAN	tgatcccacagctcccgCaggtgctgggctgctgccagggagg	0.74959	0.661561	14.6321	12.9781	5.18613e-05	0.000738505	1	-1.654	strong	chr17:17410507:T:C_REST_f1	0.00123881	0.000188336
chr17	17410507	17410507	1	+	chr17:17410507:T:C	T	C	SNV	c(-6, 2)	TCF12	HOCOMOCO	HTF4_f1	HTF4_HUMAN	cccgCaggtgctgggct	0.959608	0.792525	11.4657	9.47329	8.39233e-05	0.00223541	1	-1.9924	strong	chr17:17410507:T:C_HTF4_f1	0.00276069	0.000199824
chr17	17410507	17410507	1	+	chr17:17410507:T:C	T	C	SNV	c(-5, 3)	TCF4	HOCOMOCO	ITF2_f1	ITF2_HUMAN	cccgCaggtgctgggct	0.996932	0.841799	12.6526	10.687	3.05176e-05	0.000682831	1	-1.96557	strong	chr17:17410507:T:C_ITF2_f1	0.001161	0.000177058
chr17	17766253	17766253	1	+	chr17:17766253:T:C	T	C	SNV	c(-7, 2)	TWIST1	HOCOMOCO	TWST1_f1	TWST1_HUMAN	ccagcCaggtgggtttagg	0.98739	0.832541	7.06429	6.0157	3.8147e-06	0.000728607	1	-1.0486	strong	chr17:17766253:T:C_TWST1_f1	0.00122404	9.71109e-05
chr17	19301231	19301231	1	+	chr17:19301231:A:G	A	G	SNV	c(-9, 1)	EGR4	HOCOMOCO	EGR4_f1	EGR4_HUMAN	gggtggGtggggctgcatact	0.758423	0.905514	6.32339	7.47105	0.00181508	6.22272e-05	1	1.14767	strong	chr17:19301231:A:G_EGR4_f1	0.000189785	0.00242097
chr17	19301231	19301231	1	+	chr17:19301231:A:G	A	G	SNV	c(-7, 2)	KLF4	HOCOMOCO	KLF4_f2	KLF4_HUMAN	ggtggGtggggctgcatac	0.877098	0.999846	8.7373	9.94156	0.000294685	9.53674e-07	1	1.20426	strong	chr17:19301231:A:G_KLF4_f2	4.22796e-05	0.00056072
chr17	26991081	26991081	1	-	chr17:26991081:A:C	A	C	SNV	c(-3, 10)	TEAD1	HOCOMOCO	TEAD1_f1	TEAD1_HUMAN	actttgttcTcatattcctctgtctct	0.92329	0.742903	6.52499	5.29282	4.51431e-05	0.00785051	1	-1.23218	strong	chr17:26991081:A:C_TEAD1_f1	0.00810291	0.00018518
chr17	27950959	27950959	1	+	chr17:27950959:A:G	A	G	SNV	c(-12, 4)	KLF15	HOCOMOCO	KLF15_f1	KLF15_HUMAN	cagcactggggaGgaaggggagggaaggtggta	0.743209	0.905947	5.78284	6.97477	0.00171193	4.25288e-06	1	1.19193	strong	chr17:27950959:A:G_KLF15_f1	9.71082e-05	0.00232479
chr17	30827394	30827394	1	-	chr17:30827394:A:G	A	G	SNV	c(-5, 7)	FOXJ3	HOCOMOCO	FOXJ3_f2	FOXJ3_HUMAN	ttccttctAaacacaaagtggccag	0.888471	0.747465	12.5716	10.5942	6.42538e-05	0.00188035	1	-1.97743	strong	chr17:30827394:A:G_FOXJ3_f2	0.00243817	0.000193438
chr17	36004008	36004008	1	+	chr17:36004008:A:T	A	T	SNV	c(-7, 9)	GATA5	HOCOMOCO	GATA5_f1	GATA5_HUMAN	cactctgttgaaGtgataacttgagctaagagg	0.719021	0.939943	5.21823	6.71668	0.0151269	5.79663e-05	1	1.49845	strong	chr17:36004008:A:T_GATA5_f1	0.000188501	0.0152817
chr17	36004008	36004008	1	+	chr17:36004008:A:T	A	T	SNV	c(-10, 4)	IRF8	HOCOMOCO	IRF8_si	IRF8_HUMAN	ctctgttgaaGtgaaaacttgagctaaga	0.901555	0.778006	9.1371	7.9246	5.22742e-05	0.00114019	1	-1.21251	strong	chr17:36004008:A:T_IRF8_si	0.00171062	0.000188336
chr17	38470768	38470768	1	+	chr17:38470768:A:C	A	C	SNV	c(-6, 8)	ZNF423	HOCOMOCO	ZN423_f1	ZN423_HUMAN	gggggcagggCagcccaggggtctcacaa	0.670102	0.747403	14.6921	16.3574	0.000657201	7.26469e-05	1	1.66531	strong	chr17:38470768:A:C_ZN423_f1	0.000195101	0.00113909
chr17	39695475	39695475	1	-	chr17:39695475:T:C	T	C	SNV	c(-7, 4)	FOXI1	HOCOMOCO	FOXI1_f1	FOXI1_HUMAN	ggctgccCaatcaccagcccaag	0.832711	0.924774	12.0666	13.3924	0.000331342	3.60012e-05	1	1.32571	strong	chr17:39695475:T:C_FOXI1_f1	0.000170509	0.000623191
chr17	39836901	39836901	1	+	chr17:39836901:A:G	A	G	SNV	c(-6, 4)	EGR2	HOCOMOCO	EGR2_si	EGR2_HUMAN	agtttgGgtgggtgaatactc	0.772694	0.933728	8.12448	9.77724	0.00238204	7.55787e-05	1	1.65275	strong	chr17:39836901:A:G_EGR2_si	0.000195592	0.00294331
chr17	39845008	39845008	1	-	chr17:39845008:T:C	T	C	SNV	c(-8, 1)	KLF4	HOCOMOCO	KLF4_f2	KLF4_HUMAN	gtcccCgcccccaaaccaa	0.832856	0.971023	8.30325	9.65878	0.00113201	4.76837e-05	1	1.35553	strong	chr17:39845008:T:C_KLF4_f2	0.000180204	0.00172569
chr17	39845008	39845008	1	-	chr17:39845008:T:C	T	C	SNV	c(-7, 7)	ZNF148	HOCOMOCO	ZN148_si	ZN148_HUMAN	cccatgtcccCgcccccaaaccaattgga	0.817238	0.978671	9.21098	10.9757	0.000300524	3.77186e-07	1	1.76474	strong	chr17:39845008:T:C_ZN148_si	1.9665e-05	0.000570829
chr17	43364865	43364865	1	+	chr17:43364865:G:A	G	A	SNV	c(-8, 1)	E2F5	HOCOMOCO	E2F5_do	E2F5_HUMAN	atgcgGcaaagtttctaaa	0.767229	0.919472	7.64358	9.11159	0.0019989	7.62939e-05	1	1.46801	strong	chr17:43364865:G:A_E2F5_do	0.000195592	0.00259241
chr17	47654808	47654808	1	-	chr17:47654808:C:A	C	A	SNV	c(-10, -1)	FOXA1	HOCOMOCO	FOXA1_f1	FOXA1_HUMAN	ctgagcAaacacacagccagg	0.808488	0.982522	8.20227	9.94775	0.00172615	5.72205e-06	1	1.74548	strong	chr17:47654808:C:A_FOXA1_f1	0.000111648	0.00233728
chr17	47654808	47654808	1	-	chr17:47654808:C:A	C	A	SNV	c(-10, 1)	FOXA2	HOCOMOCO	FOXA2_f1	FOXA2_HUMAN	gctgagcAaacacacagccaggc	0.749609	0.933139	7.36274	9.13451	0.00510806	5.20349e-05	1	1.77178	strong	chr17:47654808:C:A_FOXA2_f1	0.000184935	0.00550599
chr17	47654808	47654808	1	-	chr17:47654808:C:A	C	A	SNV	c(-9, 7)	ZBTB7A	HOCOMOCO	ZBT7A_f1	ZBT7A_HUMAN	caaaagctgagcAaacccacagccaggctgcgc	0.955561	0.701571	5.80329	4.32242	4.22844e-06	0.0287368	1	-1.48088	strong	chr17:47654808:C:A_ZBT7A_f1	0.0288031	0.000101395
chr17	58717883	58717883	1	+	chr17:58717883:C:T	C	T	SNV	c(1, 9)	FOXJ2	HOCOMOCO	FOXJ2_f1	FOXJ2_HUMAN	atttgTgggtttttgtttg	0.778709	0.936678	7.90943	9.49517	0.00278664	6.38962e-05	1	1.58573	strong	chr17:58717883:C:T_FOXJ2_f1	0.000191072	0.00332976
chr17	60790116	60790116	1	-	chr17:60790116:A:T	A	T	SNV	c(-3, 3)	ARID3A	HOCOMOCO	ARI3A_f1	ARI3A_HUMAN	ttAtttaatttta	1	0.824625	10.463	8.64266	0	0.000976562	1	-1.82039	strong	chr17:60790116:A:T_ARI3A_f1	0.00153171	0
chr17	61505008	61505008	1	+	chr17:61505008:G:T	G	T	SNV	c(-4, 6)	ELF5	HOCOMOCO	ELF5_f1	ELF5_HUMAN	atctgtAcaaggaactgtatg	0.958267	0.729283	7.64989	5.85987	4.8399e-05	0.0151548	1	-1.79002	strong	chr17:61505008:G:T_ELF5_f1	0.0153265	0.000186971
chr17	61505008	61505008	1	+	chr17:61505008:G:T	G	T	SNV	c(-13, 8)	REST	HOCOMOCO	REST_f1	REST_HUMAN	tacagattgtcatctgtAcaaggaactgtatgtatgaaagcaa	0.729357	0.658042	14.2519	12.912	0.000100982	0.000812389	1	-1.33997	strong	chr17:61505008:G:T_REST_f1	0.00133752	0.00020912
chr17	63240682	63240682	1	-	chr17:63240682:C:T	C	T	SNV	c(-4, 4)	NKX2-8	HOCOMOCO	NKX28_f1	NKX28_HUMAN	ttcaGtccttgaggact	0.787971	0.981874	4.96262	6.11029	0.00372314	3.8147e-06	1	1.14767	strong	chr17:63240682:C:T_NKX28_f1	9.07313e-05	0.00421319
chr17	63240682	63240682	1	-	chr17:63240682:C:T	C	T	SNV	c(-5, 4)	NR5A2	HOCOMOCO	NR5A2_f1	NR5A2_HUMAN	cttcaGtccttgaggactt	0.800143	0.979334	7.65848	9.33774	0.00234413	8.10623e-05	1	1.67926	strong	chr17:63240682:C:T_NR5A2_f1	0.000198386	0.00291596
chr17	63240682	63240682	1	+	chr17:63240682:C:T	C	T	SNV	c(-2, 6)	TFAP2A	HOCOMOCO	AP2A_f2	AP2A_HUMAN	ttcaGtccctgaggact	0.953087	0.80486	8.001	6.77327	0.000102997	0.00185776	1	-1.22773	strong	chr17:63240682:C:T_AP2A_f2	0.00241568	0.000210825
chr17	63240682	63240682	1	+	chr17:63240682:C:T	C	T	SNV	c(-2, 6)	TFAP2C	HOCOMOCO	AP2C_f1	AP2C_HUMAN	ttcaGtccctgaggact	0.944371	0.753446	8.93157	7.13574	0.000106812	0.00606155	1	-1.79583	strong	chr17:63240682:C:T_AP2C_f1	0.0063952	0.000215375
chr17	64940670	64940670	1	-	chr17:64940670:C:T	C	T	SNV	c(-1, 15)	MAZ	HOCOMOCO	MAZ_f1	MAZ_HUMAN	catttgcttgctTtttccttcctcccttatcag	0.829119	0.719756	8.6481	7.534	6.56252e-05	0.00171131	1	-1.1141	strong	chr17:64940670:C:T_MAZ_f1	0.00227474	0.000194529
chr17	64940670	64940670	1	-	chr17:64940670:C:T	C	T	SNV	c(-6, 2)	NFATC2	HOCOMOCO	NFAC2_f1	NFAC2_HUMAN	tgctTtttccttcctcc	0.981861	0.832098	9.83751	8.3596	0.000102997	0.00123978	1	-1.47791	strong	chr17:64940670:C:T_NFAC2_f1	0.00181646	0.000210825
chr17	70911508	70911508	1	+	chr17:70911508:T:C	T	C	SNV	c(-5, 3)	NOBOX	HOCOMOCO	NOBOX_si	NOBOX_HUMAN	taccTaattgttaccct	0.989252	0.856877	8.48543	7.36563	7.62939e-05	0.00142288	1	-1.1198	strong	chr17:70911508:T:C_NOBOX_si	0.00200539	0.000195891
chr17	70912027	70912027	1	+	chr17:70912027:A:G	A	G	SNV	c(-1, 7)	POU2F1	HOCOMOCO	PO2F1_f1	PO2F1_HUMAN	ttctTttcatgtaaata	0.952642	0.78777	6.7314	5.6026	4.19617e-05	0.0021019	1	-1.1288	strong	chr17:70912027:A:G_PO2F1_f1	0.00263729	0.00018518
chr17	70912027	70912027	1	-	chr17:70912027:A:G	A	G	SNV	c(-8, 7)	POU5F1	HOCOMOCO	PO5F1_do	PO5F1_HUMAN	cttcgctttctTttcatgtaaatagaaacca	0.880679	0.769712	9.69865	8.52229	1.30467e-05	0.000434028	1	-1.17636	strong	chr17:70912027:A:G_PO5F1_do	0.000794987	0.000155257
chr17	70912027	70912027	1	+	chr17:70912027:A:G	A	G	SNV	c(-5, 8)	TEF	HOCOMOCO	TEF_f1	TEF_HUMAN	tcgctttctTttcatgtaaatagaaac	0.881224	0.711849	6.22116	5.07834	7.31871e-05	0.00819169	1	-1.14282	strong	chr17:70912027:A:G_TEF_f1	0.00843369	0.000195606
chr17	70912858	70912858	1	-	chr17:70912858:A:C	A	C	SNV	c(-3, 10)	TEAD1	HOCOMOCO	TEAD1_f1	TEAD1_HUMAN	ccactgaagCcacattcctgggtccat	0.979518	0.799132	6.90908	5.6769	1.52364e-06	0.00242498	1	-1.23218	strong	chr17:70912858:A:C_TEAD1_f1	0.00293529	6.24502e-05
chr17	70912858	70912858	1	-	chr17:70912858:A:C	A	C	SNV	c(-3, 11)	TEAD3	HOCOMOCO	TEAD3_si	TEAD3_HUMAN	gccactgaagCcacattcctgggtccata	0.898532	0.731081	6.0513	4.97497	9.49735e-05	0.00546066	1	-1.07633	strong	chr17:70912858:A:C_TEAD3_si	0.00581014	0.00020573
chr17	71303046	71303046	1	+	chr17:71303046:T:C	T	C	SNV	c(-3, 6)	SMAD3	HOCOMOCO	SMAD3_f1	SMAD3_HUMAN	ctgcaGgtgtctgggcaaa	0.980341	0.787096	6.80188	5.496	6.29425e-05	0.00779247	1	-1.30588	strong	chr17:71303046:T:C_SMAD3_f1	0.00805193	0.000191869
chr17	71303046	71303046	1	+	chr17:71303046:T:C	T	C	SNV	c(-2, 6)	SMAD4	HOCOMOCO	SMAD4_si	SMAD4_HUMAN	tgcaGgtgtctgggcaa	0.978204	0.782943	8.32265	6.68853	9.53674e-05	0.00680542	1	-1.63412	strong	chr17:71303046:T:C_SMAD4_si	0.0071155	0.00020573
chr17	71664213	71664213	1	-	chr17:71664213:G:T	G	T	SNV	c(-4, 5)	MAFK	HOCOMOCO	MAFK_si	MAFK_HUMAN	gaggcTgagtgagcatctt	0.776712	0.87318	9.50372	10.6592	0.000667572	5.62668e-05	1	1.15551	strong	chr17:71664213:G:T_MAFK_si	0.000188143	0.00115247
chr17	72216297	72216297	1	-	chr17:72216297:A:G	A	G	SNV	c(-5, 5)	ZFHX3	HOCOMOCO	ZFHX3_f1	ZFHX3_HUMAN	tttgcaAatgattaagaggat	0.915902	0.761048	7.6207	6.39347	3.45707e-05	0.00195456	1	-1.22723	strong	chr17:72216297:A:G_ZFHX3_f1	0.00250229	0.000179684
chr17	75038635	75038635	1	+	chr17:75038635:A:G	A	G	SNV	c(-3, 8)	ATF5	HOCOMOCO	ATF5_si	ATF5_HUMAN	ggcaggtGgaaggcagagaagga	0.795126	0.931124	8.41093	9.80881	0.0010373	4.69685e-05	1	1.39788	strong	chr17:75038635:A:G_ATF5_si	0.000179002	0.00162972
chr17	75251835	75251835	1	-	chr17:75251835:T:C	T	C	SNV	c(-4, 6)	KLF1	HOCOMOCO	KLF1_f1	KLF1_HUMAN	tctattCcctcaccctcccac	0.809249	0.96784	7.62191	9.05525	0.000870705	1.88351e-05	1	1.43335	strong	chr17:75251835:T:C_KLF1_f1	0.000151288	0.00142815
chr17	75251835	75251835	1	-	chr17:75251835:T:C	T	C	SNV	c(-4, 12)	KLF15	HOCOMOCO	KLF15_f1	KLF15_HUMAN	cactcctctattCcctcaccctcccacaccagg	0.72943	0.892167	5.68192	6.87385	0.00241429	8.72836e-06	1	1.19193	strong	chr17:75251835:T:C_KLF15_f1	0.000124198	0.00297142
chr17	75431640	75431640	1	-	chr17:75431640:T:G	T	G	SNV	c(-14, 4)	CTCF	HOCOMOCO	CTCF_f2	CTCF_HUMAN	agagtggcccctccTtggggtggtctggaggtgccag	0.725651	0.843094	8.9905	10.3832	0.0017936	7.04251e-05	1	1.39266	strong	chr17:75431640:T:G_CTCF_f2	0.000194888	0.00239969
chr17	75431640	75431640	1	+	chr17:75431640:T:G	T	G	SNV	c(-2, 6)	ZIC1	HOCOMOCO	ZIC1_f1	ZIC1_HUMAN	ctccTtggggtggtctg	0.767362	1	4.47699	5.80003	0.00959015	0	1	1.32304	strong	chr17:75431640:T:G_ZIC1_f1	0	0.00982225
chr17	75451244	75451244	1	-	chr17:75451244:T:A	T	A	SNV	c(-5, 8)	PRDM1	HOCOMOCO	PRDM1_f1	PRDM1_HUMAN	cagatttgtCactttccctaagctaag	0.862947	0.744752	13.4091	11.598	3.72306e-05	0.000845026	1	-1.81105	strong	chr17:75451244:T:A_PRDM1_f1	0.00137668	0.000183118
chr17	75475954	75475954	1	+	chr17:75475954:G:C	G	C	SNV	c(-6, 4)	KLF1	HOCOMOCO	KLF1_f1	KLF1_HUMAN	tcacgtGggtggggactgaac	0.960844	0.802253	8.99202	7.55868	3.24249e-05	0.00108337	1	-1.43335	strong	chr17:75475954:G:C_KLF1_f1	0.00164654	0.000179684
chr17	75475954	75475954	1	+	chr17:75475954:G:C	G	C	SNV	c(-5, 4)	KLF4	HOCOMOCO	KLF4_f2	KLF4_HUMAN	cacgtGggtggggactgaa	0.972667	0.808267	9.67491	8.06201	4.1008e-05	0.00206757	1	-1.6129	strong	chr17:75475954:G:C_KLF4_f2	0.00260373	0.00018518
chr17	75475954	75475954	1	+	chr17:75475954:G:C	G	C	SNV	c(-3, 5)	MZF1	HOCOMOCO	MZF1_f1	MZF1_HUMAN	acgtGggtggggactga	0.991243	0.798719	9.7439	7.87034	5.34058e-05	0.00304413	1	-1.87356	strong	chr17:75475954:G:C_MZF1_f1	0.00353818	0.000188336
chr17	75475954	75475954	1	+	chr17:75475954:G:C	G	C	SNV	c(-11, 7)	SP1	HOCOMOCO	SP1_f2	SP1_HUMAN	attttcggtcacgtGggtggggactgaactgctgccc	0.888355	0.751939	10.005	8.53019	3.51045e-05	0.00160311	1	-1.47484	strong	chr17:75475954:G:C_SP1_f2	0.00217429	0.000180381
chr17	75475954	75475954	1	+	chr17:75475954:G:C	G	C	SNV	c(-6, 4)	SP1	HOCOMOCO	SP1_f1	SP1_HUMAN	tcacgtGggtggggactgaac	0.905245	0.769632	9.55675	8.15693	4.69685e-05	0.0015676	1	-1.39982	strong	chr17:75475954:G:C_SP1_f1	0.00214181	0.00018687
chr17	75475954	75475954	1	+	chr17:75475954:G:C	G	C	SNV	c(-10, 9)	SP3	HOCOMOCO	SP3_f1	SP3_HUMAN	gattttcggtcacgtGggtggggactgaactgctgcccc	0.895924	0.775115	8.80004	7.67173	4.55231e-05	0.00134031	1	-1.12831	strong	chr17:75475954:G:C_SP3_f1	0.00192228	0.00018518
chr17	75961513	75961513	1	+	chr17:75961513:A:G	A	G	SNV	c(-10, 6)	IRF3	HOCOMOCO	IRF3_f1	IRF3_HUMAN	atacatggaagcTgaaactgatggaagttgaat	0.868584	0.733791	10.3553	8.7946	7.52666e-05	0.00195364	1	-1.56073	strong	chr17:75961513:A:G_IRF3_f1	0.00250229	0.000195891
chr17	75961513	75961513	1	+	chr17:75961513:A:G	A	G	SNV	c(-9, 2)	IRF9	HOCOMOCO	IRF9_f1	IRF9_HUMAN	tggaagcTgaaactgatggaagt	0.848537	0.726437	7.75904	6.71044	8.23736e-05	0.00161421	1	-1.0486	strong	chr17:75961513:A:G_IRF9_f1	0.0021848	0.000199824
chr17	76044546	76044546	1	-	chr17:76044546:T:C	T	C	SNV	c(-4, 9)	ARNTL	HOCOMOCO	BMAL1_f1	BMAL1_HUMAN	ttattcaaaActccacgtgaacttact	0.727415	0.85414	9.22146	10.7709	0.00160293	7.36751e-05	1	1.54944	strong	chr17:76044546:T:C_BMAL1_f1	0.000195592	0.00221978
chr17	76044546	76044546	1	+	chr17:76044546:T:C	T	C	SNV	c(-1, 7)	BHLHE40	HOCOMOCO	BHE40_f2	BHE40_HUMAN	caaaActccacgtgaac	0.814677	0.950401	8.72291	10.1587	0.00142288	9.91821e-05	1	1.43584	strong	chr17:76044546:T:C_BHE40_f2	0.000205132	0.00204115
chr17	76044546	76044546	1	-	chr17:76044546:T:C	T	C	SNV	c(-2, 8)	MYC	HOCOMOCO	MYC_f1	MYC_HUMAN	ttcaaaActccacgtgaactt	0.785576	0.962466	8.03428	9.80467	0.00197744	5.05447e-05	1	1.77039	strong	chr17:76044546:T:C_MYC_f1	0.000182493	0.00257003
chr17	76044546	76044546	1	-	chr17:76044546:T:C	T	C	SNV	c(-1, 6)	MYCN	HOCOMOCO	MYCN_si	MYCN_HUMAN	aaaActccacgtgaa	0.826201	0.992215	8.15404	9.78574	0.00180054	3.05176e-05	1	1.63171	strong	chr17:76044546:T:C_MYCN_si	0.000166882	0.0024065
chr17	76044546	76044546	1	-	chr17:76044546:T:C	T	C	SNV	c(-1, 8)	TFE3	HOCOMOCO	TFE3_f1	TFE3_HUMAN	tcaaaActccacgtgaact	0.755147	0.948887	6.38157	7.97209	0.00620174	0.000108719	1	1.59052	strong	chr17:76044546:T:C_TFE3_f1	0.000216342	0.00654841
chr17	76044546	76044546	1	-	chr17:76044546:T:C	T	C	SNV	c(1, 8)	TFEB	HOCOMOCO	TFEB_f1	TFEB_HUMAN	caaaActccacgtgaac	0.826708	0.944475	11.9751	13.6752	0.000564575	3.05176e-05	1	1.7001	strong	chr17:76044546:T:C_TFEB_f1	0.000166882	0.00100336
chr17	76044546	76044546	1	-	chr17:76044546:T:C	T	C	SNV	c(-1, 8)	USF1	HOCOMOCO	USF1_f1	USF1_HUMAN	tcaaaActccacgtgaact	0.764115	0.916463	10.0847	12.0785	0.00159168	3.71933e-05	1	1.99378	strong	chr17:76044546:T:C_USF1_f1	0.000171907	0.00220984
chr17	76044546	76044546	1	-	chr17:76044546:T:C	T	C	SNV	c(-3, 7)	USF2	HOCOMOCO	USF2_f1	USF2_HUMAN	ttcaaaActccacgtgaactt	0.769015	0.970292	6.74343	8.46029	0.00554037	3.88622e-05	1	1.71685	strong	chr17:76044546:T:C_USF2_f1	0.000173938	0.00590943
chr17	77021867	77021867	1	+	chr17:77021867:T:G	T	G	SNV	c(-15, 8)	TBX3	HOCOMOCO	TBX3_f1	TBX3_HUMAN	agacagggagatgggagccGaggtctgaggacaagcagaagcttccc	0.805018	0.681912	9.00704	7.71451	3.66524e-05	0.00244123	1	-1.29254	strong	chr17:77021867:T:G_TBX3_f1	0.0029486	0.000182244
chr17	79101523	79101523	1	+	chr17:79101523:T:G	T	G	SNV	c(-19, 2)	ZBTB7B	HOCOMOCO	ZBT7B_si	ZBT7B_HUMAN	ggaggaggtggggagggGgaggcgggccgagcaggggagggag	0.835949	0.941308	9.78326	10.9684	1.70366e-05	1.55657e-08	1	1.18513	strong	chr17:79101523:T:G_ZBT7B_si	9.66112e-07	0.000161774
chr17	79101523	79101523	1	+	chr17:79101523:T:G	T	G	SNV	c(-12, 2)	ZNF148	HOCOMOCO	ZN148_si	ZN148_HUMAN	gtggggagggGgaggcgggccgagcaggg	0.819736	0.925402	9.23829	10.3934	0.00028194	1.00536e-05	1	1.15511	strong	chr17:79101523:T:G_ZN148_si	0.000132302	0.000538197
chr17	79526011	79526011	1	+	chr17:79526011:C:T	C	T	SNV	c(-5, 5)	KLF1	HOCOMOCO	KLF1_f1	KLF1_HUMAN	tccaacAcggtgggggacttg	0.753163	0.911754	7.115	8.54835	0.00270867	7.48634e-05	1	1.43335	strong	chr17:79526011:C:T_KLF1_f1	0.000195592	0.0032557
chr17	79887299	79887299	1	-	chr17:79887299:A:G	A	G	SNV	c(-5, 8)	ARNTL	HOCOMOCO	BMAL1_f1	BMAL1_HUMAN	gaggggaggTgccacgtggaaacagcc	0.849087	0.722362	10.7091	9.15968	8.41543e-05	0.00176865	1	-1.54944	strong	chr17:79887299:A:G_BMAL1_f1	0.00233468	0.000199884
chr17	79887299	79887299	1	+	chr17:79887299:A:G	A	G	SNV	c(-4, 6)	MAX	HOCOMOCO	MAX_f1	MAX_HUMAN	gggaggTgccacgtggaaaca	0.986023	0.842497	10.4024	8.91073	9.53674e-06	0.000601053	1	-1.49163	strong	chr17:79887299:A:G_MAX_f1	0.00104903	0.00013998
chr17	79887299	79887299	1	+	chr17:79887299:A:G	A	G	SNV	c(-4, 5)	USF1	HOCOMOCO	USF1_f1	USF1_HUMAN	ggaggTgccacgtggaaac	0.915027	0.762984	12.0597	10.0699	4.57764e-05	0.00165558	1	-1.98978	strong	chr17:79887299:A:G_USF1_f1	0.00222279	0.00018518
chr17	79887299	79887299	1	+	chr17:79887299:A:G	A	G	SNV	c(-3, 7)	USF2	HOCOMOCO	USF2_f1	USF2_HUMAN	gggaggTgccacgtggaaaca	0.97801	0.830305	8.52612	7.26623	1.85966e-05	0.00207877	1	-1.25989	strong	chr17:79887299:A:G_USF2_f1	0.00261511	0.000163468
chr17	79888926	79888926	1	-	chr17:79888926:C:G	C	G	SNV	c(-6, 5)	HIF1A	HOCOMOCO	HIF1A_si	HIF1A_HUMAN	gcctgccTcacgtacctccccag	0.769593	0.96995	7.71494	9.68013	0.00517595	0.000105321	1	1.96519	strong	chr17:79888926:C:G_HIF1A_si	0.000212162	0.00556812
chr17	79888926	79888926	1	-	chr17:79888926:C:G	C	G	SNV	c(-4, 12)	KLF15	HOCOMOCO	KLF15_f1	KLF15_HUMAN	ccacagcctgccTcacctacctccccagacttc	0.857895	0.703376	6.62283	5.49109	4.12144e-05	0.00441913	1	-1.13174	strong	chr17:79888926:C:G_KLF15_f1	0.00483253	0.00018518
chr18	2917345	2917345	1	+	chr18:2917345:C:T	C	T	SNV	c(-2, 6)	RBPJ	HOCOMOCO	SUH_f1	SUH_HUMAN	ctacAacatgggaaaac	0.822253	0.971652	6.92368	8.15004	0.00122452	3.43323e-05	1	1.22636	strong	chr18:2917345:C:T_SUH_f1	0.000168102	0.0018278
chr18	4599663	4599663	1	-	chr18:4599663:T:C	T	C	SNV	c(-8, 10)	NR1H2	HOCOMOCO	NR1H2_f1	NR1H2_HUMAN	ctatttatctgtttCaactttgactggtacagtcaca	0.704984	0.636058	17.58	15.8923	8.78896e-05	0.000730037	1	-1.68774	strong	chr18:4599663:T:C_NR1H2_f1	0.00122588	0.000201469
chr18	4599663	4599663	1	-	chr18:4599663:T:C	T	C	SNV	c(-6, 6)	RXRG	HOCOMOCO	RXRG_f1	RXRG_HUMAN	atctgtttCaactttgactggtaca	0.855678	0.753004	14.0842	12.4078	1.43051e-05	0.000380456	1	-1.67644	strong	chr18:4599663:T:C_RXRG_f1	0.000709423	0.000155257
chr18	4600514	4600514	1	+	chr18:4600514:G:A	G	A	SNV	c(-8, 8)	KLF15	HOCOMOCO	KLF15_f1	KLF15_HUMAN	tcaagtaactttGggagatggtgggctacacaa	0.883443	0.74106	6.80995	5.7671	1.33213e-05	0.00180833	1	-1.04285	strong	chr18:4600514:G:A_KLF15_f1	0.00237073	0.000155257
chr18	4908365	4908365	1	-	chr18:4908365:C:G	C	G	SNV	c(-4, 4)	NR4A1	HOCOMOCO	NR4A1_f1	NR4A1_HUMAN	gtacAtggcctttatct	0.93347	0.786946	9.51403	8.04284	7.24792e-05	0.00178528	1	-1.47119	strong	chr18:4908365:C:G_NR4A1_f1	0.00234664	0.000194943
chr18	4908365	4908365	1	-	chr18:4908365:C:G	C	G	SNV	c(-4, 4)	NR4A2	HOCOMOCO	NR4A2_si	NR4A2_HUMAN	gtacAtggcctttatct	0.915891	0.780038	8.94411	7.63531	7.24792e-05	0.00162506	1	-1.30881	strong	chr18:4908365:C:G_NR4A2_si	0.00219445	0.000194943
chr18	6544052	6544052	1	-	chr18:6544052:C:A	C	A	SNV	c(-5, 7)	FOXJ3	HOCOMOCO	FOXJ3_f2	FOXJ3_HUMAN	ataaaataAaacataaatcatatac	0.790366	0.931372	11.1958	13.1732	0.000772655	1.36942e-05	1	1.97743	strong	chr18:6544052:C:A_FOXJ3_f2	0.000141884	0.00130181
chr18	6544052	6544052	1	-	chr18:6544052:C:A	C	A	SNV	c(-3, 9)	HOXB6	HOCOMOCO	HXB6_f1	HXB6_HUMAN	ataaaataAaacataaatcatatac	0.811729	0.949989	7.60223	8.82946	0.000389516	8.88109e-06	1	1.22723	strong	chr18:6544052:C:A_HXB6_f1	0.000125007	0.000723007
chr18	6544052	6544052	1	-	chr18:6544052:C:A	C	A	SNV	c(-1, 8)	HOXB7	HOCOMOCO	HXB7_si	HXB7_HUMAN	aaataAaacataaatcata	0.856526	0.96796	10.3523	11.6805	0.000209808	1.71661e-05	1	1.32817	strong	chr18:6544052:C:A_HXB7_si	0.000148766	0.000407669
chr18	6544052	6544052	1	-	chr18:6544052:C:A	C	A	SNV	c(-2, 8)	HOXB8	HOCOMOCO	HXB8_do	HXB8_HUMAN	aaaataAaacataaatcatat	0.816063	0.935522	10.1802	11.6456	0.000511646	2.21729e-05	1	1.46543	strong	chr18:6544052:C:A_HXB8_do	0.000159703	0.000921359
chr18	6544052	6544052	1	-	chr18:6544052:C:A	C	A	SNV	c(-6, 8)	HOXC6	HOCOMOCO	HXC6_f1	HXC6_HUMAN	taataaaataAaacataaatcatatactt	0.774409	0.864491	11.1169	12.3441	5.80428e-05	2.29012e-06	1	1.22723	strong	chr18:6544052:C:A_HXC6_f1	7.53774e-05	0.000190592
chr18	6544052	6544052	1	+	chr18:6544052:C:A	C	A	SNV	c(-10, 9)	IRF5	HOCOMOCO	IRF5_f1	IRF5_HUMAN	tcaaataataaaataAaacctaaatcatatacttgggct	0.83166	0.744338	10.7164	9.66781	4.00722e-06	0.00010552	1	-1.0486	strong	chr18:6544052:C:A_IRF5_f1	0.000212314	0.000100058
chr18	6544052	6544052	1	+	chr18:6544052:C:A	C	A	SNV	c(-3, 9)	POU6F1	HOCOMOCO	PO6F1_f1	PO6F1_HUMAN	ataaaataAaacataaatcatatac	0.741396	0.854286	10.3073	11.8327	0.000612885	2.73734e-05	1	1.5254	strong	chr18:6544052:C:A_PO6F1_f1	0.000165084	0.00107602
chr18	7518199	7518199	1	+	chr18:7518199:G:A	G	A	SNV	c(-4, 7)	NKX2-2	HOCOMOCO	NKX22_si	NKX22_HUMAN	tcacaatCttaagtatttcctct	0.787381	0.963223	7.78581	9.48361	0.0021584	1.19209e-05	1	1.6978	strong	chr18:7518199:G:A_NKX22_si	0.00013441	0.00274197
chr18	7518199	7518199	1	+	chr18:7518199:G:A	G	A	SNV	c(-4, 8)	NKX3-1	HOCOMOCO	NKX31_si	NKX31_HUMAN	ttcacaatCttaagtatttcctctt	0.789229	0.928164	7.04395	8.25019	0.00235568	8.4132e-05	1	1.20625	strong	chr18:7518199:G:A_NKX31_si	0.000199305	0.00292341
chr18	7518199	7518199	1	+	chr18:7518199:G:A	G	A	SNV	c(-2, 9)	REL	HOCOMOCO	REL_do	REL_HUMAN	tcacaatCttaggtatttcctct	0.937204	0.747724	8.02766	6.43282	0.000103593	0.00536835	1	-1.59484	strong	chr18:7518199:G:A_REL_do	0.00572419	0.000211568
chr18	7518199	7518199	1	+	chr18:7518199:G:A	G	A	SNV	c(-1, 9)	RELA	HOCOMOCO	TF65_f2	TF65_HUMAN	cacaatCttaggtatttcctc	0.914684	0.768581	10.449	8.80148	6.65188e-05	0.00182509	1	-1.64755	strong	chr18:7518199:G:A_TF65_f2	0.00238838	0.000194943
chr18	8953150	8953150	1	-	chr18:8953150:T:A	T	A	SNV	c(-11, 9)	ONECUT2	HOCOMOCO	ONEC2_si	ONEC2_HUMAN	caaaaaatgaaataaaAtgcatttcaaacatttatgcacag	0.713657	0.835751	7.19506	8.33887	0.00233529	7.28723e-05	1	1.14381	strong	chr18:8953150:T:A_ONEC2_si	0.000195178	0.00290774
chr18	8953150	8953150	1	+	chr18:8953150:T:A	T	A	SNV	c(-6, 9)	POU5F1	HOCOMOCO	PO5F1_do	PO5F1_HUMAN	aatgaaataaaAtgcatttcaaacatttatg	0.690137	0.844661	7.67872	9.31682	0.00285548	4.65272e-05	1	1.63811	strong	chr18:8953150:T:A_PO5F1_do	0.000178616	0.0033949
chr18	13809604	13809604	1	+	chr18:13809604:T:A	T	A	SNV	c(-11, 1)	NR2C1	HOCOMOCO	NR2C1_si	NR2C1_HUMAN	ggcttacaGgtcatagctggattca	0.837983	0.963752	8.25358	9.45458	0.000645027	1.19507e-05	1	1.201	strong	chr18:13809604:T:A_NR2C1_si	0.000134513	0.00112127
chr18	13809604	13809604	1	+	chr18:13809604:T:A	T	A	SNV	c(-8, -1)	PPARG	HOCOMOCO	PPARG_si	PPARG_HUMAN	tacaGgtcatagctgga	0.796624	0.973926	6.4008	7.79777	0.00307465	6.10352e-05	1	1.39697	strong	chr18:13809604:T:A_PPARG_si	0.000188694	0.00359933
chr18	13809604	13809604	1	+	chr18:13809604:T:A	T	A	SNV	c(-6, 4)	RARB	HOCOMOCO	RARB_f1	RARB_HUMAN	cttacaGgtcatagctggatt	0.813519	0.992949	7.7111	9.37641	0.00202942	2.67029e-05	1	1.66531	strong	chr18:13809604:T:A_RARB_f1	0.000164018	0.00261827
chr18	13809604	13809604	1	+	chr18:13809604:T:A	T	A	SNV	c(-18, 1)	RARG	HOCOMOCO	RARG_do	RARG_HUMAN	aagtgggggcttacaGgtcatagctggattcaaacattt	0.743622	0.910502	6.63481	8.04777	0.00325302	3.23703e-05	1	1.41296	strong	chr18:13809604:T:A_RARG_do	0.000167653	0.00377088
chr18	13809604	13809604	1	+	chr18:13809604:T:A	T	A	SNV	c(-5, 7)	RXRA	HOCOMOCO	RXRA_f1	RXRA_HUMAN	ggcttacaGgtcatagctggattca	0.71713	0.88947	6.46389	7.95385	0.00524275	7.07656e-05	1	1.48996	strong	chr18:13809604:T:A_RXRA_f1	0.000195101	0.0056344
chr18	13809604	13809604	1	+	chr18:13809604:T:A	T	A	SNV	c(-8, 1)	THRA	HOCOMOCO	THA_f1	THA_HUMAN	ttacaGgtcatagctggat	0.781156	0.952307	6.70686	8.1459	0.0032835	8.7738e-05	1	1.43904	strong	chr18:13809604:T:A_THA_f1	0.000200566	0.00379609
chr18	19751867	19751867	1	+	chr18:19751867:A:G	A	G	SNV	c(-8, 11)	NHLH1	HOCOMOCO	HEN1_si	HEN1_HUMAN	ggcctggcggcgctgGctcagccgcggcgcacgtctcgg	0.811418	0.709063	12.8034	11.2343	3.32941e-05	0.000691307	1	-1.56907	strong	chr18:19751867:A:G_HEN1_si	0.00117202	0.000179684
chr18	19751867	19751867	1	-	chr18:19751867:A:G	A	G	SNV	c(-4, 3)	PAX5	HOCOMOCO	PAX5_si	PAX5_HUMAN	ctgGctcagccgcgg	0.99712	0.811051	9.01705	7.3411	1.52588e-05	0.00361633	1	-1.67594	strong	chr18:19751867:A:G_PAX5_si	0.00408239	0.000155257
chr18	27836107	27836107	1	+	chr18:27836107:A:T	A	T	SNV	c(-4, 8)	FOXA3	HOCOMOCO	FOXA3_f1	FOXA3_HUMAN	ttgcttaaTtatttgcattatattg	0.724325	0.938837	5.85412	7.53105	0.0118358	4.16785e-05	1	1.67694	strong	chr18:27836107:A:T_FOXA3_f1	0.000175523	0.0120277
chr18	27836107	27836107	1	+	chr18:27836107:A:T	A	T	SNV	c(-9, 1)	ZFHX3	HOCOMOCO	ZFHX3_f1	ZFHX3_HUMAN	gcttaaTtatttgcattatat	0.767759	0.922613	6.44666	7.67389	0.00169539	2.5034e-05	1	1.22723	strong	chr18:27836107:A:T_ZFHX3_f1	0.000162528	0.00230695
chr18	27858545	27858545	1	-	chr18:27858545:G:A	G	A	SNV	c(-5, 8)	BACH1	HOCOMOCO	BACH1_si	BACH1_HUMAN	cacagctaaAcatgactcagaactttt	0.908196	0.801808	11.4506	10.1581	2.23145e-06	9.09045e-05	1	-1.29254	strong	chr18:27858545:G:A_BACH1_si	0.000200925	8.06128e-05
chr18	27858545	27858545	1	-	chr18:27858545:G:A	G	A	SNV	c(-3, 6)	BATF	HOCOMOCO	BATF_si	BATF_HUMAN	gctaaAcatgactcagaac	0.994013	0.866654	11.0008	9.59969	1.33514e-05	0.000337601	1	-1.40113	strong	chr18:27858545:G:A_BATF_si	0.000634779	0.000155257
chr18	27858545	27858545	1	+	chr18:27858545:G:A	G	A	SNV	c(-5, 8)	FOSL1	HOCOMOCO	FOSL1_f2	FOSL1_HUMAN	cacagctaaAcatgactcagaactttt	0.98567	0.843198	7.75861	6.67118	1.27405e-06	0.00101838	1	-1.08743	strong	chr18:27858545:G:A_FOSL1_f2	0.0015753	5.64829e-05
chr18	27858545	27858545	1	-	chr18:27858545:G:A	G	A	SNV	c(-2, 8)	FOSL2	HOCOMOCO	FOSL2_f1	FOSL2_HUMAN	agctaaAcatgactcagaact	0.985492	0.843481	12.6296	10.8197	2.57492e-05	0.000670433	1	-1.80994	strong	chr18:27858545:G:A_FOSL2_f1	0.00114437	0.00017578
chr18	27858545	27858545	1	-	chr18:27858545:G:A	G	A	SNV	c(-2, 6)	JUN	HOCOMOCO	JUN_f1	JUN_HUMAN	ctaaAcatgactcagaa	0.99854	0.83684	9.9642	8.3734	7.62939e-06	0.000858307	1	-1.59081	strong	chr18:27858545:G:A_JUN_f1	0.00139396	0.000129481
chr18	27858545	27858545	1	-	chr18:27858545:G:A	G	A	SNV	c(-2, 7)	JUNB	HOCOMOCO	JUNB_f1	JUNB_HUMAN	gctaaAcatgactcagaac	0.998671	0.854841	9.47529	8.12454	5.72205e-06	0.000665665	1	-1.35076	strong	chr18:27858545:G:A_JUNB_f1	0.00113742	0.000118691
chr18	27858545	27858545	1	-	chr18:27858545:G:A	G	A	SNV	c(-3, 7)	JUND	HOCOMOCO	JUND_f1	JUND_HUMAN	agctaaAcatgactcagaact	0.989148	0.851166	11.4265	9.84769	1.4782e-05	0.00050211	1	-1.57878	strong	chr18:27858545:G:A_JUND_f1	0.000900453	0.000155257
chr18	27858545	27858545	1	-	chr18:27858545:G:A	G	A	SNV	c(-1, 8)	MAFK	HOCOMOCO	MAFK_si	MAFK_HUMAN	gctaaAcatgactcagaac	0.868843	0.737686	10.6073	9.03626	6.10352e-05	0.00152016	1	-1.57102	strong	chr18:27858545:G:A_MAFK_si	0.00209891	0.000190592
chr18	27858545	27858545	1	-	chr18:27858545:G:A	G	A	SNV	c(-9, 4)	MEF2A	HOCOMOCO	MEF2A_f1	MEF2A_HUMAN	cacagctaaAcataactcagaactttt	0.738223	0.879717	9.13399	10.8616	0.00182958	4.74341e-05	1	1.7276	strong	chr18:27858545:G:A_MEF2A_f1	0.000179977	0.00243539
chr18	27858545	27858545	1	+	chr18:27858545:G:A	G	A	SNV	c(-5, 8)	NFE2	HOCOMOCO	NFE2_f2	NFE2_HUMAN	cacagctaaAcatgactcagaactttt	0.897638	0.762137	9.64968	8.24287	1.06245e-05	0.000611406	1	-1.40681	strong	chr18:27858545:G:A_NFE2_f2	0.00106424	0.000148266
chr18	27858545	27858545	1	-	chr18:27858545:G:A	G	A	SNV	c(-2, 6)	SMARCC1	HOCOMOCO	SMRC1_f1	SMRC1_HUMAN	ctaaAcatgactcagaa	0.997645	0.840004	9.18295	7.75284	1.14441e-05	0.000999451	1	-1.43011	strong	chr18:27858545:G:A_SMRC1_f1	0.00155695	0.000151896
chr18	32164988	32164988	1	+	chr18:32164988:T:G	T	G	SNV	c(-9, 3)	LHX2	HOCOMOCO	LHX2_f1	LHX2_HUMAN	caattaatGtaataagagaataaag	0.941291	0.741852	6.13317	4.90594	5.26905e-05	0.00815804	1	-1.22723	strong	chr18:32164988:T:G_LHX2_f1	0.00840303	0.000188336
chr18	32165543	32165543	1	+	chr18:32165543:T:C	T	C	SNV	c(-3, 8)	NEUROD1	HOCOMOCO	NDF1_f1	NDF1_HUMAN	tggtaggGaggcaggtgacaggg	0.762465	0.963265	6.64062	8.34781	0.00528944	2.42591e-05	1	1.70719	strong	chr18:32165543:T:C_NDF1_f1	0.000162007	0.00567428
chr18	32165543	32165543	1	+	chr18:32165543:T:C	T	C	SNV	c(-2, 6)	TCF12	HOCOMOCO	HTF4_f1	HTF4_HUMAN	taggGaggcaggtgaca	0.795535	0.962618	9.50918	11.5016	0.00200653	6.86646e-05	1	1.9924	strong	chr18:32165543:T:C_HTF4_f1	0.000193049	0.0025992
chr18	34040883	34040883	1	+	chr18:34040883:C:T	C	T	SNV	c(-4, 11)	AR	HOCOMOCO	ANDR_do	ANDR_HUMAN	gaggtctccctGgaacccaaggtgctgatgc	0.902346	0.714725	7.52645	6.01134	5.85057e-05	0.00611365	1	-1.51511	strong	chr18:34040883:C:T_ANDR_do	0.00644391	0.000190592
chr18	34486993	34486993	1	-	chr18:34486993:G:A	G	A	SNV	c(-4, 7)	TAL1	HOCOMOCO	TAL1_f1	TAL1_HUMAN	gcagaccGtacatctgttgtcat	0.725086	0.852836	10.5309	12.3513	0.0017994	9.5427e-05	1	1.82039	strong	chr18:34486993:G:A_TAL1_f1	0.000203235	0.00240548
chr18	34486993	34486993	1	-	chr18:34486993:G:A	G	A	SNV	c(-18, 6)	TAL1	HOCOMOCO	TAL1_f2	TAL1_HUMAN	agttttctgcttgcagaccGtacatctgttgtcatattttatctactt	0.733938	0.860838	10.6172	12.3927	0.00125579	3.26264e-05	1	1.77559	strong	chr18:34486993:G:A_TAL1_f2	0.000167879	0.00186679
chr18	34486993	34486993	1	-	chr18:34486993:G:A	G	A	SNV	c(-7, 6)	ZBTB18	HOCOMOCO	ZN238_f1	ZN238_HUMAN	ttgcagaccGtacatctgttgtcatat	0.730823	0.858025	9.51705	11.1253	0.00162611	7.68006e-05	1	1.60822	strong	chr18:34486993:G:A_ZN238_f1	0.000195894	0.00224188
chr18	36063493	36063493	1	+	chr18:36063493:G:A	G	A	SNV	c(-10, 4)	HMGA2	HOCOMOCO	HMGA2_f1	HMGA2_HUMAN	aagcaattacTggcaatttgttctggcca	0.769424	0.887627	9.47848	10.9093	0.00056274	1.25589e-05	1	1.43081	strong	chr18:36063493:G:A_HMGA2_f1	0.000136183	0.00100101
chr18	44728744	44728744	1	-	chr18:44728744:T:C	T	C	SNV	c(-5, 8)	NR2E3	HOCOMOCO	NR2E3_f1	NR2E3_HUMAN	acaacctccTacttttgaacttgcctg	0.823418	0.671218	8.28317	6.82395	5.11147e-05	0.00311768	1	-1.45921	strong	chr18:44728744:T:C_NR2E3_f1	0.00360375	0.000188336
chr18	44728744	44728744	1	-	chr18:44728744:T:C	T	C	SNV	c(-4, 8)	NR6A1	HOCOMOCO	NR6A1_do	NR6A1_HUMAN	caacctccTactcttgaacttgcct	0.763179	0.847154	11.153	12.3512	0.000244021	1.8701e-05	1	1.19819	strong	chr18:44728744:T:C_NR6A1_do	0.000151288	0.000470639
chr18	44815854	44815854	1	-	chr18:44815854:T:C	T	C	SNV	c(-1, 5)	ESR2	HOCOMOCO	ESR2_si	ESR2_HUMAN	tcAaggtgacctc	1	0.786626	7.95475	6.27018	0	0.00726318	1	-1.68457	strong	chr18:44815854:T:C_ESR2_si	0.00755775	0
chr18	44815854	44815854	1	-	chr18:44815854:T:C	T	C	SNV	c(-9, 5)	ESR2	HOCOMOCO	ESR2_do	ESR2_HUMAN	aaatgaaatcAaggtgacctcccctgcat	0.896272	0.739007	9.22788	7.65326	3.13958e-05	0.00267535	1	-1.57462	strong	chr18:44815854:T:C_ESR2_do	0.00318219	0.000177574
chr18	44815854	44815854	1	+	chr18:44815854:T:C	T	C	SNV	c(-6, 2)	ESRRG	HOCOMOCO	ERR3_f1	ERR3_HUMAN	aatcAaggtgacctccc	0.916101	0.76674	7.43099	6.25753	4.19617e-05	0.00186539	1	-1.17346	strong	chr18:44815854:T:C_ERR3_f1	0.00242316	0.00018518
chr18	44815854	44815854	1	-	chr18:44815854:T:C	T	C	SNV	c(1, 6)	RARG	HOCOMOCO	RARG_f1	RARG_HUMAN	tcAaggtgacctc	1	0.840886	8.38972	7.06892	0	0.00219727	1	-1.32081	strong	chr18:44815854:T:C_RARG_f1	0.00272287	0
chr18	44815854	44815854	1	-	chr18:44815854:T:C	T	C	SNV	c(-2, 7)	RXRB	HOCOMOCO	RXRB_f1	RXRB_HUMAN	aaatcAaggtgacctcccc	0.966792	0.762919	7.00658	5.56763	4.1008e-05	0.00389671	1	-1.43895	strong	chr18:44815854:T:C_RXRB_f1	0.00435067	0.00018518
chr18	44815854	44815854	1	-	chr18:44815854:T:C	T	C	SNV	c(1, 9)	THRB	HOCOMOCO	THB_f1	THB_HUMAN	aaatcAaggtgacctcccc	0.920494	0.795386	8.01662	6.94519	7.05719e-05	0.00146389	1	-1.07143	strong	chr18:44815854:T:C_THB_f1	0.00204593	0.000194943
chr18	45508092	45508092	1	-	chr18:45508092:T:G	T	G	SNV	c(-5, 11)	MTF1	HOCOMOCO	MTF1_f1	MTF1_HUMAN	attcttagagggAtctgctcacggtggtcctct	0.725056	0.851133	9.42768	11.0125	0.00202352	9.68566e-05	1	1.58485	strong	chr18:45508092:T:G_MTF1_f1	0.000204078	0.00261259
chr18	47753340	47753340	1	+	chr18:47753340:C:G	C	G	SNV	c(-2, 6)	FOXO4	HOCOMOCO	FOXO4_f1	FOXO4_HUMAN	aaacAtttgtttaatga	0.805306	0.98778	7.74041	9.46465	0.00231171	1.52588e-05	1	1.72423	strong	chr18:47753340:C:G_FOXO4_f1	0.000142324	0.00288333
chr18	47753340	47753340	1	+	chr18:47753340:C:G	C	G	SNV	c(-2, 6)	FOXP2	HOCOMOCO	FOXP2_si	FOXP2_HUMAN	aaacAtttgtttaatga	0.806126	0.956804	6.70546	7.94033	0.00265503	7.62939e-05	1	1.23488	strong	chr18:47753340:C:G_FOXP2_si	0.000195592	0.00320601
chr18	47753340	47753340	1	+	chr18:47753340:C:G	C	G	SNV	c(-4, 4)	SRY	HOCOMOCO	SRY_f1	SRY_HUMAN	aaacAtttgtttaatga	0.786438	0.983906	4.96523	6.1763	0.00507355	3.43323e-05	1	1.21107	strong	chr18:47753340:C:G_SRY_f1	0.000168102	0.00547332
chr18	47753340	47753340	1	+	chr18:47753340:C:G	C	G	SNV	c(-7, 17)	TAL1	HOCOMOCO	TAL1_f2	TAL1_HUMAN	catgggagacactgaaaacAtttgtttaatgactaaataggtgggtta	0.728919	0.855819	10.5469	12.3225	0.00141057	3.93923e-05	1	1.77559	strong	chr18:47753340:C:G_TAL1_f2	0.000174639	0.00202973
chr18	47928151	47928151	1	+	chr18:47928151:G:T	G	T	SNV	c(-13, 8)	REST	HOCOMOCO	REST_f1	REST_HUMAN	attgtcctgtttagtgtCtacggtcctgtcttgtgtctaactt	0.744128	0.672812	14.5295	13.1895	6.21824e-05	0.000541908	1	-1.33997	strong	chr18:47928151:G:T_REST_f1	0.00096046	0.000191752
chr18	48044904	48044904	1	-	chr18:48044904:A:T	A	T	SNV	c(-2, 7)	BATF	HOCOMOCO	BATF_si	BATF_HUMAN	ttttcAtaatgactaattg	0.730646	0.904118	8.10342	10.0119	0.00480366	6.19888e-05	1	1.90844	strong	chr18:48044904:A:T_BATF_si	0.000189785	0.00522192
chr18	48044904	48044904	1	+	chr18:48044904:A:T	A	T	SNV	c(-1, 13)	HOXC6	HOCOMOCO	HXC6_f1	HXC6_HUMAN	actcattttcAtaatgactaattgcttgt	0.710016	0.800098	10.2396	11.4668	0.000372261	2.4355e-05	1	1.22723	strong	chr18:48044904:A:T_HXC6_f1	0.000162007	0.000693348
chr18	48044904	48044904	1	-	chr18:48044904:A:T	A	T	SNV	c(-3, 7)	ZFHX3	HOCOMOCO	ZFHX3_f1	ZFHX3_HUMAN	attttcAtaatgactaattgc	0.770493	0.925346	6.46832	7.69555	0.00160885	2.21729e-05	1	1.22723	strong	chr18:48044904:A:T_ZFHX3_f1	0.000159703	0.00222514
chr18	48064543	48064543	1	-	chr18:48064543:G:T	G	T	SNV	c(-5, 4)	ATF1	HOCOMOCO	ATF1_si	ATF1_HUMAN	ttctaGgacgtcatataaa	0.95349	0.805066	10.1783	8.61876	7.15256e-05	0.00189209	1	-1.55957	strong	chr18:48064543:G:T_ATF1_si	0.00244561	0.000194943
chr18	48064543	48064543	1	-	chr18:48064543:G:T	G	T	SNV	c(-4, 4)	CREB1	HOCOMOCO	CREB1_f1	CREB1_HUMAN	tctaGgacgtcatataa	0.978029	0.851171	9.19787	8.02065	6.86646e-05	0.00131226	1	-1.17722	strong	chr18:48064543:G:T_CREB1_f1	0.00189321	0.000194943
chr18	53829672	53829672	1	+	chr18:53829672:T:G	T	G	SNV	c(-16, 8)	T	HOCOMOCO	BRAC_si	BRAC_HUMAN	tataatgtcaaaataaccaGtaggtattaatcagtatctggactatgt	0.629093	0.683898	17.2344	18.6967	0.000418927	6.24973e-05	1	1.46229	strong	chr18:53829672:T:G_BRAC_si	0.000189789	0.000771073
chr18	53829672	53829672	1	-	chr18:53829672:T:G	T	G	SNV	c(-3, 7)	ZFHX3	HOCOMOCO	ZFHX3_f1	ZFHX3_HUMAN	taaccaGtagttattaatcag	0.941204	0.78635	7.82122	6.594	1.12057e-05	0.00118208	1	-1.22723	strong	chr18:53829672:T:G_ZFHX3_f1	0.00175601	0.000151896
chr18	54924299	54924299	1	-	chr18:54924299:T:C	T	C	SNV	c(-4, 4)	NR4A1	HOCOMOCO	NR4A1_f1	NR4A1_HUMAN	ggaaGtggccttgtgct	0.78644	0.928667	8.03776	9.4658	0.00183868	9.15527e-05	1	1.42804	strong	chr18:54924299:T:C_NR4A1_f1	0.000200925	0.00244409
chr18	54924299	54924299	1	-	chr18:54924299:T:C	T	C	SNV	c(-3, 5)	NR5A1	HOCOMOCO	STF1_f1	STF1_HUMAN	ggaaGtggccttgtgct	0.768911	0.980123	6.16483	7.80646	0.00546646	2.67029e-05	1	1.64163	strong	chr18:54924299:T:C_STF1_f1	0.000164018	0.00584207
chr18	55743491	55743491	1	-	chr18:55743491:C:T	C	T	SNV	c(-4, 5)	CEBPA	HOCOMOCO	CEBPA_do	CEBPA_HUMAN	tttgaGttgcataaactaa	0.977885	0.759425	6.42918	5.03068	7.34329e-05	0.0159616	1	-1.3985	strong	chr18:55743491:C:T_CEBPA_do	0.0161025	0.000195606
chr18	55743491	55743491	1	-	chr18:55743491:C:T	C	T	SNV	c(-4, 5)	CEBPB	HOCOMOCO	CEBPB_f1	CEBPB_HUMAN	tttgaGttgcataaactaa	0.970923	0.776111	9.11059	7.30048	0.000116348	0.00504971	1	-1.81011	strong	chr18:55743491:C:T_CEBPB_f1	0.00541711	0.00023202
chr18	57421255	57421255	1	-	chr18:57421255:C:T	C	T	SNV	c(-6, 4)	ELK4	HOCOMOCO	ELK4_f1	ELK4_HUMAN	caacgaCatccggtggtttta	0.949903	0.803693	10.1493	8.60543	1.38283e-05	0.000936508	1	-1.5439	strong	chr18:57421255:C:T_ELK4_f1	0.00149223	0.000155257
chr18	57421255	57421255	1	-	chr18:57421255:C:T	C	T	SNV	c(-7, 3)	ERG	HOCOMOCO	ERG_f1	ERG_HUMAN	caacgaCatccggtggtttta	0.929294	0.756842	10.7556	8.77603	3.45707e-05	0.00283337	1	-1.97952	strong	chr18:57421255:C:T_ERG_f1	0.00332944	0.000179684
chr18	57421255	57421255	1	-	chr18:57421255:C:T	C	T	SNV	c(-7, 3)	TCF3	HOCOMOCO	TFE2_f2	TFE2_HUMAN	caacgaCatctggtggtttta	0.77143	0.981036	7.23711	9.16793	0.00515604	1.35899e-05	1	1.93081	strong	chr18:57421255:C:T_TFE2_f2	0.000141027	0.00554889
chr18	57421255	57421255	1	-	chr18:57421255:C:T	C	T	SNV	c(-10, 3)	ZBTB18	HOCOMOCO	ZN238_f1	ZN238_HUMAN	tctcaacgaCatctggtggttttataa	0.763735	0.890937	9.93315	11.5414	0.000848908	3.16612e-05	1	1.60822	strong	chr18:57421255:C:T_ZN238_f1	0.000167238	0.0014013
chr18	58012924	58012924	1	-	chr18:58012924:T:A	T	A	SNV	c(-1, 5)	NR3C1	HOCOMOCO	GCR_si	GCR_HUMAN	atTtgctgttctt	1	0.792204	6.93942	5.51546	0	0.00543213	1	-1.42396	strong	chr18:58012924:T:A_GCR_si	0.00578167	0
chr18	58573151	58573151	1	+	chr18:58573151:G:T	G	T	SNV	c(-1, 9)	EGR1	HOCOMOCO	EGR1_f2	EGR1_HUMAN	ttcaacTaatgagggggcgtt	0.907896	0.806231	10.342	9.19804	4.95911e-05	0.0007267	1	-1.14391	strong	chr18:58573151:G:T_EGR1_f2	0.00122122	0.000186971
chr18	58573151	58573151	1	+	chr18:58573151:G:T	G	T	SNV	c(-1, 9)	EGR2	HOCOMOCO	EGR2_si	EGR2_HUMAN	ttcaacTaatgagggggcgtt	0.953078	0.820636	9.97583	8.61653	3.26633e-05	0.000786304	1	-1.3593	strong	chr18:58573151:G:T_EGR2_si	0.00130159	0.000179684
chr18	58573151	58573151	1	+	chr18:58573151:G:T	G	T	SNV	c(-4, 6)	VSX2	HOCOMOCO	VSX2_si	VSX2_HUMAN	ttcaacTaattagggggcgtt	0.788359	0.907039	9.09019	10.4318	0.000857353	2.90871e-05	1	1.34158	strong	chr18:58573151:G:T_VSX2_si	0.000166882	0.00141095
chr18	59438201	59438201	1	+	chr18:59438201:T:A	T	A	SNV	c(-8, 3)	FOXQ1	HOCOMOCO	FOXQ1_f1	FOXQ1_HUMAN	aataattGtttaatctacccaaa	0.756413	0.880716	9.37823	10.8767	0.00102854	4.3869e-05	1	1.49845	strong	chr18:59438201:T:A_FOXQ1_f1	0.000177574	0.00161986
chr18	59438201	59438201	1	+	chr18:59438201:T:A	T	A	SNV	c(1, 14)	HMGA2	HOCOMOCO	HMGA2_f1	HMGA2_HUMAN	attaataattGtttaatctacccaaatat	0.774846	0.8956	9.54411	11.0058	0.000487841	9.01148e-06	1	1.46168	strong	chr18:59438201:T:A_HMGA2_f1	0.000125487	0.000885587
chr18	60358172	60358172	1	-	chr18:60358172:C:T	C	T	SNV	c(-2, 4)	SOX15	HOCOMOCO	SOX15_f1	SOX15_HUMAN	ttTtcattgttta	0.807274	1	5.66064	6.95317	0.0022583	0	1	1.29254	strong	chr18:60358172:C:T_SOX15_f1	0	0.00283026
chr18	60358172	60358172	1	-	chr18:60358172:C:T	C	T	SNV	c(-12, 5)	SOX17	HOCOMOCO	SOX17_f2	SOX17_HUMAN	tgtttagaaatttTtcattgtttattctaatgatc	0.720862	0.843866	11.009	12.8564	0.00135272	4.64907e-05	1	1.84744	strong	chr18:60358172:C:T_SOX17_f2	0.000178616	0.00197175
chr18	60358172	60358172	1	-	chr18:60358172:C:T	C	T	SNV	c(-4, 6)	SOX9	HOCOMOCO	SOX9_f1	SOX9_HUMAN	aaatttTtcattgtttattct	0.775804	0.931483	8.38261	10.0291	0.00204468	5.79357e-05	1	1.64652	strong	chr18:60358172:C:T_SOX9_f1	0.000188501	0.00263083
chr18	60410200	60410200	1	+	chr18:60410200:A:G	A	G	SNV	c(-4, 9)	HNF1B	HOCOMOCO	HNF1B_f1	HNF1B_HUMAN	agtgtgttcTcttaatactttaaaaac	0.869992	0.732473	7.6606	6.49402	2.02842e-05	0.00124099	1	-1.16658	strong	chr18:60410200:A:G_HNF1B_f1	0.00181774	0.000166197
chr18	60411613	60411613	1	-	chr18:60411613:T:G	T	G	SNV	c(-7, 2)	E2F5	HOCOMOCO	E2F5_do	E2F5_HUMAN	tttttTgccgcatgttttc	0.768401	0.920644	7.65488	9.1229	0.00191307	7.05719e-05	1	1.46801	strong	chr18:60411613:T:G_E2F5_do	0.000195045	0.00250905
chr18	62705015	62705015	1	-	chr18:62705015:G:C	G	C	SNV	c(-4, 4)	TCF12	HOCOMOCO	HTF4_f1	HTF4_HUMAN	ggagAcaactgctctca	0.790139	0.957222	9.44484	11.4372	0.00252151	0.000102997	1	1.9924	strong	chr18:62705015:G:C_HTF4_f1	0.000208327	0.00307441
chr18	62705015	62705015	1	-	chr18:62705015:G:C	G	C	SNV	c(-7, 3)	TP63	HOCOMOCO	P63_si	P63_HUMAN	atggagAcaagtgctctcatc	0.961119	0.729972	7.1075	5.44219	2.7895e-05	0.010097	1	-1.66531	strong	chr18:62705015:G:C_P63_si	0.0103106	0.000177058
chr18	64899782	64899782	1	+	chr18:64899782:A:G	A	G	SNV	c(-6, 7)	PRDM1	HOCOMOCO	PRDM1_f1	PRDM1_HUMAN	caggaagggAagagaaaggaagacaat	0.793022	0.910302	12.3376	14.1347	0.000278883	8.87364e-06	1	1.79704	strong	chr18:64899782:A:G_PRDM1_f1	0.000125007	0.000532829
chr18	64899782	64899782	1	+	chr18:64899782:A:G	A	G	SNV	c(-3, 8)	SPIB	HOCOMOCO	SPIB_f1	SPIB_HUMAN	ggaagggAagaaaaaggaagaca	0.976126	0.848803	11.0557	9.63047	4.47035e-06	0.000445724	1	-1.42519	strong	chr18:64899782:A:G_SPIB_f1	0.000813208	0.000105939
chr18	65570293	65570293	1	+	chr18:65570293:A:G	A	G	SNV	c(-5, 16)	ARID3A	HOCOMOCO	ARI3A_do	ARI3A_HUMAN	aatttaaggatactccaGttaatatgaataagaggaaaaccac	0.81871	0.724262	10.6671	9.4679	2.68814e-05	0.000698496	1	-1.19915	strong	chr18:65570293:A:G_ARI3A_do	0.00118206	0.000176026
chr18	67211554	67211554	1	-	chr18:67211554:T:C	T	C	SNV	c(-5, 10)	MECOM	HOCOMOCO	EVI1_f1	EVI1_HUMAN	tgtagatatcaAtgttatattatccatgcgt	0.850751	0.758383	11.8707	10.6081	3.93302e-05	0.000505111	1	-1.26261	strong	chr18:67211554:T:C_EVI1_f1	0.00090509	0.00018518
chr18	67212451	67212451	1	-	chr18:67212451:T:C	T	C	SNV	c(-8, 3)	IRF1	HOCOMOCO	IRF1_si	IRF1_HUMAN	catcattTcagttttgagctctc	0.9639	0.812307	12.3786	10.4534	1.93119e-05	0.000817239	1	-1.92524	strong	chr18:67212451:T:C_IRF1_si	0.00134189	0.000164054
chr18	67212451	67212451	1	-	chr18:67212451:T:C	T	C	SNV	c(-9, 4)	IRF2	HOCOMOCO	IRF2_f1	IRF2_HUMAN	cgcatcattTcagttttgagctctctg	0.922786	0.778862	11.99	10.1491	2.88263e-05	0.00100381	1	-1.8409	strong	chr18:67212451:T:C_IRF2_f1	0.00156092	0.000177058
chr18	67212451	67212451	1	-	chr18:67212451:T:C	T	C	SNV	c(-12, 4)	IRF3	HOCOMOCO	IRF3_f1	IRF3_HUMAN	ttccgcatcattTcagttttgagctctctgaaa	0.90158	0.798788	10.7374	9.54718	4.11106e-05	0.000612354	1	-1.1902	strong	chr18:67212451:T:C_IRF3_f1	0.00106533	0.00018518
chr18	67212451	67212451	1	-	chr18:67212451:T:C	T	C	SNV	c(-6, 3)	IRF7	HOCOMOCO	IRF7_f1	IRF7_HUMAN	tcattTcagttttgagctc	0.965837	0.817305	7.80238	6.62465	1.71661e-05	0.00162125	1	-1.17773	strong	chr18:67212451:T:C_IRF7_f1	0.00219203	0.000161774
chr18	67212451	67212451	1	-	chr18:67212451:T:C	T	C	SNV	c(-9, 5)	IRF8	HOCOMOCO	IRF8_si	IRF8_HUMAN	ccgcatcattTcagttttgagctctctga	0.906426	0.782706	9.18491	7.97072	4.62672e-05	0.00102793	1	-1.21419	strong	chr18:67212451:T:C_IRF8_si	0.00158745	0.000186204
chr18	67212451	67212451	1	-	chr18:67212451:T:C	T	C	SNV	c(-8, 3)	IRF9	HOCOMOCO	IRF9_f1	IRF9_HUMAN	catcattTcagttttgagctctc	0.864917	0.742817	7.89971	6.85111	5.10812e-05	0.00112504	1	-1.0486	strong	chr18:67212451:T:C_IRF9_f1	0.00169562	0.000188336
chr18	67212451	67212451	1	-	chr18:67212451:T:C	T	C	SNV	c(-7, 11)	NR1H2	HOCOMOCO	NR1H2_f1	NR1H2_HUMAN	tattccgcatcattTcagctttgagctctctgaaagc	0.658213	0.727138	16.4347	18.1225	0.000382957	4.10399e-05	1	1.68774	strong	chr18:67212451:T:C_NR1H2_f1	0.000175523	0.000712049
chr18	67212451	67212451	1	-	chr18:67212451:T:C	T	C	SNV	c(-9, 8)	NR2F6	HOCOMOCO	NR2F6_f1	NR2F6_HUMAN	attccgcatcattTcagctttgagctctctgaaag	0.763526	0.937548	6.59244	8.02578	0.00208107	6.11514e-06	1	1.43335	strong	chr18:67212451:T:C_NR2F6_f1	0.000113068	0.00266608
chr18	68998139	68998139	1	-	chr18:68998139:G:A	G	A	SNV	c(-8, 3)	FUBP1	HOCOMOCO	FUBP1_f1	FUBP1_HUMAN	gtgtaaaActgacaatgaaaatc	0.684192	0.911335	5.35813	7.03775	0.0175317	9.2268e-05	1	1.67963	strong	chr18:68998139:G:A_FUBP1_f1	0.000201512	0.0176073
chr18	68998139	68998139	1	+	chr18:68998139:G:A	G	A	SNV	c(-2, 15)	SOX17	HOCOMOCO	SOX17_f2	SOX17_HUMAN	gatgaggtgtaaaActgacaatgaaaatcattagt	0.73905	0.862053	11.2821	13.1296	0.000883821	2.34921e-05	1	1.84744	strong	chr18:68998139:G:A_SOX17_f2	0.000161952	0.00144394
chr18	70137127	70137127	1	-	chr18:70137127:A:T	A	T	SNV	c(-5, 7)	FOXJ3	HOCOMOCO	FOXJ3_si	FOXJ3_HUMAN	aagttactAaagacaaacagctagc	0.913663	0.812615	13.6272	12.1275	9.61125e-06	0.000223398	1	-1.4997	strong	chr18:70137127:A:T_FOXJ3_si	0.000430863	0.000140126
chr18	70138123	70138123	1	+	chr18:70138123:G:C	G	C	SNV	c(-8, 6)	ZNF148	HOCOMOCO	ZN148_si	ZN148_HUMAN	cttctttcttTgggggtggattcagcttc	0.86705	0.761566	9.75551	8.60239	7.47116e-05	0.00115333	1	-1.15313	strong	chr18:70138123:G:C_ZN148_si	0.0017255	0.000195891
chr18	70138123	70138123	1	+	chr18:70138123:G:C	G	C	SNV	c(-6, 5)	ZNF219	HOCOMOCO	ZN219_f1	ZN219_HUMAN	ctttcttTgggggtggattcagc	0.885543	0.728993	8.58783	7.11238	9.39965e-05	0.00320798	1	-1.47545	strong	chr18:70138123:G:C_ZN219_f1	0.00369306	0.000205287
chr18	71784514	71784514	1	+	chr18:71784514:C:G	C	G	SNV	c(-6, 2)	NR4A1	HOCOMOCO	NR4A1_f1	NR4A1_HUMAN	caaaAggccaattattc	0.934448	0.799686	9.52385	8.17075	6.86646e-05	0.00139999	1	-1.3531	strong	chr18:71784514:C:G_NR4A1_f1	0.00198496	0.000194943
chr18	71784514	71784514	1	+	chr18:71784514:C:G	C	G	SNV	c(-6, 2)	NR4A2	HOCOMOCO	NR4A2_si	NR4A2_HUMAN	caaaAggccaattattc	0.918579	0.788162	8.97001	7.71357	6.86646e-05	0.00144958	1	-1.25644	strong	chr18:71784514:C:G_NR4A2_si	0.00203192	0.000194943
chr18	72143358	72143358	1	-	chr18:72143358:G:A	G	A	SNV	c(-15, 9)	T	HOCOMOCO	BRAC_si	BRAC_HUMAN	agtctagcccctcacgctgAgatgtcagagtacttggacctattctat	0.673297	0.609313	18.4138	16.7066	9.21964e-05	0.000782627	1	-1.70719	strong	chr18:72143358:G:A_BRAC_si	0.00129682	0.000203564
chr18	73350129	73350129	1	+	chr18:73350129:A:G	A	G	SNV	c(-7, 2)	GATA1	HOCOMOCO	GATA1_si	GATA1_HUMAN	actcaGataagaaaaaggt	0.997257	0.857852	10.9316	9.41582	5.72205e-06	0.000982285	1	-1.51574	strong	chr18:73350129:A:G_GATA1_si	0.00153877	0.000118691
chr18	73350129	73350129	1	+	chr18:73350129:A:G	A	G	SNV	c(-6, 9)	MECOM	HOCOMOCO	EVI1_f1	EVI1_HUMAN	tctgccactcaGataagaaaaaggtgcagat	0.8681	0.769762	12.1079	10.7637	2.22349e-05	0.000377209	1	-1.34422	strong	chr18:73350129:A:G_EVI1_f1	0.00070377	0.000170471
chr18	73350129	73350129	1	+	chr18:73350129:A:G	A	G	SNV	c(-1, 7)	NFATC2	HOCOMOCO	NFAC2_f1	NFAC2_HUMAN	ctcaGataggaaaaagg	0.789945	0.981861	7.94362	9.83751	0.00336838	0.000102997	1	1.89389	strong	chr18:73350129:A:G_NFAC2_f1	0.000208327	0.00387703
chr18	73350129	73350129	1	+	chr18:73350129:A:G	A	G	SNV	c(-2, 11)	PPARD	HOCOMOCO	PPARD_f1	PPARD_HUMAN	tgccactcaGataggaaaaaggtgcag	0.724004	0.880057	6.20311	7.47162	0.00251948	2.88449e-05	1	1.2685	strong	chr18:73350129:A:G_PPARD_f1	0.000166882	0.00307366
chr18	74159513	74159513	1	+	chr18:74159513:T:C	T	C	SNV	c(-6, 3)	MITF	HOCOMOCO	MITF_f1	MITF_HUMAN	ttgtgCatgtgagcctgcc	0.990503	0.801338	9.27294	7.52863	6.67572e-05	0.00364113	1	-1.74432	strong	chr18:74159513:T:C_MITF_f1	0.00410611	0.000194943
chr18	76007185	76007185	1	-	chr18:76007185:C:G	C	G	SNV	c(-6, 4)	KLF1	HOCOMOCO	KLF1_f1	KLF1_HUMAN	ggcaccCgcaccctccctcca	0.96784	0.809249	9.05525	7.62191	1.88351e-05	0.000870705	1	-1.43335	strong	chr18:76007185:C:G_KLF1_f1	0.00140943	0.000163468
chr18	77286167	77286167	1	-	chr18:77286167:T:C	T	C	SNV	c(-3, 3)	MECP2	HOCOMOCO	MECP2_f1	MECP2_HUMAN	gcActccgggaca	0.791092	1	7.30563	9.22425	0.00390625	0	1	1.91862	strong	chr18:77286167:T:C_MECP2_f1	0	0.00438839
chr18	77286167	77286167	1	+	chr18:77286167:T:C	T	C	SNV	c(-11, 10)	ZNF143	HOCOMOCO	ZN143_si	ZN143_HUMAN	gaggagctgccgtgcgcActctgggacaagtcaggtcctgcgt	0.863026	0.75451	10.6179	9.32346	3.23918e-05	0.00104725	1	-1.29446	strong	chr18:77286167:T:C_ZN143_si	0.00160776	0.000179684
chr19	814907	814907	1	+	chr19:814907:A:G	A	G	SNV	c(-7, 3)	EGR1	HOCOMOCO	EGR1_f2	EGR1_HUMAN	gatggcGtgggtgtcgtggcc	0.77876	0.934979	8.88895	10.6467	0.00124264	2.16961e-05	1	1.75774	strong	chr19:814907:A:G_EGR1_f2	0.000159703	0.0018485
chr19	814907	814907	1	+	chr19:814907:A:G	A	G	SNV	c(-7, 3)	EGR2	HOCOMOCO	EGR2_si	EGR2_HUMAN	gatggcGtgggtgtcgtggcc	0.777756	0.938791	8.17644	9.82919	0.00208521	5.57899e-05	1	1.65275	strong	chr19:814907:A:G_EGR2_si	0.000187831	0.00267033
chr19	814907	814907	1	+	chr19:814907:A:G	A	G	SNV	c(-7, 3)	EGR3	HOCOMOCO	EGR3_f1	EGR3_HUMAN	gatggcGtgggtgtcgtggcc	0.751817	0.932848	5.65573	6.94827	0.00312376	2.45571e-05	1	1.29254	strong	chr19:814907:A:G_EGR3_f1	0.000162007	0.00364831
chr19	814907	814907	1	+	chr19:814907:A:G	A	G	SNV	c(-7, 7)	KLF3	HOCOMOCO	KLF3_f1	KLF3_HUMAN	acaggatggcGtgggtgtcgtggccggag	0.735703	0.907557	5.88925	7.18178	0.00282978	1.75042e-05	1	1.29254	strong	chr19:814907:A:G_KLF3_f1	0.000150496	0.00337179
chr19	1554643	1554643	1	-	chr19:1554643:T:C	T	C	SNV	c(-4, 7)	ZNF219	HOCOMOCO	ZN219_f1	ZN219_HUMAN	cctggtgCccaccccccacacca	0.804926	0.972282	7.82804	9.40532	0.000711381	6.25849e-06	1	1.57729	strong	chr19:1554643:T:C_ZN219_f1	0.000113068	0.00121714
chr19	4124115	4124115	1	+	chr19:4124115:G:A	G	A	SNV	c(-11, -1)	HNF4G	HOCOMOCO	HNF4G_f1	HNF4G_HUMAN	agcccgaGtccaagaggcagggg	0.740406	0.890912	6.40039	7.62762	0.00238645	6.50883e-05	1	1.22723	strong	chr19:4124115:G:A_HNF4G_f1	0.000191428	0.00294499
chr19	4401925	4401925	1	+	chr19:4401925:G:A	G	A	SNV	c(-3, 11)	NFAT5	HOCOMOCO	NFAT5_f1	NFAT5_HUMAN	gtaattgcttTaaggaaaagaacagtgtt	0.878554	0.745069	8.87353	7.581	7.72299e-05	0.00190694	1	-1.29254	strong	chr19:4401925:G:A_NFAT5_f1	0.00245899	0.000196418
chr19	5293175	5293175	1	+	chr19:5293175:A:G	A	G	SNV	c(-9, 9)	ZFX	HOCOMOCO	ZFX_f1	ZFX_HUMAN	ggctcggagatcggGcccaggccccgcgaggcctcca	0.964738	0.86988	10.9835	9.93197	4.56716e-06	0.000465444	1	-1.05153	strong	chr19:5293175:A:G_ZFX_f1	0.000845637	0.000107065
chr19	6056539	6056539	1	+	chr19:6056539:C:G	C	G	SNV	c(-3, 8)	HNF4G	HOCOMOCO	HNF4G_f1	HNF4G_HUMAN	cagagagTgggcagagggcaggg	0.899381	0.748874	7.69668	6.46945	4.48823e-05	0.0019778	1	-1.22723	strong	chr19:6056539:C:G_HNF4G_f1	0.00252386	0.00018518
chr19	6056539	6056539	1	+	chr19:6056539:C:G	C	G	SNV	c(-6, 2)	MZF1	HOCOMOCO	MZF1_f1	MZF1_HUMAN	agagTggggagagggca	0.799604	0.992127	7.87895	9.75251	0.00289154	4.57764e-05	1	1.87356	strong	chr19:6056539:C:G_MZF1_f1	0.000177574	0.00342808
chr19	6056539	6056539	1	+	chr19:6056539:C:G	C	G	SNV	c(-5, 9)	NR2F2	HOCOMOCO	COT2_f2	COT2_HUMAN	cagcagagagTgggcagagggcagggccc	0.904291	0.712496	6.09654	4.87124	1.72826e-05	0.00693325	1	-1.2253	strong	chr19:6056539:C:G_COT2_f2	0.00723986	0.000162292
chr19	6199691	6199691	1	-	chr19:6199691:G:A	G	A	SNV	c(-5, 11)	ETV7	HOCOMOCO	ETV7_si	ETV7_HUMAN	tcccccgcccctCcccacgtcctgcgcctgcgc	0.741903	0.868976	8.00986	9.30239	0.00123095	4.46006e-05	1	1.29254	strong	chr19:6199691:G:A_ETV7_si	0.000177574	0.00183488
chr19	6199880	6199880	1	-	chr19:6199880:T:C	T	C	SNV	c(-5, 8)	GCM1	HOCOMOCO	GCM1_f1	GCM1_HUMAN	ccacttgtcTgacccgcatgtttgttt	0.803112	0.993349	6.47558	7.94359	0.00332669	2.92063e-06	1	1.46801	strong	chr19:6199880:T:C_GCM1_f1	8.4972e-05	0.00383921
chr19	6199880	6199880	1	-	chr19:6199880:T:C	T	C	SNV	c(-5, 7)	RORC	HOCOMOCO	RORG_f1	RORG_HUMAN	cacttgtcTgacccgcatgtttgtt	0.776645	0.913783	7.34707	8.57429	0.000986159	2.50638e-05	1	1.22723	strong	chr19:6199880:T:C_RORG_f1	0.000162528	0.00156751
chr19	6200435	6200435	1	+	chr19:6200435:G:T	G	T	SNV	c(-2, 4)	ARID3A	HOCOMOCO	ARI3A_f1	ARI3A_HUMAN	aaAaaattaaaca	0.824625	1	8.64266	10.463	0.000976562	0	1	1.82039	strong	chr19:6200435:G:T_ARI3A_f1	0	0.00155684
chr19	7562585	7562585	1	-	chr19:7562585:C:T	C	T	SNV	c(-6, 2)	NR5A1	HOCOMOCO	STF1_f1	STF1_HUMAN	actgTccttgtccctga	0.81273	0.969265	6.5054	7.72206	0.00270462	4.57764e-05	1	1.21666	strong	chr19:7562585:C:T_STF1_f1	0.000177574	0.00325143
chr19	10216977	10216977	1	+	chr19:10216977:T:A	T	A	SNV	c(-3, 6)	ATF1	HOCOMOCO	ATF1_si	ATF1_HUMAN	cgcctGatgacgtcccacg	0.799282	0.956578	8.55798	10.2108	0.00208855	6.29425e-05	1	1.65279	strong	chr19:10216977:T:A_ATF1_si	0.00019017	0.00267303
chr19	10829307	10829307	1	+	chr19:10829307:C:G	C	G	SNV	c(-8, 3)	INSM1	HOCOMOCO	INSM1_f1	INSM1_HUMAN	acgggccAgggggccgtaggaca	0.778484	0.90255	10.7479	12.4356	0.000439346	1.16825e-05	1	1.68774	strong	chr19:10829307:C:G_INSM1_f1	0.00013357	0.000803597
chr19	10829307	10829307	1	+	chr19:10829307:C:G	C	G	SNV	c(-5, 4)	PLAGL1	HOCOMOCO	PLAL1_si	PLAL1_HUMAN	gggccAgggggccgtagga	0.791349	0.966074	6.88639	8.3544	0.00120163	8.58307e-06	1	1.46801	strong	chr19:10829307:C:G_PLAL1_si	0.000123207	0.0018075
chr19	10829307	10829307	1	+	chr19:10829307:C:G	C	G	SNV	c(-7, 2)	TFAP2B	HOCOMOCO	AP2B_f1	AP2B_HUMAN	gggccAgggggccgtagga	0.772722	0.964558	5.77301	7.17211	0.00547028	2.67029e-05	1	1.3991	strong	chr19:10829307:C:G_AP2B_f1	0.000164018	0.00584423
chr19	12474872	12474872	1	+	chr19:12474872:C:G	C	G	SNV	c(-2, 11)	BACH1	HOCOMOCO	BACH1_si	BACH1_HUMAN	gttttttacAgtgcagtgtcaggttat	0.831271	0.724882	10.516	9.22351	3.65824e-05	0.000706088	1	-1.29254	strong	chr19:12474872:C:G_BACH1_si	0.00119181	0.000182244
chr19	12474872	12474872	1	+	chr19:12474872:C:G	C	G	SNV	c(-2, 9)	NFE2L2	HOCOMOCO	NF2L2_si	NF2L2_HUMAN	tttttacAgtgcagtgtcaggtt	0.8948	0.740894	7.02699	5.86995	6.13332e-05	0.00252807	1	-1.15704	strong	chr19:12474872:C:G_NF2L2_si	0.00303303	0.00019102
chr19	14108455	14108455	1	+	chr19:14108455:A:G	A	G	SNV	c(-7, 7)	KLF3	HOCOMOCO	KLF3_f1	KLF3_HUMAN	cacttgcctcTtgggtgtgccctctgggc	0.70505	0.876904	5.6587	6.95124	0.0052085	5.99567e-05	1	1.29254	strong	chr19:14108455:A:G_KLF3_f1	0.000188694	0.00560036
chr19	16417796	16417796	1	-	chr19:16417796:T:C	T	C	SNV	c(-2, 10)	ZBTB6	HOCOMOCO	ZBTB6_si	ZBTB6_HUMAN	gggtggcaGgggctccattaactga	0.756782	0.912747	8.72186	10.4808	0.00147378	1.16527e-05	1	1.75889	strong	chr19:16417796:T:C_ZBTB6_si	0.00013357	0.00209663
chr19	19042387	19042387	1	-	chr19:19042387:A:G	A	G	SNV	c(-7, 6)	E2F1	HOCOMOCO	E2F1_f2	E2F1_HUMAN	gcccctcctTctcgccggtgggggtca	0.75172	0.916933	5.96894	7.23647	0.00334198	5.7023e-05	1	1.26753	strong	chr19:19042387:A:G_E2F1_f2	0.000188336	0.00385073
chr19	19042387	19042387	1	-	chr19:19042387:A:G	A	G	SNV	c(-7, 6)	E2F4	HOCOMOCO	E2F4_do	E2F4_HUMAN	gcccctcctTctcgccggtgggggtca	0.748199	0.892644	7.29589	8.66609	0.00240256	9.37171e-05	1	1.3702	strong	chr19:19042387:A:G_E2F4_do	0.00020234	0.00296262
chr19	19042387	19042387	1	-	chr19:19042387:A:G	A	G	SNV	c(-2, 12)	ZNF423	HOCOMOCO	ZN423_f1	ZN423_HUMAN	agcccctcctTctcaccggtgggggtcac	0.741458	0.664157	16.2293	14.564	9.98462e-05	0.000827312	1	-1.66531	strong	chr19:19042387:A:G_ZN423_f1	0.00135603	0.000207925
chr19	29896524	29896524	1	-	chr19:29896524:A:G	A	G	SNV	c(-2, 6)	MYOD1	HOCOMOCO	MYOD1_f1	MYOD1_HUMAN	tggcGggcacctgcctc	0.971138	0.773969	8.11355	6.49261	8.39233e-05	0.00561905	1	-1.62094	strong	chr19:29896524:A:G_MYOD1_f1	0.00596309	0.000199824
chr19	29896524	29896524	1	-	chr19:29896524:A:G	A	G	SNV	c(-4, 7)	NEUROD1	HOCOMOCO	NDF1_f1	NDF1_HUMAN	gcttggcGggcacctgcctcggc	0.977819	0.811027	8.47155	7.05349	6.31809e-06	0.00244039	1	-1.41806	strong	chr19:29896524:A:G_NDF1_f1	0.0029486	0.000125152
chr19	29896524	29896524	1	-	chr19:29896524:A:G	A	G	SNV	c(-4, 7)	NRF1	HOCOMOCO	NRF1_f1	NRF1_HUMAN	gcttggcGggcgcctgcctcggc	0.708569	0.842089	6.82915	8.05997	0.00229883	8.80361e-05	1	1.23082	strong	chr19:29896524:A:G_NRF1_f1	0.000200675	0.00287002
chr19	29896524	29896524	1	-	chr19:29896524:A:G	A	G	SNV	c(-2, 6)	TCF12	HOCOMOCO	HTF4_f1	HTF4_HUMAN	tggcGggcacctgcctc	0.964762	0.797679	11.5271	9.53475	6.10352e-05	0.00189209	1	-1.9924	strong	chr19:29896524:A:G_HTF4_f1	0.00244561	0.000190592
chr19	29896524	29896524	1	-	chr19:29896524:A:G	A	G	SNV	c(-3, 5)	TCF4	HOCOMOCO	ITF2_f1	ITF2_HUMAN	tggcGggcacctgcctc	0.995217	0.840085	12.6308	10.6653	4.19617e-05	0.000888824	1	-1.96557	strong	chr19:29896524:A:G_ITF2_f1	0.00143307	0.00018518
chr19	29980369	29980369	1	-	chr19:29980369:G:A	G	A	SNV	c(-1, 9)	GLI2	HOCOMOCO	GLI2_f1	GLI2_HUMAN	ttgcacTgccgaccaccaagc	0.86732	0.753235	15.1854	13.1978	7.24792e-05	0.000982285	1	-1.98763	strong	chr19:29980369:G:A_GLI2_f1	0.00153877	0.000194943
chr19	30336700	30336700	1	-	chr19:30336700:C:G	C	G	SNV	c(-12, 2)	SRF	HOCOMOCO	SRF_do	SRF_HUMAN	caagccccagAtagggcttccgtcttgac	0.701705	0.848704	7.98332	9.6023	0.00346868	9.66219e-05	1	1.61898	strong	chr19:30336700:C:G_SRF_do	0.000203914	0.00397144
chr19	31010389	31010389	1	+	chr19:31010389:T:C	T	C	SNV	c(-5, 1)	MYF6	HOCOMOCO	MYF6_f1	MYF6_HUMAN	tgCagctgcaaga	1	0.82245	7.19374	5.96651	6.10352e-05	0.000976562	1	-1.22723	strong	chr19:31010389:T:C_MYF6_f1	0.00153171	0.000190592
chr19	31010389	31010389	1	-	chr19:31010389:T:C	T	C	SNV	c(-8, 4)	MYOG	HOCOMOCO	MYOG_f1	MYOG_HUMAN	gcagtctgCagctgcaagaggaggg	0.948359	0.783908	10.1912	8.47522	1.95801e-05	0.00146559	1	-1.71598	strong	chr19:31010389:T:C_MYOG_f1	0.00204652	0.000164438
chr19	31010389	31010389	1	+	chr19:31010389:T:C	T	C	SNV	c(-6, 2)	TCF12	HOCOMOCO	HTF4_f1	HTF4_HUMAN	tctgCagctgcaagagg	0.96379	0.796706	11.5155	9.52315	6.86646e-05	0.00194931	1	-1.9924	strong	chr19:31010389:T:C_HTF4_f1	0.00249826	0.000194943
chr19	31010389	31010389	1	-	chr19:31010389:T:C	T	C	SNV	c(-7, 3)	TFAP4	HOCOMOCO	TFAP4_si	TFAP4_HUMAN	agtctgCagctgcaagaggag	0.968267	0.818128	10.0732	8.54776	2.98023e-05	0.000895023	1	-1.5254	strong	chr19:31010389:T:C_TFAP4_si	0.0014395	0.000177058
chr19	31013697	31013697	1	-	chr19:31013697:A:G	A	G	SNV	c(-3, 6)	DLX3	HOCOMOCO	DLX3_do	DLX3_HUMAN	ggggcTttcaattatctta	0.975806	0.81687	9.21101	7.73206	5.05447e-05	0.00123596	1	-1.47895	strong	chr19:31013697:A:G_DLX3_do	0.00181128	0.000188336
chr19	31013697	31013697	1	+	chr19:31013697:A:G	A	G	SNV	c(-7, 5)	LHX2	HOCOMOCO	LHX2_f1	LHX2_HUMAN	ggaggggcTttcaattatcttaagg	0.934833	0.735395	6.09343	4.86621	7.6592e-05	0.00893249	1	-1.22723	strong	chr19:31013697:A:G_LHX2_f1	0.00916596	0.000196053
chr19	31233274	31233274	1	+	chr19:31233274:G:T	G	T	SNV	c(-5, 5)	CBFB	HOCOMOCO	PEBB_f1	PEBB_HUMAN	aaagttGtgtggttgttgttg	0.977597	0.793726	6.92714	5.65369	2.81334e-05	0.00331259	1	-1.27344	strong	chr19:31233274:G:T_PEBB_f1	0.0037955	0.000177058
chr19	31233274	31233274	1	+	chr19:31233274:G:T	G	T	SNV	c(-6, 4)	GLI3	HOCOMOCO	GLI3_si	GLI3_HUMAN	aaagttGtgtggttgttgttg	0.895101	0.741624	9.27739	7.72796	6.05583e-05	0.0021565	1	-1.54944	strong	chr19:31233274:G:T_GLI3_si	0.00268829	0.000190592
chr19	31233274	31233274	1	+	chr19:31233274:G:T	G	T	SNV	c(-5, 4)	RUNX1	HOCOMOCO	RUNX1_f1	RUNX1_HUMAN	aagttGtgtggttgttgtt	0.988883	0.762776	8.19293	6.35933	2.47955e-05	0.00723457	1	-1.8336	strong	chr19:31233274:G:T_RUNX1_f1	0.00753158	0.000174254
chr19	31233274	31233274	1	+	chr19:31233274:G:T	G	T	SNV	c(-4, 6)	RUNX2	HOCOMOCO	RUNX2_f1	RUNX2_HUMAN	aaagttGtgtggttgttgttg	0.993586	0.754233	7.91467	6.05256	1.33514e-05	0.0091939	1	-1.86211	strong	chr19:31233274:G:T_RUNX2_f1	0.00941641	0.000155257
chr19	31233274	31233274	1	+	chr19:31233274:G:T	G	T	SNV	c(-10, 3)	RUNX3	HOCOMOCO	RUNX3_si	RUNX3_HUMAN	aagaaagttGtgtggttgttgttgttg	0.87501	0.739585	11.095	9.41148	7.87564e-05	0.00211981	1	-1.68353	strong	chr19:31233274:G:T_RUNX3_si	0.0026521	0.000198195
chr19	32054716	32054716	1	+	chr19:32054716:A:G	A	G	SNV	c(-4, 5)	ELF1	HOCOMOCO	ELF1_f1	ELF1_HUMAN	tgactAcaggaagcctgag	0.767865	0.976903	7.02474	8.90549	0.0050354	5.81741e-05	1	1.88075	strong	chr19:32054716:A:G_ELF1_f1	0.000188501	0.00544298
chr19	32054716	32054716	1	+	chr19:32054716:A:G	A	G	SNV	c(-6, 8)	ELF2	HOCOMOCO	ELF2_f1	ELF2_HUMAN	atgactgactAcaggaagcctgagggatg	0.744402	0.901667	6.72836	8.07549	0.00313212	8.57823e-05	1	1.34713	strong	chr19:32054716:A:G_ELF2_f1	0.000200019	0.00365611
chr19	32054716	32054716	1	+	chr19:32054716:A:G	A	G	SNV	c(-9, 4)	ELF3	HOCOMOCO	ELF3_f1	ELF3_HUMAN	tgactgactAcaggaagcctgagggat	0.77482	0.93661	7.61982	9.14522	0.00171986	1.75871e-05	1	1.5254	strong	chr19:32054716:A:G_ELF3_f1	0.000150496	0.00233203
chr19	32054716	32054716	1	+	chr19:32054716:A:G	A	G	SNV	c(-4, 4)	ETS1	HOCOMOCO	ETS1_si	ETS1_HUMAN	gactAcaggaagcctga	0.735692	0.97833	5.86989	7.76573	0.0158005	1.90735e-05	1	1.89584	strong	chr19:32054716:A:G_ETS1_si	0.000151288	0.0159325
chr19	32054716	32054716	1	+	chr19:32054716:A:G	A	G	SNV	c(-3, 4)	ETV4	HOCOMOCO	ETV4_f1	ETV4_HUMAN	actAcaggaagcctg	0.770431	0.98229	4.79784	6.0839	0.00683594	6.10352e-05	1	1.28606	strong	chr19:32054716:A:G_ETV4_f1	0.000188694	0.00717619
chr19	32054716	32054716	1	+	chr19:32054716:A:G	A	G	SNV	c(-7, 9)	FLI1	HOCOMOCO	FLI1_f1	FLI1_HUMAN	ggatgactgactAcaggaagcctgagggatgtg	0.772009	0.9557	5.43603	6.6689	0.00489857	7.41297e-05	1	1.23287	strong	chr19:32054716:A:G_FLI1_f1	0.000195592	0.00530828
chr19	32074733	32074733	1	-	chr19:32074733:T:C	T	C	SNV	c(-7, 1)	POU2F1	HOCOMOCO	PO2F1_f1	PO2F1_HUMAN	aattTacatgcattatt	0.952642	0.78777	6.7314	5.6026	4.19617e-05	0.0021019	1	-1.1288	strong	chr19:32074733:T:C_PO2F1_f1	0.00263729	0.00018518
chr19	33931803	33931803	1	+	chr19:33931803:C:G	C	G	SNV	c(-7, 4)	SPIB	HOCOMOCO	SPIB_f1	SPIB_HUMAN	gctggaaAtgaggaacactcacc	0.808688	0.941794	9.18145	10.6714	0.00105149	4.53591e-05	1	1.48992	strong	chr19:33931803:C:G_SPIB_f1	0.000177574	0.00164172
chr19	34228093	34228093	1	-	chr19:34228093:A:G	A	G	SNV	c(-8, 4)	FOXJ3	HOCOMOCO	FOXJ3_si	FOXJ3_HUMAN	accataaaAataatcaaccagcagc	0.866244	0.732879	12.9235	10.9442	5.06788e-05	0.00143428	1	-1.97932	strong	chr19:34228093:A:G_FOXJ3_si	0.00201672	0.000188336
chr19	34228093	34228093	1	-	chr19:34228093:A:G	A	G	SNV	c(-6, 8)	HOXC6	HOCOMOCO	HXC6_f1	HXC6_HUMAN	taaccataaaAataatcaaccagcagccc	0.814512	0.72443	11.6632	10.436	1.50241e-05	0.000254203	1	-1.22723	strong	chr19:34228093:A:G_HXC6_f1	0.000486817	0.000155257
chr19	34228093	34228093	1	+	chr19:34228093:A:G	A	G	SNV	c(-11, 1)	MEF2C	HOCOMOCO	MEF2C_f1	MEF2C_HUMAN	accataaaAatagtcaaccagcagc	0.771571	0.883846	13.0835	14.9799	0.000564009	2.72393e-05	1	1.89634	strong	chr19:34228093:A:G_MEF2C_f1	0.000165084	0.00100263
chr19	34724762	34724762	1	-	chr19:34724762:A:G	A	G	SNV	c(-5, 3)	ZNF333	HOCOMOCO	ZN333_f1	ZN333_HUMAN	ctggCattatcctgtac	0.977814	0.771027	7.61275	6.04172	6.48499e-05	0.00468445	1	-1.57102	strong	chr19:34724762:A:G_ZN333_f1	0.00507035	0.000193438
chr19	36395937	36395937	1	-	chr19:36395937:T:C	T	C	SNV	c(-6, 13)	IRF5	HOCOMOCO	IRF5_f1	IRF5_HUMAN	tttatttgttcatttGctttaagtttgtcttaactagga	0.769068	0.681747	9.96477	8.91618	4.55134e-05	0.000695394	1	-1.0486	strong	chr19:36395937:T:C_IRF5_f1	0.00117861	0.00018518
chr19	39421928	39421928	1	+	chr19:39421928:T:C	T	C	SNV	c(-7, 2)	TWIST1	HOCOMOCO	TWST1_f1	TWST1_HUMAN	cggccCaggtggcaggatg	0.980994	0.826145	7.02098	5.97239	8.58307e-06	0.00083065	1	-1.0486	strong	chr19:39421928:T:C_TWST1_f1	0.00135909	0.000134704
chr19	39421928	39421928	1	+	chr19:39421928:T:C	T	C	SNV	c(-1, 10)	ZBTB33	HOCOMOCO	KAISO_f1	KAISO_HUMAN	gacggccCaggtggcaggatgtc	0.975719	0.785159	9.61413	7.75489	3.17693e-05	0.00337195	1	-1.85924	strong	chr19:39421928:T:C_KAISO_f1	0.00384879	0.000178483
chr19	39543085	39543085	1	+	chr19:39543085:T:C	T	C	SNV	c(-6, 3)	MITF	HOCOMOCO	MITF_f1	MITF_HUMAN	ggcgcCatgtgcttgccag	0.993562	0.804397	9.30115	7.55683	3.14713e-05	0.00312614	1	-1.74432	strong	chr19:39543085:T:C_MITF_f1	0.00361161	0.000177574
chr19	42517208	42517208	1	-	chr19:42517208:A:C	A	C	SNV	c(-8, 3)	FUBP1	HOCOMOCO	FUBP1_f1	FUBP1_HUMAN	atcaacaAagtacaaaatattta	0.952012	0.731804	7.33854	5.7102	1.25766e-05	0.00865489	1	-1.62834	strong	chr19:42517208:A:C_FUBP1_f1	0.00889371	0.000155257
chr19	42612976	42612976	1	-	chr19:42612976:T:C	T	C	SNV	c(-4, 9)	EOMES	HOCOMOCO	EOMES_f1	EOMES_HUMAN	ggctggcatAtttcgtagatcagctgc	0.702038	0.777005	13.173	14.5443	0.000284303	2.93329e-05	1	1.37135	strong	chr19:42612976:T:C_EOMES_f1	0.000166882	0.000542548
chr19	45778941	45778941	1	+	chr19:45778941:T:C	T	C	SNV	c(-13, 5)	ZFX	HOCOMOCO	ZFX_f1	ZFX_HUMAN	aggctccagagccaAggccctgccactttctggctgt	0.831667	0.938393	9.50837	10.6915	0.00120656	7.71804e-05	1	1.1831	strong	chr19:45778941:T:C_ZFX_f1	0.000196173	0.00181011
chr19	50359520	50359520	1	+	chr19:50359520:C:G	C	G	SNV	c(-3, 17)	MAFA	HOCOMOCO	MAFA_f1	MAFA_HUMAN	ccaggcatggccctggGaggctgactgtgcatggctccagg	0.870389	0.672913	7.44402	5.86652	2.19195e-05	0.0099542	1	-1.5775	strong	chr19:50359520:C:G_MAFA_f1	0.0101737	0.000170471
chr19	50360823	50360823	1	+	chr19:50360823:A:G	A	G	SNV	c(-7, 1)	TFAP2A	HOCOMOCO	AP2A_f2	AP2A_HUMAN	ccccTggggctagagaa	0.786335	0.982947	6.61984	8.24833	0.00314713	2.67029e-05	1	1.62849	strong	chr19:50360823:A:G_AP2A_f2	0.000164018	0.00366968
chr19	50360823	50360823	1	+	chr19:50360823:A:G	A	G	SNV	c(-7, 1)	TFAP2C	HOCOMOCO	AP2C_f1	AP2C_HUMAN	ccccTggggctagagaa	0.791691	0.978619	7.49547	9.2537	0.00326538	2.67029e-05	1	1.75823	strong	chr19:50360823:A:G_AP2C_f1	0.000164018	0.00378118
chr19	59049002	59049002	1	-	chr19:59049002:T:C	T	C	SNV	c(-6, 7)	E2F4	HOCOMOCO	E2F4_do	E2F4_HUMAN	tcaactgccTtcccgcaagtgtttggg	0.75521	0.894582	7.3624	8.68448	0.00207473	8.77418e-05	1	1.32208	strong	chr19:59049002:T:C_E2F4_do	0.000200566	0.00266117
chr19	59049002	59049002	1	-	chr19:59049002:T:C	T	C	SNV	c(-6, 7)	TFDP1	HOCOMOCO	TFDP1_f1	TFDP1_HUMAN	tcaactgccTtcccgcaagtgtttggg	0.712921	0.87302	5.83604	7.06327	0.00479614	8.93697e-05	1	1.22723	strong	chr19:59049002:T:C_TFDP1_f1	0.000200925	0.0052155
chr2	1968034	1968034	1	-	chr2:1968034:T:C	T	C	SNV	c(-2, 9)	INSM1	HOCOMOCO	INSM1_f1	INSM1_HUMAN	ggttcctGgtgcccccaaacaat	0.773209	0.860039	10.6761	11.8573	0.000501931	4.55379e-05	1	1.1812	strong	chr2:1968034:T:C_INSM1_f1	0.000177574	0.000906835
chr2	1994432	1994432	1	-	chr2:1994432:C:T	C	T	SNV	c(-4, 8)	EPAS1	HOCOMOCO	EPAS1_si	EPAS1_HUMAN	caacagcaCccacatattcccagag	0.887849	0.692276	6.8863	5.41829	3.31551e-05	0.00680794	1	-1.46801	strong	chr2:1994432:C:T_EPAS1_si	0.00711699	0.000179684
chr2	1994432	1994432	1	-	chr2:1994432:C:T	C	T	SNV	c(-8, 5)	GCM1	HOCOMOCO	GCM1_f1	GCM1_HUMAN	gcaacagcaCccacatattcccagaga	0.962103	0.771866	7.70247	6.23446	7.15069e-05	0.0047439	1	-1.46801	strong	chr2:1994432:C:T_GCM1_f1	0.00512618	0.000194943
chr2	1995174	1995174	1	-	chr2:1995174:G:A	G	A	SNV	c(-2, 6)	ESRRG	HOCOMOCO	ERR3_f1	ERR3_HUMAN	cccaAgtgacctttccc	0.737291	0.886652	6.02617	7.19962	0.00296402	8.39233e-05	1	1.17346	strong	chr2:1995174:G:A_ERR3_f1	0.000198955	0.00350148
chr2	1995174	1995174	1	-	chr2:1995174:G:A	G	A	SNV	c(-5, 13)	NR1H2	HOCOMOCO	NR1H2_f1	NR1H2_HUMAN	acctcctagacccaAgtgacctttcccctcagcccct	0.665827	0.734753	16.6212	18.3089	0.000307857	3.16435e-05	1	1.68774	strong	chr2:1995174:G:A_NR1H2_f1	0.000167238	0.000583566
chr2	1995174	1995174	1	-	chr2:1995174:G:A	G	A	SNV	c(-3, 9)	NR2C1	HOCOMOCO	NR2C1_si	NR2C1_HUMAN	tagacccaAgtgacctttcccctca	0.795105	0.963517	7.84412	9.45234	0.00151213	1.22041e-05	1	1.60822	strong	chr2:1995174:G:A_NR2C1_si	0.000134885	0.00213764
chr2	1995174	1995174	1	-	chr2:1995174:G:A	G	A	SNV	c(-3, 6)	NR2F2	HOCOMOCO	COT2_f1	COT2_HUMAN	acccaAgtgacctttcccc	0.765818	0.958765	6.9546	8.65963	0.00368786	3.52859e-05	1	1.70502	strong	chr2:1995174:G:A_COT2_f1	0.000169087	0.00417688
chr2	1995174	1995174	1	-	chr2:1995174:G:A	G	A	SNV	c(-2, 4)	PPARA	HOCOMOCO	PPARA_f1	PPARA_HUMAN	caAgtgacctttc	0.85639	1	7.26305	8.46559	0.00164795	0	1	1.20254	strong	chr2:1995174:G:A_PPARA_f1	0	0.00226051
chr2	1995174	1995174	1	+	chr2:1995174:G:A	G	A	SNV	c(-2, 8)	RELA	HOCOMOCO	TF65_f2	TF65_HUMAN	gacccaAgtggcctttcccct	0.919923	0.769946	10.5081	8.81687	5.55515e-05	0.00176954	1	-1.69124	strong	chr2:1995174:G:A_TF65_f2	0.00233488	0.000190592
chr2	1995174	1995174	1	-	chr2:1995174:G:A	G	A	SNV	c(-3, 9)	RXRG	HOCOMOCO	RXRG_f1	RXRG_HUMAN	tagacccaAgtgacctttcccctca	0.762135	0.852522	12.5569	14.0327	0.000286117	1.6883e-05	1	1.47584	strong	chr2:1995174:G:A_RXRG_f1	0.000148766	0.000545372
chr2	2109443	2109443	1	-	chr2:2109443:G:A	G	A	SNV	c(-2, 12)	HMGA2	HOCOMOCO	HMGA2_f1	HMGA2_HUMAN	gtaaggcgtcAtacattcacaaaaatttc	0.725617	0.853705	8.94822	10.4987	0.00164182	4.50024e-05	1	1.55046	strong	chr2:2109443:G:A_HMGA2_f1	0.000177574	0.00225353
chr2	3121701	3121701	1	-	chr2:3121701:T:C	T	C	SNV	c(-6, 7)	E2F4	HOCOMOCO	E2F4_do	E2F4_HUMAN	cagcccctcTtcccgccagggcacagg	0.829192	0.968564	8.06418	9.38627	0.000418141	5.59539e-06	1	1.32208	strong	chr2:3121701:T:C_E2F4_do	0.000111648	0.000770217
chr2	3121701	3121701	1	-	chr2:3121701:T:C	T	C	SNV	c(-6, 7)	TFDP1	HOCOMOCO	TFDP1_f1	TFDP1_HUMAN	cagcccctcTtcccgccagggcacagg	0.722974	0.883073	5.91311	7.14034	0.00396899	6.1471e-05	1	1.22723	strong	chr2:3121701:T:C_TFDP1_f1	0.000189226	0.00444432
chr2	3454333	3454333	1	+	chr2:3454333:G:A	G	A	SNV	c(-9, 1)	EGR1	HOCOMOCO	EGR1_f2	EGR1_HUMAN	gcgaggGggcgcacgtcagtg	0.899222	0.760574	10.2444	8.68433	6.67572e-05	0.00177598	1	-1.56004	strong	chr2:3454333:G:A_EGR1_f2	0.00234056	0.000194943
chr2	4329123	4329123	1	-	chr2:4329123:C:T	C	T	SNV	c(-12, 1)	RFX3	HOCOMOCO	RFX3_f1	RFX3_HUMAN	ttgacaatgGtaaccattttagtatgt	0.872028	0.741723	13.3734	11.3887	3.14675e-05	0.000952829	1	-1.98467	strong	chr2:4329123:C:T_RFX3_f1	0.00151269	0.000177574
chr2	5149707	5149707	1	+	chr2:5149707:G:A	G	A	SNV	c(-7, 5)	RXRG	HOCOMOCO	RXRG_f1	RXRG_HUMAN	tacagtgtCaacgctcataatagca	0.801546	0.681694	13.2004	11.2435	9.21041e-05	0.00184327	1	-1.95694	strong	chr2:5149707:G:A_RXRG_f1	0.00240242	0.000203541
chr2	9983704	9983704	1	-	chr2:9983704:A:G	A	G	SNV	c(-4, 7)	NEUROD1	HOCOMOCO	NDF1_f1	NDF1_HUMAN	ggaggcgGtgcacctggcgggcc	0.940053	0.773261	8.15046	6.7324	0.000104904	0.00452834	1	-1.41806	strong	chr2:9983704:A:G_NDF1_f1	0.00492839	0.000213305
chr2	9983704	9983704	1	-	chr2:9983704:A:G	A	G	SNV	c(-3, 5)	TCF4	HOCOMOCO	ITF2_f1	ITF2_HUMAN	ggcgGtgcacctggcgg	1	0.844868	12.6914	10.7259	0	0.000247955	1	-1.96557	strong	chr2:9983704:A:G_ITF2_f1	0.000475692	0
chr2	9983704	9983704	1	-	chr2:9983704:A:G	A	G	SNV	c(-2, 7)	TWIST1	HOCOMOCO	TWST1_f1	TWST1_HUMAN	aggcgGtgcacctggcggg	0.944012	0.789163	6.77055	5.72195	4.19617e-05	0.00156784	1	-1.0486	strong	chr2:9983704:A:G_TWST1_f1	0.00214181	0.00018518
chr2	9985247	9985247	1	+	chr2:9985247:A:T	A	T	SNV	c(-11, 1)	FOXJ3	HOCOMOCO	FOXJ3_f2	FOXJ3_HUMAN	tgatttttTatttataaagttgcca	0.747913	0.88047	10.6005	12.4594	0.00186589	8.25673e-05	1	1.85894	strong	chr2:9985247:A:T_FOXJ3_f2	0.000198827	0.00246654
chr2	9985247	9985247	1	+	chr2:9985247:A:T	A	T	SNV	c(-13, 1)	HOXC6	HOCOMOCO	HXC6_f1	HXC6_HUMAN	tatgatttttTatttataaagttgccagg	0.749659	0.83974	10.7797	12.0069	0.000122158	5.95022e-06	1	1.22723	strong	chr2:9985247:A:T_HXC6_f1	0.000112426	0.000242345
chr2	11103398	11103398	1	+	chr2:11103398:A:G	A	G	SNV	c(-5, 5)	EGR3	HOCOMOCO	EGR3_f1	EGR3_HUMAN	ggatccAagtgggcgccaagg	0.725408	0.906439	5.46717	6.75971	0.00513673	6.98566e-05	1	1.29254	strong	chr2:11103398:A:G_EGR3_f1	0.000194056	0.00553506
chr2	11912322	11912322	1	-	chr2:11912322:C:T	C	T	SNV	c(-6, 8)	FOXC1	HOCOMOCO	FOXC1_f1	FOXC1_HUMAN	atggggagcgActgtaaacacagatgaag	0.751407	0.869341	9.54158	11.0039	0.00119725	6.05555e-05	1	1.46229	strong	chr2:11912322:C:T_FOXC1_f1	0.000188694	0.00180195
chr2	11912322	11912322	1	-	chr2:11912322:C:T	C	T	SNV	c(-6, 8)	FOXD1	HOCOMOCO	FOXD1_si	FOXD1_HUMAN	atggggagcgActgtaaacacagatgaag	0.781496	0.920987	6.92073	8.09505	0.00138231	3.63644e-05	1	1.17432	strong	chr2:11912322:C:T_FOXD1_si	0.000171047	0.00200161
chr2	14045472	14045472	1	+	chr2:14045472:T:G	T	G	SNV	c(-2, 7)	FOXJ2	HOCOMOCO	FOXJ2_f1	FOXJ2_HUMAN	taaagAttatttctttaaa	0.925383	0.767414	9.38178	7.79605	8.67844e-05	0.00330639	1	-1.58573	strong	chr2:14045472:T:G_FOXJ2_f1	0.00378961	0.000201377
chr2	14530719	14530719	1	+	chr2:14530719:C:G	C	G	SNV	c(-3, 4)	ARNT	HOCOMOCO	ARNT_f1	ARNT_HUMAN	tttGgtacgtgcttg	0.988505	0.767033	8.81097	6.85232	0.000106812	0.00518799	1	-1.95866	strong	chr2:14530719:C:G_ARNT_f1	0.00554992	0.000215375
chr2	14530719	14530719	1	+	chr2:14530719:C:G	C	G	SNV	c(-5, 6)	HIF1A	HOCOMOCO	HIF1A_si	HIF1A_HUMAN	ttgttttGgtacgtgcttggcaa	0.975897	0.775541	9.73847	7.77328	5.16772e-05	0.0045405	1	-1.96519	strong	chr2:14530719:C:G_HIF1A_si	0.00493998	0.000188336
chr2	14841619	14841619	1	-	chr2:14841619:T:C	T	C	SNV	c(-10, 2)	FOXJ3	HOCOMOCO	FOXJ3_si	FOXJ3_HUMAN	tcaaaagaAtaacatgagccgattt	0.769706	0.856421	11.4907	12.7777	0.000641346	6.70999e-05	1	1.28698	strong	chr2:14841619:T:C_FOXJ3_si	0.000193049	0.00111547
chr2	17308562	17308562	1	+	chr2:17308562:T:A	T	A	SNV	c(-6, 6)	FOXM1	HOCOMOCO	FOXM1_f1	FOXM1_HUMAN	taatatatAgtatgttttcaataaa	0.902324	0.703475	5.21429	4.12206	8.14646e-05	0.0127374	1	-1.09224	strong	chr2:17308562:T:A_FOXM1_f1	0.0129419	0.000199588
chr2	17308562	17308562	1	+	chr2:17308562:T:A	T	A	SNV	c(-4, 8)	FOXO3	HOCOMOCO	FOXO3_si	FOXO3_HUMAN	taatatatAgtatgttttcaataaa	0.953969	0.786884	8.65889	7.17054	7.44313e-05	0.00379421	1	-1.48834	strong	chr2:17308562:T:A_FOXO3_si	0.00425152	0.000195891
chr2	17342117	17342117	1	-	chr2:17342117:C:G	C	G	SNV	c(-3, 17)	PTF1A	HOCOMOCO	PTF1A_f1	PTF1A_HUMAN	ctgtcccactcttcatGggacacctggtgtttccctcagtc	0.868808	0.705132	7.77831	6.38482	1.96992e-05	0.00315291	1	-1.39348	strong	chr2:17342117:C:G_PTF1A_f1	0.0036393	0.000165003
chr2	17342117	17342117	1	-	chr2:17342117:C:G	C	G	SNV	c(-2, 6)	TCF4	HOCOMOCO	ITF2_f1	ITF2_HUMAN	tcatGggacacctggtg	0.97039	0.814165	12.3163	10.3369	9.53674e-05	0.00199509	1	-1.97942	strong	chr2:17342117:C:G_ITF2_f1	0.0025379	0.00020573
chr2	17342117	17342117	1	-	chr2:17342117:C:G	C	G	SNV	c(-1, 8)	TWIST1	HOCOMOCO	TWST1_f1	TWST1_HUMAN	ttcatGggacacctggtgt	0.975708	0.820859	6.98519	5.93659	1.14441e-05	0.000928879	1	-1.0486	strong	chr2:17342117:C:G_TWST1_f1	0.00148297	0.000151896
chr2	17723559	17723559	1	+	chr2:17723559:A:G	A	G	SNV	c(-6, 4)	GLI3	HOCOMOCO	GLI3_si	GLI3_HUMAN	agccttGggtgtttaataacc	0.741852	0.895329	7.73025	9.27969	0.00214791	5.98431e-05	1	1.54944	strong	chr2:17723559:A:G_GLI3_si	0.000188694	0.00273077
chr2	17723559	17723559	1	-	chr2:17723559:A:G	A	G	SNV	c(-1, 9)	ZFHX3	HOCOMOCO	ZFHX3_f1	ZFHX3_HUMAN	agccttGggtatttaataacc	0.899332	0.744478	7.48939	6.26216	6.4373e-05	0.00266647	1	-1.22723	strong	chr2:17723559:A:G_ZFHX3_f1	0.00317338	0.000193438
chr2	18479438	18479438	1	+	chr2:18479438:G:T	G	T	SNV	c(-1, 7)	FOXD3	HOCOMOCO	FOXD3_f1	FOXD3_HUMAN	gtcaTaatgttattttt	0.909761	0.801625	9.86561	8.70284	6.86646e-05	0.00106812	1	-1.16277	strong	chr2:18479438:G:T_FOXD3_f1	0.00162943	0.000194943
chr2	21556107	21556107	1	-	chr2:21556107:A:G	A	G	SNV	c(-5, 7)	FOXJ3	HOCOMOCO	FOXJ3_si	FOXJ3_HUMAN	actgtcaaAtgcataaacatgaacc	0.871276	0.795605	12.9982	11.8751	4.42266e-05	0.000348926	1	-1.12306	strong	chr2:21556107:A:G_FOXJ3_si	0.00065475	0.00018518
chr2	21556107	21556107	1	-	chr2:21556107:A:G	A	G	SNV	c(-2, 9)	FOXQ1	HOCOMOCO	FOXQ1_f1	FOXQ1_HUMAN	ctgtcaaAtgcataaacatgaac	0.880661	0.787313	10.876	9.75072	4.42266e-05	0.000529647	1	-1.12528	strong	chr2:21556107:A:G_FOXQ1_f1	0.00094309	0.00018518
chr2	23691042	23691042	1	+	chr2:23691042:C:G	C	G	SNV	c(-3, 7)	EGR2	HOCOMOCO	EGR2_si	EGR2_HUMAN	gaggcaGggagtgggagtgga	0.76185	0.922885	8.01319	9.66595	0.00281668	0.000100374	1	1.65275	strong	chr2:23691042:C:G_EGR2_si	0.000206223	0.00336073
chr2	27309679	27309679	1	+	chr2:27309679:T:G	T	G	SNV	c(-16, 2)	MLXIPL	HOCOMOCO	MLXPL_f1	MLXPL_HUMAN	gcccagctgtacctCgcgtgtcccgggtcgggagtcg	0.832993	0.69271	8.6525	7.25902	6.74236e-05	0.00307999	1	-1.39348	strong	chr2:27309679:T:G_MLXPL_f1	0.00357348	0.000194943
chr2	29493798	29493798	1	+	chr2:29493798:A:G	A	G	SNV	c(-9, 7)	SPI1	HOCOMOCO	SPI1_si	SPI1_HUMAN	tgtggctaaagaGaggaacttggcttcctccct	0.834465	0.681984	10.9144	8.97166	6.11971e-05	0.00379625	1	-1.94275	strong	chr2:29493798:A:G_SPI1_si	0.00425308	0.000190824
chr2	30293920	30293920	1	-	chr2:30293920:G:A	G	A	SNV	c(-5, 4)	ATF1	HOCOMOCO	ATF1_si	ATF1_HUMAN	aaagcAgacgtcagtgcat	0.947925	0.799501	10.1198	8.56028	8.39233e-05	0.00208092	1	-1.55957	strong	chr2:30293920:G:A_ATF1_si	0.00261701	0.000199824
chr2	30293920	30293920	1	-	chr2:30293920:G:A	G	A	SNV	c(-4, 4)	CREB1	HOCOMOCO	CREB1_f1	CREB1_HUMAN	aagcAgacgtcagtgca	0.977731	0.858346	9.1951	8.08723	7.24792e-05	0.00117111	1	-1.10787	strong	chr2:30293920:G:A_CREB1_f1	0.00174369	0.000194943
chr2	30293920	30293920	1	+	chr2:30293920:G:A	G	A	SNV	c(-4, 6)	CREM	HOCOMOCO	CREM_f1	CREM_HUMAN	gaaagcAgacgtcagtgcatg	0.911122	0.790298	8.88868	7.73243	6.58035e-05	0.00127292	1	-1.15625	strong	chr2:30293920:G:A_CREM_f1	0.00185128	0.000194529
chr2	31213834	31213834	1	+	chr2:31213834:C:T	C	T	SNV	c(-2, 8)	ERG	HOCOMOCO	ERG_f1	ERG_HUMAN	gtgcaaAgcccggaactggac	0.900556	0.80314	10.4257	9.30747	8.08239e-05	0.0010736	1	-1.11821	strong	chr2:31213834:C:T_ERG_f1	0.00163467	0.000199323
chr2	33050104	33050104	1	-	chr2:33050104:T:G	T	G	SNV	c(-1, 6)	MAF	HOCOMOCO	MAF_f1	MAF_HUMAN	gtaGctttcagcaaa	0.9688	0.821785	7.12605	6.07075	0.000106812	0.00195312	1	-1.0553	strong	chr2:33050104:T:G_MAF_f1	0.00250229	0.000215375
chr2	35389710	35389710	1	-	chr2:35389710:C:A	C	A	SNV	c(-4, 5)	MITF	HOCOMOCO	MITF_f1	MITF_HUMAN	gccagAtcacatggtaaca	0.995608	0.847068	9.32002	7.95031	1.23978e-05	0.0011425	1	-1.36971	strong	chr2:35389710:C:A_MITF_f1	0.00171283	0.000155257
chr2	35389710	35389710	1	-	chr2:35389710:C:A	C	A	SNV	c(-4, 9)	RFX3	HOCOMOCO	RFX3_f1	RFX3_HUMAN	aaaggccagAtcacatggtaacagatt	0.86747	0.779164	13.3039	11.959	3.69325e-05	0.000404596	1	-1.34499	strong	chr2:35389710:C:A_RFX3_f1	0.000746322	0.000182866
chr2	35390572	35390572	1	+	chr2:35390572:C:A	C	A	SNV	c(-4, 7)	NEUROD1	HOCOMOCO	NDF1_f1	NDF1_HUMAN	gattagaAagcaggtggtccaaa	0.8005	0.952892	6.96399	8.25962	0.00291795	5.25117e-05	1	1.29563	strong	chr2:35390572:C:A_NDF1_f1	0.000184935	0.00345471
chr2	35390572	35390572	1	+	chr2:35390572:C:A	C	A	SNV	c(-4, 7)	TAL1	HOCOMOCO	TAL1_f1	TAL1_HUMAN	gattagaAagcaggtggtccaaa	0.726216	0.853966	10.547	12.3674	0.00177467	9.38773e-05	1	1.82039	strong	chr2:35390572:C:A_TAL1_f1	0.000202448	0.00238366
chr2	35390572	35390572	1	+	chr2:35390572:C:A	C	A	SNV	c(-3, 5)	TCF12	HOCOMOCO	HTF4_f1	HTF4_HUMAN	tagaAagcaggtggtcc	0.832441	0.999524	9.94927	11.9417	0.00103378	3.8147e-06	1	1.9924	strong	chr2:35390572:C:A_HTF4_f1	9.07313e-05	0.00162498
chr2	35391183	35391183	1	-	chr2:35391183:A:C	A	C	SNV	c(-2, 10)	FOXJ3	HOCOMOCO	FOXJ3_si	FOXJ3_HUMAN	atgaagttTataaatataaacttat	0.847305	0.757313	12.6424	11.3068	8.45343e-05	0.000841424	1	-1.33561	strong	chr2:35391183:A:C_FOXJ3_si	0.00137223	0.00020004
chr2	35391183	35391183	1	-	chr2:35391183:A:C	A	C	SNV	c(-2, 10)	FOXJ3	HOCOMOCO	FOXJ3_f2	FOXJ3_HUMAN	atgaagttTataaatataaacttat	0.873651	0.760187	12.3638	10.7726	0.000100225	0.00146012	1	-1.59119	strong	chr2:35391183:A:C_FOXJ3_f2	0.00204154	0.000208143
chr2	35391183	35391183	1	+	chr2:35391183:A:C	A	C	SNV	c(-2, 9)	IRF9	HOCOMOCO	IRF9_f1	IRF9_HUMAN	tgaagttTataaatataaactta	0.863094	0.740994	7.88406	6.83546	5.44786e-05	0.00117493	1	-1.0486	strong	chr2:35391183:A:C_IRF9_f1	0.00174752	0.000190294
chr2	35538890	35538890	1	-	chr2:35538890:G:T	G	T	SNV	c(-9, 2)	XBP1	HOCOMOCO	XBP1_f1	XBP1_HUMAN	atcagtgTcacgtccctaaaatg	0.95109	0.804725	13.0541	11.0607	3.05176e-05	0.000900507	1	-1.99333	strong	chr2:35538890:G:T_XBP1_f1	0.00144618	0.000177058
chr2	36198150	36198150	1	-	chr2:36198150:T:C	T	C	SNV	c(-5, 7)	EHF	HOCOMOCO	EHF_si	EHF_HUMAN	attatcatActtccatatttgagca	0.756393	0.884318	9.2464	10.7936	0.00226401	9.07928e-05	1	1.5472	strong	chr2:36198150:T:C_EHF_si	0.000200925	0.00283391
chr2	36198150	36198150	1	-	chr2:36198150:T:C	T	C	SNV	c(-5, 5)	ELF5	HOCOMOCO	ELF5_f1	ELF5_HUMAN	tatcatActtccatatttgag	0.727097	0.956082	5.84278	7.6328	0.0153148	5.50747e-05	1	1.79002	strong	chr2:36198150:T:C_ELF5_f1	0.000187229	0.0154643
chr2	36198150	36198150	1	-	chr2:36198150:T:C	T	C	SNV	c(-3, 8)	SPIB	HOCOMOCO	SPIB_f1	SPIB_HUMAN	ttatcatActtccatatttgagc	0.803277	0.920726	9.12087	10.4355	0.00118983	7.689e-05	1	1.31468	strong	chr2:36198150:T:C_SPIB_f1	0.000196044	0.00179327
chr2	45968690	45968690	1	-	chr2:45968690:G:C	G	C	SNV	c(-9, 2)	XBP1	HOCOMOCO	XBP1_f1	XBP1_HUMAN	ctgttctCcacgtctgacacggt	0.922921	0.776556	12.6704	10.6771	8.67844e-05	0.00198889	1	-1.99333	strong	chr2:45968690:G:C_XBP1_f1	0.00253205	0.000201377
chr2	46122962	46122962	1	+	chr2:46122962:T:C	T	C	SNV	c(-16, 2)	MLXIPL	HOCOMOCO	MLXPL_f1	MLXPL_HUMAN	gcgcaggtgtagagGaagtgctgtagggccgcagggg	0.836773	0.69649	8.69005	7.29657	5.9215e-05	0.00283629	1	-1.39348	strong	chr2:46122962:T:C_MLXPL_f1	0.00333167	0.000190592
chr2	46151764	46151764	1	+	chr2:46151764:T:C	T	C	SNV	c(-4, 5)	HOXA1	HOCOMOCO	HXA1_f1	HXA1_HUMAN	gttttGtgatggttgaaag	0.89677	0.741808	7.84037	6.54783	7.62939e-05	0.00259209	1	-1.29254	strong	chr2:46151764:T:C_HXA1_f1	0.00309786	0.000195891
chr2	46877469	46877469	1	+	chr2:46877469:C:A	C	A	SNV	c(-6, 2)	RBPJ	HOCOMOCO	SUH_f1	SUH_HUMAN	ggggTgggaagggggcc	0.812249	0.957302	6.84156	8.03225	0.0016098	8.01086e-05	1	1.19068	strong	chr2:46877469:C:A_SUH_f1	0.000197678	0.00222599
chr2	51765344	51765344	1	+	chr2:51765344:A:G	A	G	SNV	c(-5, 3)	ESRRG	HOCOMOCO	ERR3_f1	ERR3_HUMAN	tcttTaaggttaaacag	0.740062	0.889423	6.04793	7.22139	0.00279999	7.62939e-05	1	1.17346	strong	chr2:51765344:A:G_ERR3_f1	0.000195592	0.00334449
chr2	52642774	52642774	1	-	chr2:52642774:G:T	G	T	SNV	c(-3, 8)	HOXA10	HOCOMOCO	HXA10_f1	HXA10_HUMAN	agcgagtTtcataaattttgtac	0.765701	0.953254	5.988	7.38148	0.00405401	9.91225e-05	1	1.39348	strong	chr2:52642774:G:T_HXA10_f1	0.000205132	0.00452552
chr2	52642774	52642774	1	-	chr2:52642774:G:T	G	T	SNV	c(-2, 10)	POU6F1	HOCOMOCO	PO6F1_f1	PO6F1_HUMAN	aagcgagtTtcataaattttgtaca	0.733834	0.846725	10.2052	11.7306	0.000744134	3.46601e-05	1	1.5254	strong	chr2:52642774:G:T_PO6F1_f1	0.000168461	0.0012652
chr2	52644138	52644138	1	-	chr2:52644138:T:G	T	G	SNV	c(-5, 7)	POU1F1	HOCOMOCO	PIT1_f1	PIT1_HUMAN	tgtttttaTatattcaccaattatg	0.924713	0.761648	7.6546	6.33538	5.59241e-05	0.00375873	1	-1.31922	strong	chr2:52644138:T:G_PIT1_f1	0.00421829	0.000190592
chr2	52726891	52726891	1	+	chr2:52726891:C:A	C	A	SNV	c(-10, 2)	STAT5B	HOCOMOCO	STA5B_f1	STA5B_HUMAN	catcttcaTtgaaattcaggctttt	0.762562	0.899778	10.6653	12.557	0.00163969	7.75307e-05	1	1.89173	strong	chr2:52726891:C:A_STA5B_f1	0.000196526	0.00225251
chr2	52726891	52726891	1	+	chr2:52726891:C:A	C	A	SNV	c(-8, 4)	STAT6	HOCOMOCO	STAT6_do	STAT6_HUMAN	catcttcaTtgaaattcaggctttt	0.731922	0.942424	6.55227	8.36891	0.00855006	9.04053e-05	1	1.81665	strong	chr2:52726891:C:A_STAT6_do	0.000200925	0.00881518
chr2	59128921	59128921	1	+	chr2:59128921:A:T	A	T	SNV	c(-3, 9)	POU4F2	HOCOMOCO	PO4F2_si	PO4F2_HUMAN	attgctaaActttaatgagcactta	0.797596	0.960034	8.79799	10.5442	0.00123356	7.92742e-06	1	1.74619	strong	chr2:59128921:A:T_PO4F2_si	0.00011798	0.00183668
chr2	60051865	60051865	1	+	chr2:60051865:A:G	A	G	SNV	c(-3, 4)	IKZF1	HOCOMOCO	IKZF1_f1	IKZF1_HUMAN	ctcActgggagactc	0.793034	0.994712	5.81994	7.28199	0.00706482	3.05176e-05	1	1.46205	strong	chr2:60051865:A:G_IKZF1_f1	0.000166882	0.00739384
chr2	60053357	60053357	1	-	chr2:60053357:C:T	C	T	SNV	c(-4, 3)	IKZF1	HOCOMOCO	IKZF1_f1	IKZF1_HUMAN	aagTctcccaatctt	1	0.798321	7.32033	5.85827	0	0.00679016	1	-1.46205	strong	chr2:60053357:C:T_IKZF1_f1	0.00710069	0
chr2	63409946	63409946	1	+	chr2:63409946:G:A	G	A	SNV	c(-3, 6)	HOXA5	HOCOMOCO	HXA5_si	HXA5_HUMAN	gacttTtttattactgatt	0.728942	0.944617	6.38085	8.22113	0.0107813	8.10623e-05	1	1.84027	strong	chr2:63409946:G:A_HXA5_si	0.000198386	0.010987
chr2	63409946	63409946	1	+	chr2:63409946:G:A	G	A	SNV	c(-4, 4)	SRY	HOCOMOCO	SRY_f1	SRY_HUMAN	acttTtttgttactgat	0.970508	0.760184	6.09413	4.80421	8.39233e-05	0.00752258	1	-1.28992	strong	chr2:63409946:G:A_SRY_f1	0.00780523	0.000199824
chr2	65132099	65132099	1	+	chr2:65132099:G:A	G	A	SNV	c(-5, 6)	INSM1	HOCOMOCO	INSM1_f1	INSM1_HUMAN	actagttGacaggtggcattcac	0.836504	0.712438	11.5371	9.84939	8.95262e-05	0.00187063	1	-1.68774	strong	chr2:65132099:G:A_INSM1_f1	0.00242798	0.00020316
chr2	65132099	65132099	1	+	chr2:65132099:G:A	G	A	SNV	c(-11, 5)	ZBTB4	HOCOMOCO	ZBTB4_si	ZBTB4_HUMAN	aaggaactagttGacaggtggcattcactgcag	0.778999	0.694574	12.4531	11.1479	2.46336e-05	0.000387486	1	-1.30519	strong	chr2:65132099:G:A_ZBTB4_si	0.00071945	0.000174254
chr2	65169934	65169934	1	+	chr2:65169934:G:A	G	A	SNV	c(-3, 6)	BATF	HOCOMOCO	BATF_si	BATF_HUMAN	gaatgAgtgagtcatggag	0.841997	0.991822	9.32844	10.9767	0.00106525	2.47955e-05	1	1.64829	strong	chr2:65169934:G:A_BATF_si	0.000162007	0.00165568
chr2	65169934	65169934	1	+	chr2:65169934:G:A	G	A	SNV	c(-5, 5)	FOSL2	HOCOMOCO	FOSL2_f1	FOSL2_HUMAN	tgaatgAgtgagtcatggagc	0.878864	0.991742	11.2706	12.7093	0.000106335	6.91414e-06	1	1.43865	strong	chr2:65169934:G:A_FOSL2_f1	0.000116433	0.000215375
chr2	65169934	65169934	1	+	chr2:65169934:G:A	G	A	SNV	c(-3, 5)	JUN	HOCOMOCO	JUN_f1	JUN_HUMAN	aatgAgtgagtcatgga	0.878898	0.998264	8.78716	9.96149	0.000392914	1.14441e-05	1	1.17433	strong	chr2:65169934:G:A_JUN_f1	0.00013357	0.000727862
chr2	65169934	65169934	1	+	chr2:65169934:G:A	G	A	SNV	c(-4, 6)	JUND	HOCOMOCO	JUND_f1	JUND_HUMAN	tgaatgAgtgagtcatggagc	0.859201	0.990955	9.93963	11.4472	0.000288963	9.53674e-06	1	1.50753	strong	chr2:65169934:G:A_JUND_f1	0.000128411	0.000550153
chr2	65169934	65169934	1	+	chr2:65169934:G:A	G	A	SNV	c(-7, 6)	NR1D1	HOCOMOCO	NR1D1_f1	NR1D1_HUMAN	acatgaatgAgtgggtcatggagccat	0.845147	0.742438	9.37286	8.26924	8.90754e-05	0.00134321	1	-1.10362	strong	chr2:65169934:G:A_NR1D1_f1	0.00192389	0.000202676
chr2	65169934	65169934	1	+	chr2:65169934:G:A	G	A	SNV	c(-3, 5)	SMARCC1	HOCOMOCO	SMRC1_f1	SMRC1_HUMAN	aatgAgtgagtcatgga	0.840044	0.996861	7.75321	9.17585	0.000995636	1.52588e-05	1	1.42264	strong	chr2:65169934:G:A_SMRC1_f1	0.000142324	0.00157872
chr2	69152826	69152826	1	+	chr2:69152826:T:C	T	C	SNV	c(-6, 6)	NKX3-1	HOCOMOCO	NKX31_si	NKX31_HUMAN	caggctttTaagtattacccgtcta	0.943408	0.735339	8.38254	6.57608	3.80129e-05	0.00574088	1	-1.80646	strong	chr2:69152826:T:C_NKX31_si	0.00608446	0.000183336
chr2	69441531	69441531	1	-	chr2:69441531:C:G	C	G	SNV	c(-5, 8)	RUNX3	HOCOMOCO	RUNX3_si	RUNX3_HUMAN	tctcctgccAccacatacagccatggc	0.889636	0.744026	11.2768	9.46668	4.70914e-05	0.00193575	1	-1.81015	strong	chr2:69441531:C:G_RUNX3_si	0.00248653	0.000186971
chr2	71158804	71158804	1	-	chr2:71158804:C:T	C	T	SNV	c(-6, 7)	E2F1	HOCOMOCO	E2F1_f2	E2F1_HUMAN	tttcagaatTccccgccaaatggccct	0.914668	0.767376	7.21909	6.08905	6.23055e-05	0.00249876	1	-1.13004	strong	chr2:71158804:C:T_E2F1_f2	0.0030051	0.000191752
chr2	71158804	71158804	1	+	chr2:71158804:C:T	C	T	SNV	c(-2, 7)	E2F3	HOCOMOCO	E2F3_si	E2F3_HUMAN	agaatTccccgccaaatgg	0.951266	0.742726	6.90379	5.43578	3.33786e-05	0.00796127	1	-1.46801	strong	chr2:71158804:C:T_E2F3_si	0.00820684	0.000179684
chr2	71158804	71158804	1	+	chr2:71158804:C:T	C	T	SNV	c(-2, 7)	E2F5	HOCOMOCO	E2F5_do	E2F5_HUMAN	agaatTccccgccaaatgg	0.907394	0.755151	8.99514	7.52713	0.000103951	0.00253582	1	-1.46801	strong	chr2:71158804:C:T_E2F5_do	0.00304065	0.000212099
chr2	71158804	71158804	1	-	chr2:71158804:C:T	C	T	SNV	c(-5, 3)	MZF1	HOCOMOCO	MZF1_f1	MZF1_HUMAN	gaatTccccgccaaatg	0.989472	0.796948	9.72667	7.85311	7.24792e-05	0.00340271	1	-1.87356	strong	chr2:71158804:C:T_MZF1_f1	0.0038748	0.000194943
chr2	71158804	71158804	1	-	chr2:71158804:C:T	C	T	SNV	c(-6, 7)	TFDP1	HOCOMOCO	TFDP1_f1	TFDP1_HUMAN	tttcagaatTccccgccaaatggccct	0.896848	0.736749	7.24592	6.0187	3.55691e-05	0.00304088	1	-1.22723	strong	chr2:71158804:C:T_TFDP1_f1	0.00353566	0.000181097
chr2	76159904	76159904	1	+	chr2:76159904:G:A	G	A	SNV	c(-12, 3)	SOX2	HOCOMOCO	SOX2_f1	SOX2_HUMAN	gcattttacagAacaacagagattaaatatt	0.694914	0.856976	7.25208	8.85245	0.00505823	5.5128e-05	1	1.60037	strong	chr2:76159904:G:A_SOX2_f1	0.000187229	0.00546222
[truncated: 4,918 more rows]
